# Supplementary material for: Millisecond-Scale Motor Encoding in a Cortical Vocal Area
Source: PLoS Biol. 2014 Dec 9;12(12):e1002018. doi: 10.1371/journal.pbio.1002018 (PMC4260785; doi:10.1371/journal.pbio.1002018)
Supplement: Data S1 — Numerical data underlying main and supporting figures. The numerical data associated with all figures except Figure 4 are provided in .csv files. Information about Figure 4 is provided below. For Figure 4a, the number of times the words are seen in blue group 2 and red group 1, respectively, from top to bottom are 3, 0; 2, 0; 2, 0; 2, 1; 0, 1; 1, 2; 0, 1; 0, 2. For Figure 4b, these counts are 3, 0; 3, 1; 3, 0; 2, 0; 0, 1; 0, 1; 0, 2; 0, 2. (ZIP) [file pbio.1002018.s003.zip]

Archive with 16 entries (16 files):
- Figure_1b.csv
- Figure_1c.csv
- Figure_1d_Group_1.csv
- Figure_1d_Group_2.csv
- Figure_1d_Group_3.csv
- Figure_1d_Group_4.csv
- Figure_1d_Group_5.csv
- Figure_2b.csv
- Figure_2c.csv
- Figure_2d.csv
- Figure_3a.csv
- Figure_3b.csv
- Figure_S1b.csv
- Figure_S2b.csv
- Figure_S2c.csv
- Figure_S2d.csv
