# Supplementary material for: Millisecond-Scale Motor Encoding in a Cortical Vocal Area
Source: PLoS Biol. 2014 Dec 9;12(12):e1002018. doi: 10.1371/journal.pbio.1002018 (PMC4260785; doi:10.1371/journal.pbio.1002018)
Supplement: Data S1 — Numerical data underlying main and supporting figures. The numerical data associated with all figures except Figure 4 are provided in .csv files. Information about Figure 4 is provided below. For Figure 4a, the number of times the words are seen in blue group 2 and red group 1, respectively, from top to bottom are 3, 0; 2, 0; 2, 0; 2, 1; 0, 1; 1, 2; 0, 1; 0, 2. For Figure 4b, these counts are 3, 0; 3, 1; 3, 0; 2, 0; 0, 1; 0, 1; 0, 2; 0, 2. (ZIP) [file pbio.1002018.s003.zip › Figure_1b.csv]

spike_ 1	spike_ 2	spike_ 3	spike_ 4	spike_ 5	spike_ 6	spike_ 7	spike_ 8	spike_ 9	spike_10	spike_11	spike_12	spike_13	spike_14	spike_15	spike_16	spike_17	spike_18	spike_19	spike_20	spike_21	spike_22
-17.25	41.78125	50.8125	55.6875	82.34375	88.5
-24.96875	-20.40625	-17.53125	-15.875	-12.4375	-10.78125	41.375	50.0625	55.75	82.34375	87.3125	91.5	94.03125
-23.375	-19.34375	-16.625	-14.6875	42.78125	49.6875	52.5625	56.8125	62.15625	88.1875	97
-24.5	-19	-16.84375	-15.15625	-12.1875	44.625	49.8125	52.34375	54.09375	60.34375	68	87.4375	92.8125	97.15625
-17.53125	-11.875	42.25	46.625	52.1875	56.5625	85.125	88.46875	91.0625	94.84375	96.9375	99.1875
-66.9375	-23.03125	-17.59375	-14.84375	-12.71875	43.46875	51.96875	55.125	57.34375	66.71875	90.3125	97.75
-46.84375	-29.6875	-20.59375	-16.5	-13	43.03125	50.09375	52.8125	54.71875	57.875	83.875	87.90625	90.4375	96.84375
-61.15625	-22.125	-17.90625	-15.0625	-12.875	45.21875	49.96875	54	55.75	65.9375	92.1875	98.09375
-64.21875	-23.34375	-19.0625	-15.875	-13.96875	-12.09375	44.46875	52.84375	57.28125	59.5625	66.40625	88.15625	93.125	96.53125	99.125
-68.875	-24.8125	-17.34375	-14.75	44.71875	50.875	53.3125	57.9375	68.21875	91.28125	96.6875
-15.53125	41.90625	47.375	56.875	64.625	86.65625	93.90625
-64.84375	-48.6875	-41.5	-25.53125	-19.78125	-16.625	-14.59375	-12.3125	44.21875	51.34375	54.09375	56.46875	63.375	90.75
-68.125	-64.40625	-61.15625	-23.5	-16.90625	-13.34375	-11.6875	50.65625	58.59375	61.09375	68.09375	74.65625	95.75
-16.6965008586849	44.2409991413151	51.8347491413151	54.2409991413151	56.9909991413151	83.6159991413151	88.3347491413151	91.5222491413151
-19.0715008586849	-13.3840008586849	39.9597491413151	48.4597491413151	53.2722491413151	61.8659991413151	86.7722491413151	90.5534991413151	94.2409991413115
-17.7277508586849	-12.4152508586849	-9.88400085868852	-6.91525085868489	46.4909991413151	53.1784991413151	57.3659991413151	59.9909991413151	67.0534991413151	88.0847491413151	93.0847491413151	99.7097491413151
-24.9465008586849	-19.3215008586849	-16.6965008586849	-14.1652508586849	-11.0402508586849	39.8034991413151	44.8972491413151	47.2097491413151	51.7409991413151	53.8347491413151	55.6472491413151	60.1159991413151	90.2409991413151	95.2409991413151
-20.7590008586885	-16.3840008586849	-14.4465008586885	-13.0090008586849	-11.1652508586885	41.4597491413151	50.1159991413151	55.7409991413151	57.8659991413151	86.9909991413151	90.4909991413151	96.2409991413151
-60.2277508586849	-25.8215008586849	-20.3527508586885	-16.2902508586849	-14.2902508586849	24.2722491413151	42.3347491413151	49.3347491413151	53.0534991413151	55.4909991413151	58.8972491413151	62.8972491413151	90.3659991413151	96.2409991413115
-65.3527508586849	-60.0090008586849	-57.2590008586885	-24.1652508586849	-10.8840008586812	-4.10275085868852	-1.54025085868489	1.24099914131511	59.3659991413151	64.4597491413151	67.4597491413151	70.3972491413151	79.0222491413151
-67.5090008586849	-65.2902508586885	-63.6340008586849	-60.6652508586849	-58.9465008586849	-54.9465008586849	-19.9152508586885	-14.8840008586849	-8.85275085868489	-5.72775085868489	48.8659991413115	55.9284991413151	59.8659991413151	65.3034991413151	71.5534991413151	97.0847491413151
-68.3215008586885	-64.7277508586885	-22.7277508586849	-17.1652508586849	-14.7277508586849	-12.2277508586849	47.0847491413151	52.0534991413151	55.6472491413151	57.6472491413151	67.2722491413151	90.7722491413151	94.2722491413151	96.8972491413115
-67.2277508586849	-59.4152508586849	-53.8840008586849	-22.0402508586849	-17.0090008586885	-14.4777508586812	-12.0402508586849	44.9284991413115	51.9597491413151	54.5534991413151	59.5847491413151	68.0534991413115	91.5847491413188	94.3659991413151	99.0847491413151
-47.4152508586849	-16.0715008586849	42.4597491413115	49.7097491413151	54.1159991413151	56.3034991413115	63.3034991413188	89.8972491413151	94.0534991413151
-67.0090008586849	-62.3215008586849	-25.8215008586849	-20.4152508586849	-17.5090008586849	-15.7590008586812	-13.7590008586885	-11.4777508586849	46.3972491413151	52.0534991413115	55.1472491413188	61.5222491413151	68.0534991413151	90.3659991413151	94.5847491413151
-65.8527508586849	-20.8527508586849	-16.6027508586812	-14.5090008586849	-12.6652508586849	47.8034991413151	53.7409991413151	56.2722491413151	59.5847491413151	68.9909991413151	90.9597491413151	94.1472491413115	97.8972491413151
-15.8215008586849	46.3659991413151	51.7409991413151	54.9597491413151	57.2409991413115	68.0847491413151	90.2722491413115	98.6472491413151
-62.8215008586849	-22.3840008586849	-17.2902508586849	-13.8215008586885	-12.1340008586849	-10.3840008586849	42.6159991413151	46.4909991413151	53.0222491413151	56.6159991413188	58.9284991413151	63.2722491413151	66.5534991413151	93.3659991413151	96.7409991413115	99.6159991413151
-22.5736475711528	-17.4486475711528	-14.6048975711456	-10.9486475711456	42.8013524288544	50.7076024288472	54.7701024288472	56.9263524288544	58.8326024288472	87.5826024288544	92.8951024288472	99.3951024288472
-33.2298975711528	-22.6361475711456	-14.3236475711528	43.0826024288472	53.5201024288472	56.6138524288472	85.9888524288472	91.1138524288472
-67.6673975711528	-21.7298975711456	-17.4798975711528	-15.4486475711456	-13.6986475711456	-10.6986475711456	44.8013524288472	51.4576024288472	54.0201024288472	56.1763524288472	57.6763524288472	73.4263524288544	84.3013524288544	88.2076024288544	91.6451024288472	97.4263524288472
-64.2611475711528	-35.4173975711528	-24.4486475711456	-19.8548975711528	-16.1673975711528	-13.1673975711528	17.5513524288472	45.7701024288544	54.0826024288472	56.4888524288472	59.4888524288472	68.4576024288544	90.3326024288544	94.4888524288472
-17.7298975711528	-10.8236475711528	26.2076024288544	44.0513524288544	44.8326024288472	50.0826024288544	53.5513524288544	55.8013524288544	86.7701024288544	96.5826024288544
-64.5736475711456	-22.6673975711528	-16.9798975711528	-14.9173975711456	-12.8548975711456	16.4576024288544	43.6138524288544	49.8638524288544	52.9576024288544	59.0826024288472	90.2388524288544	97.6138524288472
-69.9173975711528	-66.0423975711528	-63.4173975711456	-58.3548975711456	-54.1986475711528	-50.9486475711528	-17.4486475711456	-11.4798975711456	-9.76114757115283	-9.19864757115283	-6.60489757114556	-3.16739757115283	49.2076024288544	53.6138524288472	55.6763524288472	57.3013524288544	59.1138524288544	60.4576024288472	62.4576024288544	64.9263524288544	67.7076024288472	95.1763524288544
-67.7298975711528	-64.0736475711456	-61.9486475711528	-45.0111475711456	-32.5423975711528	-25.2923975711456	-18.6986475711528	-15.7298975711528	-14.0423975711456	16.3013524288544	45.6451024288544	52.4576024288472	55.1138524288472	58.9888524288544	90.2701024288472	95.0826024288472
-65.5736475711528	-50.7611475711528	-21.4798975711456	-19.2923975711528	-17.0736475711456	-14.8861475711456	-13.0423975711456	42.2076024288544	49.1763524288544	53.1451024288472	55.2076024288544	58.3951024288544	60.3326024288472	68.6451024288544	92.9576024288472	97.5513524288544
-57.0423975711528	-53.0736475711528	-50.0423975711456	-45.5111475711456	-26.6673975711528	-6.54239757115283	-1.79239757115283	0.676352428847167	1.80135242884717	4.20760242884717	6.08260242884717	7.55135242884717	64.4263524288544	70.4888524288544	74.7701024288544	76.5513524288544	82.1451024288544	92.4263524288544
-16.9798975711528	-11.1673975711456	44.3951024288472	50.3951024288472	53.5513524288544	55.2388524288544	58.3326024288544	76.8326024288472	87.3951024288544	92.6451024288544	95.0201024288544	97.7388524288544	99.8951024288472
-69.8861475711528	-63.9798975711528	-21.1048975711456	-16.4798975711528	-14.3861475711528	-12.6361475711528	47.5201024288472	51.9263524288544	55.1451024288544	58.1138524288472	70.3013524288472	92.8638524288472	97.2701024288544
-68.1986475711528	-59.4486475711528	-21.8236475711528	-15.4486475711456	-13.4798975711528	-11.2298975711456	44.9576024288544	51.7388524288472	56.3326024288544	57.8951024288544	65.6138524288544	92.5513524288472	96.4576024288472
-19.2923975711456	-11.5736475711528	42.8638524288544	50.3013524288472	54.6138524288472	57.4576024288472	68.1138524288544	88.6763524288472	91.8638524288472	94.8013524288472
-69.1048975711528	-23.6986475711528	-16.8861475711456	-14.6048975711456	-12.7611475711528	-11.1986475711528	5.64510242885444	47.1451024288544	53.8326024288544	57.1138524288544	59.0826024288472	60.8951024288472	93.8326024288544	97.5826024288544	99.6451024288472
-64.6048975711456	-23.4173975711456	-17.9173975711528	-15.3861475711528	-13.1361475711528	46.1138524288472	53.3326024288472	55.5201024288544	65.8951024288472	92.6451024288472	96.8638524288472
-17	-12.96875	40.3750000000073	45.875	49.4375	51.53125	54.53125	57.34375	87.46875	98
-69.125	-23.34375	-18.15625	-15.8125	-13.78125	5	43.78125	51.46875	53.53125	64.6875	84.9687500000073	89.375	93.75	98.3125
-66.03125	-19.21875	-13.15625	-10.53125	46.9375	55.5625000000073	58.5625000000073	63.34375	92	96.46875
-61.53125	-24.625	-18.65625	-15.46875	-12.59375	43.5625	48.09375	51.9687500000073	54.84375	57.4375	88.6875	92.5	97.125
-22.78125	-17.9375	-15.78125	-13.90625	10.5312500000073	18.6250000000073	42.75	47.96875	52.40625	54.4375	57.15625	62.40625	67.25	70.65625	90.375	97.0625
-66.59375	-47.21875	-20.6875	-16.78125	-14.96875	-12.96875	45.875	51.3125000000073	54.6875	56.71875	59.8125	68.4375	91.1875	96.53125
-69.59375	-66.65625	-62.34375	-58.8125	-50.3125	-24.5625	-20.5	-16.96875	-12.5	43	47.71875	51.6875	53.8125	56.125	58.46875	63.28125	90.6875	94.21875	98.96875
-67.125	-49.0625	-24.90625	-17.75	-15.7499999999927	-13.875	45.8125	54.2812500000073	56.1249999999927	59.8125	61.4375	90.59375	94.875	97.71875
-15.8125	-11.84375	41.71875	50.96875	55.25	57.0625	88.65625	93.125
-62.59375	-18.90625	-15.0624999999927	10.25	14.5312500000073	45.5625000000073	50.0937500000073	52.4687500000073	54.0625000000073	57.8437499999927	59.90625	62.5312499999927	67.6249999999927	87.09375	91.4687499999927	93.7812499999927	96.1250000000073
-16.1875000000073	43.2499999999927	47.75	51.2500000000073	58.5312499999927	60.8750000000073	84.3125000000073	88.8125	90.3125000000073	91	93.0625	95.25
-58.125	-22.0937500000146	-17.96875	-15.84375	-12.8437500000146	47.1562499999854	52.1249999999854	54.4375	56.2187499999854	64.7499999999854	89.875	93.4375
-63.9687500000146	-56.8125000000146	-24.8437500000146	-19.1875000000146	-16.53125	-12.125	15.3124999999854	45.2499999999854	51.7499999999854	54.34375	56.71875	60.0312499999854	90.84375	94.5624999999854	98.1249999999854
-58.4375000000146	-11.875	-4.125	21.625	49.6874999999854	56.71875	58.65625	61.3437499999854	71.1874999999854	95.2499999999854	98.5625
-57.90625	-43.5625	-22.75	-18.3125	-16.28125	-14.65625	40.9687499999854	44.9999999999854	48.03125	51.375	53.46875	56.46875	58.1249999999854	68.7812499999854	91.6875	96.15625
-62.9707587095181	-18.0332587095327	-12.9395087095327	42.1542412904673	51.5917412904673	55.9042412904673	85.0917412904819	90.3729912904673	98.0292412904819
-18.3770087095181	-11.4082587095181	9.90424129048188	42.6542412904819	53.0917412904673	55.5292412904819	58.1854912904673	87.0292412904819	93.8104912904819
-64.7832587095181	-64.0957587095327	-56.4707587095181	-25.2520087095327	-20.3145087095181	-16.8770087095327	-14.6895087095181	-12.5645087095181	43.5604912904819	49.4042412904819	51.7167412904819	53.4979912904673	55.2167412904819	59.1854912904819	62.6229912904819	64.3417412904819	87.0604912904673	90.7479912904673	93.9354912904819
-69.4707587095181	-23.9707587095181	-19.0645087095327	-16.5332587095181	-14.8770087095327	-13.0020087095327	10.5917412904819	42.9354912904819	50.3729912904819	52.9667412904819	54.4667412904819	60.6229912904819	89.4354912904819	95.1542412904819
-62.9082587095327	-22.7520087095181	-17.7207587095181	-15.5332587095327	43.0917412904819	50.2167412904819	52.6542412904819	55.3104912904819	58.8729912904819	90.2479912904819	96.9667412904819
-63.4082587095181	-24.3145087095181	-19.4707587095327	-17.0020087095181	-14.9082587095181	44.3104912904819	50.1854912904819	53.2792412904673	55.1854912904819	65.7792412904819	90.6542412904673	94.0604912904819	96.5292412904673
-16.8145087095181	-12.5957587095327	43.7167412904819	50.7792412904819	53.1542412904819	56.4979912904819	87.3729912904673	91.4042412904673
-67.3457587095181	-23.6270087095327	-17.4707587095181	-15.2207587095181	-13.4707587095181	43.1854912904673	48.8104912904819	51.4979912904673	53.3417412904819	56.2792412904819	58.1229912904673	60.2167412904673	63.3729912904819	90.8729912904819	94.9979912904819
-65.4082587095181	-23.5645087095181	-17.9707587095181	-15.3145087095181	-13.6270087095327	-11.0957587095181	42.8729912904673	51.6229912904819	53.6854912904673	57.1854912904673	66.5917412904673	93.4354912904673	97.3104912904819
44.9667412904964	50.0292412904964	52.5292412904964	54.8417412904964	65.5604912904819	88.4354912904819	91.9979912904819	96.2167412904964
-58.6270087095181	-39.7207587095181	-23.5645087095327	-18.1270087095181	-14.8457587095327	-12.8457587095181	44.9042412904819	50.5292412904819	52.8417412904819	54.2792412904819	55.6229912904819	57.4354912904819	60.0917412904819	67.4354912904819	92.7792412904819	96.4667412904673
-14.8145087095181	-11.4707587095181	43.8417412904673	52.9042412904673	55.8104912904819	64.7792412904673	86.7792412904819	91.1854912904819	94.2479912904819
-13.9395087095181	46.7167412904819	53.1542412904819	55.9042412904819	59.9042412904819	62.0604912904819	88.6229912904819	92.4042412904819	95.0292412904673
-56.7520087095181	-24.6582587095327	-18.6270087095181	-16.6895087095327	-12.3770087095327	45.1854912904673	49.6229912904819	52.9667412904819	55.2167412904819	58.6542412904819	62.9354912904819	66.2479912904673	91.3104912904819	94.9979912904819
-22.1875	-17.09375	-13.90625	43.15625	51.75	54.9375	58.625	86.0625	90.9687500000146	98.6875
-20.7812499999854	-16.5312499999854	-13.65625	45.6250000000146	51.875	54.2812500000146	63.0000000000146	88.4375	92.0625
-66.375	-58.125	-24.09375	-18.3437499999854	-15.46875	-13.4687499999854	11.9375000000146	44.3125	53.1562500000146	55.40625	58.78125	64.15625	89.90625	96.21875
-25.21875	-18.2499999999854	-15.09375	-11.09375	41.3750000000146	47.78125	52.7500000000146	55.9375	62.8125	84.78125	88.5937500000146	92.40625	96.6875000000146
-69.2187499999854	-66.6249999999854	-60.8437499999854	-50.5	-44.5	-39.125	-17.6875	-11.8749999999854	-8.9375	-6.46875	-4.03125	53.59375	58.0937500000146	60.8750000000146	63.65625	66.2500000000146	96.75
-40.65625	-16.46875	-13.15625	-10.28125	41.9062500000146	49.96875	54.2500000000146	58.53125	89.875	95.15625
-63.40625	-47.9375	-23.09375	-17.53125	-15.46875	-13.5624999999854	46.59375	54.1875	56	64.875	89.875	94.3437500000146	99.7187500000146
-21.8125	-17.96875	-15.8125	-14.1562499999854	-11.96875	46.1875	51.2812500000146	55.40625	57.3125	92.7812500000146	96.0625000000146	99.53125
-15.1249999999854	-9.78125	45.6875000000146	52.4375	55.5	57.8125	61.2500000000146	88	94.15625	95.2187500000146	96.8125000000146
-61.3125	-22.53125	-17.59375	-14.46875	-11.96875	46.09375	51.125	55.5625	60.5625000000146	69.0625	90.125	94	96.6250000000146
-69.59375	-67.9374999999854	-63.5	-20.84375	-16.15625	-14.15625	-11.09375	15.65625	44.6875	50.2812500000146	54.4375	59.1875	66.84375	92.3437500000146	95.6250000000146	98.8125
-13.9375	-7.5625	51.40625	59.03125	61.6875000000146	77.15625	96.875
-68.03125	-65	-62.0625	-57.9687499999854	-55.4375	-37.6875	-8.93749999998545	-2.21875	-0.15625	2.25	57.1250000000146	62.96875	66.3125	68.5625000000146	73	82.84375
-7.62499999998545	-5.75	-2.90625	-2.21875	0.875	54.9375	63.6875	66.2500000000146	68.9375
-57.375	-42.53125	-23.6875	-18	-13.84375	-11.96875	-9.0625	46.53125	53.6875000000146	55.9375	58.875	62.4062500000146	93.71875	97.3125
-66.125	-21.34375	-17	-13.8437499999854	-12.2499999999854	43.125	50.8125	54.6562500000146	56.3125000000146	66.96875	89.875	96.28125
-66.34375	-24.25	-22.4999999999854	-19.34375	-15.5	-13.46875	-11.53125	44.6875	51.96875	54.2187500000146	55.96875	57.59375	61.03125	62.96875	91.84375	95.5	98.78125
-29.96875	-17.53125	42.375	50.53125	55.375	84.96875	91.90625
-16.875	-11.59375	42.96875	52.75	56.40625	92.125
-22.6875	-18.78125	-16.375	-13.75	-11.6875	44.34375	49.0625	53.2499999999854	54.875	56.46875	64.4375	90.65625	98.1875
-49.9062500000146	-23.59375	-18.15625	-16.03125	-12.8125	44.09375	50.25	52.75	58.6875	66.4375	88.5	92.0625
-65.28125	-56.53125	-23.3125	-18.5625	-15.4687500000146	-13.84375	45.125	53.84375	55.90625	60.8125	90.96875	99.25
41.90625	51.34375	54.15625	65.25	88.875	93.71875	97.5625
-65	-24.5625	-21.125	-18.75	-17.125	-15.375	-13.8125	-12.1875	45.1875	50.5625	54.09375	56.5625	65.15625	94.46875	98.78125
-61.9687500000146	-23.53125	-17.96875	-15.3750000000146	-13.3125	-0.6875	48.34375	53.5625	62.59375	90.71875	95.2499999999854
-67.15625	-54.15625	-24.96875	-18.5625	-13.46875	46.84375	52.84375	54.90625	57.0625	59.78125	93.34375	96.46875
-67.3125	-63.8125	-24.71875	-18.28125	-15.46875	46.375	52.9375	59.09375	65.4375	91.8125	97.21875
-68.5	-63.03125	-56.25	-44.46875	-23.15625	-16.75	-14.46875	-10.6562500000146	47.34375	51.78125	55.25	57.03125	65.625	93.75	97.09375
-68.8125	-62.8125	-24.6875	-19	-15.6875	-13.59375	46.9375	51.53125	55.21875	58.5	61.59375	93.65625	97.71875
-69.28125	-65.3125	-56.875	-20.96875	-16.59375	-14.78125	-12.59375	49.40625	55.21875	62.09375	92.875	97.84375
-16.7187499999854	-12.3437500000146	15.3750000000146	44.34375	53.53125	55.9999999999854	57.5624999999854	59	89	92.21875	95.28125
-65.40625	-21.90625	-16.2500000000146	-14.09375	-12.3749999999854	47.15625	54.40625	57.3750000000146	70.4062499999854	93.2500000000146	96.15625	96.9375	99.6562500000146
-22.1122423945053	-15.0497423945053	39.2627576054947	45.8565076054656	50.9502576054947	60.3565076054947	81.7002576054947	87.5440076054947	90.6065076054947	92.6377576054947	96.6690076054947
-24.4559923945053	-18.3309923945053	-15.9559923945053	-13.3934923945053	-12.1747423945053	12.5440076054656	40.4190076054947	47.4815076054947	51.6377576054947	56.2627576054947	82.6690076054947	88.3877576054947	97.2315076054656
-68.2684923945053	-22.8934923945053	-17.2372423945053	-14.6747423945053	-9.6434923945053	44.9815076054947	51.1065076054947	53.7627576054947	55.7315076054947	67.5440076054947	88.0127576054947	92.3877576054947	98.2315076054947
-57.3934923945053	-21.6122423945053	-16.3309923945053	-12.9559923945053	-9.0184923945053	40.8565076054947	48.6065076054947	50.8565076054947	53.4502576054947	54.9502576054947	60.9815076054947	86.1377576054947	90.0752576054656
-68.5184923945053	-65.3309923945053	-23.5497423945053	-16.2684923945053	-11.8934923945053	5.5127576054947	42.3565076054947	49.1065076054947	52.8252576054947	55.0127576054947	58.6690076054947	87.9190076054947	91.3252576054947	95.6690076054947
-54.4559923945053	-24.7997423945053	-18.2997423945344	-16.0184923945053	-12.2059923945053	13.1377576054947	42.8565076054947	47.1377576054656	50.7627576054656	52.9190076054947	54.8252576054947	65.2627576054656	88.1690076054947	92.5440076054947	96.4502576054947
-69.5618392165634	-68.2805892165634	-66.7805892165634	-63.6555892165634	-60.0930892165634	-25.5305892165925	-19.6555892165925	-13.4993392165634	-10.7493392165634	44.4381607834366	51.8756607834366	54.8444107834075	59.2819107834366	88.8444107834366	93.3131607834366	95.6569107834366
-53.9559923945053	-26.0497423945053	-19.7059923945053	-16.1434923945053	-13.5809923945053	41.1377576054656	47.3565076054947	52.4190076054947	54.8565076054947	57.4815076054947	64.0127576054656	89.9502576054947	97.8252576054947
44.0752576054947	48.6690076054947	52.2627576054947	54.6377576054656	64.7315076054947	88.9190076054947	94.7940076054947
-66.8622423945053	-64.2997423945053	-19.9247423945344	-15.2059923945053	-13.1122423945053	-11.2372423945053	14.8877576054947	45.6690076054947	53.0752576054947	55.0752576054947	56.5440076054947	66.7002576054947	90.4815076054947	93.9190076054656	98.5440076054947
-65.1434923945053	-51.9872423945053	-26.2997423945053	-21.7997423945053	-19.8622423945053	-17.6122423945053	-15.8622423945053	-14.3934923945053	45.9502576054947	52.9502576054947	56.1377576054947	61.8565076054947	93.0752576054947	96.5127576054947
-60.4559923945053	-21.8934923945344	-16.0809923945053	-13.6747423945053	-11.9247423945053	16.0127576054947	45.2315076054947	50.7627576054947	54.8877576054947	57.0752576054656	58.6377576054947	61.7627576054947	64.0127576054947	67.8252576054947	92.5440076054947	98.0440076054947
-63.8622423945053	-51.3934923945344	-23.2372423945053	-17.2684923945053	-14.7684923945053	-12.3934923945053	45.9815076054656	51.7315076054947	54.9815076054947	58.3252576054947	60.6377576054947	68.9190076054947	93.7315076054947	99.8252576054656
-66.1434923945053	-60.6122423945053	-58.2059923945053	-55.0497423945053	-45.6434923945344	-38.7997423945053	-27.6747423945053	-18.7997423945053	-15.5497423945053	-13.4872423945053	15.7315076054947	45.0752576054947	52.8877576054947	54.8252576054656	58.2002576054947	65.8252576054947	91.3565076054656	95.1377576054656	97.9190076054947
-13.9559923945053	-11.7059923945053	12.8565076054947	44.3252576054947	49.1065076054947	53.5752576054947	56.7002576054947	59.6377576054947	63.3252576054947	92.2002576054947	95.8252576054947
-63.6434923945053	-20.1122423945053	-15.7059923945053	-13.2997423945053	-10.9872423945053	48.5127576054947	54.4190076054947	56.5127576054656	60.2315076054947	67.2002576054947	95.4190076054947	99.8565076054947
-15.3622423945053	-10.1747423945053	41.2002576054947	47.6690076054947	51.7940076054947	53.8565076054947	56.7940076054947	61.3252576054947	90.4502576054656	94.2627576054947
-24.5809923945053	-17.8934923945053	-13.2997423945053	47.9502576054947	53.5752576054947	55.5440076054947	66.0752576054947	92.1377576054947	95.6377576054947	98.5127576054947
-18.6875	-12.40625	41.0625	51.4374999999709	60.9375	85.6875	90.7499999999709
-20.75	-13.7812500000291	-9.65625	41.65625	47.625	52.65625	54.5	85.78125	91.4375
-67.9687500000291	-50.65625	-23.40625	-18.28125	-16.3750000000291	-11.65625	42.7812499999709	48.2187499999709	51.5937499999709	54.9374999999709	57.875	66.59375	87.7187499999709
-25.84375	-17.6562500000291	-14.8437500000291	41.6249999999709	48.1875	52.15625	54.125	56.875	84.84375	89.0624999999709	92.9687499999709
-25.2812500000291	-19.28125	-14.625	-12.1875	41.5	46.7187499999709	50.65625	52.21875	54.8124999999709	61.46875	86.96875	92.9375	97.7812499999709
-19.78125	-14.8125000000291	44.28125	50.7499999999709	53.84375	55.5625	84.9374999999709	91.15625	95.75
-52.5000000000291	-25.65625	-19.84375	-17.28125	-14.625	42.8125	49.6249999999709	52.46875	53.96875	64.90625	88.3125	94.1249999999709	96.59375
-20.625	-15	-12.375	41.34375	47.875	50.53125	52.78125	64.375	86.3437499999709	90.15625
-67.125	-59	-23.25	-17.65625	-15.5312500000291	-13.1875	42.0625	49.5	52.46875	55.8749999999709	60.3125	66	90.9375	94.5	99.90625
-68.65625	-66.6875	-63.90625	-61.0625000000291	-58.875	-25.3125	-18.2187500000291	-15.40625	-13.71875	-11.84375	44.59375	49.2812499999709	54.125	56.2812499999709	58.46875	66.40625	89.96875	93.6562499999709	96.8125
-67.0312500000291	-29.0937500000291	-24.125	-22.125	-20.1875	-18.5	-15.28125	-13.3125000000291	44.8437499999709	50.5625	53.8124999999709	58	64.9687499999709	91.65625	95.84375	98.9375
-19.1875000000291	-13.84375	40.7812499999709	49.1562499999709	52.1875	54.65625	57.96875	86.34375	94.5625
-69.4687500000291	-61.21875	-29.1875	-22.21875	-17.5625000000291	-15.5625	-13.625	-11.5625000000291	44.875	51.3437499999709	53.40625	56.3437499999709	60.375	92.2187499999709	96.15625
-29.75	-18.4062500000291	-13.09375	42.21875	49.5	52.75	54.75	58.28125	87.125	91.2499999999709	94.4374999999709
-68.4375	-44.03125	-24.53125	-18.375	-13.6875	44.3437499999709	49.2187499999709	53.84375	55.875	58.1562499999709	89.96875	94.625	98.9375
-18.8076852306258	-15.8701852306258	-11.2764352306258	42.0360647693742	47.7235647693742	52.6610647693742	54.2548147693742	65.0048147693742	85.7548147693742	89.5673147693742	91.6610647693742	91.7548147693742	93.0673147693742
-41.2451852306258	-34.0576852306258	-15.4326852306258	-9.02643523062579	9.81731476937421	13.3173147693742	43.8798147693742	49.8798147693742	53.1610647693742	54.8173147693742	85.3798147693742	91.5360647693742
-65.7139352306258	-26.9326852306258	-21.4014352306258	-18.7139352306258	-16.5889352306258	-15.4014352306258	-11.3076852306258	-9.77643523062579	14.3173147693742	43.8798147693742	49.6923147693742	54.0985647693742	55.7235647693742	64.4735647693742	84.7548147693742	88.5048147693742	92.3798147693742
-22.8701852306258	-18.5576852305967	-13.9639352306258	7.09856476937421	43.3798147693742	49.2548147693742	52.1610647693742	54.0360647693742	63.8173147693742	89.3485647693742	95.5985647693742
-23.7451852306258	-18.6201852306258	-17.5889352306258	-15.9639352306258	-13.8701852306258	-10.9951852306258	13.5048147693742	15.1610647693742	18.1610647693742	43.0673147693742	48.9735647693742	51.5673147693742	54.6298147693742	57.1923147693742	62.5985647693742	87.4423147694033	88.8485647693742	93.1610647693742	96.8485647693742
-68.2139352306258	-24.2139352306258	-19.0576852306258	-16.5264352306258	-13.9326852306258	5.87981476937421	16.1610647693742	46.5360647693742	51.4735647693742	54.0985647693742	56.8798147693742	67.2860647693742	87.5048147693742	92.6610647693742	95.7548147693742
-61.0264352306258	-23.8701852306258	-19.3076852306258	-17.0889352306258	-15.2139352306258	-13.5264352306258	-12.1826852306258	-10.3076852306258	13.7548147693742	45.0048147693742	51.6610647693742	54.5673147693742	56.3173147693742	58.1298147693742	65.3173147693742	92.9423147693742	96.5360647693742
-51.2764352306258	-43.6826852306258	-15.6826852306258	-10.8389352306258	10.2235647693742	15.6923147693742	41.8173147693742	48.5673147693742	51.4423147693742	52.8798147693742	55.7548147693742	86.2860647693742	90.7548147693742	96.9735647693742
-24.1514352306258	-19.8701852306258	-17.4639352306258	-15.4326852306258	-13.3076852306258	44.9735647693742	51.1610647693742	53.3798147693742	55.7860647693742	59.5360647693742	89.7548147693742	93.9423147693742	96.1923147693742
-24.0889352306258	-17.7764352306258	-15.1826852306258	-12.5576852306258	-9.74518523062579	44.9735647693742	50.0360647693742	53.8173147693742	55.8173147693742	66.5673147693742	93.0048147693742	98.0048147693742
-66.4951852306258	-18.1201852306258	-11.8076852306258	14.9735647693742	16.6923147693742	44.5673147693742	51.1610647693742	54.0673147693742	56.4423147693742	63.8798147693742	90.7860647693742	94.9735647693742
-62.8076852306258	-22.9639352306258	-17.6826852306258	-15.5264352306258	-14.0576852306258	11.8798147693742	43.8798147693742	48.3485647693742	52.2235647693742	55.4423147693742	57.8173147693742	90.2235647693742	93.1610647693742	95.1923147693742	99.2860647693742
-67.4326852306258	-22.4639352306258	-17.0889352306258	-14.8701852306258	-12.8701852306258	45.8798147693742	51.7548147693742	54.0360647693742	57.3173147693742	63.4110647693742	91.3798147693742	96.5048147693742
-69.9951852306258	-64.5889352306258	-50.1201852306258	-7.55768523062579	-1.37018523062579	0.567314769374207	3.19231476937421	60.6298147693742	67.5985647693742	70.9110647693742	72.5360647693742	74.4735647693742	83.9423147693742
-68.0576852306258	-61.8076852306258	-55.4326852306258	-49.5264352306258	-49.4326852306258	-35.7451852306258	-8.90143523062579	-4.15143523062579	-0.745185230625793	1.41106476937421	59.0360647693742	66.0048147693742	69.9735647693742	71.9735647693742	78.9423147693742
-49.0312499999709	-18.53125	-11.1875	-5.71875	42.6250000000291	53	55.9375	87.0625	92.6875000000291
-26.6561856250628	-22.4686856250628	-17.9374356250628	-16.1561856250628	-13.9374356250628	40.0000643749663	44.9375643749372	48.3750643749663	52.8438143749663	54.8750643749372	58.4063143749663	63.5938143749372	84.2813143749372	88.5000643749372	90.8125643749372	98.1563143749372
-24	-19.15625	-16.53125	-14.09375	6.0312500000291	44.5625	52.25	54.90625	65.78125	91.2812500000291	99.71875
-68.59375	-22.65625	-15.90625	-11	41.46875	49.0937500000291	53.09375	55.125	59	92.125	96.84375
-69.03125	-22.4375	-17.8124999999709	-15.5624999999709	-13.5	-11.46875	42.7500000000291	50.4375	54	58.5000000000291	92.46875	97.1562500000291
-68.375	-54.46875	-38.8749999999709	-25.34375	-18.8124999999709	-16.1562499999709	-13.6875	-11.46875	46.9062500000291	52.1875	55.46875	61.625	91.84375	96.40625
-69.3125	-49.4375	-23.6562499999709	-18.9374999999709	-15.875	-13.75	-11.4062499999709	13.9375	17.5625	46.875	54.15625	58.125	60.34375	68.1250000000291	92.78125	97.375
-38.875	-18.34375	-16.625	-11.96875	44.8125	53.21875	57.40625	59.34375	67.15625	89.15625	93.2812500000291
-64.09375	-23.125	-17.65625	-15.53125	-13.625	-11.375	46.1562500000291	50	54.34375	56.3437500000291	59.09375	64.53125	92.3125000000291	97.09375
-67.6249999999709	-61.4999999999709	-24.59375	-17.59375	-14.875	-12.84375	-10.21875	44.9375000000291	53.125	55.3125	57.2187500000291	93.03125
-53.3125	-25.4374999999709	-20.625	-18.7187499999709	-16.8125	-14.875	46.125	53.375	55.28125	59.15625	65	91.6250000000291	97.65625
-66.375	-23.09375	-17.8125	-14.875	-12.21875	46.09375	52.90625	55.15625	57.3125000000291	59.9687500000291	69.78125	93.1875	97.09375
-69.96875	-66.1562499999709	-64.09375	-22.59375	-17.21875	-14.125	-11.7499999999709	9.71875	47.375	53.4375	57.71875	61.6562500000291	68.53125	94.46875	97.6875
-14.9375	43.0937500000291	51.625	55.2187500000291	57	90.59375	94.71875	97.125
-65.46875	-23.84375	-17.6249999999709	-14.96875	-13.34375	46.21875	52.875	55.90625	58.6875	66.40625	94.28125	97.40625
-18.46875	-12.78125	-10.21875	-8.125	45.4375	51.40625	54.4375	55.96875	57.90625	91.8125000000291	95.34375	99.3437500000291
-22.2812499999709	-15.65625	-13.59375	-11.84375	18.375	49.1562500000291	53.4687500000291	55.9375	57.8125	60.125	66.46875	94.6250000000291	99.71875
-68.15625	-34.84375	-19.1875	-11.9999999999709	47.78125	54.5312500000291	56.84375	61.5000000000291	68.71875	93.90625	97.15625
-21.25	-16.5937499999709	-14.5	-12.53125	45.8750000000291	52.78125	55.03125	58.34375	63.3125000000291	69.40625	92.28125	96.4375	98.875
-21.0625	-16.8125	-14.9375	-13.03125	40.3125	47.125	50.71875	53	55.90625	83.46875	90.28125	91.4062499999709	99.2187499999709
-22.125	-17.625	-14.6875000000291	40.65625	45.8125	50.875	53.8124999999709	84.03125	88.09375	91.46875	94.6874999999709	98.40625
-69.96875	-24.46875	-19.6875	-17.125	-13.96875	42.59375	49.8125	53.09375	57.15625	59.15625	87.84375	94.4375
-55.09375	-42.4375	-36.5	-18.6875	-13.8125	43.15625	52.1249999999709	54.875	57.9375	85.71875	90.2187499999709	94.6874999999709
-62.375	-23.78125	-18.5	-16.5625	-14.78125	45.28125	51.90625	53.71875	57.3125	64.5937499999709	89.2812499999709	93.4687499999709	96.3125
-18.0312500000291	43.375	52.625	54.5	57.15625	86.7499999999709	92	94.59375
-59.6875	-28.4375	-23.8125	-21.21875	-19.09375	-16.875	-15.25	-12.9375	46.5937499999709	52.46875	54.34375	57.59375	64.1875	91.15625	94.9999999999709	97.3125
-24.9375	-19.6875000000291	-17.375	-15.34375	42.75	50.9062499999709	53.65625	55.9374999999709	58.0312499999709	90.65625	94.875	97.53125
-17.8125	43.71875	50.4375	52.84375	61.25	88	91.9375	98.21875
-24.34375	-17.8125	-15.28125	-13.34375	44.09375	51	54.59375	56.78125	58.8125	90.5625	95.03125	99.15625
-27	-21.8125	-18.9375	-17.09375	-15.375	-13.65625	-11.09375	43.375	51.46875	53.6562499999709	55.5625	58.2499999999709	67.6875	91.40625	95.03125	98.78125
-26	-17.375	-12.75	41	53.53125	55.5625	63.125	87.375	93.375
-24.4375	-19.6875	-17.28125	-15.46875	41.75	50.375	53.09375	57.8125	61.25	91.75	99.59375
-24.9375	-18.71875	-16.28125	-14.03125	45.03125	50.75	54.3125	61.71875	90.1875	95.125
-68.78125	-65.75	-61.6875	-20.9375	-15.53125	-13.2187499999709	45.65625	53.59375	56.2500000000291	59.125	67.21875	95.46875	99.96875
-17.1875	42.84375	48.53125	51.15625	52.9375	55.21875	57.15625	61.1875000000291	89.1875	92.4375000000291
-24.71875	-20.21875	-17.71875	-15.78125	47.28125	51.59375	53.28125	55.09375	65.3750000000291	90.8125
-65.5625	-22.75	-17.53125	-15.375	44.6875	52.3125	54.125	55.78125	58.3125	71.59375	90.53125	93.59375	97.28125
-38.5625	-25.3125	-20.875	-18.1249999999709	-16.1875	-13.59375	45.1875	52.46875	54.71875	56.9375	63.875	91.75	95.90625
-19.46875	-16.03125	-13.09375	42.0625	49.0625	51.59375	53.71875	56.25	67.71875	90.0625	94.1250000000291
-66.0625	-24.40625	-20.1562499999709	-15.21875	-13.25	43.90625	50.875	52.78125	54.25	56.625	64.625	92.625	98.59375
-67.96875	-65.1875	-63	-60.90625	-59.46875	-53.34375	-28.5625	-23.3125	-21.03125	-19.125	-17.3125	-15.46875	-13.5625	46.1875	51.84375	54.25	56.0625	60.0000000000291	69.625	92.34375
-15.5625	41.2500000000291	51	53.78125	56.84375	88	92.28125	95.71875
-69.90625	-60.6875	-23.125	-19.125	-17.0937499999709	-15	45.1875	51.75	54.34375	57.15625	64.40625	92.6875000000291	96	98.1875
-68.5	-23.25	-18.25	-15.3125	-12.4375	44.96875	53.21875	55.65625	59.21875	88.8125	92.59375	95.34375	98.53125
-62.438205348386	-18.406955348386	-15.0944553483569	8.28054465161404	41.5305446516431	48.061794651614	51.843044651614	54.436794651614	87.655544651614	93.468044651614
-69.500705348386	-61.313205348386	-26.0944553483569	-21.406955348386	-18.4382053483569	-17.219455348386	-16.219455348386	40.968044651614	49.530544651614	52.936794651614	54.6867946516431	81.280544651614	85.061794651614	89.655544651614	94.8430446516431
-68.938205348386	-64.719455348386	-24.219455348386	-18.313205348386	-15.781955348386	4.53054465164314	42.030544651614	47.7805446516431	52.030544651614	55.218044651614	62.655544651614	85.780544651614	90.7492946516431	95.843044651614
-68.063205348386	-56.375705348386	-48.531955348386	-42.281955348386	-29.813205348386	-23.781955348386	-18.344455348386	-15.813205348386	-12.9694553483569	41.905544651614	49.186794651614	51.374294651614	53.186794651614	59.905544651614	88.7180446516431	92.811794651614	96.061794651614
-69.844455348386	-63.656955348386	-25.000705348386	-18.719455348386	-15.938205348386	-13.938205348386	44.405544651614	51.280544651614	54.780544651614	57.280544651614	65.936794651614	89.124294651614	93.686794651614
-68.031955348386	-60.781955348386	-26.219455348386	-21.531955348386	-17.719455348386	-15.2819553483569	-12.875705348386	10.999294651614	44.405544651614	49.843044651614	53.249294651614	55.0305446516431	58.624294651614	90.436794651614	94.624294651614	97.749294651614
-65.813205348386	-60.781955348386	-23.875705348386	-18.4382053483569	-15.9069553484151	-13.875705348386	45.780544651614	49.780544651614	54.280544651614	56.686794651614	67.7492946516431	92.3117946516431	95.280544651614
-65.781955348386	-19.6257053483569	-15.8757053484151	-13.000705348386	46.655544651614	51.3430446515849	55.4992946516431	57.905544651614	61.8742946516431	89.7805446516431	93.624294651614	95.9680446516431	99.8430446516431
-63.938205348386	-59.063205348386	-56.375705348386	-23.938205348386	-18.5007053484151	-16.219455348386	-14.219455348386	16.1242946515849	47.218044651614	51.2805446515849	56.686794651614	59.968044651614	91.6867946516431	97.7805446516431
-65.469455348386	-58.7819553484151	-43.375705348386	-29.375705348386	-23.4069553483569	-18.750705348386	-16.7507053483569	-14.938205348386	-13.0319553484151	15.249294651614	37.218044651614	42.593044651614	49.499294651614	53.3117946516431	55.936794651614	68.749294651614	92.218044651614	96.468044651614	98.999294651614
-65.0007053484151	-26.625705348386	-22.6257053483569	-20.250705348386	-17.719455348386	-16.125705348386	-13.250705348386	45.7492946515849	53.124294651614	56.6242946516431	58.5617946516431	65.5305446516431	92.218044651614	95.9055446516431
-43.844455348386	-16.7507053483569	44.0617946516431	52.4680446516431	55.5617946516431	57.1867946516431	70.999294651614	86.2492946516431	89.218044651614	90.7492946515849	92.468044651614	94.6867946515849	96.8117946516431
-66.2819553483569	-56.7819553483569	-24.281955348386	-17.625705348386	-15.5632053483569	-13.7819553484151	-11.8444553484151	45.843044651614	53.436794651614	56.093044651614	59.374294651614	64.655544651614	89.936794651614	94.874294651614	98.155544651614
-67.625705348386	-64.000705348386	-51.656955348386	-27.438205348386	-21.063205348386	-18.469455348386	-16.500705348386	-14.969455348386	-10.031955348386	46.093044651614	51.874294651614	56.561794651614	58.936794651614	94.593044651614	98.311794651614
-22.65625	-15.6875	43.21875	50.34375	56.6875	86	92.46875
-19.28125	-15.21875	-11.4375	14.21875	41.25	47.53125	53.09375	56.5625	82.96875	89.90625	99.9375
-58.21875	-21.4375	-17.46875	-15.53125	-13.25	44.4375	51.9375	54.1875	55.90625	62	86.21875	90.71875	96.875
-22.75	-17.9375	-16.59375	-14.28125	-8.78125	19.625	46	53.375	55.5	58.125	60.0625	92.3125	97.59375
-68.6875	-65.0625	-58.09375	-56.375	-44.1875	-35.21875	-24.59375	-19.6875	-17.5625	-13.75	45.40625	50.9375	53.5	57.59375	64.5625	95.875
-66.71875	-61.46875	-24.09375	-16.96875	-15	-12.59375	43.375	50.21875	53.1875	55.75	89.65625	95.125
-63.4375	-48.6875	-42.28125	-25.28125	-18.46875	-15.96875	-13.90625	-10.65625	46.25	51.6875	53.6875	55.21875	57.96875	61.96875	91.5625
-68.21875	-64.625	-61.15625	-58.65625	-42.5	-24.09375	-19	-15.28125	44.84375	51.25	53.53125	56.1875	62.875	90.5	95.3125
-21.34375	-16.65625	-12.4375	8.25	44.21875	50.78125	54.53125	57.15625	86.40625	89.84375	94.46875
-68.15625	-57.71875	-49.9375	-22.15625	-16.40625	-14.375	42.375	46.59375	49.75	52.9375	56.03125	57.59375	61.4375	90.84375	95.40625	99.6875
-64.34375	-57.125	-19.5625	-12.78125	-10.25	17.21875	45.75	51.15625	55.78125	59.78125	91.75	96.15625
-67.59375	-60.125	-52.75	-20.875	-14.4687500000582	-12.5	46.71875	52.5625	55.125	57	64.53125	94.25	98.0625
-60.8125	-26.71875	-21.9375	-18.28125	-15.9375	-14.09375	-12.375	47.15625	53.0625	56.25	58.03125	63.96875	91.5	95.21875	98.6875
-19.6875	-14.9375	43.25	51.71875	54.34375	56.5	60.875	88.46875	90.15625	93.84375
-63.84375	-23.28125	-17.84375	-15.03125	-13.09375	17.625	46.28125	53.1875	55.40625	62.625	92.78125	97.5
-20.5097982090083	-14.5410482090083	41.6464517909917	50.8964517909917	53.7714517909335	55.5527017909917	80.9589517909917	84.4902017909917	89.8339517909917
-61.4785482090083	-21.8847982090083	-16.6347982090665	-14.2910482090083	-12.0722982090083	13.5527017909917	17.1464517909917	40.2402017909917	46.3339517909917	50.6464517909917	53.4277017909917	55.3027017909917	57.2402017909917	58.7402017909917	72.4902017909917	87.4589517909917	94.1152017909335	99.6464517909917
-65.9472982090083	-50.9160482090083	-20.1347982090083	-15.4472982090083	-12.9160482090083	-10.7910482090083	45.0214517909917	48.7714517909917	54.1777017909917	56.5839517909917	58.5214517909917	70.4902017909917	92.8652017909917	98.1152017909917
-40.9160482090083	-26.6347982090083	-20.9785482090083	-17.9472982090083	-15.5097982090083	-13.2597982090083	-11.7597982090083	43.9277017909917	50.4589517909917	55.0214517909917	56.8339517909917	92.1777017909917
-63.9785482090665	-22.6660482090083	-15.0410482090083	-11.3535482090083	42.4277017909917	49.7089517909917	52.1152017909917	56.5839517909917	58.4277017909917	87.8652017909917	91.3027017909917	95.3027017909917
-66.7285482090083	-27.2597982090083	-21.4160482090083	-18.2285482090083	-16.1035482090083	-14.3535482090083	-12.4785482090083	44.4902017909917	50.0839517909917	52.1777017909917	54.2714517909917	54.6152017909917	58.6464517909917	91.7714517909917	98.0214517909917
-67.9472982090083	-60.9160482090665	-23.6660482090083	-19.7285482090083	-17.2597982090083	-15.2597982090083	-10.8535482090083	48.1777017909335	52.4277017909917	57.4589517909917	63.0839517909917	90.8339517909917	94.8339517909917	97.5839517909917
-61.9785482090083	-20.6035482090083	-16.4785482090665	-13.4160482090083	42.8339517909917	48.8652017909917	51.4902017909917	53.0527017909917	59.9589517909917	91.0527017909917	94.9902017909917
-67.7285482090083	-58.3847982090083	-23.1660482090083	-16.8535482090083	-14.4160482090083	-11.9160482090083	44.7402017909917	50.4277017909917	55.5527017909917	58.9589517909917	92.0839517909917	95.3652017909917	98.3339517909917
-56.0097982090083	-24.2910482090665	-18.8222982090083	-16.5097982090083	-14.6035482090083	42.7089517909917	47.8339517909917	51.4902017909917	53.9589517909917	59.2714517909917	66.8964517909917	92.3964517909917	95.3339517909917
-63.5722982090083	-16.5722982090083	43.7714517909917	49.7089517909917	54.1464517909917	57.3027017909917	89.4277017909917	93.9902017909917
-66.8222982090083	-63.8535482090083	-61.8222982090083	-60.0410482090083	-56.8222982090083	-21.4472982090083	-17.2285482090083	-14.5097982090083	-12.0097982090665	14.6152017909917	41.5527017909335	49.0839517909335	52.9902017909335	55.3027017909917	57.0527017909917	63.1464517909917	92.9902017909917	96.7402017909917
-66.2597982090083	-60.6347982090083	-49.6347982090665	-44.6035482090665	-41.3535482090083	-38.5097982090083	-23.8847982090083	-18.5722982090083	-15.4472982090083	-13.0097982090083	46.2714517909917	51.9589517909917	54.7714517909917	57.8964517909917	64.3964517909917	94.8027017909917	99.1464517909917
-36.3535482090083	-30.3535482090083	-27.0722982090083	-24.7285482090083	-22.3847982090083	-10.1035482090083	-5.8847982090083	50.8652017909917	59.9277017909917	62.0527017909335	64.5527017909917	73.3027017909917	99.4589517909917
-69.247937862121	-62.029187862121	-23.6541878621792	-17.716687862121	-14.654187862121	-12.841687862121	48.345812137879	52.720812137879	55.564562137879	60.783312137879	70.002062137879	93.970812137879	99.127062137879
-68.2597982090083	-60.2597982090083	-27.0722982090083	-21.5722982090083	-18.8847982090083	-16.8222982090083	-13.4785482090083	-11.6035482090083	45.7089517909917	51.9902017909917	54.9277017909917	58.3652017909917	65.4589517909335	92.9277017909917	96.9589517909917
-66.9472982090083	-22.4160482090083	-16.7910482090083	-14.1972982090083	-11.6035482090083	45.5839517909917	51.2089517909917	54.0839517909917	56.2089517909917	58.8964517909917	69.1777017909917	93.0214517909917	96.8027017909335
-39.2187499999418	-25.5312499999418	-21.6249999999418	-18.09375	-16.25	-14.21875	-11.8749999999418	41.03125	48.4062500000582	52.5937500000582	54.96875	64.4375	86.25	91.46875
-24.25	-18.7812499999418	-16.6875	-13.65625	42.78125	49.46875	54.8750000000582	58.09375	87.0000000000582	92.21875
-22.40625	-13.6875	45.7812500000582	53.5625	56.625	59.15625	82.6250000000582	83.53125	93.09375	99.25
-16.6875	43.875	52.25	55.125	57.4375000000582	87.625	92.3125000000582
-60.9374999999418	-19.9687499999418	-14.28125	-11.8749999999418	-9.28125	45.28125	51.125	56.6875	59.0625	62.5625	69.4375	92.71875	96.6562500000582
-13.84375	43.3125	49.03125	53.875	55.5	57.125	87.25	90.6875	96.28125
-68.75	-26.7499999999418	-20.75	-17.6875	-15.2812499999418	-13.3124999999418	46.6562500000582	53.1875	57.0625	60.5937500000582	91.96875	96.3125000000582
-64.6875	-59.59375	-23.03125	-16.28125	-13.84375	-11.5625	48.7812500000582	53.9375	56.4375	60.0625	62.5625	94.0000000000582	97.53125
-69.3125	-66.34375	-57.40625	-24.5937499999418	-20.9999999999418	-18.4375	-16.40625	-14.5624999999418	-13.03125	-10.9374999999418	46.1875	52.9375000000582	56.15625	62	69.59375	92.34375	97.0625
-18.59375	-12.7187499999418	43.78125	52.5	55.3125	59.125	87.40625	90.90625	95.8437500000582
-68.46875	-64.78125	-59.6249999999418	-23.46875	-18.625	-15.46875	-13.0625	45.75	54.2187500000582	56.5000000000582	59.625	69.25	97.375
-65.28125	-23.15625	-19.125	-16.40625	-13.65625	47.03125	52.1875	55.65625	68.8125000000582	93.1875	97.1875
-20.25	-15.65625	43.65625	50.5312500000582	54.1562500000582	57.9375	63.6875	90.7187500000582	96.5
-68.6874999999418	-50.2499999999418	-40.03125	-24.4375	-20.28125	-16.09375	-14.3124999999418	-11.28125	47.21875	53.03125	55.03125	56.5625000000582	60.375	67.09375	91.5000000000582	95.53125
-67.78125	-61.9375	-56.5312499999418	-16.03125	-13.3437499999418	-11.46875	-9.78125	-8.0625	-5.9375	-4.15625	55.09375	61.1875000000582	63.4062500000582	68.03125	98.34375
-65.0625	-57.40625	-23.75	-17.90625	-15.84375	45.84375	52.5625	56.5625	58.59375	68.59375	92.2500000000582	95.875
-20.96875	-15.3125	42.03125	52.8437500000582	55.4375	59.90625	88.5312500000582	93.21875
-53.71875	-23	-17.6562499999418	-14.5937499999418	-12.125	44.8437500000582	50.28125	53.125	56.75	89.0625	90.3437500000582	93.4062500000582
-25.4999999999418	-20.7812499999418	-17.8125	-15.59375	-13.46875	42.75	50.03125	54.15625	56.46875	89.9687500000582	95.25
-23.65625	-18.1562499999418	-15.9687499999418	-12.28125	16.1250000000582	16.21875	46.40625	53.46875	58.375	90.03125	98.7187500000582
-19.28125	-13.65625	40.75	46.53125	49.46875	53.03125	54.34375	58.875	86.9062500000582	90.8125000000582	92.6875	96.9687500000582
-67.3125	-61.90625	-23.34375	-17.78125	-15.9375	-13.90625	43.3750000000582	49.15625	52.40625	55.15625	60.1250000000582	66.2500000000582	69.53125	87.5	88.8125	95.4375
-67.75	-62.96875	-14.25	-9.1875	-6.87499999994179	-4.46875	50.6875	57.71875	61.1875	66.40625	99.34375
-67.84375	-64.9375	-62.8125	-57.46875	-21.78125	-17.8125	-14.6562499999418	-12.5	43.4062500000582	48.25	54.125	56.7500000000582	59.25	62.6562500000582	92.90625
-68.25	-66	-62.46875	-53.8125	-23.125	-17.8125	-15.6875	-13.625	-11.625	46.8125	52.9062500000582	56.3125	60.28125	67.03125	91.46875	96.09375
-66.9374999999418	-58.0312499999418	-37.59375	-23.1562499999418	-18.90625	-16.4374999999418	-14.2499999999418	-11.1874999999418	15.6562500000582	45.625	52.1875000000582	55.09375	56.9375000000582	61.03125	92.21875	96.15625
-65.03125	-60	-22.6875	-17.59375	-15.46875	-13.53125	-11.5625	46.46875	51.96875	54.4375000000582	57.9375	61.78125	91.5	95.40625	98.75
-38.875	-32.9999999999418	-24.75	-16.875	45.1250000000582	52.8125	55.5000000000582	58.2500000000582	89	92.3125000000582	97.96875
-69.09375	-62.8124999999418	-27.28125	-22.6875	-19.5624999999418	-16.6875	-11.84375	37.6250000000582	43.875	49.1875	52.53125	54.875	56.96875	67.625	92.09375	96.2500000000582
-68.4062499999418	-61.375	-39.78125	-23.28125	-17.46875	-13.84375	-11.6875	45.0625	52.1875	54.3437500000582	57.375	91.59375	96.53125
-23.0625000000582	-14.9375000000582	-11.5312500000582	43.21875	53.875	57.71875	90.5937499999418	96.6874999999418
-59.15625	-24.96875	-20.78125	-18.2187500000582	-16.3125	-14.3437500000582	-12.1875	43.1562499999418	50.90625	53.5624999999418	55.34375	60.40625	88.6562499999418	93.9374999999418	98.9999999999418
-69.9687500000582	-21.90625	-16.7500000000582	-14.5312500000582	10.9687499999418	46.8437499999418	53.0312499999418	55.8749999999418	57.71875	88.4374999999418	94.0624999999418
-67.4687500000582	-63.3750000000582	-22.21875	-16.0625	-13.75	-11.90625	49.84375	54.7187499999418	56.71875	66.4687499999418	91.9375	95.1562499999418	99.3437499999418
-68.34375	-66.2812500000582	-61.8125000000582	-58.7812500000582	-46.7500000000582	-36.84375	-23.0312500000582	-17.59375	-14.46875	-11.2812500000582	44.90625	49.90625	52.5937499999418	54.2499999999418	60.25	90.0625	94.6562499999418	97.65625
-69.96875	-64.46875	-60.5	-21.78125	-15.9375	-13.8125000000582	-11.09375	44.375	50.9062499999418	53.78125	56.125	91.46875	95.96875
-69.1875	-66.5937500000582	-64.21875	-27	-20.875	-16.25	-14.78125	-12.59375	44.90625	51.0625	53.9999999999418	57.53125	67.6249999999418	90.6875	94.9375	98.1249999999418
-68.8437500000582	-64.0312500000582	-57.78125	-27.8437500000582	-21.9062500000582	-18.1875	-16.3437500000582	-14.59375	-12.7187500000582	-10.7812500000582	-9.65625000005821	54.7812499999418	56.4374999999418	61.0625	91.46875	95.90625
-67.7500000000582	-25.9375000000582	-20.6250000000582	-12.1875000000582	42.96875	51.25	54.1562499999418	56	88.59375	91.71875	95.03125
-67.329739214154	-62.1734892140958	-58.142239214154	-53.454739214154	-22.704739214154	-17.7984892140958	-16.079739214154	-15.6734892140958	-13.6422392140958	-11.017239214154	45.5140107859042	51.3265107859042	55.0140107859042	57.107760785846	64.8265107859042	91.5765107859042	98.607760785846
-68.90625	-44.5000000000582	-29.8125	-19.59375	-14.53125	-12.28125	-9.53125	43.0624999999418	49.90625	55.0312499999418	57.6249999999418	91.5	92.9687499999418	95.7812499999418
-67.0625	-61.21875	-23.3125000000582	-18.3125000000582	-15.5000000000582	-13.125	45.4375	53.1249999999418	56.1249999999418	57.9375	61.40625	65.8125	93.5312499999418	97.34375
-67.875	-62	-52.3437500000582	-21.9687500000582	-14.6562500000582	-9.68750000005821	51.875	57.0312499999418	59.625	64.125	97.09375
-49.9375	-10.4062500000582	44.2187499999418	49.4375	53.5625	56.65625	59.3437499999418	60.9687499999418	69.71875	93.21875	96.3437499999418
-68.3125	-61.4375	-22.84375	-15.7500000000582	-11.75	47.6249999999418	52.21875	54.65625	57.0312499999418	68.875	91.28125	95.40625	98.1249999999418
-17.875	-11.78125	44.4999999999418	53.09375	57.78125	59.5312499999418	68.4999999999418	92.28125	99.34375
-45.6250000000582	-17.34375	43.3437499999418	54.2187499999418	56.84375	87.5625	88.5624999999418	93.96875	98.3749999999418
-69.3750000000582	-20.9375	-15.53125	-12.28125	41.875	48.28125	54.8749999999418	58.2499999999418	86.3125	91.9062499999418	96.7187499999418
-24.6875000000582	-17.4375000000582	-15.59375	-13.5000000000582	42.34375	46.84375	53	58.53125	90.1875	94.875
-61.6875	-27.09375	-19.71875	-17.28125	-15.65625	-12.7187500000582	45	51.90625	54.1875	57.4375	59.75	64.0624999999418	88.5	94.4999999999418
-67.96875	-50.34375	-23.375	-17.5625000000582	-15.3750000000582	-11.8125000000582	43.2187499999418	49.53125	53.75	56.6875	91.625	95.875	99.5312499999418
-62.5625000000582	-43.0625000000582	-26.40625	-18.6875	-16.2812500000582	-14.5	46.15625	52.9687499999418	56.4375	58.65625	64.5937499999418	90.6875	94.65625	99.9375
-59.2500000000582	-24.0312500000582	-18.2500000000582	-15.6875000000582	-13.6875000000582	44.21875	50.875	54.5	57.3125	90.4062499999418	94.8437499999418	98.03125
-14.96875	42.5937499999418	52.6249999999418	56.4999999999418	59.46875	88.71875	92.125	96.3749999999418
-65.5	-61.59375	-49.5625	-35.0625	-24.46875	-17.8750000000582	-16.15625	-15.25	-13.1562500000582	-11.09375	44.4375	51.1875	53.4375	57.4999999999418	61.5937499999418	70.90625	92.0624999999418	97.0624999999418	99.5312499999418
-66.0000000000582	-59.625	-23.0625000000582	-17.6562500000582	-15.09375	-12.5625	44.8437499999418	50.46875	53.84375	56.90625	60.34375	67.0937499999418	93.40625	98.25
-60.90625	-52.6562500000582	-24.875	-16.3437500000582	-13.5937500000582	-11.46875	47.09375	52.3124999999418	54.8749999999418	57.125	92.40625	95.65625
-67.5625000000582	-62.7812500000582	-22.0625000000582	-19.0000000000582	-16.4687500000582	-15.03125	-13.1875000000582	47.9374999999418	54.5625	57.4687499999418	94.8437499999418	98.03125
-20.0312500000582	-15.15625	-13.0937500000582	-11.0312500000582	47.96875	56.90625	58.59375	62.5312499999418	71.6875	93.40625	98.3124999999418
-17.34375	42.9999999999418	49.9999999999418	52.8437499999418	54.5312499999418	57.40625	60.8749999999418	89	94.3749999999418	97.65625
-68.9375	-62.7500000000582	-26.6562500000582	-22.0625	-18.78125	-16.4375000000582	-12.375	42.5625	49.03125	51.9687499999418	54.625	58.1562499999418	63.875	93.0625	96.9062499999418	99.78125
-69.5312500000582	-22.4375	-18.1250000000582	-15.8750000000582	-13.84375	45.84375	51.53125	54.6249999999418	58.6249999999418	60.6875	91.2812499999418	96.625
-22.125	-9.96875000005821	44.375	53.3125	56.34375	86.15625	90.125	93.8124999999418
-27.78125	-20.125	-16.84375	-14.5	44.7187499999418	49.90625	54.03125	56.21875	58.3125	87.53125	91.8437499999418	97.25
-22.8750000000582	-19.2187500000582	-17.2500000000582	-15.53125	-13.1250000000582	42.4062499999418	47.7187499999418	50.71875	53.6875	55.375	65.4375	92	96.34375
-19.5625	-12.3437500000582	43.5	50.1875	53.2187499999418	55.03125	64.4062499999418	88.0312499999418	91.6874999999418	94.5312499999418
-57.3750000000582	-24.0937500000582	-18.71875	-16.25	-13.5312500000582	41.90625	48.4374999999418	54.34375	58.1562499999418	94.03125	97.09375
-67.9687500000582	-17.4375000000582	-11.8125	4.87499999994179	43.0624999999418	53.1249999999418	56.5312499999418	58.375	89.28125	93.3124999999418
-67.8125000000582	-25.9062500000582	-19.03125	-16.9375	-14.7812500000582	-11.4375000000582	45.28125	51.8125	53.71875	55.4375	57.28125	90.4687499999418	94.8437499999418
-19.03125	-14.625	38.8437499999418	43.46875	51.1562499999418	53.78125	57.09375	64.5624999999418	87.375	90.59375	91.3124999999418	92.59375	95.9375
-69.5625	-63.6875	-22	-17.9375	-15.875	-13.125	14.6562499999418	46.875	52.6875	54.59375	56.65625	60.59375	94.1249999999418	97.875
-20.6875	-15.7812500000582	-13.21875	20.3125	44.9375	52.65625	57.0312499999418	60.6249999999418	87.09375	90.4375	93.2812499999418	97.2187499999418	99.375
-68.09375	-62.90625	-60.5312500000582	-53.9375	-19.3125	-14.7500000000582	-12.5000000000582	-10.375	47.4374999999418	52.375	57.65625	62.5937499999418	95.6875
-69.3125	-67.15625	-63.1875	-27.21875	-18.7500000000582	-16.03125	45.7187499999418	52.1562499999418	56.3124999999418	63.25	91.875	95.6562499999418	99.3437499999418
-69.5937500000582	-65.5625	-23.3125000000582	-17.78125	-14.8125	-13.0000000000582	50.4062499999418	54.5	57.15625	67.0624999999418	93.9062499999418	98.25
-18.53125	-14.5	-9.4375	46.5312499999418	53.15625	54.9374999999418	57.3125	89.34375	93.59375	98.7499999999418	99.21875
-69.0625	-20.96875	-17.1875	-14.875	-12.15625	47.59375	52.84375	56.0624999999418	57.875	64	92.8749999999418	97
-19.34375	-14	44.7499999999418	54.3125	57.8749999999418	61.4374999999418	91.3437499999418	95.4375
-69.0625	-64.2500000000582	-61.3125	-19.96875	-15.3437500000582	-12.5937500000582	48.2187499999418	53.4999999999418	56.8749999999418	59.1249999999418	68.0937499999418	94.71875	99.15625
-16.0625000000582	-12.34375	-8.9375	43.8125	51.9999999999418	56.2187499999418	58.1874999999418	69.78125	91.53125	95.65625
-66.8437500000582	-26.1250000000582	-20.71875	-17.90625	-15.40625	48.46875	54.2187499999418	57.09375	59.5312499999418	66.3125	93.78125	99.3125
-16.5625000000582	-11.5625000000582	43.5	51.1875	54.8749999999418	56.78125	91.4062499999418	95.8749999999418
-65.375	-16.4687500000582	-11.25	-9.125	51.8125	60.96875	70.2812499999418	98.4374999999418
-18.3125	44.21875	50.15625	55.09375	57.96875	89.15625	93.4687499999418	96.1875
-64.4375000000582	-23.0625	-18.1875	-15.78125	-13.75	44.3125	51.8749999999418	55.3125	57.1562499999418	59.1562499999418	66.6874999999418	93.03125	97.1562499999418
-49.7812500000582	-21.5625000000582	-14.9375	-11.375	43	50.625	55.3125	57.28125	59.28125	70.2499999999418	93	96.875
-22.2812500000582	-17.2812500000582	-14.59375	-12.5000000000582	47.34375	53.5624999999418	55.75	58.5	64	72.2187499999418	96.96875
