# Supplementary material for: Millisecond-Scale Motor Encoding in a Cortical Vocal Area
Source: PLoS Biol. 2014 Dec 9;12(12):e1002018. doi: 10.1371/journal.pbio.1002018 (PMC4260785; doi:10.1371/journal.pbio.1002018)
Supplement: Data S1 — Numerical data underlying main and supporting figures. The numerical data associated with all figures except Figure 4 are provided in .csv files. Information about Figure 4 is provided below. For Figure 4a, the number of times the words are seen in blue group 2 and red group 1, respectively, from top to bottom are 3, 0; 2, 0; 2, 0; 2, 1; 0, 1; 1, 2; 0, 1; 0, 2. For Figure 4b, these counts are 3, 0; 3, 1; 3, 0; 2, 0; 0, 1; 0, 1; 0, 2; 0, 2. (ZIP) [file pbio.1002018.s003.zip › Figure_1c.csv]

Pitch
6888.53936424271
6761.77898153369
6680.80500664367
6837.13436074038
6610.88053414999
6810.65721193874
6565.76095032621
6857.01902482728
6747.41209712464
6738.8373001376
6805.26408201504
6686.64082613963
6950.63498567041
6575.71699828125
6602.91559553037
6655.10345377122
6755.71181122517
6614.52424317119
6379.5630404397
6664.00400439089
6384.30731747213
6574.45990671148
6757.51213402439
6865.27862969535
6634.88817241434
6508.68711008275
6676.92722338358
6375.20738381674
6823.11164895299
6625.77413314806
6622.88912057115
6557.97095635493
6550.12553370133
6938.47022727953
6810.4563988516
6878.25483270462
6619.47590257495
6681.24712170136
6679.09340683722
6817.23279226007
6743.52607540831
6559.19645169039
6493.82871962725
6608.60569654048
6877.60401283259
6879.4070221115
6636.43765874522
6502.34589966573
6562.88564950287
6536.29054150977
6893.74557124634
6420.57851830361
6552.71739703368
6702.15404849454
6807.10110481569
6540.57594256502
6826.39299944843
6614.46266562592
6505.08365435597
6429.81536008768
6839.21665932616
6699.3334435609
6572.91193813014
6361.82057805497
6409.04636749702
6280.22725980537
6754.6613840152
6996.28726909108
6564.05805943536
6508.62979315992
6348.09601836341
7022.08976756076
6832.93748209884
6606.68326256882
6581.94933433057
6745.48136252501
6782.77594670543
7046.30154131029
6573.62901647531
6378.92380055487
6509.66683435025
6683.89639595988
6473.1213946529
6429.93790352327
6364.2896589214
6912.87784068603
6498.89111142305
6684.33498514653
6385.23463014344
6928.75576275649
6593.31162082287
6227.38708531448
6388.71035133945
6876.70252632589
6754.55508138427
6555.70531841628
6610.75148446791
6428.64328298914
6363.24901953265
6793.29131946513
6617.90644568509
6621.20717518817
6567.94552772379
6807.22695186327
6654.42227037062
6739.69465587313
6630.56520434163
6519.01160554435
6830.09716249948
6409.00690761322
6608.34757498369
6328.65051158737
6536.41559625124
6617.1513464375
6444.41172279751
6770.87846995041
6502.90977381505
6429.62908916454
6534.12121420138
6475.19244958506
6511.19833268254
6426.31295363469
6441.90465896441
6935.04090858683
6485.80470794266
6495.77868494984
6694.11613729827
6824.88494029565
6881.19744285472
6491.31248602277
6557.67344051978
6559.77480373929
6682.66938252685
6589.87292891618
6992.08507616869
6441.62906609041
6453.93963503204
6857.17608980496
6566.04486397013
6636.91788742026
6645.96804641033
6487.92671582893
6442.99946595468
6714.95520201191
6559.52060248803
6483.54334748766
6617.29511071043
6618.96096542489
6482.25871620603
6970.07349287524
6687.28797907495
6376.72229368819
6488.58169344983
6790.6187620846
6504.14224316113
6674.2716470648
6504.05591891887
6203.6863459109
6019.86565997764
6935.30347952878
6518.71306707794
6500.48912241023
6667.95407959994
6978.94824468746
6554.27019011024
6442.64593607585
6405.85795634422
6499.49612999083
6512.14402634616
6506.87718587158
6622.37464527765
6294.42847434669
6164.80425137294
6868.26243652454
6542.03658758948
6641.76096632549
6638.94939527205
6258.52153900228
6561.6752712532
6347.39664243971
6731.15435235334
6755.04165842769
6653.00367154687
6527.81754068971
6462.0957448643
6498.92055243266
6700.08978393333
6473.51928831055
6631.00046641393
6295.14509242561
5902.88449356625
6633.31026511824
6481.20635488628
6556.11125925325
6749.08712262163
6443.87092972254
6667.01822665684
6620.15028903727
6671.62356275163
6682.12121619529
6426.178624185
6631.74814124671
6673.12120258998
6312.46244044608
6320.71431774734
6998.77859183814
6692.44073343093
6507.18289453208
6429.78416594443
6511.75703013526
6689.68162797175
6379.53877731389
6123.12228728936
6434.56313199178
6306.46958259786
6654.42179050126
6449.13668782671
6295.67213995456
6668.73408323439
6424.04513355172
6638.35045703199
6494.21947915465
6539.34643275944
6499.92135632303
6193.3303562631
6498.08860190282
6543.22561724435
6257.39569440833
6685.28371714126
6490.80162984199
6389.12236313894
6793.08655689416
6398.1800681857
6426.56278616076
6501.63074005034
6815.76500153668
6808.86872781884
6503.18756436007
6813.39550226379
6470.61876881952
6499.19943444816
7057.38888260398
6539.75309692569
6175.97550471815
6449.84476935634
6689.21089056533
6381.90110438817
6684.09519335319
6378.95277616818
6630.90209115374
6326.64100730049
6622.40358654209
6639.74135535827
6694.27699668758
6586.42807731323
6310.96236944983
6378.75005902875
6873.38121704312
6174.81306636428
6549.48595384359
6852.560002043
6705.58841941303
6426.18202034128
6369.22894179646
6503.71739662236
6500.20585442349
6553.58801658477
6561.60180031334
6513.75120586762
6495.14618476204
6707.0332370268
6317.99316509089
6188.85488841367
7020.25961819132
6778.7477598507
6510.73054386505
6746.14898926858
6678.28963799798
6316.42308607971
6322.89627640695
6497.14833575299
6682.17591837823
6669.11909811417
6801.16265091065
6599.86648111658
6682.75171448225
6447.93077088145
6809.7562322131
6510.33410728249
6683.02644948076
6509.67227398603
6433.17211791857
6348.65275326086
6657.3682153735
6649.75295609528
6637.75167089639
6495.03094580516
6135.04534195915
6316.39360259586
6686.97946280221
6813.07048101432
6492.77207802942
6244.2391744098
6774.7181370259
6668.27022113302
6631.35533680242
6451.2206405156
6295.80036033981
6725.76213667201
6445.84585964191
6349.73197053658
6451.53326788164
5999.99666258952
6819.28026665661
6810.35897656862
6657.51323994144
6741.72971183949
6584.66606967085
6617.46632628119
6734.71630192278
6782.73909168035
6691.4278168454
6752.65381365069
6743.35626911882
6754.6167289661
6398.73464573179
6505.06373168041
6635.90487306606
6561.89190202649
6647.84591216298
6566.36903944333
6619.6501622667
6570.99173275495
6566.30991995741
6546.01721225542
6323.58620723661
6681.15974910058
6714.66193636617
6495.88048160156
6489.16606429421
6435.77888161733
6731.99206360592
7034.8952263933
6695.38728135787
6393.13654903864
6452.12671007452
6759.31128826847
6574.89893767909
6524.66920121699
6877.42278736519
6705.16970143706
6669.59139798338
6744.99432413994
6625.83305348833
6804.73896295543
6546.92379032815
6590.17903353103
6532.44871269065
7015.77390970722
6733.1271658297
6631.86707057991
6544.84437195857
6611.25614837521
6618.05835248631
6447.81611110791
6510.68615924392
6758.50736952173
6779.84197616041
6879.10583868105
6381.34579900397
6813.05396635081
6674.1939354223
6443.11025606931
6319.69644448723
6921.79534481864
6616.69201033948
6558.37862917202
6488.23479447497
6412.41503519569
6739.62131210637
6701.43241673415
6371.7965608241
6125.42020524242
6815.0273823315
6526.75184830047
6318.42001375378
6557.88156634624
6239.57365967335
6493.34650253315
6715.34114261451
6689.98985707833
6373.80465298164
6629.32197194288
6485.59147415658
6683.88739086343
6348.0284642279
6677.63078031498
6604.32162757585
6743.62038111699
6616.89067323482
7004.52280880877
6702.87178320339
6585.48943044839
6688.69075917057
6626.14984038443
6837.05952657247
6683.81830875724
6380.51462193928
6682.9547340956
6449.78917302931
6678.90461182912
6705.07593111127
6552.04629395356
6434.91485673134
6436.20071516757
6492.4849245206
6332.1780465573
6553.07881018288
6673.45777412843
6520.2169188302
6428.86547972111
6511.13503508723
6479.05573183965
6435.47774355556
6867.51675632834
6626.72058430857
6641.36358517911
7002.46393882285
6769.78480477335
6560.77507084345
6697.42178568716
6562.60707122846
7065.47144279337
6591.35366975246
6696.74016480441
6388.04026508107
6503.51387420118
6752.78377424432
6505.68451424058
6478.37792963881
6743.98737264146
6579.44389673511
6620.10879616471
6485.01858826119
7074.82940747914
6434.4701880865
6183.80805959622
6493.361226731
6668.10002120364
6455.45815290896
6446.69043595031
6500.30758508253
6760.10439423951
6503.91396375662
6555.89275828082
6569.17779349737
6542.314003482
6436.88654608321
6414.31050950745
6376.66712566464
6801.62511645536
6754.52222024994
6565.61928843317
6393.27531451882
6564.24048556281
6371.41805280798
6334.68679960981
