# Supplementary material for: Millisecond-Scale Motor Encoding in a Cortical Vocal Area
Source: PLoS Biol. 2014 Dec 9;12(12):e1002018. doi: 10.1371/journal.pbio.1002018 (PMC4260785; doi:10.1371/journal.pbio.1002018)
Supplement: Data S1 — Numerical data underlying main and supporting figures. The numerical data associated with all figures except Figure 4 are provided in .csv files. Information about Figure 4 is provided below. For Figure 4a, the number of times the words are seen in blue group 2 and red group 1, respectively, from top to bottom are 3, 0; 2, 0; 2, 0; 2, 1; 0, 1; 1, 2; 0, 1; 0, 2. For Figure 4b, these counts are 3, 0; 3, 1; 3, 0; 2, 0; 0, 1; 0, 1; 0, 2; 0, 2. (ZIP) [file pbio.1002018.s003.zip › Figure_1d_Group_1.csv]

pitch	amplitude	spectral_entropy
6566.14177898332	615174.701098113	0.545661516186494
6625.93556878138	2157744.02154375	1.03380692780536
6474.29499734845	807541.651405313	1.42612955252391
6632.09389614214	5504224.72992358	1.43854836097397
6449.74221330308	474779.022831364	1.37437340980343
6352.10133167609	304749.989761762	1.45932591972069
6360.78561482054	651464.748603061	1.10123254541979
6386.43892799281	511165.536921031	0.834642485339931
6333.37226728193	1291998.8043123	1.42021837384101
6343.94518024519	1489369.05861791	1.12669671060958
6321.69693290473	917091.681667284	1.3034016424218
6687.63324731733	1688023.04719175	1.36773467900696
6620.77958647633	1442502.2065627	1.37071836821346
6248.85804748363	754636.119585563	1.1027805503692
6452.78136934264	974425.925256309	1.47650758616434
6247.65065746825	510004.157066575	1.51161710772835
6059.60921844571	517993.856521018	0.788217477771702
6753.25297130447	2462811.70312848	1.03435570304919
6623.63362475531	4368358.68059033	0.918898179176178
6499.62948960005	666725.644941245	1.3708162954127
6511.42077248977	874502.368248269	1.47828656591505
6553.63171058916	1040549.28071548	1.28647097778611
6439.1657441607	542976.802330385	1.35528201007476
6532.95061464149	722009.936011771	1.40450323059006
6338.55910733027	1617756.48910006	1.45045828564928
6365.61544064703	517829.253278094	1.34095621085365
6744.15520989022	3330807.51198347	1.20088669487741
6460.89428144601	963084.825380012	1.2253850915134
6623.23978259562	2010.63307410474	0.913589857486653
6818.00232915202	1636948.58127343	1.10094876821277
6796.7091542614	2103022.83130633	1.19522980435006
6721.86539000535	1532666.3160567	1.08902737232551
6617.26743276161	1565991.19770654	1.26534058011417
6791.36421181983	1857980.87467927	1.00043039134187
6709.83753642004	834480.293324407	1.22386322918534
6501.95836640091	382053.586408593	1.31634792759402
6187.732266869	509309.429502413	1.38939158652922
6317.06597807939	2645776.20773804	1.26876954118843
6648.06932871253	1327667.15218655	1.18405770455115
6653.07367041197	1065870.37407765	0.937842484577186
6552.51254606193	541731.675240029	1.15575710310077
6744.15497870255	1087465.55788343	1.45767666875942
6671.6489828872	2317114.08913431	1.07972555537572
6649.15844012918	926100.070189766	1.22093193784891
6321.03350625943	1163747.07983028	1.17877688484203
6513.05047649792	1937166.73909232	1.16578264145592
6572.53918432758	1048445.6277239	1.23143690277968
6841.94921192688	1245356.85996919	1.27737179911762
6688.38499451241	4380419.81091453	1.27374373184423
6302.86394308682	1285268.40007868	1.43266716775043
6594.90782275053	1643311.29224408	1.39190709613324
6631.78415539219	1446879.69573171	1.3888573378771
6505.08573196197	590137.903794824	1.44310203498334
6629.98569360765	2412045.07146452	1.44744874696247
6492.81786330279	636376.14521828	1.44394056047758
6318.7858865405	2928801.61404463	1.49537202333821
6575.85538160105	752222.840210604	1.26105918899496
6385.63028801306	625620.732802722	1.26142797574492
6444.25756469898	998912.357037969	1.45626553580404
6678.99436826186	1058185.3794447	1.36963087897554
6497.91302193203	493434.951376109	1.16426902152245
6496.05890472593	542186.08288323	1.32612608566234
6319.56829498811	2896733.25685152	1.42107579831337
6377.71867054259	714934.043530606	1.44479363713997
6698.05815059923	1114770.92139454	1.030667428231
6784.5227337169	2716038.80068036	0.957043493833465
6751.07870960617	1572577.92125106	0.868428413961699
6654.98412587047	1529844.24359034	1.34516881903835
6676.52775268451	1850504.61651552	1.34334755005235
7063.71033129488	1517764.13677732	1.40194749996475
6759.51194208607	1073294.82797541	1.28739747091824
6432.46862854772	636165.007246873	1.37652852282384
6498.45390458153	361961.44162671	1.46564143858999
6560.10595618052	657820.025205362	1.46198355769921
6375.86010526266	372796.006531543	1.47459336856979
6085.81858484033	64547.0669842109	1.45961381813353
6888.00353400021	880151.424921957	1.42204470152887
6512.06782864552	395340.117414499	1.40282620575867
6528.7264623377	419415.692885445	1.38015848476791
6758.96057930339	1469094.77076776	1.48320351773331
6713.38543313045	544722.095907471	1.41645359417144
6629.3192585269	1124755.8999253	1.43336603507531
6667.44919244076	1001092.46178356	1.43268305143151
6457.06063539363	316547.161928288	1.46111646034224
6108.99400815972	439540.792512207	0.799399557725075
6682.13812942634	512049.844205377	1.40406272690634
6428.09084109123	387714.34075066	1.42737616507478
6317.41571612672	393324.780863423	1.41308879683827
6580.86981092042	834127.353696632	1.43948292612844
6801.19516971905	1372169.79302865	1.32473195883568
6575.96142067953	744462.377622478	1.35659439160319
6600.56959329475	944709.609010835	1.43404694983501
6321.3514173911	461451.122040095	1.29790076003883
6367.34288092874	796680.010167713	1.32193949884988
6801.19970284825	1266693.65631208	1.33232854845886
6542.23040948931	440076.813969146	1.44406754568477
6283.68371354258	156475.125271935	1.29614178071008
