# Supplementary material for: Millisecond-Scale Motor Encoding in a Cortical Vocal Area
Source: PLoS Biol. 2014 Dec 9;12(12):e1002018. doi: 10.1371/journal.pbio.1002018 (PMC4260785; doi:10.1371/journal.pbio.1002018)
Supplement: Data S1 — Numerical data underlying main and supporting figures. The numerical data associated with all figures except Figure 4 are provided in .csv files. Information about Figure 4 is provided below. For Figure 4a, the number of times the words are seen in blue group 2 and red group 1, respectively, from top to bottom are 3, 0; 2, 0; 2, 0; 2, 1; 0, 1; 1, 2; 0, 1; 0, 2. For Figure 4b, these counts are 3, 0; 3, 1; 3, 0; 2, 0; 0, 1; 0, 1; 0, 2; 0, 2. (ZIP) [file pbio.1002018.s003.zip › Figure_1d_Group_2.csv]

pitch	amplitude	spectral_entropy
6623.40883920859	676038.46086413	1.17146288986367
6685.55343491173	1304023.13624019	1.01621570069137
6611.21600087608	546461.27053537	0.790841276136281
6637.22809533198	1320673.29383517	1.19417070544636
6639.5500522308	772076.043394592	1.15495156793411
6667.17073787356	708809.375532891	1.14507717057451
6351.0572667995	415972.742608313	0.990864729706274
6323.02089591406	266209.407972738	1.49377641921964
6578.64679911364	613205.035546044	1.08657937720513
6453.57268757227	308136.027215709	1.41514214349666
6961.77090558115	766459.842703858	1.33204051121105
6564.91540862108	642565.249651756	1.10631447095434
6507.30742461964	172053.172786404	1.08074191668166
6329.72592004919	255659.773673601	1.05902353057742
6645.99458228225	2058350.00710268	1.25594775643926
6307.73104671154	1030718.51892731	1.24337543458507
6509.07538454479	672023.293152576	1.38972802460025
6324.10427484777	189665.277872811	1.4586499839247
6693.08332374325	1195609.51154885	1.52360637375419
6341.89440861236	640997.970167896	1.45084003366182
6512.81678638855	181926.818292663	1.41044120886313
6550.20626028636	339325.364790604	1.30008671512363
6781.64293032424	1182659.06274104	1.42142648934743
6626.91425008789	4227166.02402528	1.14294640032534
6507.54795435986	765349.744643649	1.31269854864736
6671.39868572448	427286.522909271	1.49570963801527
6319.4410123019	315910.24192103	1.38888404800004
6399.52043466174	474198.405899743	1.45737307518686
6507.85255419593	641790.482738476	1.40883739535884
6425.3298165741	600919.812186055	1.27187560103134
6606.57978584923	994551.32239014	1.36339926389741
6365.34259887445	450890.058000017	1.403738037435
6314.54700230036	1505299.34222867	1.25623557880122
6570.10377327621	429574.557132637	1.45913433467916
6521.56422212815	236556.962996323	1.40480747360915
6461.05205182624	369313.394348881	1.36590087568146
6642.65775147884	231996.789409378	1.36761641093441
6331.79745690478	1285094.19719075	1.36483684343684
6502.86976756811	217962.119802012	1.51004123247316
6499.95917719466	266530.093919736	1.37144036381553
6346.09279513034	940178.35621807	1.44537013383231
6661.03314431241	2361293.48181282	1.41977414851894
6548.06359036335	331272.922845697	1.54440185672322
6315.32615226067	1267725.29094077	1.3769426169037
6150.22332603518	295645.654843059	0.973395844123949
6463.74790207235	641564.366486721	1.3089352118252
6522.93727844288	290839.534620971	1.36554406937349
6585.91343463379	531665.232405904	1.48465024345425
6331.60293041718	242764.328751206	1.3446879307993
6306.35862740684	418359.823866868	1.4478998391614
6297.57840326911	1232034.11929149	1.46117651643501
6748.19570403838	465499.921714296	1.13446728531057
6736.88527347503	695531.22757861	1.12065652722058
6634.43530799349	963491.718142767	1.34378943148984
6469.84353996962	428481.518763122	1.33553704850967
6436.01605119065	445281.146830374	1.25619138129896
6438.77062490239	893810.884202477	1.00254341305119
6441.24056792245	769790.177469534	1.26500766329913
6735.58556883756	706016.370764871	1.36294060038818
6456.78896632104	1193045.17546637	1.27361128488757
6404.21458381035	811240.734846808	1.26857225167435
6389.22801244133	1144374.60443273	1.1541430277677
6445.03870209232	743277.521847396	1.32106533159649
6532.42807377175	236935.435107185	1.31315305167463
6435.76724054017	1085452.58974396	1.02324813091427
6431.0637007635	699571.383634128	1.4123778577638
6434.65851132402	430843.315980664	1.23217846450108
6434.7248336447	611344.750158069	1.09045962886083
6605.53945663755	521594.926561827	1.25646172154341
6384.69204518539	686728.375523154	1.13695918728624
6500.73936557977	440680.667155431	1.23625485091988
6388.04753029353	712443.326437098	1.37847282247271
6455.72904012909	2171220.34652052	1.08851042800335
6679.05290113336	1751116.48662504	1.57984687863145
6700.28954089984	2814280.38667174	1.10992489524823
6435.9111555067	1704751.46981753	1.08537885229163
6475.64457231896	1481094.24193355	1.35501154471528
6679.21670858258	4923110.50057158	1.3461778414724
6502.69772509208	653533.592209871	1.4938729658864
6560.02989300736	1507194.42165463	1.43857147410063
6717.87576587804	1729822.46276738	1.39718215363663
6572.40277756696	666059.656416633	1.47421783537257
6695.57811945121	1047829.74418964	1.47310910055551
6563.85614949433	755816.703437981	1.32748506555576
6534.9869225237	1333452.9004557	1.35675819988946
6579.35510841088	1161763.73546818	1.30124583983607
6657.69622429135	594109.112076773	1.10935111664989
6615.19381992532	652438.831685135	1.32976791399343
6420.46020870422	234103.948381276	0.98442490782433
6628.75625014001	628708.298623412	1.48348262966227
6256.38756532243	613182.949989873	1.53389379271744
6429.99278433415	683619.430060038	1.34894533755135
6742.86104453319	461372.625895759	1.45014038720253
6627.02186690462	604134.462340942	1.40354183719046
6621.3078916743	1195213.77216847	1.45772329482018
6561.68343088835	678376.270568232	1.25403098838489
6568.83908925975	1752924.47308627	1.23480641788571
6458.72165910265	955074.003399241	1.4636681137158
6416.50216838507	669559.621677826	1.25807808186728
6680.4635621937	1019673.45024316	1.40632959968373
6351.41039639841	458035.310627806	1.5286339141711
6473.02456820157	116042.884122096	1.45291280972784
6483.81187259868	331534.145946818	1.43334040837945
