# Supplementary material for: Millisecond-Scale Motor Encoding in a Cortical Vocal Area
Source: PLoS Biol. 2014 Dec 9;12(12):e1002018. doi: 10.1371/journal.pbio.1002018 (PMC4260785; doi:10.1371/journal.pbio.1002018)
Supplement: Data S1 — Numerical data underlying main and supporting figures. The numerical data associated with all figures except Figure 4 are provided in .csv files. Information about Figure 4 is provided below. For Figure 4a, the number of times the words are seen in blue group 2 and red group 1, respectively, from top to bottom are 3, 0; 2, 0; 2, 0; 2, 1; 0, 1; 1, 2; 0, 1; 0, 2. For Figure 4b, these counts are 3, 0; 3, 1; 3, 0; 2, 0; 0, 1; 0, 1; 0, 2; 0, 2. (ZIP) [file pbio.1002018.s003.zip › Figure_1d_Group_3.csv]

pitch	amplitude	spectral_entropy
6621.54308392769	4624313.59867852	1.12425013923876
6556.28494495293	806056.981184979	1.41107001521762
6568.46658813596	523386.241896886	1.55048604608858
6626.28130509498	1518376.63571192	1.27972550015067
6399.69930860636	506152.102312177	1.19391691897349
6330.81702392378	2564480.52328376	1.33814979987322
6320.10379021677	2676206.72277694	1.49672226690701
6247.16189850696	381101.08667033	0.851989693872001
6893.87024026492	1501655.13183118	0.998131876216816
6394.09935260264	465938.427829646	1.3977772130353
6411.96800357124	406937.626726926	1.36408515786165
6374.75016254449	1524116.78538258	1.35356024191369
6560.16956986248	1500171.26983553	1.53532660081774
6657.8571958047	1409685.34107188	1.42731229736584
6318.3465561939	1482334.68647926	1.42231737542268
6504.87836882968	687536.374301671	1.41220304663334
6618.79100513633	1202170.17683586	1.08475807332313
6503.10984902786	778854.817582691	1.30269538746445
6492.88330960423	381490.021707213	1.21850196889586
6635.26040569889	5193033.53211656	1.24039065752587
6639.60068250634	1450970.17105478	1.34124635241583
6678.36987670233	1898013.97168726	1.17569738239625
6618.11125733939	1025623.26414513	1.20643386412383
6307.72807900687	649379.933196862	1.33496639847807
6432.92633005106	919688.380514792	0.997771942657717
6670.95288078465	1485475.79014814	1.49828549615018
6332.9224961515	534119.443338639	1.377556709209
6576.53769135392	658411.773959373	1.17067486473112
6437.78985576128	497978.562873354	1.44142626995976
6316.11046268669	595781.313681233	1.40456369807486
6638.67327921436	1449263.20276203	1.44891155701306
6619.64104690529	2425475.47349073	1.38137201483076
6543.76357452148	810939.795818587	1.24892632449567
6507.32753163225	360268.492180298	1.10503941689906
6376.2208959648	668704.334772981	1.48990410153995
6319.25153924239	2157798.2235385	1.42489106393233
6678.3772970702	1006466.31905261	1.30743216479378
6500.55065195492	637014.283179277	1.41102403964343
6434.68187075544	813750.517889837	1.29775100072094
6462.99974340422	799213.462257134	1.51271726164581
6312.52362028396	2131790.02719305	1.47791994782926
6320.76323221006	1482935.46658243	1.52298767538174
6639.85243793901	668463.489041728	1.45490204429025
6676.91877171722	1664520.03415504	1.35598982562092
6804.80641629933	2972124.96882505	1.36795644159879
6888.18161429692	3042136.65976325	1.28076327503369
6625.86464160614	692886.001750674	1.27046627579219
6622.93524686296	1021089.23978817	1.36895808100427
7158.07824251069	1195407.15983875	1.30321345220201
6496.99855493646	369624.322349709	1.2596895614731
6324.0412491162	485923.535864176	1.48779537427339
6820.85453843014	2308782.13955036	1.30962001147476
6758.42964417512	1744689.68655825	1.16095772467563
6571.30188068089	812521.489632422	1.28893887864382
6624.67097595636	1363467.49597588	1.17278640348419
6671.95316568949	805981.115772306	1.32118344617893
6706.27028492207	925518.298965551	1.07057116789367
6336.36253094749	1356687.24891213	1.35253512462432
6627.4802509758	1057704.5626494	1.04141794615153
6349.85741956171	1082051.16631914	1.44418838306635
6608.88468249627	1104442.84608672	1.27974230935064
6477.53812398092	292834.685776604	1.46579070815191
6499.14368887793	457205.54783807	1.36231068766616
6628.85261596679	1952190.1521769	1.30770078200643
6446.61367536518	796926.35012293	1.50260001547975
6498.92409390106	1286986.33737331	1.30893785228626
6439.13387020795	698545.314151469	1.2718941320734
6678.84922085758	1922849.7930695	1.2935145007798
6501.79703522521	613180.21371908	1.51222837999424
6576.62053029812	1627763.37827691	1.34105474072664
6311.97040925441	459958.360824432	1.41012331834756
6754.89213797914	2064721.96929041	0.982681735123221
6512.17002964146	1058122.78856068	1.44864351980874
6626.58185386963	1955464.06415009	1.17765169410949
6806.11023443941	2660475.07854088	1.30711070492138
6644.12605397546	2383226.52930987	1.2772754048625
6878.36328590701	1608776.22524402	1.35709325175025
6699.40501613696	1456835.68789534	0.766739529598122
6488.33252568797	591008.44550876	1.42098614297666
