# Supplementary material for: Millisecond-Scale Motor Encoding in a Cortical Vocal Area
Source: PLoS Biol. 2014 Dec 9;12(12):e1002018. doi: 10.1371/journal.pbio.1002018 (PMC4260785; doi:10.1371/journal.pbio.1002018)
Supplement: Data S1 — Numerical data underlying main and supporting figures. The numerical data associated with all figures except Figure 4 are provided in .csv files. Information about Figure 4 is provided below. For Figure 4a, the number of times the words are seen in blue group 2 and red group 1, respectively, from top to bottom are 3, 0; 2, 0; 2, 0; 2, 1; 0, 1; 1, 2; 0, 1; 0, 2. For Figure 4b, these counts are 3, 0; 3, 1; 3, 0; 2, 0; 0, 1; 0, 1; 0, 2; 0, 2. (ZIP) [file pbio.1002018.s003.zip › Figure_1d_Group_4.csv]

pitch	amplitude	spectral_entropy
6125.69733174087	562840.064882063	1.43347944901253
6566.54916453904	1279930.84475521	1.52862346080447
6443.9009177417	520761.859227127	1.38881301417771
6444.68649808513	543490.504302594	1.3856554468857
6480.33665676771	907139.504098509	1.4443608736063
6067.37370781193	1256657.71581163	1.36961563096998
6947.79590677663	1684296.47904279	1.42896646158424
6974.78511336249	1996031.21947885	1.46156328105979
6792.73174058262	1230198.62191852	1.42401821799871
6810.39572973144	1339853.47453158	1.54682224975848
6875.89547765098	2216857.69807183	1.40759154280002
6498.36918869689	979193.501079373	1.24429068385432
6612.37975249948	3510719.23179169	1.44377636537029
6507.66337095619	1446272.75403366	1.39977084725333
6619.92561628692	3256368.61313334	1.03201357948201
6503.93743090546	1349686.65627175	1.3945619279384
6971.09848393146	1224774.09563459	1.50678655875966
6573.02372667012	212047.409482915	1.09083816128604
6492.2541399336	715539.01525683	1.39915957774564
6248.13939284423	410478.763799315	1.4572291807521
6739.08884913277	330754.895227437	1.51214843869745
6563.54826302886	592803.27362339	1.05678921756003
6373.97630307696	4621759.49493525	1.31504522373463
6480.1860164758	366768.288533036	1.27979491004422
6407.56642073892	3035427.02190467	1.04596076980839
6889.04799400032	385635.502070204	1.11861675671917
6555.07966200593	333772.7367811	1.3762203633139
6461.83172230113	173671.63795477	1.36033175903398
6574.62467988422	1041343.50320978	1.13261076758771
6738.25406190685	645451.368047274	1.32692145630068
6720.12229544308	786161.251316155	1.39285929815213
6612.51976470081	570335.356799881	1.5197613816725
6486.94740747379	992140.611284395	1.41810901508918
6294.81326521324	3232574.33132331	1.42291280831765
6454.58787921627	880930.047817026	1.26551035156986
6574.99610487205	1210430.79355744	1.26516221872469
6750.38752277757	789745.243209375	1.34346134698409
6548.02608624194	2711187.45314691	1.25501102980455
6677.78936265227	2574318.84330064	1.43322344165567
6568.70459046642	664533.466532195	1.43356057797866
6184.24211129252	148774.480573662	0.754189892970488
6668.30914711027	221837.513120308	0.809283847494281
6612.18348072878	462680.388218674	1.27766618478562
6571.58286151453	1491017.12922759	1.39472713110083
6421.88493910815	326751.864919944	1.38209156845288
6045.37795049981	247074.209098542	0.584761778501213
6679.99903879093	358962.225678836	1.22713939630061
6574.27532790026	416800.364297066	1.34729107952774
6517.35464022533	271961.609013746	1.44032536104954
6690.04641041454	613740.607738929	1.14984026869393
6492.92673307001	252250.104593155	1.25335943569032
6135.52787052279	6265747.12270489	1.27306341132514
6628.6664505002	520159.829912287	1.37024389280806
6661.65762306193	651909.236996466	1.40269133911211
6305.81286952471	1770337.11874855	1.44031894247332
6299.08665591092	2082651.51964969	1.24731662473819
6198.7634298451	1165502.67859762	1.32868616639775
6799.65990066555	138525.549528086	1.29053543250262
6547.73025494145	350484.82311221	1.25025640088081
6514.87894307219	753029.812522606	1.02439527987612
6629.6405307262	666945.464465383	1.15764084306382
6478.73374601704	1398336.75524507	1.30404438937117
6506.10101056963	1070456.11476248	1.0565425244033
6625.60899853658	894852.016017578	0.779546057190464
6619.0033352161	1292129.08048793	1.3463562955674
6673.64880834054	380056.624628387	1.3991665876326
6679.51633143601	386713.468110043	1.10111910258904
6856.54811856759	190712.863036352	1.33146459795874
6470.97423684237	1659405.77381893	1.41695795747072
6625.21912806916	429483.849780496	1.27219236610187
6378.84383305124	956264.024108613	1.2664540243937
6522.69919068035	1203815.29084862	1.27778016562681
6627.77461759548	2092456.57114568	1.35554038691503
6562.58055475062	681643.345639889	1.49158279886483
6615.12546897979	552814.021123562	1.31043003833799
6578.28208355995	873320.43667051	1.12364231249738
6522.84662675357	1571095.048064	1.43328815350577
6368.84279510734	1535778.58778301	1.47466098128411
6197.45849630836	346949.473028737	1.48192461414653
6747.54131208662	422191.316838349	1.32555022717439
6559.28569561259	943344.98695052	1.275582071464
6220.13816794572	531330.172159233	1.36623326996281
6481.36917204558	600260.488592333	1.36319892473693
6434.27745531011	679418.662588959	1.34863308211757
6379.52260749866	1598419.82375689	1.46205829675957
6570.40157996943	416961.500615616	1.47560694485383
6235.83589597568	717162.657687362	1.41213516774862
6318.75315548744	1012085.10533498	1.4443025611239
6464.11212667089	671412.927831185	1.48549479829421
