# Supplementary material for: Millisecond-Scale Motor Encoding in a Cortical Vocal Area
Source: PLoS Biol. 2014 Dec 9;12(12):e1002018. doi: 10.1371/journal.pbio.1002018 (PMC4260785; doi:10.1371/journal.pbio.1002018)
Supplement: Data S1 — Numerical data underlying main and supporting figures. The numerical data associated with all figures except Figure 4 are provided in .csv files. Information about Figure 4 is provided below. For Figure 4a, the number of times the words are seen in blue group 2 and red group 1, respectively, from top to bottom are 3, 0; 2, 0; 2, 0; 2, 1; 0, 1; 1, 2; 0, 1; 0, 2. For Figure 4b, these counts are 3, 0; 3, 1; 3, 0; 2, 0; 0, 1; 0, 1; 0, 2; 0, 2. (ZIP) [file pbio.1002018.s003.zip › Figure_1d_Group_5.csv]

pitch	amplitude	spectral_entropy
6618.70103394642	447914.336128196	1.40980265195948
6314.79405800913	1534741.74398178	1.35276055183469
6374.11949022752	566469.268505739	1.33724358239173
6249.55724704841	441453.147940825	1.432512921303
6751.94331107869	2383531.58369157	1.18733002255732
6534.41217781396	311008.625159884	0.936771633937649
6402.07046382306	1178215.53096162	0.97922879128268
6827.47113823757	2670612.49138947	1.19549228387468
6683.84103684057	3376237.52896348	1.23097892282899
6732.99239184792	5598800.40952756	1.24737064246451
6826.04739986011	459192.940909225	1.4358547095239
6662.31075185424	1823454.07683547	1.44565602547467
6651.69597318726	1089061.18310705	1.46154172144093
6434.29831996938	867597.790621133	1.43395259649853
6411.71392244532	737990.373509372	1.38462806378453
6495.83841128444	807196.753515596	1.40841999659071
6401.49016388156	726769.286752707	1.2364208307007
6394.20824440567	719772.47130921	1.37283627324561
6000.86517627865	433743.187305986	1.03347355507604
6667.06605162968	1621387.57436482	1.35412470635383
6539.26712387717	399825.511085738	1.46001869543244
6502.13431107606	414924.456747721	1.36519216115592
6678.89348193877	1822746.81026704	1.41737070930246
6644.1053348184	1255808.37754879	1.26034263363362
6688.29876373757	2195459.86961494	1.19269560447661
6286.63915853453	326068.479699698	1.36615067099958
6233.60637744546	212580.047314076	0.780339755932997
6685.07909156466	982454.446121751	1.46329289801551
6491.59430661716	712293.516058588	1.07708825881786
6306.50116865938	659730.123711422	1.31530967982955
6307.67408718454	515713.378870494	1.45258453885255
6383.00757573703	1487495.41268686	1.50144106815913
6756.80656853961	2291974.8048336	1.25486879926505
6696.72960293535	1226162.94399398	1.4627204702831
6563.17632329546	637899.699063015	1.43228523313989
6442.23356078606	907315.077703429	1.40362503330603
6411.91066894248	209586.502983309	1.29455357638502
6379.98073796737	1982822.87256448	1.22596638511596
6425.59481193457	809630.799129871	1.5420423873562
6662.89868617385	582935.206580993	1.36694739763201
6499.71656687219	838515.134638513	1.4801770966615
6645.21131891867	1017116.28692762	1.25381799348477
6627.55954396134	980553.449669806	1.38007548378448
6471.69127583843	338891.604401174	1.36769056925914
6619.64940163065	1211218.46825116	1.3066594539973
6654.93252611861	981653.570965279	1.29985583211098
6680.36673702062	718744.754046715	1.31506022547444
6677.50236752239	689885.976569351	1.40852644355705
6669.16936254564	1270607.60059627	1.39533556060936
6630.36537052241	687442.391413299	1.13118900909226
6529.21988910521	528700.565369611	1.3622384822098
6628.42346267409	511651.926158707	1.32891858656767
6515.31796451573	484932.833573134	1.42396341409943
6742.3430361134	406501.361522654	1.30403504451352
6380.88512440521	598598.426303507	1.24269590239176
6372.20103199021	482634.609376106	1.38950760334589
6690.32098528247	402931.719119359	1.25221499961504
6519.04078374788	317782.696694846	1.31285195457693
6498.61294077928	295712.548323514	1.48350413483693
6382.65125368121	1138875.10719258	1.38866191264223
6332.83485499459	265481.909530008	1.35792214244705
6381.8375168122	314081.328530207	1.41751725453074
6431.98318636122	415962.547034674	1.32406411645531
6238.00101936134	6996305.06693885	1.29189760769658
6682.35660741739	1848445.71813822	0.976949169536905
6626.95323374333	2349333.78229545	1.19987876957989
6608.44439586184	2696621.87743057	0.720827866019209
6626.09819393464	554001.505550073	1.38752384338143
6697.6471816359	1054234.21371225	1.41525307044306
6647.93984213747	2337549.45597309	1.42854828519693
6639.46228378915	2107464.25838971	1.29344382343821
6708.2247414341	1698050.94874946	1.43842693316945
6883.30575107891	1163308.66380466	1.13751487273137
6447.74638767761	315994.368339016	1.09623050856818
6745.37154663855	2007309.57282347	1.26745701944914
6643.45863414886	2403867.98906185	1.3897832436505
6358.92929169801	892304.529435471	1.36763333316007
6023.79921719608	546874.895140695	1.36769072474038
6737.96427877228	1786137.68011475	1.39466063354844
6618.23092432049	516226.131425408	1.38578156802041
6439.05328300363	616991.819339551	1.349414946094
6613.48262074862	155834.380617929	1.1891171834974
6569.23191955568	273164.329723317	1.38437732788661
6575.45879281772	238971.867446281	1.32294305632423
6600.55221174205	1313062.85099903	1.40977309833033
6560.89180662841	442620.207088999	1.40631934144955
6580.16897747151	1018057.66471947	1.43436457877784
6563.02941793744	609641.271839936	1.42818781313046
6745.64606914337	1801859.6309545	1.43376302361163
6427.98077706577	191053.592868073	1.1119679898308
6727.08452087729	1256236.04301362	1.41921497222496
6373.98734673823	373895.201087736	1.44405230171337
6361.23379327938	1291360.43943858	1.35932210920146
6628.97902745206	4451258.62248407	1.2432456445246
6295.26198302048	751688.238054116	1.31098590141347
6539.76468066423	248300.862844589	1.35067196527708
6312.11898001391	897668.115992823	1.34698356855525
6636.10512154017	2691880.51675185	1.35491938891135
6693.37359589105	2066568.1915127	0.84721447689337
6432.25049254295	397155.229924766	1.33028241250452
6388.40339273638	196815.220188137	1.43008776540347
5919.41474035979	96471.4324062975	0.653861824813692
6740.52176494333	1216068.23836048	1.32725164884944
6664.67381207462	2807311.50484106	1.22703795930694
6588.72094581204	1246748.36067445	1.42209895243141
6405.54364032334	1388121.12118595	1.28393343029088
6430.52207403384	1401894.93769434	1.18446085096778
6642.10989688742	3526138.65242321	1.14172281846542
6546.35607816658	824320.598766352	1.31892203449001
6441.43216194376	798077.35786025	1.27235680051491
6758.9050054778	1372322.17920791	1.44668513731422
6692.44586317202	1026526.84417524	1.32228543415075
6563.48993046013	936850.15972996	1.46713950073155
6500.48551240453	390817.906093946	1.47188651730188
6417.45785417774	327840.6134857	1.39193003514191
6443.27181941164	2444910.43300505	1.34337149292649
6363.17307295834	1250872.14145355	1.36652046869722
6447.58763211214	424667.135079187	1.16680020996351
6553.92626596012	514998.36933918	1.44133530137733
6315.27075859781	513852.300059936	1.34347944241253
6430.71361096536	1152787.90158658	1.43629960616607
6642.64839512591	4422088.49707256	1.05464602408057
6583.59446836716	1685055.55422136	1.21747891324594
6553.7533534445	464938.631195657	1.41776240282707
6675.951799003	2587375.92763155	1.48084349176915
6489.72756484627	485306.880903787	1.45757073864384
6496.83799672614	732465.515870454	1.35717639494935
6504.69234383432	531173.119841929	1.33579836587279
6646.85074228665	1221705.55070892	1.33876763562834
6629.39751040416	5388280.50305951	1.53752307561234
