# Supplementary material for: Millisecond-Scale Motor Encoding in a Cortical Vocal Area
Source: PLoS Biol. 2014 Dec 9;12(12):e1002018. doi: 10.1371/journal.pbio.1002018 (PMC4260785; doi:10.1371/journal.pbio.1002018)
Supplement: Data S1 — Numerical data underlying main and supporting figures. The numerical data associated with all figures except Figure 4 are provided in .csv files. Information about Figure 4 is provided below. For Figure 4a, the number of times the words are seen in blue group 2 and red group 1, respectively, from top to bottom are 3, 0; 2, 0; 2, 0; 2, 1; 0, 1; 1, 2; 0, 1; 0, 2. For Figure 4b, these counts are 3, 0; 3, 1; 3, 0; 2, 0; 0, 1; 0, 1; 0, 2; 0, 2. (ZIP) [file pbio.1002018.s003.zip › Figure_2b.csv]

q_values_ 1	q_values_ 2	q_values_ 3	q_values_ 4	q_values_ 5	q_values_ 6	q_values_ 7	q_values_ 8	q_values_ 9	q_values_10	q_values_11	I_mean_subtracted_ 1	I_mean_subtracted_ 2	I_mean_subtracted_ 3	I_mean_subtracted_ 4	I_mean_subtracted_ 5	I_mean_subtracted_ 6	I_mean_subtracted_ 7	I_mean_subtracted_ 8	I_mean_subtracted_ 9	I_mean_subtracted_10	I_mean_subtracted_11	significance_of_I_ 1	significance_of_I_ 2	significance_of_I_ 3	significance_of_I_ 4	significance_of_I_ 5	significance_of_I_ 6	significance_of_I_ 7	significance_of_I_ 8	significance_of_I_ 9	significance_of_I_10	significance_of_I_11
0	0.05	0.1	0.2	0.3	0.5	1	2	5	10	20	0.261080428997082	0.0556857761257375	0.0383376521199203	0.00538673347172445	0.00904401131321753	0.00130971657384517	0	0.00298351807568595	0.00313116154638653	0	0	1	1	1	0	0	0	0	0	0	0	0
