# Supplementary material for: Millisecond-Scale Motor Encoding in a Cortical Vocal Area
Source: PLoS Biol. 2014 Dec 9;12(12):e1002018. doi: 10.1371/journal.pbio.1002018 (PMC4260785; doi:10.1371/journal.pbio.1002018)
Supplement: Data S1 — Numerical data underlying main and supporting figures. The numerical data associated with all figures except Figure 4 are provided in .csv files. Information about Figure 4 is provided below. For Figure 4a, the number of times the words are seen in blue group 2 and red group 1, respectively, from top to bottom are 3, 0; 2, 0; 2, 0; 2, 1; 0, 1; 1, 2; 0, 1; 0, 2. For Figure 4b, these counts are 3, 0; 3, 1; 3, 0; 2, 0; 0, 1; 0, 1; 0, 2; 0, 2. (ZIP) [file pbio.1002018.s003.zip › Figure_S2b.csv]

row_names	dt_1	dt_2	dt_5	dt_10	dt_20	dt_40
3d acoustics MI	0.112501643621952	0.0937729859732867	0.033526038217054	0.0240406605353584	0.00969048305003142	0.0090987572553382
3d acoustics MI error	0.086407393363493	0.0616277902678125	0.0456638981806033	0.0370518149782547	0.0298349898808942	0.0226099948789932
pitch MI	0.124146190310118	0.0918029938949533	0.0608301484584338	0.0316883894848659	0.0234919716055981	0.0202314255596035
pitch MI error	0.0863143478192945	0.0619191402495944	0.0455646222234394	0.0371831601083469	0.0299695595839199	0.0227245443342473
amplitude MI	0.10867203899136	0.0826117936838565	0.0360244419475268	0.0217546639818491	0.010676792135068	0.00851002410419314
amplitude MI error	0.086359771245128	0.0612126967920288	0.0456601650062021	0.037098401122307	0.0298396550291841	0.0226570293870938
spectral entropy MI	0.107829977866863	0.0910148650186789	0.0501884292118311	0.0314028198725882	0.0169294169597342	0.0114182021671504
spectral entropy MI error	0.0864721391381195	0.0615978027504458	0.0455454899098449	0.0370281801035334	0.0297524163812799	0.0226403171714256
