# Supplementary material for: Millisecond-Scale Motor Encoding in a Cortical Vocal Area
Source: PLoS Biol. 2014 Dec 9;12(12):e1002018. doi: 10.1371/journal.pbio.1002018 (PMC4260785; doi:10.1371/journal.pbio.1002018)
Supplement: Data S1 — Numerical data underlying main and supporting figures. The numerical data associated with all figures except Figure 4 are provided in .csv files. Information about Figure 4 is provided below. For Figure 4a, the number of times the words are seen in blue group 2 and red group 1, respectively, from top to bottom are 3, 0; 2, 0; 2, 0; 2, 1; 0, 1; 1, 2; 0, 1; 0, 2. For Figure 4b, these counts are 3, 0; 3, 1; 3, 0; 2, 0; 0, 1; 0, 1; 0, 2; 0, 2. (ZIP) [file pbio.1002018.s003.zip › Figure_S2c.csv]

row_names	dt_1	dt_2	dt_5	dt_10	dt_20	dt_40
3d acoustics MI	0.149652604533351	0.129047602949795	0.0862208612100511	0.0211469657984921	0.00755445179218487	0.00661770273698937
3d acoustics MI error	0.0876123229207905	0.0717655599160664	0.0452837363117478	0.0298195276188794	0.0213529157851262	0.0146047620169934
pitch MI	0.25129445736798	0.167875468252342	0.0610530508303043	0.0251778070265655	0.0181222089242433	0.0152879793405336
pitch MI error	0.0861367871478061	0.0693363954845871	0.0455651714039997	0.0298666634823124	0.021309985103091	0.0146031991932319
amplitude MI	0.203962450449349	0.154610776563768	0.0837865376723106	0.0252411362137651	0.01010399352861	0.0100235854472503
amplitude MI error	0.0870842756206934	0.0705334659384582	0.0458359140884096	0.0297294607322336	0.0213139469636018	0.0145862934227358
spectral entropy MI	0.185589081191881	0.168063739865717	0.0931907033607633	0.0374849726311523	0.015195057568908	0.00964956480380723
spectral entropy MI error	0.08653518984792	0.0691459076569168	0.0453520327576698	0.0298904496220909	0.0213186359274742	0.0145926958657591
