# Supplementary material for: Millisecond-Scale Motor Encoding in a Cortical Vocal Area
Source: PLoS Biol. 2014 Dec 9;12(12):e1002018. doi: 10.1371/journal.pbio.1002018 (PMC4260785; doi:10.1371/journal.pbio.1002018)
Supplement: Data S1 — Numerical data underlying main and supporting figures. The numerical data associated with all figures except Figure 4 are provided in .csv files. Information about Figure 4 is provided below. For Figure 4a, the number of times the words are seen in blue group 2 and red group 1, respectively, from top to bottom are 3, 0; 2, 0; 2, 0; 2, 1; 0, 1; 1, 2; 0, 1; 0, 2. For Figure 4b, these counts are 3, 0; 3, 1; 3, 0; 2, 0; 0, 1; 0, 1; 0, 2; 0, 2. (ZIP) [file pbio.1002018.s003.zip › Figure_S2d.csv]

row_names	dt_1	dt_2	dt_5	dt_10	dt_20	dt_40
3d acoustics MI	0.14361943155957	0.107850585027615	0.0619581338915251	0.0222844718569302	0.00827797615688655	0.00734813563947428
3d acoustics MI error	0.0664356277580806	0.0514596570911128	0.0324155271203159	0.0232305765609333	0.0173639558660074	0.0122679634707021
pitch MI	0.197381273946978	0.112199169478842	0.0652770216625278	0.0277310213653068	0.0199254407291435	0.016732774507406
pitch MI error	0.0651384053369577	0.0509693236799311	0.0325115997150135	0.0232852021265262	0.0173671515494548	0.012285233543101
amplitude MI	0.167540060033767	0.111103025630312	0.0644759439528631	0.0238777263528557	0.0102975054610257	0.00958008616457476
amplitude MI error	0.0659843623267585	0.0506348349199089	0.0326384202531559	0.0231993225290141	0.0173438974336973	0.0122644877915972
spectral entropy MI	0.156533356489844	0.119747746598534	0.0719230281969701	0.0350853382232894	0.0157834315217265	0.0101686684071375
spectral entropy MI error	0.0653549557134682	0.0504451153901391	0.0322767137192451	0.0232582077746521	0.0173292359254922	0.0122656376504542
