# Supplementary material for: Millisecond-Scale Motor Encoding in a Cortical Vocal Area
Source: PLoS Biol. 2014 Dec 9;12(12):e1002018. doi: 10.1371/journal.pbio.1002018 (PMC4260785; doi:10.1371/journal.pbio.1002018)
Supplement: Data S2 — Spike timings and acoustic measurements for all cases. All spike timing and acoustic data analyzed in this manuscript are provided in .csv files, which each contain data from one single-unit or multiunit case. Rows represent the multiple renditions of a song syllable. The first three columns contain the acoustic parameters of pitch, amplitude, and spectral entropy, quantified for each rendition. The following columns present spike timings, which are referenced to the beginning of the premotor window. (ZIP) [file pbio.1002018.s004.zip]

Archive with 125 entries (125 files):
- MU_1.csv
- MU_10.csv
- MU_11.csv
- MU_12.csv
- MU_13.csv
- MU_14.csv
- MU_15.csv
- MU_16.csv
- MU_17.csv
- MU_18.csv
- MU_19.csv
- MU_2.csv
- MU_20.csv
- MU_21.csv
- MU_22.csv
- MU_23.csv
- MU_24.csv
- MU_25.csv
- MU_26.csv
- MU_27.csv
- MU_28.csv
- MU_29.csv
- MU_3.csv
- MU_30.csv
- MU_31.csv
- MU_32.csv
- MU_33.csv
- MU_34.csv
- MU_35.csv
- MU_36.csv
- MU_37.csv
- MU_38.csv
- MU_39.csv
- MU_4.csv
- MU_40.csv
- MU_41.csv
- MU_42.csv
- MU_43.csv
- MU_44.csv
- MU_45.csv
- MU_46.csv
- MU_47.csv
- MU_48.csv
- MU_49.csv
- MU_5.csv
- MU_50.csv
- MU_51.csv
- MU_52.csv
- MU_53.csv
- MU_54.csv
- MU_55.csv
- MU_56.csv
- MU_57.csv
- MU_58.csv
- MU_59.csv
- MU_6.csv
- MU_60.csv
- MU_61.csv
- MU_62.csv
- MU_63.csv
- MU_64.csv
- MU_65.csv
- MU_66.csv
- MU_67.csv
- MU_68.csv
- MU_69.csv
- MU_7.csv
- MU_70.csv
- MU_71.csv
- MU_72.csv
- MU_73.csv
- MU_74.csv
- MU_75.csv
- MU_76.csv
- MU_77.csv
- MU_78.csv
- MU_79.csv
- MU_8.csv
- MU_80.csv
- MU_81.csv
- MU_82.csv
- MU_83.csv
- MU_84.csv
- MU_85.csv
- MU_86.csv
- MU_87.csv
- MU_88.csv
- MU_89.csv
- MU_9.csv
- MU_90.csv
- MU_91.csv
- SU_1.csv
- SU_10.csv
- SU_11.csv
- SU_12.csv
- SU_13.csv
- SU_14.csv
- SU_15.csv
- SU_16.csv
- SU_17.csv
- SU_18.csv
- SU_19.csv
- SU_2.csv
- SU_20.csv
- SU_21.csv
- SU_22.csv
- SU_23.csv
- SU_24.csv
- SU_25.csv
- SU_26.csv
- SU_27.csv
- SU_28.csv
- SU_29.csv
- SU_3.csv
- SU_30.csv
- SU_31.csv
- SU_32.csv
- SU_33.csv
- SU_34.csv
- SU_4.csv
- SU_5.csv
- SU_6.csv
- SU_7.csv
- SU_8.csv
- SU_9.csv
