# Supplementary material for: Millisecond-Scale Motor Encoding in a Cortical Vocal Area
Source: PLoS Biol. 2014 Dec 9;12(12):e1002018. doi: 10.1371/journal.pbio.1002018 (PMC4260785; doi:10.1371/journal.pbio.1002018)
Supplement: Data S2 — Spike timings and acoustic measurements for all cases. All spike timing and acoustic data analyzed in this manuscript are provided in .csv files, which each contain data from one single-unit or multiunit case. Rows represent the multiple renditions of a song syllable. The first three columns contain the acoustic parameters of pitch, amplitude, and spectral entropy, quantified for each rendition. The following columns present spike timings, which are referenced to the beginning of the premotor window. (ZIP) [file pbio.1002018.s004.zip › MU_1.csv]

pitch	amplitude	spectral_entropy	spikes_ 1	spikes_ 2	spikes_ 3	spikes_ 4	spikes_ 5	spikes_ 6	spikes_ 7	spikes_ 8	spikes_ 9	spikes_10	spikes_11
2605.39525018959	76272.6345553528	0.864915020859786	2.99843750000036	24.5609375000004	29.4359375000004	31.5296875000004	33.5296875000004	35.4046875000004	37.1546875000004	39.6859375000004
2872.94574695477	54030.6642006984	0.947933439653109	2.38437499999964	4.75937499999964	25.5406249999996	29.0718749999996	31.3218749999996	33.1656249999996
2541.47765252798	57910.3784495599	1.01670029491416	5.26093750000018	6.19843750000018	11.6046875000002	19.3546875000002	22.9171875000002	27.1984375000002	29.9796875000002	31.5734375000002	33.0109375000002	35.4171875000002	39.5734375000002
2620.35185540979	291541.704549673	1.06034285736185	24.0203124999998	26.7078124999998	29.6140624999998	31.0203124999998	32.7078124999998	36.2703124999998	38.7078124999998
2797.72979287117	46483.7393346001	0.862554901576445	19.2859374999998	23.3171874999998	25.5984374999998	27.5984374999998	30.2546874999998
2621.46532278843	143526.542176719	1.04798538811888	22.3468750000002	27.4093750000002	29.5031250000002	31.2531250000002	32.8781250000002
2619.1129370785	595760.154644102	0.824873399829076	11.5843750000004	16.5218750000004	22.2093750000004	25.5218750000004	27.5531250000004	29.1156250000004	39.5531250000004
2612.55814994286	835414.850390557	0.86094577841419	15.1421874999996	18.9234374999996	22.1421874999996	23.6734374999996	25.3921874999996	27.4546874999996	29.0796874999996	31.6734374999996	36.3609374999996	38.3921874999996
2599.41937377319	130810.388238634	1.05501374614897	13.2078125000007	21.6453125000007	24.9578125000007	28.3328125000007	30.2390625000007	32.2703125000007	33.6765625000007	36.1453125000007
2602.71491170372	376072.568585014	0.771532384448803	12.3718750000007	17.7156250000007	25.6531250000007	28.6218750000007	30.2156250000007	33.2781250000007
2802.8735985362	1143669.27336262	0.75963832807479	26.0375000000004	28.3500000000004	30.3187500000004	32.1625000000004	35.0062500000004	37.2250000000004	39.5687500000004
3001.31233203805	1114512.25749204	1.20666268510334	1.77499999999964	5.68124999999964	10.9937499999996	12.8374999999996	25.2749999999996	28.1499999999996	30.3687499999996	33.1187499999996	35.0249999999996
2847.51404561451	680462.844185026	0.801359931808935	5.93124999999964	14.3062499999996	26.2437499999996	28.8999999999996	30.6499999999996	32.2437499999996	33.7749999999996
2529.53161495147	142504.688028688	0.781807726007693	23.421875	26.109375	27.890625	29.359375	30.921875
2626.36952250885	210358.827416689	0.558476642399494	6.89218749999964	20.5171874999996	24.0171874999996	28.2671874999996	30.7984374999996	34.9234374999996	37.7359374999996
2615.85319574511	479351.12849283	0.929013349427499	16.8203125	26.1328125	29.9140625	31.7265625	33.4140625	39.7265625
2596.07869850247	339834.312707702	0.600815677290925	19.1078125000004	24.8890625000004	26.5765625000004	28.8890625000004	30.6390625000004
2388.52823531517	465442.869230159	0.657558751324962	0.939062499999636	25.4703124999996	29.0640624999996	30.1265624999996	31.5015624999996	33.9703124999996	37.2203124999996
2799.50476487943	226749.241472736	0.784799251890478	4.90625	8.625	14.9375	17.75	23.8125	27.34375	29.34375	30.7187500000036	33.5	38.9999999999964
2792.718826172	576716.524928963	0.902750706290795	4.19843749999927	9.41718749999927	18.3234374999993	22.1984374999993	22.9796874999993	25.2609374999993	27.3234374999993	30.4484374999993	36.9171874999993	38.6984374999956
2662.93386999692	343292.898083925	0.983444298098808	1.73281249999854	7.07656249999854	9.92031249999854	17.0140624999985	17.5453124999949	21.8578124999985	24.4828124999985	27.7640624999949	29.3265624999985	31.4828124999985	38.7015624999985
2697.22671493671	414056.434511975	0.824419767345052	4.421875	19.609375	22.6406250000036	24.484375	27.359375	29.609375	30.3281249999964	31.421875	35.078125	38.546875
2627.67695634208	695275.955295228	0.945303420854715	15.0843749999985	16.7718749999985	21.3656249999985	24.7406249999985	26.3343749999985	27.8031249999985	35.7093749999985
2736.34686741308	307085.595063835	0.895999825607258	8.84218749999854	24.4359374999985	29.0296874999985	32.4671874999985
2733.98514288116	319652.733997063	0.876566894772207	14.5531249999985	16.4906249999985	27.8031249999985	29.9906249999985	31.5531249999985	33.1468749999985	35.5843749999985	38.1468749999985
2650.86136819908	632400.39408518	1.02825405476141	4.39218750000146	20.2359374999978	26.7046875000015	28.7671875000015	32.2671875000015	33.9234375000015	36.7671874999978	39.4546874999978
2731.98164413213	193881.909152161	1.09774658766029	25.4656250000044	28.0593750000007	29.7468750000007
2670.51652469998	207183.723675628	0.909414463151794	24.9296875	28.3671874999964	37.7421875
2641.56403401915	578622.440937667	0.940900431049656	6.3671875	15.1796874999964	24.3046875	27.0546875	28.9296875	30.9609375	33.2109374999964
2786.1396915925	1612652.57800213	0.82087530478966	20.6484375	24.3046875	26.4921875	28.9921874999964
2724.4937789806	598721.087048257	1.02820732734592	23.921875	26.7656249999964	28.359375	30.0468749999964	31.6718750000036	33.6718749999964	37.796875	39.046875
2746.5521790114	409561.585363132	0.867248779947991	13.6984374999993	23.5421874999993	25.9796874999956	27.2296874999993	28.7921874999993	39.9484374999993
2789.46396018887	408097.805277933	0.91472437977635	18.1890625000015	20.3140625000015	24.8140625000015	27.0953125000015	28.8140624999978	30.5328125000015	32.0640625000015	34.0328125000051	35.7828125000015
2766.98436583141	1143387.99973215	0.855221329742365	24.3687500000015	28.4312500000015	30.9312499999978
2759.65295911111	1179516.87473336	1.0204000514276	27.5531249999985	30.4281249999985	33.8656249999985	35.5531249999985
2728.83977390637	3667.26198877225	0.666047615169102	3.01406249999854	4.70156249999854	6.35781249999854	34.2328124999985
2776.62954368094	87838.7468427606	0.922443694937863	6.83281249999709	20.6453124999971	24.9265624999971	28.0515625000044	33.8328124999971	35.5515624999971
2641.50160752604	225668.86498638	1.12315933411378	23.7218750000029	24.1906250000029	28.1906250000102	30.3781250000029	33.1593750000029	39.8781250000029
2720.64488695853	121916.348795833	0.956208424049298	18.1609374999971	23.8171875000044	26.3171874999971	28.0984374999971	29.6921874999971	34.4734374999971
2770.77228524831	27362.0964907946	1.07337459422418	6.82187500000146	23.3531250000015	27.6656250000015	29.9781250000015	32.1343750000015	34.0406250000015	35.8218750000015	39.6656250000015
2760.99775711284	206938.780101052	0.727257001632608	2.49843749999854	11.9671874999985	25.3734374999985	27.6546874999985	29.6546875000058	32.7484374999985	35.9671874999985	37.7796874999985
2759.30055646719	532640.627376355	1.01322883084312	6.50781250000728	17.0390625000073	24.0078125000073	26.8515625	28.6328125	31.1953125000073	33.1953125	36.8515625
2841.467648603	192479.177097601	0.985772250578457	10.8015624999971	17.5515624999971	26.4890625000044	28.7703124999971	30.6765625000044	31.8953124999971	34.5828125000044
2627.766822251	401864.881779435	0.931328625209578	17.984375	25.421875	27.7968750000073	29.421875	30.1718750000073	31.0781250000073	38.453125
2723.92673827847	548672.185544997	0.733036649057437	3.96406250000291	20.0265625000029	23.3390625000029	25.8703125000029	27.5890625000029	34.9640625000029
2753.99067817962	598718.541481904	0.800698216206093	4.66249999999854	19.5999999999985	27.0687499999985	29.5687499999985	31.4750000000058	34.5062499999985	37.9437499999985
2763.94916238846	1435676.36205104	0.957878397028741	16.6156249999985	26.8968749999985	28.8031249999985	39.6781249999985
2670.23366989543	413323.828286815	0.840673619838482	17.6265625000015	24.8453125000087	27.4390625000015	29.1890625000015	33.0015625000015	34.3765625000015	37.9703125000015
2855.33335592577	185268.388220119	0.921119616770022	25.7249999999985	30.0687499999985	33.7874999999985	38.0374999999985	39.8812499999985
2746.37315419102	515131.285261858	0.77907191271305	25.5812500000029	28.0187500000029	29.5812500000102	35.6437500000102
2752.83915522633	325622.729688709	0.899985478753864	10.0359374999971	24.3171874999971	27.4109374999971	30.1296874999971	31.7859374999971	35.1609374999971	38.5671874999971
2649.7282117746	37218.9928986122	0.89029089878282	23.5828124999971	27.2390624999971	28.9578124999971
2750.01410917136	354864.483319317	0.777423805433617	3.70156249999854	17.8578124999985	20.7640624999985	24.6703124999985	26.6078124999985	37.9515624999985
2500.30693655312	455148.406622273	0.948913948052836	0.31718749999709	23.8171874999971	26.2859375000044	27.8796874999971	29.5359374999971	32.6609374999971	36.5359374999971
2737.32635059898	108644.908134764	1.00876426671964	21.6656250000015	27.7906250000015	30.1031250000087	31.9781250000015	33.6343750000015
2599.6135814056	219937.377526914	1.03054589737223	0.03125	8.28125	16.2500000000073	21.0625000000073	25.4375	27.34375	29	30.5
2631.14218882203	178139.381300474	0.726764034774418	4.69687500000146	6.07187500000146	21.1656250000015	28.7281250000015	30.5406250000015	32.6031250000015	34.6343750000015	36.3218750000087
2595.58924537753	146711.451125724	0.883312505113672	1.20156249999854	18.3890624999985	27.8890624999985	29.6703124999985	31.2328125000058
2630.05904696385	521643.985237942	0.923610454737594	4.17343750000146	18.2671875000015	22.6734375000015	25.4234375000015	27.3609375000015
2622.60291037337	128920.495007862	0.856376470659742	6.39218750000146	23.9859375000087	26.7359375000087	28.3296875000015	29.7359375000087	31.2046875000015	39.1421875000015
3003.64295643124	339639.842162366	0.864684628113289	11.3625000000102	27.3312500000029	30.3937500000029	32.1437500000029	34.5812500000029	39.3312500000102
2796.01611170106	831992.128912533	0.984055794199565	26.3531250000015	29.1031250000087	30.9781250000015	32.8843750000015	35.7593750000015	38.3218750000015
2998.22524250835	904173.460973305	0.861513285368876	9.47187500000291	22.5343750000029	24.0343750000029	27.0656250000029	28.6593750000102
2533.83680777817	169617.801368254	0.751348236474829	2.07656250000582	10.8265625000058	22.3890624999985	25.3890624999985	27.8578124999985	30.4828124999985	32.5453124999985	33.9515625000058	35.4828125000058
2712.25669409563	554647.233570751	0.916884761932488	2.59843749999709	19.2859375000044	21.3484375000044	25.4734374999971	27.6921875000044	30.2859374999971	31.6296875000044	37.3796874999971
2595.08972332667	384474.603941117	0.955287675725832	20.1531249999971	23.9343750000044	24.9656249999971	27.4656250000044	29.0281250000044	31.3406250000044	32.8406249999971	37.9968750000044
2952.44992688956	26092.1958087086	0.989164516063976	0.540625000008731	24.6031250000087	28.9156250000015	31.1343750000015	32.7593750000015	36.6656250000015	37.8843749999942
2832.3110843972	479926.569673263	0.845703355090204	15.5281249999971	23.0593749999971	27.2156250000116	29.7781250000044	33.2156250000116	35.3093750000116	38.6218750000044
2878.39723547111	728676.169942286	1.13025563895517	5.40312500000437	8.87187500000437	19.2156250000044	20.2781249999971	21.3093750000044	23.4968749999971	26.4343749999971	27.9656249999971	32.8718750000044
2823.28918726579	403509.546432504	0.864765041679669	20.4718749999956	22.7531250000102	27.4406250000102	29.3156250000102	31.0343750000029	32.2531250000102	34.6281250000102
2773.17492838782	352871.916205028	1.0121645874097	4.05312500002037	7.02187500000582	22.0531250000204	26.5218750000204
2649.27448382917	926665.654655526	0.963642460151594	10.2421875000146	12.2734375000146	24.9921875	27.3359375000146	29.0859375	30.4609375
3212.71538527301	27900.3527760194	0.902876779951401	0.89531249999709	3.95781250001164	29.4265625000116	34.9265625000116	37.3328124999971	38.9890624999971
2593.76063515035	330477.240464471	1.23429680463311	0.5625	1.4375	4.53125	18.0937500000146	23.4687500000146	26.9375	28.71875	30.28125	39.7187500000146
2578.21177372126	593459.190001409	0.704897003597423	0.673437500008731	9.14218749999418	25.2046874999942	27.3921875000087	28.9546874999942	30.6109374999942	35.5484375000087
2782.14650450892	1245910.91980073	1.04447015669268	4.41874999999709	7.29374999999709	21.0124999999971	24.0124999999971	27.8249999999971	29.5437500000116	31.0124999999971	33.9187499999971	36.5437499999971
2611.12939723817	301575.959731077	0.970476417679979	4.95156250000582	15.2640625000058	17.8890625000058	23.6390625000058	27.8890625000058	29.5765625000058	31.1703125000058	34.5765625000058	37.6390625000058
2548.02473297211	186013.954180274	0.978242169931651	1.89687500000582	6.11562499999127	7.11562500000582	15.0531250000058	21.2406250000058	25.0531250000058	26.0218750000058	26.9593750000058	31.3656249999913	32.5531250000058	34.5531250000058
2640.02428264821	500116.106587554	1.11426024506377	22.6296874999971	28.8796874999971	32.5046874999971	34.5046874999971	38.6296874999971
2737.61324196359	130563.093824886	1.08234917159261	5.29062499999418	18.8218749999942	21.2593749999942	25.1968749999942	29.0406249999942	30.9781249999942	32.6968749999942	34.1343749999796	37.4781249999942	39.9156249999942
2496.567238929	14387.1143809392	0.850426112146285	2.171875	3.296875	15.265625	21.859375	26.609375	28.140625	29.421875	31.859375	36.796875
2626.41474234439	94656.3712899979	0.821187818416927	3.90937500000291	10.2531250000029	16.2843750000029	16.6281250000029	21.4406250000029	23.6593750000175	26.1281250000029	29.3781250000175	37.7531250000029
2642.49278118828	125652.269218154	1.180604744952	6.0234375	25.6484375000146	27.9609375	29.7421875	31.2421875000146	37.8984375
2095.50371222843	124012.956327117	0.958340398598267	2.67272645558114	18.4227264555811	19.7039764555811	20.9227264555957	22.9227264555811	25.3602264555811	29.4227264555811	31.9852264555811	37.5477264555811
2730.6144781013	508355.933326131	0.72629262591302	2.63749999999709	9.57500000001164	14.0124999999971	24.0437499999971	26.9812499999971	28.5749999999971	30.4499999999971	31.7937499999971	37.4499999999971	38.6999999999971
2984.91461498407	128424.697037495	1.03779138553018	3.02031249999709	5.48906249999709	13.9890624999971	18.0515624999971	23.6765624999971	26.9265625000116	28.5515624999971	29.8640625000116	38.0828125000116
3242.64487733996	2657.75808814423	0.831067507776518	1.00937499999418	3.29062499999418	5.85312500000873	16.1656249999942	22.9781249999942	38.5406249999942
2733.92409028021	1400027.94299971	0.888895958543829	22.1734374999942	23.3921875000087	25.8921875000087
2710.175129617	1405848.83675297	0.479640930255879	11.3796874999971	23.1921875000116	28.1609374999971	30.1921874999971	31.7859374999971
2519.63398313227	70520.3479799619	0.863086581196049	3.23906249999709	20.6453125000116	25.4890624999971	28.1140625000116	30.8953124999971	32.6140624999971	34.5203124999971
2781.77678322743	52536.6450604914	0.572550176184979	3.12500000001455	21.8750000000146	24.78125	25.625	27.5312500000146	29.09375	30.7500000000146	34.125	39.3125000000146
2611.31554073595	163722.78500241	0.966019307119134	10.8999999999942	17.6812499999942	27.1187499999942	29.3999999999942	30.9937499999942	34.1812500000087	36.6499999999942
2550.23988239821	164137.38427858	1.13855812032177	16.5078125000146	25.5703125000146	28.1015625	33.0078125	34.6953125
3009.05089101288	376446.485240009	0.866834381121925	6.07187499999418	9.10312500000873	13.1343749999942	21.4156249999942	29.6031250000087	32.0093749999942	37.5093749999942
2745.01286660718	3023060.88766482	1.0668532419471	3.37968749999709	27.7859374999971	30.4421874999971
2517.50836465208	42319.4848836823	0.877757406417649	0.56562500000291	25.3781250000175	27.7843750000029	29.8156250000029	33.1906250000175	36.0968750000029	38.1906250000029
2547.51412762657	27293.0641396645	0.725789025902224	0.8359375	6.33593750001455	27.1171875000146	28.0546875	29.5546875000146	31.2734375	32.6796875
2684.9502545999	653118.509625008	1.05285086162496	5.60468750001746	22.1046875000029	22.8234375000175	25.5734375000029	27.1359375000029	28.1984375000175
2973.03111117704	1178828.24701271	0.807532210592673	21.7718750000058	25.5843750000058	27.6781250000058	29.1781250000204	32.5218750000204
2746.09671594968	2967489.52421126	1.27049966751349	4.59062500001164	10.2781249999971	16.0593749999971	21.6218749999971	26.8093749999971	29.4343749999971	34.3406249999971	38.4968750000116
2760.95654108491	914796.717102027	0.762052309423515	25.9015625000029	26.7453125000029	28.6828125000029	30.0578125000175	31.7140625000029	37.2765625000029
2520.80644083953	129265.192252545	0.641796052280408	14.8015624999971	24.9265624999971	27.8015624999971	29.5203124999971	31.1140624999971	32.7703125000116	36.7078124999971
2518.49629563101	43620.2210986489	0.644539754166395	4.6953125	20.6328125	22.7578125	24.1953125000146	26.1640625	27.6640625	29.8828125
2762.1285522274	392841.935029991	0.638834902661539	23.8125	26.96875	28.5625	30.1875	32.3125	33.9687500000146	38.96875
2983.51804842364	1097493.42772684	0.618597940332828	16.4265624999971	18.9265624999971	22.1765624999971	25.7703124999971	28.1453124999971	31.2390624999971	39.5828124999971
2734.85727312131	836734.959268839	0.81466951126328	1.30624999999418	8.55624999999418	16.6187500000087	24.2124999999942	26.4937499999942	28.8374999999942	32.0874999999942	35.1499999999942
2745.7031399283	753577.555977905	0.761408721039022	19.6640625000146	27.6328125	30.0703125	32.0703125000146	34.1328125	39.3515625
2709.94639235218	69455.6842106405	0.461065897790641	5.64218749999418	26.5796874999942	29.4859374999942	32.6109374999942	36.0171874999942
2494.68894096776	289333.587864377	0.850065390636501	16.1499999999942	19.6812500000087	22.4625000000087	25.2749999999942	26.8374999999942	29.9937500000087	33.7437499999942	37.3062499999942
2603.68155470937	244324.679531459	1.09521339944166	4.47968750000291	13.3234375000029	20.9171875000175	27.6359375000029	29.2921875000029	30.8546875000029	32.6359375000175
2741.40740936642	167279.842047942	0.832311322703962	1.71562499999709	17.2468749999971	21.9031250000116	23.0281249999971	24.3718749999971	26.5906249999971	28.4656249999971	32.7781249999971
2770.66018752948	106598.40543047	1.19663600288993	9.046875	20.171875	26.296875	28.640625	30.203125	31.859375	35.671875	37.265625	39.234375
2736.08340053045	495709.802491613	0.855428890301915	3.39375000000291	19.4250000000029	23.1437500000029	27.8625000000029
3076.14250613286	120323.259203994	1.13247002230399	0.48906249999709	9.08281249999709	11.0515624999971	14.5515624999971	22.9890624999971	28.4265624999971	31.9578124999971	35.4890624999971
2779.99339876239	331212.324424834	0.96084848964806	4.50468749999709	7.72343749999709	21.0671874999971	24.8796874999971	28.5984374999971	29.8171874999971
2755.13648507974	278439.674106261	1.03460773648217	6.93124999999418	8.86874999999418	19.1812499999942	21.9312499999942	25.8374999999942	27.7437499999942	29.0249999999942
2553.40802719605	126923.922545099	0.962674407319906	7.87812500000291	16.1281250000029	21.5968750000029	27.8781250000029	31.4093750000029
2738.82562187033	222575.395452266	0.774216975026429	11.4093750000029	18.1906250000029	21.1281250000029	24.7218750000029	27.4093750000029
2733.60488636088	163758.130830517	0.828363011913051	12.3468750000029	20.4718750000029	23.3156250000029	28.4093750000029	30.6906250000029	32.3781250000029	35.5343750000029
2779.07790215904	710820.116775019	0.958678840692155	5.95468749999418	8.76718749999418	11.3296874999942	27.5484374999942	29.7671874999942	32.5796874999942
2752.2992610284	275123.471418733	0.823826461368296	13.4328125000029	25.1515625000029	25.9015625000029	29.1515625000029	29.9015625000029	31.1515625000029	33.9953125000029	36.9640625000029
2631.6215963594	155773.13196788	0.532427852516394	13.6359375000029	25.0421875000029	29.0109375000029	34.4484375000029
2424.63835760629	64745.8931598599	0.934820846507524	0.0828124999970896	0.92656249999709	5.95781249999709	9.83281250001164	11.4265624999971	13.0203124999971	25.3328124999971	29.3640625000116	36.1453124999971
2637.70526453561	203506.636626964	0.927985867292748	26.7781249999971	29.1218749999971	31.4031249999971	33.6843749999971	38.5281249999971
2747.77937541048	48908.3139943432	0.980052078677195	5.01406250000582	17.6390625000058	20.2640625000058	21.6390625000058	25.2328125000058	27.7953125000058	30.6703125000204	31.8890625000058
2705.41580200989	39760.6970352098	0.945318707160501	3.70937500002037	20.7718750000058	26.2718750000058	28.1156250000058	31.0218750000058	33.1156250000058	35.6156250000058	38.6156250000058	39.4593750000058
2695.93200503377	56413.3927213669	0.936011609196714	8.22968750000291	10.9796875000029	19.0109375000175	24.1671875000029	26.8234375000175	28.5734375000029
2805.18038591217	113082.331349268	0.917079096417028	6.87187499999709	11.6218750000116	24.4031249999971	29.0281249999971	30.9656249999971	32.2156249999971	36.3406249999971	38.7781249999971
2844.71846122622	535295.041555752	0.819356789068429	0.9453125	2.1640625	13.5078125	17.5390625	18.4765625	23.6953125	31.1328125	35.5390625	38.7578125
2867.5772891461	92857.294576536	1.04220425992317	1.76250000001164	21.2937500000116	24.8249999999971	27.4812499999971	29.1374999999971	32.1687500000116	37.2312499999971
2760.40442039602	1123005.51424399	0.710401376622306	6.53593749999709	21.6921875000116	24.0984374999971	25.0984374999971	26.9109374999971	34.9109374999971
2675.86754825464	456874.836314787	0.875919582411299	7.63593750000291	21.3546875000029	26.1984375000175	28.1671875000029	35.6046875000029	38.6671875000029
2750.37886935759	50207.7542987592	1.23708376479542	3.34843749999709	7.22343750001164	14.8796874999971	19.2546874999971	22.6296875000116	25.9734374999971	28.6609374999971	30.0359374999971	30.6609375000116	32.5046874999971	33.7234375000116
2747.69342604009	286565.611249244	0.873570587714849	2.7421875	16.4921875	24.3671875	28.2734375	30.4296875	33.6796875	36.1796875000146	38.9609375
2516.94579860558	1281721.01798646	0.659569594615037	13.9812499999971	22.2312500000116	25.3874999999971	27.0437499999971	37.9187499999971
2754.35594520536	955519.6692756	1.04727383676356	1.74843750000582	4.71718750000582	26.0296875000058	29.1546875000058	31.0296875000058	31.9359375000058	32.3109375000058	33.9984375000204
2767.70967584308	1009490.4040859	1.22828448283678	15.4750000000058	23.8812500000058	25.6000000000058	29.1625000000058	31.2562500000058	33.1000000000058	37.1312500000058	38.7875000000058
2754.47837337765	76787.3105499679	0.892628119587664	22.5140625000058	25.1703125000058	26.9203125000058	28.3265625000058	31.0765625000058
2715.17989090402	173004.301253728	1.29749155335961	2.11093750000873	5.48593749999418	9.32968749999418	18.4546874999942	25.1734374999942	29.9546874999942	36.6109374999942
2764.60444329776	89054.4246238739	1.07507350001284	3.27968750000582	10.2171875000058	20.6546875000058	27.2484375000058	29.7484375000058	31.4359375000058	33.3109375000058	38.2484375000058
2761.87255761927	422920.437215063	1.02132098533834	4.88593750000291	9.94843750000291	14.0109375000029	23.2921875000029	25.2609375000029	28.4171875000175
2645.21470769544	501807.867690318	0.966686469512357	24.8578125000058	27.9515625000204	29.7953124999913	31.0140625000204
2656.04941284928	1353693.88521027	0.817522545134797	10.2546875000116	16.4734374999971	25.1609374999971	25.8796875000116	28.3171874999971	30.0671875000116	33.3796874999971	39.9109374999971
2624.20557928991	177028.153868599	0.962592886725605	9.02812499998254	14.2468749999971	24.2156250000116	26.8093749999971	30.0906250000116	31.8093749999971	33.5593750000116	35.4968750000116
2761.89532690319	347276.765857306	0.99804262917342	15.0687500000204	22.9124999999913	23.8187500000058	25.3812500000204	26.9125000000204	29.5687500000204
2765.22961884545	1542007.58781694	1.03713862426243	4.66874999999709	19.2937499999971	21.7624999999825	26.2624999999971	28.6687499999971	30.4812499999971
2730.71374476709	641741.054140899	0.947982821411129	0.295312500005821	6.88906250000582	8.07656250000582	24.0453125000058	26.8890625000058	28.7640625000058	30.4828125000058	31.2328125000058	31.9515625000349
2788.20959319855	1923399.0326625	1.01101469475042	24.2687499999884	27.9874999999884	30.0187500000175	31.3624999999884	32.4562499999884
2707.74011092758	111276.797656551	0.810973402612027	3.8203125	15.6015625	17.8828125	21.7578125000291	27.1328125	30.6640625
2862.97364666377	112893.730302428	0.836078844082019	3.328125	6.328125	16.234375	22.765625	26.859375	28.484375	29.8906250000291
2831.28442621846	651775.059059123	0.89084309891179	12.15625	19.1875	26.3125	31.9375
2834.74518862017	135234.15907265	0.854188410482238	18.5734374999884	21.1359374999884	22.8234374999884	27.1984374999884	28.1046875000175
2769.84537113215	899255.702511567	1.0011394446015	7.22500000000582	21.5375000000058	24.2562500000058	27.6000000000058	30.2562500000058	31.2562500000058	31.8187500000058
2756.58633478839	1363094.76600897	1.20418801710279	6.86093749999418	17.7671874999942	20.0796874999942	26.4234375000233	27.2984374999942	28.7671874999942	30.3921874999942	36.5484374999942
2733.90576423367	108105.41288614	0.638420403404246	8.92812500003492	15.5531250000058	23.4281250000058	26.0843750000349
2817.99304577427	835040.213337935	1.05884837156243	4.80781249998836	22.6828124999884	25.6515624999884	29.4640624999884
2161.65861071149	8103.32526376771	0.936272111802041	5.07968749999418	11.1734374999942	13.0484374999942
2762.24288537912	749370.737801673	0.991093890909252	18.2843749999884	21.5656249999884	23.8156250000175	25.5343749999884	28.8781249999884	34.7843749999884
2651.37329692128	532906.925397972	0.901853785095156	10.6781250000058	15.8031250000058	18.3031250000058	20.2093750000058	27.2718750000058
2958.70242698009	1322836.1944825	1.02160188291369	4.52656249998836	26.5265624999884	29.0578124999884	30.4015624999884	32.8078124999884	34.1828124999884	35.4328124999884	38.6515624999884
2820.81102058811	1088253.30403522	0.76561255445811	3.66562499999418	5.97812499999418	21.4468749999942	27.3843749999942	30.2906249999942	32.1031249999942	34.1968749999942
2890.11322240078	355696.310690714	1.03032460765709	27.0515625000116
2669.49478342645	604922.497170403	0.908993848804811	1.86874999999418	18.5874999999942	19.6499999999942	24.1187499999942	26.3999999999942	27.9937499999942	36.0874999999942
2743.48015454893	844497.749483703	0.933771939547687	0.634374999994179	9.13437499999418	13.7281249999942	16.3218749999942	24.1968749999942	25.1968749999942	27.1656249999942	28.9156249999942
2637.50667117512	65993.1342611219	0.778303159000403	1.0546875	2.4296875	12.5234375	16.3984375	26.9609375	29.4921875	31.1796875	32.9921875	36.0546875	38.8671875
2395.84836261727	23895.6538240879	0.959259908062123	0.662499999976717	5.10000000000582	9.13125000000582	13.4437500000058	21.5999999999767	27.4749999999767	32.2875000000058	36.0062500000058
2997.39558427869	208593.701747536	0.854110321724184	2.59062500001164	10.0593750000116	12.9656249999825	26.4968749999825	29.4656250000116	34.2156250000116	38.1843749999825
2692.50348484262	88842.749425367	0.785017478497812	11.3984374999709	13.8671875	21.1796874999709	24.7109375	26.8046875	28.1171874999709	28.8359374999709
2766.1281504002	239064.244684499	0.961805414051242	6.07343749998836	8.54218749995925	10.1359374999884	16.3546874999593	19.9796874999593	27.1046874999593	35.7921874999884
2735.32714160315	530418.980162275	0.924050671234856	17.0968749999884	23.7218749999593	27.8468749999884	29.6281249999884	31.3781249999593	36.2531249999593
2501.26383029749	22632.0112195145	0.985514881050389	21.2890625	26.4453125	29.7890625	31.3828124999709	33.4453125	35.5390625
2819.80281115272	88837.8070626756	0.853332030172056	5.81093749997672	8.40468750000582	10.4046874999767	15.0921875000058	24.7484375000058	25.9984375000058	28.9046875000058	32.6546875000058	34.7484375000058	39.3109374999767
2384.40235058468	1041.03614002591	0.984166988510859	2.15937499995925	31.0343749999593	31.8156249999884	35.6906249999884	38.0656249999884	39.7531249999884
2671.32877390812	320973.853199998	0.759407165456932	0.390625	12.7656250000291	20.4531250000291	21.7031250000291	22.578125	25.546875	27.578125	29.171875
2619.05578792761	69246.3931402356	0.98026277512193	6.35312499999418	10.0718749999942	19.0406249999942	22.2906249999942	24.5718749999942
3098.65482178072	197183.887119937	1.04529360858573	2.60781250000582	14.0765625000058	27.3578125000058	30.8890625000058	37.7640625000058
2843.10995957502	227434.021182568	1.19224992024677	1.13906250000582	24.8265625000349	31.1703125000058	32.2328125000349	32.9828125000058
2619.5898195074	214326.534539878	1.11964436432356	0.556249999994179	8.74374999999418	11.8375000000233	14.9312499999942	16.7125000000233	21.6187499999942	38.7437499999942
2601.85910170482	148021.13692969	1.00377253342547	3.68906249999418	26.4703124999942	30.7515624999942	37.8140624999942
2336.33785291239	95657.5472707864	0.71033367697367	4.05781249998836	10.9640625000175	30.3078124999884	32.1203124999884	37.0890624999884
2597.08648269765	24858.9895016863	0.684388218522114	1.796875	6.984375	8.984375	15.6718750000291	19.140625	24.890625	27.734375	29.453125	35.078125
2647.04421002787	456922.459396371	0.974203295659909	2.37031249998836	5.90156249998836	16.2765624999884	27.8078124999884	28.7140624999884
2752.16691957933	735916.681638474	1.08640865021858	0.417187499988358	17.9171874999884	21.9796874999884	25.1046874999884	28.3546874999884
2728.77641901614	800088.896801285	0.816046280004296	10.8937499999884	16.6437499999884	20.4874999999884	24.1437499999884	27.5499999999884	29.4874999999884	31.0499999999884	36.5187499999884	38.6437499999884
2598.92169096928	351102.643290253	1.02614590175874	4.79062499999418	13.7906249999942	24.3531249999942	27.2593750000233	30.5718749999942
2651.44933322779	314652.428321016	1.02264718483184	9.88437499999418	22.9468749999942	25.1968749999942	27.7906250000233	31.2593749999942
2767.25274457043	113432.307504742	0.884277021688523	2.8125	11.59375	16.03125	24.96875	30.75	33.375
2618.37029147451	228469.066026815	0.578956503369846	12.1124999999884	21.0187499999884	25.9249999999884
2647.81372500029	434506.4110948	0.956641273463707	9.60312499999418	26.9781249999942	29.2593749999942	36.6031249999942
2781.55967548846	405101.545919726	1.12419725179218	6.46406249998836	9.30781249998836	17.5578125000175	26.2765624999884	30.0890624999884	37.4640624999884
2882.98127371724	923212.347987541	0.903808982729037	22.7875000000349	26.2250000000058	30.9437500000058
2763.09797634306	529411.774425038	0.753876376109322	12.6421874999942	29.8921875000233	31.8609374999942	34.2671874999942
2619.58280457233	707897.907223642	0.837088545439496	19.3234374999884	27.1359374999884	29.6671874999884
2725.3733979196	63811.2663510838	0.81413528193104	14.9640624999884	23.2140624999884	25.8390624999884	29.3703124999884	31.1828124999884	32.6515624999884	34.9015624999884	39.9328124999884
2739.88477339966	364633.63664724	0.891032746435616	3.03125	7.2812500000291	24.375	27.84375	35
2742.66560977861	330014.690879413	0.892106824786616	5.140625	25.109375	28.453125
2596.39909635254	246203.358534181	0.673031419050465	10.296875	24.296875	27.734375	31.734375	35.171875
2877.58718057622	244109.536676861	0.911335587385718	8.89687500000582	22.2406250000058	26.7718750000058	28.0531250000058	32.4593750000349	37.7406250000058
2771.37291371853	351319.995826519	0.831249856935122	4.44687499999418	11.6656249999942	19.1343749999942	22.4781249999942	26.6968750000233	38.1968749999942
2536.39334392325	61287.1308064797	0.649956379601022	5.6875	8.15625	11.25	29.375	31.59375
2140.52521187862	38297.7479020691	0.973821683794792	0.0718749999941792	1.25937499996508	7.22812499999418	10.3218749999942	13.1656249999942	18.0093749999651	22.0093749999942
2572.57079086296	139485.252350968	1.02250283561248	10.8656250000058	23.6468750000058	25.5531250000058	28.1781250000058	31.6781250000058
2750.93967437257	469096.930869685	0.948156801336803	3.10312499999418	6.16562499999418	14.8218749999942	17.9468749999942	20.6968749999942	23.9156249999942	34.4156249999942
2739.2800296051	305544.653821332	0.946998877582665	4.66875000001164	23.2625000000116	27.0125000000116	28.8250000000116	35.7312500000116
3149.94718453941	3006.7899245028	0.995791634742799	28.46875	35.59375	37.96875
2574.60104588563	62069.7192171023	0.776635637218207	12.2000000000116	17.9812500000116	21.0437500000116	24.2000000000116	29.9500000000116	36.5750000000116	39.2625000000116
2786.00601443825	74086.7670689217	1.04939226061037	16.8046875	19.2734375	24.5546875	27.8984375
3092.66107145494	125258.255197743	0.681262341171319	7.58437500000582	17.9281249999767	21.4593750000058
2776.41716842046	365237.982336027	1.10323723623323	15.2781250000116	24.5281250000116	26.0593750000116	39.9343750000116
2855.06542031154	1034224.21969844	0.812271940810915	11.2953125000058	26.0453125000058	29.8265625000058	31.6078125000058
2869.98350098534	166408.424668051	0.736559079266025	26.8500000000058
2867.18585802069	283615.77179286	0.949545248098361	15.3578125000058	16.1390625000058	20.0765625000058	24.2953124999767	28.7015625000058
2642.19968950209	838573.789489669	0.831164203034311	16.7937500000116	25.6062500000116
2854.17757709788	911923.625254499	0.850243499509524	2.546875	13.609375
3080.41081470952	357011.294388215	0.899996992018855	6.8828125	20.3515624999709	25.8515625	28.0078125
2609.11011593621	363818.853174848	0.967904463849165	0.873437500005821	2.09218750000582
2717.44969032492	471091.504328123	1.26226469350048	0.5703125	9.3515625	16.7890625	24.9140625	28.6328125	31.7890625
2717.73293932825	540328.448687453	0.660237945902398	4.91875000001164	14.9812500000116	17.0750000000116	18.6687500000116	21.1687500000116	23.0125000000116
2725.83466289683	106544.441451684	0.91057688859524	9.9453125	13.0390625	14.6328125	21.5078125	23.7265625
2765.81003743744	705659.924171168	0.770623319649988	5.4609375	8.5859374999709	11.2734375	27.3671875	29.8046875
2620.81344616745	346820.78294537	1.03639730057075	5.3515625	10.2578125	16.6640625	19.1328125	30.2578125
2842.98051815484	958709.161568453	0.715693045675505	9.13906250000582	21.1703125000058	26.1390625000058	29.6703125000058	36.0453125000058
2730.58866931516	143757.063349042	0.684444035445401	9.25	15.625	17.78125	20.3125	24.5625	30.15625
2756.52090194031	831548.075533759	1.04715531132245	17.25	24.9375	29.03125	31.625
2786.12825701665	365464.475411434	0.945946733722254	26.2359374999942
2679.25358600874	119350.400657114	1.27361475558823	19.4296875	21.1484375	24.6484375
2757.64714329636	70810.1211540794	0.972741376410563	8.70468749996508	24.6734374999942	26.9859374999651
2844.14155128602	225165.379929116	0.878600446974186	8.49843750000582	28.7796875000058
2790.59255576102	213704.127636295	0.728068288313296	18.7250000000058	23.0062500000058	32.6937500000058
2761.87055228281	298205.645710093	0.950029395165263	19.2687499999884	31.2999999999884	38.5187499999884
2754.34329102629	129413.192341845	0.916815960355245	6.9375	16.71875	30.5	33.78125	38.125
2710.211480363	95391.9782825921	1.06988346341792	12.1656249999942	25.3218749999942	27.1656249999942	29.9468749999942
2753.67621866145	252635.240140268	0.956395001576561	15.6953125	18.5703125	21.1640625	22.9140625
2843.64446384031	436418.372176149	0.799927494020877	3.71562500001164	6.59062500001164	9.18437499998254	13.5906250000116	16.1843750000116	18.1843750000116	22.0281250000116
2745.9584443997	662798.475415813	0.901274568975122	17.5343749999884	20.4718749999884	29.1281249999884
2586.27927373158	34178.209624979	0.767777883113554	4.44062499998836	8.03437500001746	21.8468750000175	22.7218749999884	26.1593750000175	29.1906249999884	32.6593749999884
2616.64482307813	131571.64907653	0.918132265775793	3.71406250001746	6.68281249998836	18.4015624999884	20.3390625000175	23.4953124999884	26.2140624999884	28.8078124999884
2801.56056702512	13417.2870374942	0.996942179180328	10.3046875	30.8671875	34.0546875
2616.47872602953	109515.947962158	1.04321301071678	9.29843749999418	13.5796874999942	15.4234375000233	17.4859374999942	29.8609374999942
2623.27460213977	69630.6372422958	0.828262269932315	5.24687500001164	8.12187500001164	20.6218750000407	25.4968750000407	27.4968750000116	30.5906250000116	34.5281250000116
2626.14252276901	124795.638621501	0.815684697268478	3.79843749999418	9.64218750002328	15.2984374999942	20.9859374999942	22.5171874999942	28.3296875000233
2811.93731172303	122686.580695203	1.0477718610811	5.29062499999418	12.0406249999942	20.7281250000233	25.6968749999942	28.5406250000233	30.1968750000233	32.0718749999942	35.6031249999942
2908.60477698032	656680.606061041	0.958755433817182	5.51406250000582	26.8265625000058	27.6078125000349	29.2640625000349
2611.20091651518	311159.527584089	0.858494756537468	7.4687500000291	11.6875	15.4062500000291	28.3125	39.46875
2640.2589892196	108781.629345985	0.881172913789905	4.24374999999418	13.3374999999942	16.7437500000233	28.1812500000233	29.4937499999942	30.8375000000233	33.3999999999942	34.4312499999942
2625.72644740892	113830.15897362	0.803203128446922	22.3734375000349	23.6234375000349	25.9984375000349	35.5921875000058
2491.06686688575	97286.5759556201	0.929959532736937	2.37968750001164	6.28593750001164	13.6609375000116	16.4109375000407	19.8484375000116	24.0046875000116	27.2859375000407	30.9109375000407
2765.44117875841	259040.984725995	0.804913712932328	2.3359375	9.6796875000291	11.4609375	16.6796875	24.6484375
2547.21892184897	74215.1565732458	0.881660336711161	22.0859375	24.7109375	27.8359375
2614.311606887	221635.596086685	0.550612394205741	6.04843749999418	12.5171875000233	17.0484374999942	21.2671874999942	28.7984374999942	30.7984375000233	32.3609374999942
2666.00578440613	259065.345770513	0.989826565028953	14.5953125000233	20.8453125000233	31.1890625000233	32.0015625000233	33.6578124999942
2711.67239454002	168412.038831546	0.715061699224142	14.7328125000058	19.0453125000058	21.3265625000349	24.4203125000058	36.5453125000349	39.4203125000058
2705.93087784754	143852.502725403	0.989051105261106	6.21562500001164	27.3093750000116	30.1218750000407	33.4656250000407
2623.25248754575	166337.914755992	0.816106768272256	5.13750000001164	12.5437500000116	15.6375000000116	25.3875000000116	27.6687500000407	33.6062500000116
2757.5901096204	72443.4244259581	0.864794884733523	6.42656250004075	14.3328125000116	21.5515625000116	25.0515625000116	30.9265625000116	38.0828125000116
2626.95845015906	108731.707653634	1.04716349694177	5.60781250000582	25.9828125000058	29.0140625000349
2611.51073169559	31935.9823784626	0.561905076277772	2.80781249998836	12.6515625000175	26.3390625000175	28.0578124999884	29.8078125000175	35.4328124999884
