# Supplementary material for: Millisecond-Scale Motor Encoding in a Cortical Vocal Area
Source: PLoS Biol. 2014 Dec 9;12(12):e1002018. doi: 10.1371/journal.pbio.1002018 (PMC4260785; doi:10.1371/journal.pbio.1002018)
Supplement: Data S2 — Spike timings and acoustic measurements for all cases. All spike timing and acoustic data analyzed in this manuscript are provided in .csv files, which each contain data from one single-unit or multiunit case. Rows represent the multiple renditions of a song syllable. The first three columns contain the acoustic parameters of pitch, amplitude, and spectral entropy, quantified for each rendition. The following columns present spike timings, which are referenced to the beginning of the premotor window. (ZIP) [file pbio.1002018.s004.zip › MU_10.csv]

pitch	amplitude	spectral_entropy	spikes_1	spikes_2	spikes_3	spikes_4	spikes_5	spikes_6	spikes_7	spikes_8
4034.76486343807	338248.35092095	0.810178754276236	1.4375	9.03125	13.46875
4109.67001521726	805913.259912076	0.660320716193301	0.46875	3.4375	13.46875	13.5625	17.8125
4101.75678897584	919933.359424399	0.784830931890042	4.6875
4110.48338606403	640046.131260298	0.883682992249934	3.5	8.8125	14.53125	17.625
4113.32676623946	946460.823859312	0.893899825394745	6.40625	12.40625	15.3125	23.9375
4094.66203741314	846455.32961619	0.851565813128261	0.875	18.4375
4113.13680558505	475069.81167711	0.720545392509966	2.5625	9.65625	19.90625
4089.80396654424	333214.765993767	1.09101837406551	0.53125	4.53125	8.15625	12.15625	16.625	17.53125	28.53125
4013.45851739381	628873.388226985	0.900788411758639	4.9375	13.15625	16.0625
4095.65498308376	708602.586565146	0.738396058043153	9.0625	11.3125	12.6875
3971.1427790048	572239.497918225	0.98279523204502	3.90625	14.59375
4047.92923377888	1160999.30218412	0.696020399791726	8.5	9.40625	14.3125	15.46875
3966.98545428652	533419.118662605	1.02288147978832	2.125	4.59375	17.90625	24.15625
4134.37883000005	1072497.81723458	0.743401727816933	1.90625	5.5625	24.90625
4111.7585573738	1065104.55235678	0.675436020570345	2.28125000000091	5.34375000000091	10.5625000000009	10.6875000000009	17.0937500000009
4090.42336815608	602711.035938051	0.807323007519739	2.625	6.96875	11.25
4016.86611364245	978761.11349751	0.761463952388625	1.31250000000091	14.5937499999991
4082.57201269473	388269.818257025	0.894908480944136	11.34375
4075.57821183673	901638.129020188	0.770341410278315	3.09375	13.09375
4059.0618465904	1669759.2293891	0.597810585611019	1.28125	6.8125	19.5625
4054.30865328515	1069541.86006209	0.743630766984988
4043.94580546434	1490571.02187642	0.835441442734099	1.6875	3.3125
4031.47250779025	1112057.31889139	0.805564179248557	1.65625	12.375	14.375
4240.06502797109	886225.105566029	0.955080852091252	4.65625	11.3125	18.53125
4093.09285014335	739752.142853897	0.884809752752497	27.84375
4054.6973873672	1256316.56598085	0.720190617458842	0.15625	2.65625	5.46875	15.3125	37.28125
4128.82137176767	1563386.51606364	0.921488975347759	3.15625	11.75
4105.82442860358	1463624.67338875	0.746951913389969	1.15625	5.25	7.09375	10.71875	22.625
4023.52712182927	1152929.08449957	0.774401765880038	3.09375	5.78125	6.75	8.15625
4039.07624783144	508403.152102157	0.909039302993141	1.3125	4.84375	12.8125
4029.69417656788	499107.429476003	0.897351719330723	5.53125	10.375	15.78125
4108.71272527959	1100154.79737866	0.671496060603472	2.96875	15.84375	18.25
4116.23450277871	1138699.06215986	0.639918789132582	8.25	17.5
4103.21150862994	1058144.20158835	0.569954558242115
4027.571229038	1488305.49627551	0.781250468315731	1.84375	4.125	12.1875	13.1874999999964
4138.858492598	1882525.60362904	0.510601655422168	15.21875	16.25
4115.51597063205	1325120.26214694	0.610943798807966	3.71875	7.59375	16.9999999999964
4158.44261915073	1336490.83160517	0.580541613074707	2.0625	6.24999999999636	9.875	23.28125
4240.5362970232	812693.02405505	0.82078887182416	1.1875	11.3437499999964
4139.93456171388	1014452.49571224	0.910226051342669	1.37499999999636	3.9375	6.74999999999636	12.4687499999964	18.75
4149.62891264607	1376285.82274893	0.716937731437674	1.68749999999636	12.4375
4124.50848527031	1027681.52834274	0.718238916364991	7.09374999999636	8.53125	12.25	17.1874999999964	23.8124999999964	33
4014.16995491261	919024.178038334	0.630033154436123	8.875	13.65625	22.4375	39.4687499999964
4034.97693279525	1446046.09363456	0.624507526074608	2.3125	7.375	10.21875
4082.50837211495	1782382.52917967	0.641374197685341	1.43749999999636	10.4374999999964	14.4375
4093.42850061421	1172735.82747806	0.869680415049946	2.25	5.65625	20.1874999999964
4086.70228331678	1400859.59594175	0.674941328799124	9.78125	13.8125
4009.89684050866	818309.204401518	0.64021807130812	5.4375
4031.60254752238	2348241.16013424	0.503695664740296	5.87499999999636	9.09375
4012.95731578888	2062183.12175925	0.59166493379624	1.375	4.8125
4011.4146864788	1624125.46514896	0.564155341736357
3938.16816669269	1212215.25915554	0.627131371201319	2.09375
4090.25268133557	1124541.69335962	0.571726091781406
3977.66903166391	1487117.20304623	0.690635250345813	2.40625
4102.74899435678	991372.535012627	0.642017561058624	0.406249999996362	3.37499999999636	11.7812499999964
4078.19010075464	1350570.34409493	0.62941471917976	3.12499999999636	8.09375	9.09374999999636	13.78125
4037.72652735343	735037.518747512	0.775345537175536	17.9375
4118.30375873256	626366.242625732	0.546430859653552	28.3749999999964	34.1249999999964
4094.09374092605	2797979.77800377	0.515813645699878	0.124999999996362	4.5625	8.59375	17.90625
4096.69438087521	1807303.60398514	0.703138529386874	8.25
4478.74872619395	1174230.55199969	0.822338681085264	2.5	13.7812499999964
4140.05286681612	1033047.92073577	0.602985827612986	6.46874999999636	18.96875
4087.1895994421	2396780.61720066	0.503664479475169	4.09375
4052.60630513494	1902010.28457143	0.577390278777824	5.78125	14.28125
4077.86613158357	2394208.18017385	0.554738720599333	2.59375	9.1875
4103.27495295192	2216641.14349457	0.540201444145994	3.46875	10.6562499999964
4133.94494858468	2164393.14611954	0.611015395660399	3.3125	4.53125	17.40625
4031.44244562682	2274918.17341029	0.585239200615004	14.78125
4016.82397462193	957012.157568269	0.685082627095841	1.40625	4.875	8.46875	12.15625
3997.36086512124	906381.816208976	0.682208875712637	0.1875	2.84375
4381.43035207078	1186833.68406892	0.71595432069646	3.9375	6.53125
4010.972861749	1451444.47109616	0.759562763496594	2.15625	9.65625	12.46875	23.65625
4334.32311012647	1127031.88650322	0.730175497167414	12.84375
3993.64740962317	1010146.19209097	0.540023516316083
3993.10186642178	737878.51995596	0.853137073298262	0.125	6.4375	12.59375
4369.80675297763	748837.121254369	0.855673664521724	7.875
4180.75194552892	700741.026773957	0.871772223816102	0.8125	8.71875	14.96875
3991.29224858489	1795170.94108484	0.687137865902978	0.3125	6.15625
4008.6739203224	653355.369049506	0.837925067053738	11.96875	16.625
3988.5704444338	1245066.86182109	0.523001319495409	11.78125	18.5625
3958.62514577825	1807.53981307772	1.07552147591586	4.8125	10	15.40625	38.1249999999927
4135.29609512818	1277431.35788059	0.768883150567474	5.375	5.4375	9.6875
4115.41884233527	1230300.08814524	0.690613186242617	0.531249999992724	3.40625	6.65625	7.5625	11.8125	15.2812499999927
4101.6808570901	1130711.40659295	0.613185301702659	7.40625
3983.67459272603	609100.919696653	0.649224038068426	2.15625	16.1875	23.34375
4322.21197368087	401141.429873086	0.884349661768413
4310.85514518975	582208.730385227	0.7871835433034	3.56249999998545	7.28125
4326.30490901989	568523.349577199	0.846449658667039	1.96875	19.3124999999854
4280.96409526726	560485.419610355	0.768204629336913	0.53125
4009.6572530886	314017.4907627	0.753852944567566	2.71875	8.5	9.1875
4014.94021303268	369529.378119936	0.946791461910089	1.65625	24.65625	39.5625
4225.18145760134	556420.34205412	1.07717835267467	0.71875
3399.10626081711	344744.635784723	0.994605075463038	18	20.6875
4015.37187021565	336779.944400142	0.890888662181158	1.53125	7.03125
4047.31817209625	610444.503111867	0.876829170855053	8.09375	14.1874999999854	17.3125	19.9062499999854
4082.47599973673	1218854.57899628	0.808554778901685	1.375	7.78125
4010.95368939555	1827534.20043355	0.610077195761215	2	13.8125
4100.48339923025	1537885.39351778	0.627287594647643	10.5625	16.4687499999854
4081.46347539579	1249095.28530602	0.831022283424305	21.875
3989.00682747991	162522.477541163	0.972192253085476	1.75	2.71875	6.625	7.75	11.1249999999854
4036.20889884511	923388.650077676	0.625127338918331	8.03125	20.15625
4030.85280177636	1496731.618397	0.628245567837738	1.31249999998545	16.5	20.625
4037.47879068202	1848955.57068706	0.650612474268138	9.53125
4084.86046495435	2041930.95176044	0.672414588214017	12.1875	16.25	24.78125
4027.34422432236	1433788.56338809	0.599961586048642	1.37499999998545	2.5	3.90625	11.4375
4067.2022634795	768790.426386268	0.845632688547544	3.125	13.3125
4068.65991555519	995036.18468838	0.796348318554673	1.93749999998545	13.90625	21.1874999999854
4009.73345995074	1326707.75221454	0.74561341946688
4007.19834895127	609654.263244828	0.865489367686315	0.78125	9.1875
4025.4768884868	419396.158447418	0.6089917810713
4026.31907000833	574481.592095574	0.601182380493664	0.8125	3.625
4031.43703040049	969537.080623168	0.492728867270749	6.6875
4056.46124381175	1935481.40689767	0.571851210435748
4039.77335513696	1482344.64552213	0.693957878094007	15.0625
4050.89424691603	2053169.16071307	0.582371357854604
4071.40682670367	2185484.94175105	0.670247110990121	0.28125	18.0625
4002.34982843923	2425774.3520881	0.528689448624699	6.25	16.3125
4089.8683650762	2429453.54374889	0.526582810848573	1.59375	13.1875
4104.19595528732	769216.767598074	0.672143811867476	9.25	14.8125	19.09375
4087.21565424164	917641.33176971	0.758024453441818	1.1875	4.96875	14.1875	39.21875
4095.66216700595	1352690.10578525	0.796016177901627	6.40625	13.2812499999854	18.25
4114.65033997445	1195811.01310181	0.773562511817985	23.1249999999854
4112.44028897827	1428291.32920173	0.698611333698695	3.28125	9.5625	19.25
4078.18864838019	1619593.14521792	0.671355018450595	5.31249999998545
4011.70868470014	750915.554972853	0.581337443835813	14.0624999999854
4050.80915897578	1028420.70652418	0.568649655400655	4.84375	12.40625
4013.75048436047	473128.600052385	0.823574165856836	2.43749999998545	11.90625
4045.99381239037	605336.07771069	0.58044503147574	5.0625
4012.88870032133	573502.844241037	0.603113405849553	3.5	9.09375	19.3125
4067.6895865481	516039.438456437	0.848564696648489
4115.18911283554	446122.805876351	1.04613330976479	2.40625	7.65625	15.9375	26.34375
4095.78350658117	299497.509280871	1.05539350999949	4
4075.66050539279	726149.851196861	0.570234417728212	5.3125	14.15625
4040.62291836168	1077860.64678493	0.556299655123492	2.875	12.03125	13.03125	15.84375	39.625
4077.7279091855	1122482.99907731	0.560973149428983	1.5625
4024.45054277847	896773.361751298	0.5531717492957	6.53125	14.03125	24.65625
4060.27996031874	2549248.67076912	0.529658450592248	0.125	2.5625	6.71875	15.46875
3938.21134061759	1919841.68526363	0.616256080367765	3.28125	6.65625
4040.89041588209	2534350.24146219	0.540370875794621	0.1875	4.40625	8.46875	10.5625	12.09375	15.7812499999854
4097.90901980889	898973.720021162	0.719245252084642	3.6875	12.8125	15.3125
4016.40313763329	848487.121835868	0.719734879596686	2.3125	14.5
4057.48249488591	533659.502669162	0.813245441735212	4.125	6.40624999998545
4049.29891443009	1150597.74327301	0.715507832235236	17.0937499999854
4007.30227500737	1610408.07433834	0.616891113135411	19.46875
4022.24707468456	1654623.05333653	0.594831286114333	33.2812499999854
4024.05411690449	867933.2282234	0.806094365655869	8.1875	17.125
4003.50939211049	544134.4244453	0.988682864077084	0.875
4122.54509453029	1200104.33931197	0.7835705374525	10.8124999999854
4038.62485931642	618556.194262427	0.735941730573799	19.4375
4097.2757861529	430259.1887395	0.5274105707302	14.1875	24.96875
4087.04757815894	442582.699854349	0.905653965325388	26.28125
4582.8420349441	353412.937925031	1.05127381111112	4.65625	11.9374999999854	13.21875
4041.12806008076	735357.728315131	0.591191687316333	0.0937499999854481	3.84375
4052.58800973043	1318096.5027314	0.520679110909657	4.0625
4031.94859384967	1130287.9027424	0.600136615428682	3.59375
4092.18820091499	591275.481393623	0.79056528389009	5.71874999998545	13.8749999999854
4030.38684817532	679433.67490351	0.766656322693899	3.6875	13	16.5937499999854	27.4375
3912.6351222547	689819.771497371	0.940064209754846
4028.78443816554	1083444.17914806	0.65728628495689	2.4375	11.21875
4485.39419247529	559532.408485813	0.893652086663834
4093.16865133277	1448222.85957688	0.791753294474194
4133.18941663964	1290222.27020143	0.705346687258033	14.53125
4076.3426802228	1540864.12500801	0.721037508455842	3.34374999998545	4.5	14.46875
3993.46923084719	555857.186302405	0.928937923062892	2.40624999998545	5.375
4087.00576091568	1570067.71756529	0.753599965148727	9.99999999998545	38.65625	38.71875
3961.28181856696	1051504.63223417	0.807020169944672
3991.87833033432	1051417.08312002	0.713441955002164
4388.3296165867	634740.686452721	0.854773521426447	16.9374999999854
4133.62111904471	837406.882614573	0.699280309236292	3.84375	12.7499999999854
4093.18713671637	2235230.69113163	0.529677930101985	3.40624999998545	9.03125
4015.07251739611	1924341.54409596	0.609796160292637	16.84375
4079.12839705044	1336790.08602605	0.661711679984105	0.09375	13.4374999999854
4018.34165878284	1103780.66069487	0.782280820278093	6.1875	18.46875
4037.02032627157	1674616.67531353	0.704651719764707
4105.47631644419	499730.590270724	0.821142678656407	0.312499999985448	16.4999999999854
4099.79786711221	1055448.18344115	0.593190385544747	3.5	6.12499999998545
4117.5475715958	705176.586889897	0.726378997959056	1.59375	11.375
4125.04712931687	694371.790300781	0.823020052994503	1.12499999998545	8.65624999998545
4087.42060933302	931260.980664921	0.599949140567799	10.6874999999854
4096.64264342045	864824.672811395	0.788331412535099	2	9.25	39.9375
4088.70720309908	648659.652379891	0.807893859185425	1.81249999998545	6.875	8.90624999998545	13.625
4097.56473389973	628197.039597882	0.857479860896774	3.12499999998545	6.5	17.40625
3992.74382782115	1053193.55358779	0.725171623511537	1.59375	6.75	25.125
4022.15153984225	1024012.33030969	0.66136398272	2.65625	6	8.46875	12.9375	26.40625
4089.22656302166	579210.783466177	0.884347364097206
4028.31207126975	1631553.19513219	0.528084474695026	0.25	5.84375	15.71875	17.0625	39.46875
4044.0701760261	1614470.52499373	0.569048910248529	11.15625
4092.08905394599	937097.97476606	0.815155217994962	1.8125	4.5	13.4375	16.09375
4010.81791277977	1170167.64806994	0.584178065381404
4021.37288162583	2046246.59116972	0.540310055178668	3.1875	11.5
4009.07859305294	807167.146120324	0.709430299444593	8.40625
4018.52202181131	1122442.95837188	0.622450159059648	3.0625	8.8125	10.96875	17.15625
4052.92534492609	1934888.65486785	0.545473756494831	2.15625	7.46875
4089.31021700001	1514928.92525454	0.625820486722972	4.0625	10.125	15.5625
4068.03943916686	1748364.33075607	0.590819704774254	9.34375	14.375	25.65625
4021.72089810459	2292685.62571879	0.549004204672023	2.40625	4.34375	7.125
4023.12154316693	994644.213586599	0.583990524707343	1.0625	5.5624999999709	15.28125	26.375	37.875
4040.95675203876	1223526.14502906	0.543346343683991	27.21875
4043.58094344785	1593794.13679573	0.550823415010174	39.2187499999709
4057.25504642521	1525092.75356433	0.603307492952863	2.59375	5	9.15625	13.875
4102.9766562421	1110098.17472112	0.66374816492935	2.65625	4.96875
4105.49970226325	1641057.51985748	0.641697839012794	2.5625	10.875	23.03125
4090.73791409101	1607173.56497035	0.713799025548759	13.5
4006.14007616958	1046868.06141617	0.696549603087585
4041.95162437557	676982.61332228	0.826666166956916	9.28125
4093.91594978271	1064230.4229467	0.768859835865029	2.625	5.0625
4020.92384862012	626197.508915638	0.656221197580532	0.9375	8.125
4038.67002941378	1614241.8582466	0.728273035122264	11.0937499999709	21.2812499999709
4017.89073249279	2146717.29761239	0.5761615848936	16.96875
4121.11729647439	915906.869978913	0.847575459395355	3.1875	7.1875	18.75	25.0625
4401.1466287746	1146384.33405212	0.833875405251222	0.9375	19.3125
4090.56191898311	1274114.11350722	0.716995530072316	1.8437500000291	5.7187500000291
4082.23573818717	1447896.50075568	0.622276172410803	0.84375	5.9375	11.0625000000291	16.84375
4122.33151591402	2420187.06339118	0.605832770749155	2.4687500000291	4.375	6.4062500000291	8.5625
4077.06790778668	2555221.64418207	0.547859633234857	0.0625	2.21875	8.34375	11.125	16.3125000000291
4343.88980388643	1209288.30722467	0.797875814984054	0.34375	1.1875	3.4375	10.25	14.1875000000291	39.9062500000291
4168.90370540317	1527161.39016689	0.769303886063385	2.34375	5.1562500000291	10.65625	17.8750000000291
4360.69013146638	1620449.01217552	0.761424955400284	0.250000000029104	2.6562500000291	18.46875
4060.80548661206	1541018.8666425	0.563672448934307	1.6562500000291	6.1250000000291	7.9375000000291	11.8750000000291	39.40625
4014.88094152886	1461626.35023128	0.617263976620102	1.75	7.0000000000291	11.0312500000291	15.0625000000291	19.5
4011.03861014958	578783.946465038	0.876037080468792	6.1875000000291	13.625	14.375
4053.15409237957	454441.559032561	0.639137982963111	1.90625	8.5
4006.53217893932	749278.657099703	0.57993759474988	16.65625	19.9375000000291
4125.43237167844	569064.654143002	0.732230911627171	22.3125
4093.67526596573	403122.72252514	0.932157698386285	0.218750000029104	7.8437500000291	11.3750000000291
4107.75794103988	518756.433874683	0.845820170343012	6.6875	11.1562500000291	18.375
4110.97051800988	865508.016541008	0.848888145740637	9.84375
4468.59876729019	2182384.56935766	0.570822416959424	1.8125	8.3125
4129.01515128268	1067546.08236087	0.835264088151675	1.46875	3.875	6.3125	9.1875	10	18.8125	22.25	31.09375
4127.47022668594	1123305.59799068	0.81826298687265	3.65625	7.78125	14.25	23.71875
4126.12000828637	1857308.89684202	0.615496428545412	10.53125	11.9375	15.21875	17.90625	23.125
4180.30108626684	1744726.55301158	0.696665969165736	1	4.96875	7.375	7.4687500000291	13.03125
4136.85838475943	918723.676864763	0.945127462647019	3	6.65625	8.21875	9.125
4120.44981426487	888816.840849067	0.870811410095276	1.5	4.5	8.03125	21.6875	30.5
4035.63259155087	794027.549922081	0.77551094747281	5.75	5.8125	16.34375	17.875	19.90625
4118.44725199787	1629971.16576697	0.721874501786944	37.3125
4084.27695067624	1197450.36531979	0.807414175687312	4	5.9687500000291	16.6875	24.34375
4352.52980782474	1654857.18972777	0.763955138171144	9.71875	13.4375000000291
4101.5354269637	1578483.74133353	0.860338011831625	2.46875	8.25	38.34375
4014.96403055982	975781.220563326	0.704737630495814	1.15625	3.21875	5.5625	7.3125	9.90625
3995.71246657542	466366.33333964	0.758036261099564	1.4375000000291	4.4375	24.8750000000291
3993.80858759452	738343.101142323	0.662545852475303	1.0625	5.90625
4032.9351776859	1918036.93942443	0.50237423048404	0.718750000029104
4114.2774789847	1606885.1127692	0.525621087585398	2.0937500000291	5.90625	14.21875	32.375
4100.10169966777	2498025.65139612	0.501438923228217	1.375	3.25	6.375	31.375
4125.50444756156	1860602.43890924	0.638290409232841	4.90625	7.65625	14.375
4087.7138234705	1549875.69120408	0.672748029111608	5.21875	16.4687500000291
4130.94594253549	2933078.07303891	0.567490586409693	1.875	12.28125	13.125
4141.48106123013	1452913.96284782	0.656755448912109	1.4375	6.3125	13.4375
4081.28103006732	788820.520929391	0.643938332696705	8.21875
4012.31227772145	1445178.49417819	0.590700262265524	2.25	7.75
4113.09817123494	1481339.7892569	0.542975096971772	5.03125	11.875	11.96875
4118.45409624296	1344227.72315123	0.773517121489499	0.125
4110.52305794253	1006740.8868938	0.858377360370831	3.84375	7.1875	9.90625
4044.67074791239	1266966.13604266	0.614565483823129	15.6875000000291	21.21875
4002.53590468941	1884536.15215335	0.580074449737392	4.6875
3995.49905017028	1410046.58126022	0.609508908713568	16.4375
4018.42321150626	1697770.92311469	0.536351350281437	8.375
4011.65798881542	686490.079072697	0.521938345879169	5.625	7.28125
4097.68565703197	848879.445628663	0.478079816812905	8
4094.50086589919	569961.177031493	0.519402209976762	7.90625	16.21875
4100.14379201623	498183.485502214	0.557073447679293	3.8437500000291	8.90625
4079.08857997246	542297.006481929	0.451356742123756	0.0312500000291038	6.1875	11.0625	11.8750000000291	35.0312500000291
4065.84264763915	568423.919479835	0.580545529336546	4.03125	5.65625
4047.18078840212	689485.212422933	0.459102130240577	4.03125	18.15625	34.625	36.4375
4037.5533727643	805742.727521617	0.493562631709671	2.15625	7.5312500000291
4098.25024449602	420572.969601942	0.642202813871966	0.0625	9.0625	11.8750000000291
4116.99735771043	317319.939769489	0.866152950342662	11.0937500000291
4056.92319805573	227188.663918047	0.754227545996247	2.71875
3979.75413460792	758900.900527427	0.883595116484528	15.9062500000291	19.03125
4012.88521989381	1109141.57474651	0.595712891986083	2.46875	8.71875	11.84375	15.75	18.75	24.8437500000291	29.1562500000291
4093.3403759439	621347.010556571	0.775175155426821	0.375
4091.69952941315	291209.206410663	0.778645825877941	6.90625
4506.50427428542	442321.017110884	0.995107604987919	1.21875	2.65625	14.1875	15.25	19.46875
4036.95677602762	259078.948237185	0.834894148085933	2.6875000000291	5.125	10.0625000000291	12.21875	17.3125000000291	22.25
4008.05094946461	1278393.3985701	0.668930097667951	1.71875	2.90625	6.84375	8.1562500000291
4036.52170212603	785614.200923208	0.56255651028099	1.53125	11.65625	16.3750000000291	21.5	23.6875
4056.46661219639	522970.821238122	0.739265519322304	5.59375	7.3125	15.375	17.09375	20.1875
4051.3619189473	1028474.14493611	0.575193000757727	0.5	3.3125	9.28125	9.96875	13.84375	15.40625
4085.69611912135	1382713.30898283	0.820574640022799	1.75	3.3437500000291	8.34375	13.8125000000291	37.5625
4086.57939167797	1649665.10549106	0.562582044238107	2.7500000000291	12.0625	18.125
4081.8694550631	1741101.48463791	0.56204315952966	2.03125	5.3437500000291
4038.03403654894	2178944.61039339	0.527017706501134	2	11.75	14.28125
3996.84588347877	1042987.70283822	0.64155526906422	17.96875	20.15625
4037.18771565969	554835.206884623	0.785063581333667	0.4375	3.0625000000291	7.6562500000291	16.7187500000291
4349.65770980605	1313211.92017177	0.753929891196383
4085.26145016917	1645440.95835337	0.647576477212589	1.71875	12.15625	19.28125
4113.11288732644	460196.500335598	0.836971463770797	6.53125	9.4375	20.2187500000291
4041.54590582296	700855.669796725	0.631860853784702	1.84375	5.28125	11.84375
4007.80038789404	783041.204336707	0.555948027821354	12.21875
4088.82896749187	401314.043498615	0.609255467653527	8.8125
3999.35088452961	897278.315563778	0.824461769013451	11.59375
4019.35914636705	1182020.35500206	0.608013025401316	0.90625	3.9999999999709	5.65625	5.7187499999709	13.875	15.84375
4097.18443559614	1552156.89959837	0.524666720163834	2.0625	2.1562499999709	4.40625	6.4374999999709	8.90625	14.5312499999709	20.3125	28.5625
4112.45991575035	1394865.38096289	0.752219573697601	6.78125	10.5624999999709	15	16.6875	37.6249999999709
4045.05353421419	2105542.90619542	0.584833617968642	6	10.5624999999709	19.3437499999709
4280.28934903849	1772286.77795186	0.670544286171725	3.5625	13	16.375	20.40625
4145.4939963141	1437303.86320919	0.758615245014392	1.625	3.9687499999709	9.03125	12.6875	24.0624999999709
4078.22103600749	1165241.91966171	0.593274698358433	4	10.0624999999709	17.125	25.8749999999709
4143.76716263208	1909066.22705542	0.586544746232085	3.9374999999709	10.6875	14.59375	19.2499999999709
4089.25057355632	2090348.18535895	0.563117239718062	0.78125	7.1875	27.34375
4041.42442564138	2105372.14545712	0.533805367087239	3	5.75	12.28125
4377.94093959236	1183173.34382371	0.777918511818912	3.5625	9.0624999999709
4016.88952693098	1452858.69424281	0.563366986088292	10.78125
4013.28863981033	557874.524693032	0.691723031413057	2.6874999999709	8.1249999999709	13.78125	16.6562499999709	17.8125
4033.87056710164	1025590.14959978	0.628113364347442	8.6875
4025.30845914563	1698622.3840104	0.53357855306031	8.375	12.5312499999709	13.75
4024.13759051663	869126.673861023	0.769058975958345	4.8749999999709	9.25	15.40625
4072.22492316142	1613209.17951494	0.57685830238513	0.90625	5.8124999999709	7.96875	8.84375	10.09375	17.6562499999709
3998.12345492857	1173363.43390387	0.621013462450907	3.6562499999709	11.1874999999709
4040.02074147614	900751.736225398	0.649797409332814	0.812499999970896	8.40625	13.84375	17.6874999999709
4104.73716614312	1564354.71050061	0.584497572831155	1.09375	5.0937499999709	12.4375	17.3437499999709
4105.89990280629	2190055.60860633	0.467299636421425	14.34375	23.53125
4103.61610579501	1826069.02705674	0.556545171744523	7.78125	13.0312499999709	16.625
4067.28373069994	2148381.30008976	0.565781036717119	2.5624999999709	5.0624999999709	21.59375
4086.85550366341	1962827.56785719	0.593015820216451	1.25	3.84375	13.34375
4026.37953449782	1620081.47434804	0.593318046189641	1.03125	3.0624999999709	7.90625	15.40625
4015.5644730004	1115597.89776307	0.576988294501713	6.53125
4104.79344780825	2229016.08178872	0.546897573626381	4.1249999999709	8.53125	13.9062499999709
4140.3526500904	1765462.91172655	0.612808334630345	8.2187499999709	12.2499999999709
4037.80051194062	757844.378736247	0.586961689908081	4.34375	11.34375	19.4375
4096.6825884327	806966.651387006	0.792944067161282	12.3125	22.3124999999709
4032.10112650002	1662188.15916699	0.509556290934336	1.2499999999709	5.1249999999709	6.4062499999709
4011.54476071885	128918.579277895	0.67853494091293	7.6562499999709	14.53125
4006.77247082724	906982.625963707	0.477806850914689	1.28125	10.4375
4034.13496396488	760007.27684744	0.542331091297964	0.78125	8.4999999999709	15.25	23.1875
4046.81750766981	863131.005911063	0.61763637940927	7.2499999999709
4028.81761486904	793866.285514387	0.606496017965183	1.2812499999709	10.6249999999709	12.125	18.65625	19.5	26.0625
4084.5117578512	565097.547919285	0.996366093951583	2.0312499999709	6.65625
4086.00371769219	642464.006826849	0.921740767025249	2.7812499999709	15.09375	20.96875
4440.48137026852	563743.375515247	0.991875732602815	0.0312499999708962	8.34375	13.4374999999709	14.90625	19.2812499999709
4003.84484758095	767433.15964249	0.79746330233634	2.6249999999709	9.0624999999709	28.1875
3945.15142671177	209487.262173851	1.04160235192357	20.6249999999709
4072.61330296411	1014918.01239146	0.557351886378991	14.28125	14.9062499999709
4088.71643765571	1133660.30561638	0.713429552413278	1.0625	3.5625	7.21875	12.6874999999709	14.4999999999709	14.5625	19.59375
4048.27766628997	1145982.09396701	0.845184045138894	0.53125	1.65625	3.75	6.1875	7.4999999999709
4062.35903730474	1891964.45186526	0.571594117617506	2	4.25	8.2187499999709	9.15625	16.21875
4026.77186463738	1367010.10009463	0.607892045088876	3.03125	22.1875
3984.22421666833	1296250.70111679	0.6781923624563	6.78125
4056.32460968332	1733286.4570492	0.732760994125763	1.09375	4.46875	13.0625	19.59375	26.9374999999709
4242.82150126151	739253.592773769	1.08777789495828	1.9687499999709	4.59375	6.4687499999709
4092.12726308939	653593.230310792	0.733100081397511	18.28125
4098.2754959676	1270037.9018693	1.02941049245046
4088.09423697972	1111385.73263677	0.547191125794734	1.8125	2.875	9.5625	10.8125
4022.3349464983	946382.192221906	0.640598923786733	6.09375	8.65625	12.78125	14.15625	17.84375	25.125
4014.05140727375	681289.822535465	0.868987767826813	2.5312499999709	7.4062499999709
4009.77904253352	1494723.36773826	0.57245521682651	2.34375	5.75	15.6874999999709	17.5625
3979.764053879	488615.150701425	0.73336896343664	14.3124999999709
3997.786866898	1933963.52529022	0.564272823270719	8.09375	17.9374999999709
4010.23657550279	1378536.770794	0.52556588914429	1.40625
4017.74259343552	2323516.46520172	0.52714495517726	2.1249999999709	8.28125
4057.95943120722	1362945.74087605	0.585020020091854	1.71875	4.8125	11.1875	16.5	24.15625
4031.12592362522	2330743.43357388	0.531613377656289	1.8437499999709	7.8437499999709	11.53125
4031.82341550906	1133351.70961485	0.708161903245679	10.03125	14.5	30.96875
4029.7382055475	668145.594385824	0.818135631614743	3.6875	12.875	15.90625	29.5624999999709
3997.36342160531	604093.169008527	0.759371701839857	3.375	7.625	25.625
4103.65095433281	938719.946110517	0.701788351070059	1.9374999999709	5.1562499999709	24.9374999999709
4099.00745100611	1073306.79707575	0.696249170853262	3.84375	12.4687499999709
4113.33559403966	874991.157426595	0.831004388684878	1.9687499999709	10.0624999999709	13.46875	25.5312499999709
4035.17479592305	1529421.97410419	0.659919752990279	9.71875	18.65625
4005.04961540587	1760731.20809759	0.647563127966328	9
4092.48894625805	2716342.92649356	0.482856464351732	0.0312499999708962	6.1562499999709
4020.20921222381	2141066.41044762	0.544820626067186	1.15625	38.53125
4072.11722618063	1331181.05813497	0.53305119395809	16.3437499999709	22.59375
3975.78086248348	484087.359500813	0.893990214207786	14.3437499999709	19.2499999999709
4015.02715422843	1400899.52847409	0.602011061731206
3996.88294194396	925931.264177434	0.642545008464658	10.21875	22.5624999999709
4013.03509211672	1775812.41026224	0.632563719629551	5.71875	10.2499999999709	17.75	21.8125
4000.46037591581	993080.70199474	0.573004553620893	8.53125	14.0625	14.4375	26.25
4087.94642041238	1607270.88366059	0.449640502101561	9.8125	10.8125	14.34375	17.1875	38.28125
4123.779945191	858983.221656964	0.798872047899086	6.75	17.5625
4106.43201709831	1034107.07587626	0.568835363138104	2.125	12.46875
4089.56800156497	1012113.46973922	0.494776375902299	0.96875	2.2812499999709	3.4375	7.9999999999709	13.3125
4038.61666178138	669008.035541715	0.719578800583398	2.875	8.625	12	21.0937499999709
4020.79682219977	1242895.35487293	0.535180541773511	7.1874999999709	12.8125	19.03125	33.375
4007.69772265538	506088.632134737	0.737349727198641	1.875	5.4375	6.53125	20.34375
4014.28821174025	609948.110667438	0.729429009476132	2.90625	7.40625	12.8124999999709	24.5625
4048.02789175176	1108926.12617266	0.753192552960331	0.59375	3.625	10
4079.23219340947	1207818.4184885	0.80074751303603	1.25	3.46875	7.5625	12.6875	18.03125
4097.87084725588	1520098.64344294	0.686674148427236	3.3125	8.25	11.28125	16.125	19.03125	20.3437499999709
4030.29560833718	1680086.90865086	0.632249632314073	2.5625
4030.95345751289	1555305.10595376	0.54857296267279	12.03125	12.96875	15.75
4419.38779100094	697011.026415168	0.840446545760537	0.8125	3.5625	9.21875	15.3125
4021.30528603503	780579.45938335	0.665135142794026	9.28125	21
4133.68138580852	764842.547563809	0.870375142410109	3.15625
4063.32442076924	854164.371223053	0.830525197763629	7.71875	7.7812500000291	18.875	26.7500000000291
4100.7020747907	1196719.61924376	0.777306900172194	10.5624999999709	15.375
4073.92857498234	1133019.05603133	0.763289027547975
4020.65885416212	2674070.26291399	0.482312845145207	5.4062499999709	6.2812499999709	9.5625000000291
4044.76995134158	2400068.32931443	0.487034454435142	9.09375	17.5937500000291	23.875
4130.18908141346	1314600.11560296	0.692908558313072	1.875	7.6875
4084.2915749593	2668981.26869103	0.480282471218736	13.4375
4123.74251964134	2053921.97535136	0.627872771953692	1.1875	5.0625	13.71875
4061.46422444827	799030.822346749	0.776046635688115	0.531250000029104	2.7812500000291	5.3437499999709	19.3437499999709	26.90625
4108.24958327106	1313134.30590461	0.704712046071305	2.5937500000291	3.4687500000291	6.3124999999709	8.0625	9.4062499999709	12.25	20.7812499999709
4116.34402181496	1221417.1647243	0.651248808534488	7.7499999999709
4476.96123750402	362806.188992452	0.792797755349279	1.875	5.5937499999709
4058.87623043158	540014.652784398	0.708059294470854	0.34375
4053.4432220277	842107.428220407	0.587192879882056	5.3125	12.0625
4022.56422831516	1749627.95482148	0.531956239036401
4013.60468439549	1893616.20282781	0.594059241900869	4.25	7.875
4008.27876993109	1444401.54594955	0.598148636118259	6.28125	11.25	18.53125
4045.01359985755	1205554.17110388	0.63431733477563	7.75	9.3125	17.53125
4012.97024783959	1201763.28161761	0.681921937329745	1.625	9.15625	12.34375	15.96875	20.78125
4001.63148811529	2315418.23344389	0.545333924996733	0.375	7.21875	12.6875
4022.30742803457	728686.670001143	0.893069409677434	2.9375	9.21875	13.9375	17	18.09375
4013.44014178299	315867.28762618	0.665712051065015	3.34375000005821	13.75
4362.2827305235	727737.10307868	0.725663711864067	3.1875	16.84375
4358.73634010707	823120.876553127	0.898051260404897	2.3125	5.96875	15.65625
4365.27463704339	446904.674608511	0.878547563038206	3.34375	8.5	18.375	26.8750000000582
4356.10336582824	908085.685494941	0.706148822640221	13.71875
4366.81851418134	1044630.99674192	0.865237942497574	3.84375	7.9375	15.65625
4351.58242261755	534538.105738127	0.915961788123595	2.4375	6.71875	15.40625
4065.79994359087	386411.262177617	0.910411103542458	3.15625
4020.61076400762	1211330.11620592	0.596295909776399	5.15625000005821	12.90625	21.15625
4093.42264886071	653293.869512857	0.833089407939519	2.3125	10.46875
4482.32947940374	724498.032702541	0.97158981858067	5	19.75
4499.09580916118	516603.302281176	0.996049508124605	5.125	10.75	13.25
4098.69085440693	457519.165795744	0.670844311310916	27.0937500000582
4080.52695555184	603732.756177535	0.63644537797799
4121.56260488026	596428.946918576	0.968928377226456	4.28125	11.53125	12.9375	18.59375	27.96875
4086.21850609926	545113.396518632	0.818102534614043	8.4375	12.78125	16.34375	19.9375000000582	31.0937500000582
4050.38947261096	769119.73195058	0.613461200541608	3.65625	8.875	14.84375
4064.11564235283	757201.219872439	0.837784740921471	0.78125	7.21875
4121.51199628695	493280.518529443	1.00380610836602	6.875
4000.26699610523	950468.171866776	0.735893247407555	6.84375	15.96875
4097.72006476902	1522606.84491483	0.667650829696627	3.15625	8.6875	15.9375
4086.05377091438	793916.58538197	0.833577665215881	2.8125	4.34375	8.46875000005821	11.03125	17.09375	17.1562500000582	28.96875
4094.31585273948	763688.56368745	0.792920240007945	4.9375	11.875	13.4375000000582
4002.04644274455	554680.537826169	0.93547263180526	9.90625	14.34375	15.46875
4024.02705628497	552318.449215385	0.863610740542663	1.5	5.59375000005821	13.15625	19.4375	33.6875
4520.78963290202	287953.434282853	1.02434357727375	3.875	16.90625	30.8125
4512.58976894072	542175.217379854	0.876392490202689	6.53125	19.53125
4053.45868936893	609321.182223093	0.847064575123944	18.03125	22.28125
4093.61768832201	1597797.18323826	0.635182324545223	0.906249999941792	9.53124999994179	11.71875
4128.66931788626	2264469.95713904	0.60836457469716	13.375	14.3749999999418
4147.40401449307	1973627.67328354	0.61303614056116	0.5	3.96874999994179	9.71875	25.03125
4100.99651295869	1137374.3048967	0.863693299014892	6.5	7.59375	11.6249999999418
4078.71668132442	1177460.61190753	0.747309814150484
4097.60805796475	1917986.67386512	0.609906238154906	8.21875	20.625
4040.11957133573	1088164.9252477	0.713040900754842	10.7812499999418	12.4374999999418	17.0625
4004.80448301401	869698.626382752	0.761924074162276	4.40624999994179
3999.10756382137	481760.374744665	0.942556906580863	9.25	10.96875	14.6874999999418	16.4375	17.9687499999418
4023.37743630953	1052105.14542193	0.828850371469652
4023.73494798044	1120379.70539817	0.578564838781363	4.40625	12.84375	16.96875
4096.4456549685	1476684.74910584	0.699671300259997	2.09375	4.53125	8.93749999994179	12.8124999999418	26.4999999999418
4046.3111423348	1283447.61309518	0.732539009004463	2.1875	5.84375	7.5625	12.90625	16.6562499999418	18.40625	23.8437499999418
4018.88358074989	951326.97304513	0.801957124788045	5.59374999994179	6.65624999994179	11.1249999999418	18.5937499999418	23.0624999999418
4022.02499195658	1468756.60202721	0.757537860989946	19.4687499999418
4007.46776064501	1138576.87835319	0.696738914298545	2.90625	6.71874999994179	10.9375	15.5	16.4062499999418	16.4687499999418
4064.78398904342	1805695.83455766	0.584423502504342	9.24999999994179	15.9374999999418	22.78125
4405.21218624167	1019540.79744619	0.784863096981525	20.125
4023.58566659327	756810.487859442	0.789328620437426	6.68749999994179	15.78125
3996.33863434479	1282918.95501575	0.829717344989741	5.78124999994179	18.75
4411.11644360794	777785.728972599	1.02381834024628	4.34375	8.15625	20.9062499999418	29.125
4027.93567448084	1361424.37025498	0.664888860430673	5.74999999994179
4058.08471549197	1999752.3896627	0.615657926124312	3.28125	9.96875
4140.61334305833	2638417.60689582	0.579535435819821	1.46874999994179	7.15625	8.5625	13.4999999999418	14.78125	16.6249999999418
4028.12867106522	572480.671587878	0.956835383212247	4.24999999994179	5.68749999994179	10.6562499999418	17.1249999999418	27.5625
4119.86929397954	1632674.05298609	0.755710838256976	10.5312499999418	15.4687499999418
4436.06421499319	1202348.53499636	1.03124599500189	10.9687499999418	24.9375
3982.63169167898	503857.295129355	0.901152575776155	1.65625	11.75	21.8749999999418	23.65625
4497.93649034724	292491.27501221	1.04646130939218	17.5	20.21875	21.46875	30.875
4109.40217066764	293284.281864193	0.850173823714866	20.5625	28.5312499999418
4104.01340034489	264151.435863274	0.778380385973846	5.71875	10.75	18.78125
4105.06351974407	465663.57652503	0.573514110541244	3.24999999994179	13.625	14.9062499999418	17.0625
4111.5569992496	762049.383519824	0.64158326666171	7.24999999994179	12.0625
4085.19369340743	506100.864683381	0.561306993760098	2.31249999994179	22.03125
4077.84436201258	415741.971514005	0.538219674777201	11.125
4080.96967760224	577778.03035682	0.524392628105701	8.28125	16.7187499999418	21.7812499999418
4097.00821549951	346119.590985826	0.615990505374256	9.84375
4093.17791401403	1685582.54381861	0.6708228113702
4076.75879240617	1192512.68968939	0.667319674846676	5.625	7.65625
4421.30092451786	1313809.33163651	0.6090969601697	3.78125	6.25	18.34375	26.9375
4033.92124791672	1704767.49012202	0.649563332283327	13.65625
4037.2255707245	1774526.63859936	0.648926656624782	3.875	10.5625	18.6875
4051.98621795183	2613233.8054504	0.485059782028879	0.15625	3.21875	4.46875	6.375	12.25
4378.59901616301	1417630.25047868	0.712417789495954	0.6875	3	7.4375	9.96875	11.34375
3995.49373277884	812229.098770832	0.59782356271764	15.90625	24.09375
4024.9994756662	1547183.32305119	0.572765783507171	0.5625	26.90625	34.28125
3999.08707524711	2353535.77708895	0.539894157672617	2.625	8.9375	10.15625	14.90625
4103.03672563949	1163015.37192994	0.685393842826849	1.84375	7.75	10.1875	12.15625	14.0625	21.15625
4390.50921114939	1726800.81164525	0.582325802544816	6.03125	8.28125	11.625	12.4375	15.53125
4018.05931205271	1868481.11072128	0.545118942309567	4.6875	18.09375
4030.86498720011	1605887.78311192	0.642167090680296	5.90625	12.375	18	18.0625
4054.62872404362	1080142.56033901	0.70840779750503	8.15625	13.375
4431.97531207621	559897.206464999	0.875186580681216	2.625
4033.26939213416	816274.042584163	0.697747921380185	3.46875	4.375	4.4375	8.9375	11.71875	13.1875	29.25
4036.72408723227	1352231.71366805	0.537704042617499
4015.00013970285	2223028.56321595	0.510125622838215	8	11.1875	14.71875	17.125
4041.08990340136	2842118.12172075	0.438394639498033	4.4375	10.71875	16.25	20.21875
4335.89278917	490098.024502657	0.876095559327621	6.6875	18.7812500000582	30.5625
4333.58130015801	583387.73290835	0.76332806516495	1.34375000005821	6.87500000005821	14.7500000000582	17.375	20.5625000000582	30.5625000000582
4071.17728032714	641884.358464567	0.685034158503978	8.6875	12.375	19.34375
4028.73332778675	606400.279817987	0.726053215607584	15.6875000000582	17.9375000000582
4152.2056916249	485101.173047384	0.931615505033436	3.84375000005821	5.125	8.65625	12.7812500000582	17.0000000000582
4353.36319563378	977504.05609711	0.813316574025955	3.15625000005821	7.53125
4305.45267338242	660097.193370783	0.908078444807942	4.15625000005821	8.37500000005821	13.71875	15.6250000000582	26.4375000000582
4332.51055726451	515197.086434867	0.803791865760738	8.21875000005821	9.40625	16.15625
4086.07286869127	303427.875383408	0.933123410323919	2.18750000005821	7.6875	16.5625
4043.85107900311	464964.533540199	0.612496113300583	9.3125	10.7500000000582	14.6875000000582	21.3437500000582
4099.94241073058	471356.455290034	0.885963884241636	3.18750000005821	11.9375	16.8437500000582	19.5625000000582
4359.53377966264	731705.524965274	0.836740257448491	3.37500000005821	7.00000000005821	11.125	24.5	24.5625
4082.56241152007	561520.682846934	0.764100111894347	7.46875000005821	15.75	30.8437500000582
4359.14758833829	1710298.15204238	0.77100387704658	2.90625000005821	7.25	8.125	13.40625	14.5	28.1875
4077.73665900933	423291.435340424	0.824794155392445	7.78125000005821	8.5	18.21875
4007.97593541924	477697.942501638	0.588422210924276	1.71875000005821	3.46875	17.5937500000582
4046.17345974064	594112.779008298	0.875259518626294	1.93750000005821	9.46875000005821	15.8437500000582	17.7812500000582
4005.26484513348	1260546.18151886	0.452939100427809	3.96875	13.5625000000582
4051.09384965936	645280.265589586	0.787378928931541	5.875	17.6875000000582
4056.09729232879	655762.278309708	0.633998424442288	14.5312500000582	26.1875
3986.90068773298	900572.943623596	0.906154662281562	0.125000000058208	8.34375000005821	18.75
4017.63801998559	805208.194951241	0.705211645407742	1.96875	7.5625	9.25
4038.67226398997	359400.793449302	0.665859800956809	1.65625000005821	1.71875000005821	5.375	8.5
3991.2062137906	795889.304371804	0.845219411492719	3.12500000005821	4.125	13.1250000000582	13.53125	16.34375	25.4687500000582
4020.52273052669	671822.341441157	0.713304486218218	1.34375000005821	5.96875	11.1875000000582
3989.64414901468	688036.048730226	0.756109999341476	5.03125	11.6250000000582	12.4687500000582	34.3125
3988.23741826263	847501.121755719	0.591761634053069	9.84375	14.4375000000582	16.4375
3919.7531380527	388316.432510361	0.929434283778206	4.46875000005821	8.09375000005821	11.4375000000582	13.3750000000582	26.0625
3974.11244876434	1196983.70433591	0.634612126431669	9.71875	21.03125	33.5625000000582
3994.34003804752	1504943.16754279	0.586780528246265	8.15625000005821	19.2500000000582
4107.783119866	2238003.52057583	0.935963958753164	6.87500000005821	16.1875000000582	23.6562500000582
4126.32151835123	2175151.76616069	0.929166497137287	11.1875000000582
4121.61610947172	2782677.05921236	0.741511636762847
4123.15328896345	1245810.28682064	0.681441823801345	0.4375
4404.57629103882	1432868.88596656	0.768294103188852	6.21875000005821	8.84375	14.9375	18.46875	22.25
4468.47355183198	1203164.90403041	0.861011630596423	4.09375	6.65625	39.46875
4144.75055153429	2367492.38469709	0.612450594797471	4.68750000005821
4123.38983159593	1564748.16472084	0.675901370032601	4.75000000005821	10.09375	13.1250000000582	15.5937500000582	26.34375
4338.78263621948	2307878.616572	0.666863678470478	2.03125000005821	4.46875	5.71875	12.28125
4298.91897019176	2545004.23699028	0.599829191215552	1.8125	3.5625	8.46875	25
4057.78233104308	1094032.60215695	0.642449678079987	3.59375	4.4375	11.1875	23.3125000000582	27.625
4105.09727038122	1022562.14805333	0.821416591359208	3.1875	8.84375	9.65625	11.0625	17.6875	18.4062500000582	22.125
4104.7317856832	1176547.09291582	0.859275370315011	0.500000000058208	8.09375000005821	16.5625	31.2187500000582
4047.0240334151	1411061.43128279	0.63345818098475	13.5	19.71875	21.625
4125.00226552424	1274208.77410781	0.815545020477906	7.0625	8.9375	25.5000000000582	28.09375
4075.69369654693	1678085.40127152	0.57983545878536	0.84375	12.5625	20.03125	21.40625	27.40625
4042.21628700684	1970735.41465649	0.548466493369	3.65625	9.15625000005821	24.6875
4100.52460825611	2215928.65747101	0.519268959968788	0.90625	5.25	12.8125	14.375	39.59375
3997.78346267532	1293003.81654932	0.688395949397341	2.09375000005821	3.625	9.84375	14.6875	18.125	26.3125
3998.58602759157	843947.9734483	0.631811317012707	8.4375	15.3125000000582	20.9062500000582	28.0625
3994.421186133	779585.077547198	0.753943467367628	12.1562499999418	17.4687499999418
4028.6710868998	801403.037637197	0.796054833480889	5.87499999994179	11.5625	15.4062499999418
4062.30738166655	1585051.0832553	0.63944100812543	0.46875	9.6875	13.21875	20.8125
4043.61912640021	1470888.6867196	0.611110769986277	7.125	8.84374999994179
4041.49794651087	932709.509485628	0.776050517740446	2.5625	5.21874999994179	16.21875	24.7499999999418	37.5
4117.03498212009	1011080.30509567	0.881177018948976	13.75	15.40625	25.875
4082.31957918023	957290.239064986	0.750797451257685	1.43749999994179	5.31249999994179	6.875	18.4374999999418	24.6562499999418
4107.46877971264	1271193.04961539	0.664059950357429	0.499999999941792	3.24999999994179	6.75	7.93749999994179	13.75	24.6874999999418
4031.36012362022	614224.548659514	0.975445249888885	2.125	11.6874999999418	12.96875	15.40625	19.09375	20.9374999999418
4028.07358576474	858026.504949593	0.867177212814015	9.81249999994179	10.5	21.40625	28.71875
4105.52269100424	1289318.92628022	0.65425693058805	7.78124999994179	15.96875	21.1562499999418
4022.61454531893	1395702.81683054	0.639735312580548	9.03125	10.0624999999418	15.0937499999418	16.625	20.4062499999418
4031.61620141739	1136098.29094276	0.806757625349748	8.65625	19.5624999999418	23.15625
4020.07733331994	962900.847345507	0.676055827571988	2.1875	12.6249999999418
4137.07000815862	595124.997605201	0.784569350878503	8.43749999994179	16.96875
4092.48315073273	950030.008371615	0.576744081447284	7.12499999994179	11.2812499999418	15.4687499999418
4115.00135817582	756171.671073927	0.781803924725101	0.0625	2.15624999994179	10.8124999999418
4117.12863848844	1068127.79287903	0.643815097005263	5.65625	20.7187499999418
4048.38975111054	789387.331364597	0.706539762719443	1.74999999994179	7.37499999994179	21.5	21.6249999999418
4082.57981125873	1357870.39570672	0.519799811554522	10.8125	13.375	23.5624999999418
4036.12619439782	745341.502468796	0.807092345664352	4.46875	15.28125	16.0625
4054.24545261689	1633382.13550073	0.540838026112796	3.875	12.59375	13.8437499999418	19.4374999999418
4042.23846584579	568206.446461104	0.626788759428041	5.49999999994179	8.84374999994179	16.9999999999418	18.875	39.5
4045.53723352684	1097897.59900553	0.563129386806487	0.249999999941792	13.59375
4026.12220755396	1200583.40933751	0.605709829076446	7.90624999994179	14.2812499999418	18	22.4374999999418
4134.82677640426	1635518.4587486	0.693385132402401	1.90625	5.125	16.7499999999418	16.84375
4085.15033725974	1038190.17513917	0.921853133262698	10.0625	18.375	25.28125
4175.77234413254	1786866.44512726	0.704436378264127	4.5625	9.49999999994179	20.9374999999418	31.625
4122.13154267956	1977049.34198429	0.618662686971125	3.15624999994179	6.18749999994179	11.65625	18.625
4075.65049080588	523260.28425507	0.839256195360331	9.3125	12.0625
4082.66784325426	1046333.58436625	0.610977899455997	1.9375	4.28125	9.5625	18.4375	21.125
4105.83154838956	820163.33459361	0.927496871441839	1.3125	9.5625	14.5	21.65625
4103.8700030661	501129.079826048	0.934768427801676	2.40625	4.8125	9.78125	17.21875	18.21875
4128.9121528068	684626.104503029	0.818057583499271	4.03125	5.96875	19.78125
4089.98273478333	493487.697609058	1.04862569919837	6.96875	16.40625
4101.45774683284	637425.232558916	0.666651551708553	2.5	9.75	14.71875
4036.64425598242	599101.234894104	0.715081781343371	0.6875	13.75	17.59375
4626.72206136141	603963.499338032	0.967209312408644	4.34375	9.71875	11.3125
4077.35639738361	1043834.44920426	0.579823416589451	0.90625	4.71875	8.15625	22.84375
4073.36481465413	1138475.33520581	0.767027657705362	4.75	6.90625	8.00000000005821	18.3125	20.125	31.84375
4073.90095470989	1148144.67921167	0.69382488324651	3.15625	11.71875	18.03125	22.6875
4112.82929413556	884883.033867829	0.696544294673719	3.28125	18.96875	20.375
4036.35792972534	1625920.45247233	0.540806617961283	9.15625000005821	13.9062500000582
4082.07618370984	870484.826219376	0.632036466505441	0.40625	4.65625	8.0625	9.90625	26.96875
4474.52172692911	1295091.49365192	0.846664206528282	12.125	13.03125
4516.12441354373	270027.831549591	0.947871294366555	14.25
4082.62537430662	233583.069164095	1.03085835675705	13.21875	19.53125
4027.15479809843	1000574.06233982	0.582535768207599	5.8125	18.71875
4096.69695484988	1273354.60195789	0.86844463570566
4141.71295306863	1256464.13385896	0.87472128596081	0.71875	2.0625	13.75
4068.9594379657	1170337.5551868	0.636505910151146	4.65625	8.125	9.65625	14.34375	15.90625	15.96875	22.0625
4132.68943183169	876809.432848463	0.639609292521667	11.2187500000582
3994.42513190665	892252.511204281	0.669731129415797	1.4375	5.84375	15.4375	20.09375
4000.09254648293	591316.585294318	0.70440507417225	2.65625	8.9375	22.125
4150.28451327213	845244.37642996	0.860919657262371	0.375
4089.44248608106	1024192.07178501	0.601534856053084	3.46875000005821	5.34375	7.96875	11.875	13.34375	23.1875	28.5
4080.83277730341	1583024.0553074	0.618382699895485	8.71875000005821	20.6875	23.09375
4063.83493094181	936199.40999625	0.848878970990838	4.34375	5.34375	6.46875	10.625	17.375	21.96875
4065.5682517516	2179018.94330518	0.559833741212682	10.8125	12.5625
4070.87760432147	1962627.78252669	0.557246022627867	3.21875	4.6875	5.625	10.34375	11.78125	17.34375	22.8437500000582	24.40625
4052.46871232166	1110644.60582092	0.789696153345286	1.84375	7.28125	8.5	14.3125	32.25
4022.81271548784	1260174.49875484	0.638384859431722	0.46875	4.4375	9.53125	9.59375	14.78125	19.2812500000582
3941.51896942666	746201.382629619	0.686581643095497	14.875
3961.47536669475	1462712.61920925	0.624510714769734	9.875	13.0625	31.09375
4098.16842378762	2211647.93414651	0.517358131573359	0.5625	2.59375	4.46875	8	9.46875	10.40625	16.75
4102.53389660787	1585319.68071531	0.624086386122861	10.65625	14.53125	18.75	21.65625
4050.87943467476	1383663.00193175	0.67150328312371	1.75	7.875	10.40625	12.78125	16.5625
4083.55170967896	2032433.12072387	0.552184544194087	1.40625	3.84375
4102.93874218743	2086171.05827117	0.553016951631555	2.8125	7	13.125	22.28125
4027.64425031285	1830719.79191328	0.6451921152793	1.78125	3.78125	4.9375	17.46875	27.0625
4028.1845327148	2425633.05195121	0.557948617304854	1.5	13.1875	19.125	19.1875
4107.5750256114	1761667.58148791	0.602751989255398	4.09375	8.375	16.65625	17.5625	21.25
4168.12911841758	2672270.09854887	0.496098126663179	4.9375
4094.53611781021	2126119.78565796	0.592843774174152	14.84375	16.03125	26.4375
4032.75814559725	1194987.14449233	0.566551807147906	2.0625	2.125	3.65625	7.28125	14.125	15.5625	22.03125
4122.7827942953	1349056.85408573	0.614662468093714	0.9375	5.71875	17.5
4068.94047654471	958970.651627186	0.788965273114471	2.15625	5.40625	11.375
4037.07501801366	1600798.23102627	0.804090630174368	2.34375	5.375	13.96875
4039.88397079329	999109.48429799	0.619626460823659	5.78125
3836.68013885769	506290.623638456	0.600045787384548	11.28125	20.71875
4032.09028249169	1729916.57576922	0.612155501895794	11.8125
4085.62959330856	1553986.69538341	0.593179582216958
4045.5472767998	503808.360119537	0.915820233542588	0.4375	4.1875	9.59375	10.3750000000582
4052.95402636105	789957.793618577	0.901131582271686	3.4375	17.5625	32.9375
4100.00813262923	830497.853751359	0.834529624798151	1.53125	13.21875	13.3125	18.9375	20.59375
4136.26245937607	1821448.93437416	0.587558372910798	1.84375	3.3125	14.0625
4068.27233200851	1716475.77845346	0.498687771849366	2	12.125
3998.68643660845	655082.750508284	0.792426197040799	1.65625	6.3125	10.875	27.03125
4018.52763359138	1210969.91363759	0.634144858518882	14.875	18.0625
4078.20557411401	999726.462984181	0.732651660559113	5.9375	9.65625	13.8125
4108.69862376814	1217164.3049586	0.613022093317678	13.1875
4100.0491163461	1468006.55956637	0.697358479133828	20.8125
4407.58475861697	1239325.79329976	0.862159765212456	4.25	17.1875	18.34375	19.96875	23.53125
4279.39703793678	1694136.94957992	0.764844937796552	2.3125	8.8125	15	18.28125	25.75	31.625
4160.21750753215	2029123.16255795	0.607205784868146	2.9375	3.8125	6.40625	15.0625	15.125	18.75	32.15625
4119.32994580574	1539499.48342917	0.64068158827426	1.34375	4.34375	14	17.03125	24.53125
4083.59811381497	1456616.06242124	0.64135692524501	5.40625	8.3125	10.28125	14.875	21.9375
4043.40320721568	1140736.538543	0.668200118926593	6.8125	12.2187500000582	13.1875	25.90625
4453.2482486694	668459.977039637	1.08250411952999	1.4375	7.59375	16.84375
4053.87396893889	2161391.8836826	0.57115376859263	3.375	8.5	14.75	23.15625
4004.08670475401	1670465.5910846	0.754618588425292	5.71875	8.3125	10	18.4375	23.875
4079.68248931923	1585649.33785254	0.603848822254031	9.03125	17
4087.14266893629	1296814.52753261	0.873455927628142	4.0625	6.75	16.09375	17.1875	39.21875
4097.59747304223	1076301.80486185	0.962747788690459	10.125	11.03125	21.59375
4132.57125273403	1422508.95150564	0.852769057503534	0.3125	2.96875	6.28125	15.03125	31.125
4036.9151132158	1567613.37967628	0.59093092810524	9.09375	26.40625
4004.216521276	1033987.08940979	0.729630780150951	7.125	25.90625
4064.19074471534	2275331.16256361	0.534388120022298	8.40625
4106.70923987007	1845002.28535073	0.629621363856962	1.15625	6.84375
4347.79705109392	217524.977540288	0.968380690273846	0.25	15.34375	16.78125
4092.46588200388	724177.133533186	0.69950457635936	2.875	5.40625	9.5625	20.625
4089.0986165549	992032.040002368	0.635252569962245	1.46875	5.21875	10.65625
4108.1250843118	1763921.93210216	0.574858724354455	8.28125	17.40625	20.34375	26.84375
4021.6176852679	1171745.35598344	0.56181300940054	2.75	13.28125	15.90625
3999.5897965735	925341.150568653	0.632707400079929	0.03125	3.15625	12.34375	13.5	14.8125	17.03125	22.1875
4100.42605184054	1478888.00414417	0.569332464517974	0.40625	8.53125	17.40625	27.09375
4045.89394776356	841947.587686673	0.844660569276938	2.6875	9.125
4065.45437445089	1579570.78599414	0.602449955256895	8.5625	11.46875	12.8125	15.15625	15.90625	24.5
4070.44491793371	1569054.01321105	0.630453864852756	1.4375	13.78125	15.03125	24.875
4079.50810721138	1764501.37487893	0.576908342447011
4027.09255095931	1098098.67350533	0.634890238581448	14.9375	16.5625	19.46875	23.40625	36.40625
4085.10465766079	1514504.89512872	0.661475594730547	9.28125	31.625
4059.90378271316	1603974.58117224	0.578035177202913	1.90625	7.5
3984.18125487717	894236.025856684	0.61320142193371	3.375	7.78125	13.5625	15.28125	19.96875
4032.70140147633	1151686.70575004	0.662051562902532	13.1875	21.40625
4030.07161660517	744380.041837397	0.584671155399166	9.3125
4030.61700154823	1208671.01729028	0.658345867686369	0.3125	3.25	18.78125	18.84375
4043.45958899804	1076122.48173992	0.711997315837075	8.25	10.25
4058.17031123544	706182.376639452	0.672936496557789	0.28125	3.40625	4.5	5.625	22.875
4386.97111664251	550713.022493129	0.71037518824165	1.65625000005821	5.5	10.8750000000582
4037.39064738409	943512.914512733	0.605722496494557	1.65625000005821	8.84375	18.3750000000582
4383.96880965043	653461.218532325	0.69932701925244	8.59375	8.6875
4401.94933656121	770702.133573517	0.620440077628259	10.125	14.6562500000582	37.21875
4438.78360750285	623930.153443751	0.756823485122031	6.375	17.09375
4392.91518231105	755339.314676945	0.625736070260633	1.875	5	13.78125	18.4375000000582
4383.74815745389	642445.842016121	0.864069529975799	12.3125
4088.6440872096	648420.421552231	0.63238212873876	0.4375
4114.58961360204	1122951.53097983	0.591079376802877	3.28125	4.03125
4124.87073099312	924085.01109721	0.772189352564563	2.375	5.90625	7.56249999994179	12.125	18.375	22.9375
4112.37629205482	1253866.24277102	0.550484060348048	0.375	2.9375	9.25	38.03125
4408.21494587793	1016646.59031321	0.577559311777248	4.46875	9.40625	14.03125
4183.50116659151	208940.201381086	0.954549291041051	0.5	8.3125	9.21875	20.46875
4509.27509639194	346686.240701234	0.965993296773543	16.2187499999418	20.4062499999418
4453.73179020097	648637.507028968	0.690351322750095	3.21875	10.8125	12.21875	17.34375	23.9375	38.03125
4067.82568409293	1574023.03101318	0.560634042453048	0.625	8.34375	13.53125	14.90625	17.59375
4123.23348470109	481363.99641713	0.895025393146958	3.03125	16.53125
4502.70337699665	424855.773728403	0.857712405719921	2.4375	14.21875	22.40625
4399.28585911785	479673.95367887	0.888978887905919	2.03125	4	11.75	15.25
4057.27818932058	583284.807832971	0.688332700905123	0.0625	0.9375	2.25	15.4687499999418	16.78125
4033.93393252353	1015958.53823952	0.721640623367259	0.34375	13.75	25.34375
4105.20189467149	559620.103845443	0.875573475369005	8.75	15.25
4312.61914026949	752478.550563994	0.794572225127337	6.34375	8.375	11.84375	19.1875
4040.88012836687	1085158.11624827	0.752079354283943	9.5	11.21875
4033.77594824624	962310.123086331	0.731662385166693	12.84375	20.3125
4001.03702246731	1114504.80640082	0.578225606033451	0.875	6.09375
4057.71171057109	1075170.00449285	0.531603310577218	2.40625	6.65625	8.8125	11.625	16.21875
4005.80507568521	1840653.79237736	0.537987020157149	1.9375	6.75	9	13.71875	15.65625	23.84375
4060.99415576986	987311.266525471	0.54089954195026	4.625	5.625	13.4375
4105.30907416746	1117278.59380104	0.75161957119054
4059.60669394816	916216.839363658	0.680694550137238	21
4116.33381202508	1194320.80489242	0.599565893950553	12.8125
4085.77713471058	1079543.10923337	0.707013151735942	2.75	6.8125	13.6875
4115.95790213374	952747.996479785	0.655253953832199	0.65625	4.28125	15.1875
4093.00928057249	786083.634212503	0.706483876557605	18.46875	28.09375
4122.77085325065	1120416.60715776	0.467550960459096	12.28125	15.0625
4092.68796520006	1495917.67359082	0.537880915091489	3.375	13.03125	17.5	22.71875
4007.03276615965	492247.675296973	0.48981281944298	4.90625	10.5625	26.03125
4118.1401131171	1061916.53416097	0.617414487649604	4.0625	5.75
4135.31067603106	1280418.3849306	0.696225122883457	0.90625	3.34375	4.59375	12.625	26.21875
4139.6196111411	1419152.900674	0.662577948586543	9.5	17.1875	33.15625
4167.85789667686	993158.958627485	0.832502037665628	3.53125	12.34375	14.9375	18.3125	22.5625
4134.97771814626	1135344.82534593	0.720240449678147	8.96875	10.53125	13.5625	21.09375	25.15625
4043.33804350151	974390.534059792	0.619339971515617	39.65625
4057.89830377842	872567.045757242	0.592254835852882	16.5	35.65625
4099.4463141419	1086404.83339071	0.675132135076292	4.25	6.8125	13.46875
4024.20784389253	881901.596977178	0.547190126738576	9.87499999994179	11.3124999999418	12.3749999999418	17.53125	24.3125
4084.75143360264	890301.583461482	0.556305638104247	0.5	3.90625	8.15624999994179	9.09375	15.34375	19.46875	22.34375
4091.79761216219	795039.348747026	0.567428803248478	18.8437499999418	21.6249999999418	25.4999999999418
4084.06066510681	968193.600044301	0.533014490616585	3.78124999994179	5.78125	12.46875	23.125
4022.62893637701	1123689.57718254	0.522717274238353	1.09374999994179	8.96874999994179	13.6874999999418	15.25	39.9374999999418
4034.35273235337	893316.728151612	0.568354607252994	3.9375	7.3125	14.28125	16.25	21.1249999999418
4080.4984106404	1297316.33743372	0.534019282492894	13.59375	16.78125
4095.44664307013	1881453.71567702	0.494485927422533	1.62499999994179	14.15625	17.46875
4082.53487010202	1151144.5590297	0.531511929191353	2.09375	11.0937499999418
4055.61794637924	847796.582867748	0.56974360764229	5.90625
4027.79321130113	616014.485653404	0.623775793919658	5.125	15.4375
4121.92812954411	174914.165737359	1.05566269154572	7.125	11.59375	12.90625	20.46875
4020.73815401449	892060.821387703	0.537797962389185	0.34375	3.24999999994179	7.68749999994179	20.5312499999418
4115.38425122236	680556.415740773	0.867285346175609	5.59374999994179	8.65625
4044.1672782818	930373.622169574	0.760848897106335	8.78124999994179	13.40625	19.0937499999418
4021.7301700466	1218071.19306626	0.579034886859006	4.75	7.34374999994179	12.0312499999418	14.375	19.6249999999418
4070.36021673976	1018883.28007537	0.755194840456783	1.28124999994179	12.1562499999418
3994.96654951716	1474002.98278468	0.561424616240637	0.4375
4094.50698810135	569602.299463286	0.79345825882177	16.0937499999418	21.1249999999418	28.5625
3994.50820073685	896194.651653906	0.608028534697963	8.4375	13.5624999999418	20.9375	24.53125	39.8124999999418
3975.1980027526	888902.490291163	0.587624308551828	0.468749999941792	11.5625
4027.30147602409	757768.842310857	0.608588501861129	0.187499999941792	3.56249999994179	8.90625	11.0312499999418	18.78125	21.34375	33.5
4017.35353235693	1150378.49028973	0.589786995105762	1.96875	4.96874999994179	14.5	18.1875	20.0625	21.9062499999418	31.90625
4031.73196476814	824392.381928435	0.788867116039536	1.125	2.06249999994179	7.53125	12.25	13.0625	17.53125
4089.65442115924	378036.875582413	0.92484370340731	12.34375	20.4375
4122.22488721363	1209995.60178686	0.567463744745643	5.25	6.06249999994179	9.1875
4135.50197316707	2291791.00272203	0.508696273649904	2.34374999994179	12.1562499999418	13.59375
4115.75135134626	2330042.94684243	0.559498446629078	13.8124999999418
4120.42884546949	2783010.27764485	0.482718570594116	0.78125	11.90625	15.5625
4033.93511370965	2446335.48701595	0.528655147893339	1.18749999994179	5.15625	12.75	13.8125	22.53125
4101.15868217266	1730067.31195339	0.527978230124583	1.3125	6.21875	13.875	17.34375	18.53125
4116.6208122662	930811.889853635	0.754688631724156	0.0312499999417923	8.3125	9.43749999994179	12.0625	23.65625
4112.29883564519	723749.011637922	0.879287687806735	0.5625	8.43749999994179
4055.6492086611	798164.415559381	0.744740104620996	6.96875	16.84375	19.84375
4093.89906183875	1307559.6371591	0.657512629643697	2.8125
4093.6557085486	760770.536161619	0.870120717251695	0.187499999941792	2.53125	8.53125	13.6875	14.4687499999418	19.2187499999418
4381.00191914609	1186121.99471948	0.756016574810541	2.875	6.71875	8.34374999994179	13.3437499999418
4467.26350485894	483731.244364073	0.956992388579298	2.125	3.93749999994179	9.125	15.0625	18.875
4411.30583265975	649468.477013742	0.76587041576895	13.1562499999418	18.0625	24.2812499999418
