# Supplementary material for: Millisecond-Scale Motor Encoding in a Cortical Vocal Area
Source: PLoS Biol. 2014 Dec 9;12(12):e1002018. doi: 10.1371/journal.pbio.1002018 (PMC4260785; doi:10.1371/journal.pbio.1002018)
Supplement: Data S2 — Spike timings and acoustic measurements for all cases. All spike timing and acoustic data analyzed in this manuscript are provided in .csv files, which each contain data from one single-unit or multiunit case. Rows represent the multiple renditions of a song syllable. The first three columns contain the acoustic parameters of pitch, amplitude, and spectral entropy, quantified for each rendition. The following columns present spike timings, which are referenced to the beginning of the premotor window. (ZIP) [file pbio.1002018.s004.zip › MU_11.csv]

pitch	amplitude	spectral_entropy	spikes_1	spikes_2	spikes_3	spikes_4	spikes_5	spikes_6	spikes_7	spikes_8
5380.43734426881	166968.391058142	0.579515039997968	9.9375	20.53125	30.65625
5518.26739309901	55659.9264906015	1.16507590077671	10.625	16.46875	26.90625
5758.92846699004	123237.826657013	0.536962905683264	0.21875	5.34375	11.5625	27.8125
5733.19288264599	255933.252265901	0.643976498412682	1.21875	7.96875	10.3125	13.90625	20.25	24.78125	28
5880.09129723289	124235.726611901	0.468732409133815	5.78125	7.875	12.9374999999964	19.78125	24.90625	29.3125
5350.05533065597	464180.56044076	0.609289326300856	26.875
5532.05817451599	60240.6096527631	0.756610608428913	7.28125	19.28125	27.90625
5194.46366451084	70116.0027467209	0.920725800283526	6.93749999999272	10.21875
5863.2314887331	448349.521330201	0.557528366033457	4.375	13.3125	27.21875	31.59375
5938.20062799405	208249.399111872	0.608829438746293	3.4375	18.8749999999927	27.15625	31.53125
5971.71033199327	321253.716933768	0.527374598614372	0.125	11.4999999999927	20.5625
5381.06748140117	35126.2133634062	1.16755688471386	4.09375	7.125	20.28125
5759.85748943682	63279.6361295056	0.736944293555045	18.5625	22.3125	25.8125	28.71875	32.0625	38.28125
5964.63209961486	272739.286566714	0.454175255749771	5.28124999998545	7.78124999998545	17.53125	23.25	28.625
5639.86892006452	190592.034646174	0.513224328339116	4.40625	8.53125	11.75	19.4374999999854	27.96875
5422.56876616225	84457.7679926026	0.714638475785937	9.96875	13.375	33.6875
5376.45174672432	108498.18999146	0.613632064727717	30.9375
5881.89838270612	90436.9414623619	0.591556522957839	8.25	12.03125	22	27.8124999999854
5424.27305595406	145322.883937393	0.553911562728049	5.75	8.59374999998545	19.25	24.8125	34.9687499999854
5386.82156578433	62609.358408113	0.555053601185718	0.09375	4.71875	12.9999999999854	17.25	21.2187499999854	23.90625	26.2499999999854
5515.2234146577	67378.5454487663	0.958420137099317	8.15625	10.65625	20.15625	26.125	31.3125
5510.10092556222	228867.522514922	0.709749215701556	11	32.28125
5603.02539434138	31574.3147255189	0.772646482089553	11.6875	19.28125	26.9375
5719.63678759518	134195.260886529	0.58699556963709	4.71875	20.53125	25.84375
5617.850957235	81004.2797982701	0.962058419430491	16.0625	32.21875
5599.18064863038	118252.993350693	0.521267077263811	0.656249999985448	9.09374999998545	20.59375	24.9374999999854	29.1874999999854
5783.65872431303	221911.310713845	0.552767168391427	31.4062499999854
5273.30700881756	42990.4261371271	1.00331956690602	0.749999999985448	4.78125	7.75
5648.84780832529	202470.947544088	0.606128762926405	8.5
5619.33974153027	89093.7285569523	0.554724388604293	4.59375	7.59375	18.0312499999854
5978.11381740522	89875.6571676626	0.467338164957805
5468.93025009952	70165.3256574056	0.785527745696559	5.5625	16.3125	34.2499999999854
6037.11832298278	470567.090948444	0.421223849196402	5.34375	13.59375	21.4999999999854	37.4687499999854
5538.53274676682	182292.46973574	0.450025145589058	21
5605.15052402097	557933.762542368	0.496117996439763	5.40624999998545	9.0625
5414.39650323116	123890.584752918	0.588454098360161	19.1249999999854	27.3437499999854
5723.27355964175	108986.127348555	0.614086436776615	11.9374999999854	22.4687499999854	28.4375
5242.3124074639	67536.9561917865	1.09775189241785	3.1875	4.5625	7.0312499999709	16.46875	24.4375	36.34375
5936.02129741609	35663.727362599	0.459098816899873	3.34375	13.5	20.1875	27.5625	39.5625
5616.70541884555	56186.8124877287	0.571293703368165	2.5	6.65625	9.71875	24.6875
5650.32476050136	145300.484325544	0.669672463275644	7.3125
5618.25508444196	183181.398566915	0.648715528914681	1.4062499999709	31.25
5793.40113383128	242166.121474344	0.698477942254085	0.5625	4.75	9.59375
5602.8537237243	46842.3261698688	0.522589366176555	7.25	18.6875	28.0312499999709	32.875
5564.21314595698	255918.821412973	0.642501046844147	8.96875	9.03125	16.28125	31.1875
5792.63017903117	31655.4744311541	0.58491959648824	6.59375	9.0625000000291	19.5625	26.8125
5799.77142738306	70707.064182933	0.54620268349449	0.8125	6.5625	7.4687500000291	12.96875	18.9375	23.03125	26.8125	30.0625000000291
5819.05872650148	27206.7355659366	0.736020216989241	5.2187500000291	8.09375	26.65625	39.8125000000291
5862.38059818386	34074.5456937753	0.698356530088401	0.90625	10.25	14.8125000000291	20.4062500000291	28.8750000000291
5778.39426872879	45561.216474962	0.607249694149236	3.5625	9.5312500000291	19.1562500000291	23.96875	27.46875	34.7812500000291
5743.2438555131	89008.6370996468	0.680836020574318	0.3125	5.3125	13.7500000000291
5463.79819938001	160165.232950667	0.65621273330937	2.2812500000291	6.0625	8.84375	17.4375000000291
5588.29550203734	285716.16757386	0.441056505870283	7.625	13.4375000000291	20.1562500000291	23.75	26.5	29.96875
5354.90403413618	75989.3504377468	0.493788345363653	4.90625	10.21875
5617.55063225646	146185.891674401	0.485927362236432	5.40625	11.3437500000291	21.3125	27.40625
5515.8372903562	29991.4440031471	0.708249693088878	1.2812500000291	8.625	21.28125	25.75	33.4375
5768.47831517976	177517.166182292	0.52210894376015	3.3437500000291	8	10.90625	21.03125	21.9375	25.4062500000291	29.25
5380.68502679161	156574.353348639	0.521535071116201	12.21875	20.9375	26.78125
5593.53723417029	743239.657031792	0.424722012204227	0.5625	6.84375	19.3125	26.5	30.46875
5347.25600429144	75328.5269825009	0.488676482909271	4.65625	6.0000000000291	8.15625	25.4375	28.53125	34.03125
5617.72898054302	218329.157997405	0.639672734202019	22.59375	25.71875	29.5312499999709
5620.77864562155	123285.689802465	0.709166084935091	3.7187499999709	12.5	14.25	22.4687499999709	25.34375
5622.29800986351	27435.8976977762	0.597244442933149	4.46875	7.4374999999709	8.8749999999709	17.4999999999709	21.59375	26.2812499999709
5507.2954430984	131568.922578889	0.53842542638802	10.7812499999709	15.1875	19.8437499999709	22.3124999999709	28.25
5536.1916745966	119097.652808433	0.488243619932154	4.3125	6.8125	16.2812499999709	20.09375	21.9687499999709	23.59375	26.5
5778.74913122671	82501.5570435931	0.435036129212594	6.7499999999709	10.59375	16.9374999999709	23.84375
5610.83755890595	105175.087712235	0.550581770975177	7.8125	9.6874999999709	18.7812499999709	23.4999999999709	26.7187499999709
5791.46086128986	104765.149582829	0.693279318618445	22.03125
5363.45161282772	588050.932675454	0.436302660082077	5.15625	8.65625	10.3125	26.09375
5784.00579503983	121274.893850587	0.515463713291809	14.46875	20.125	24.90625
5552.2899515444	60370.6782625753	0.742117519940663
5539.92186987463	416925.000545679	0.455144622502717	10.34375	20.78125	23.875	39.5625
5769.63583515304	18910.7158875998	0.746488870497319	8.875	24.5624999999709
5744.3088355422	52310.0507672677	0.618634122873849	1.4375	14.03125	25.84375	36.0625
5583.00141993921	102138.342675635	0.564972384817202	3.1874999999709	9.53125	20.3437499999709	25.5625	28.84375
5834.87180000739	111186.846905514	0.606167725684229	5.03125	9.96875	18.96875
5996.27203192905	21369.5789305032	0.898280355826678	7.0625000000291	28.9375
5904.92953387562	685845.779223594	0.395423475170438	0.312499999970896	7.5937499999709	11.59375	14.5000000000291	21.0625	24.9062499999709	30.09375
5786.97085066849	114916.297250053	0.626941421616949	7.1875	10.1562499999418	11.09375	16.15625	24.21875	29.3749999999418
5799.98172347966	88133.9574115046	0.518839942865666	1.93749999994179	11.8124999999418	24.2499999999418	28.34375	35.03125
5666.02403505901	44455.2218199314	0.578617812813318	4.625	5.34374999994179	8.3125
5991.35696723174	75690.1310151809	0.54771650885265	0.343749999941792	18.96875	28.375	32.5312499999418
5842.97299360991	74438.8764177994	0.648432441499198	4.65625	6.8125	23.28125	31.5
5799.90829124863	128425.625448852	0.516630628250178	5.12500000005821	11.6875	28.3125000000582	33.0312500000582
5761.4769177267	25322.0811034088	0.936965779297775	9	17.0625	25.78125	32.5000000000582
6010.80099946676	154528.435279711	0.45905171347489	4.375	24.125	28.1875000000582	32.7187500000582	38.71875
5537.98861890538	134177.105744829	0.715678950229412	7.87500000005821	9.03125	10.78125	23.1562500000582
5725.35291080612	40533.1849956023	0.69771523449048	23.125
5516.07909924162	471923.318450902	0.455107199271887	11.9375	20	23.0625000000582	26.84375
5903.50227392856	64647.7500420507	0.664149931827424	1.21875	6.74999999994179	18.90625	24.09375	29.6875	32.6249999999418
5937.43913536239	25938.3375213411	0.696211567173248	11.21875	20.2499999999418	32.3124999999418
5555.38815395454	106228.047690909	0.501886828560989	4.8125	24.03125	39.15625
5827.18464325099	150436.698652895	0.445475056677022	6.90624999994179	10.40625	22.125	28.5	35.40625	39.8437499999418
5645.82720207341	198246.506711936	0.469252572681356	8.37499999994179	25.1875	29.09375
5817.06431382713	186613.988357169	0.639334377539417	1.93749999994179	11.25	23.9687499999418	33.4687499999418
5683.35405740521	129343.931305073	0.481621662109164	2.1875	5.28125	19	23.3125	32.59375
5412.30545180173	133606.489467261	0.85248187612672	2.65625	12.625	26.625
5543.78349009828	50141.2350492575	0.645530549286981	0.281250000058208	4.6875	7.40625	11.25	24.65625	29.8125
5809.40063225718	145420.245973352	0.413716833851558	15.6875000000582	16.40625	21.71875	27.5625	30.28125	31.375	36.53125
5561.71267383487	191006.645968706	0.448388536333406	3.25	21.8125
5747.91685306062	148010.392002059	0.576677213825631	32.5
5327.63084920846	32749.7423322353	0.495443150307595	0.1875	4.6875	7.8125	21.1875
5636.58652959683	211174.946165416	0.550695675680776	0.15625	29.3125
5360.79315473266	130247.410013563	0.502872588431549	10.25	31.53125	37.0625
5525.85219094468	243365.287598051	0.435081762851469	4.0625	9.96875	20.5625	25.9375	35.6875
5867.99600195861	75554.1655823075	0.759612306307104	12.1875	27.09375	31.40625
5938.06472814813	24736.3068912597	0.826949397214994	1.125	11.34375	15.09375	22.03125	27.75
5709.99177033164	60218.8634734041	0.555112091922637	0.1875	5.125	19.1875	25	28.6875
5856.83239662679	169483.313405564	0.526002713810712	6.28125	8.8125	22.3125	26.46875
6115.29974007542	118459.226390549	0.602989014161733	4.75	7.53125	13.6875	19.1562499999418	22.15625	28.8125	32.1875
5872.42436239628	113236.226846087	0.448234822908949	4.28125	7.5	19.28125	24.9999999999418	28.4375	34.5625	36.78125	36.84375
6074.92233990288	109194.0290021	0.498330377004931	2.90625	9.78125	23.75
5860.47005948893	195022.067871047	0.525541372007778	1.21875	5.28125	9.24999999994179	19.4375	24.71875	29.21875
5953.96085878988	331147.08474631	0.546913547432849	0.59375	7.43749999994179	10.875	15.5625	21.21875	31.3125
5866.42788490349	101410.768232378	0.488869328520235	3.875	19.78125	28.78125	33.1875
5848.41770593086	45493.8381629841	0.701450786363224	6.875	13.5	21.28125	28.0625	31.59375	38.96875
5467.37776589235	53542.8699036563	0.565549768233538	2.125	9.28124999994179	19	26.3124999999418
5863.38501905932	225658.959722635	0.489756151574921	0.937499999941792	2.24999999994179	2.31249999994179	18.28125	23.59375
6032.20884894663	95726.7278436957	0.496940547424671	5.09374999994179	6.84374999994179	24.3437499999418
5624.1026502118	8932.58686746019	0.5297344161074	5.40624999994179	10.09375	11.2812499999418	25.34375
5861.58699359112	141291.327612141	0.44805336542368	10.6249999999418	21.96875	29.5624999999418	32.3437499999418
