# Supplementary material for: Millisecond-Scale Motor Encoding in a Cortical Vocal Area
Source: PLoS Biol. 2014 Dec 9;12(12):e1002018. doi: 10.1371/journal.pbio.1002018 (PMC4260785; doi:10.1371/journal.pbio.1002018)
Supplement: Data S2 — Spike timings and acoustic measurements for all cases. All spike timing and acoustic data analyzed in this manuscript are provided in .csv files, which each contain data from one single-unit or multiunit case. Rows represent the multiple renditions of a song syllable. The first three columns contain the acoustic parameters of pitch, amplitude, and spectral entropy, quantified for each rendition. The following columns present spike timings, which are referenced to the beginning of the premotor window. (ZIP) [file pbio.1002018.s004.zip › MU_12.csv]

pitch	amplitude	spectral_entropy	spikes_ 1	spikes_ 2	spikes_ 3	spikes_ 4	spikes_ 5	spikes_ 6	spikes_ 7	spikes_ 8	spikes_ 9	spikes_10	spikes_11	spikes_12
1884.24976173357	23021.9469544558	0.681478343936576	0.8046875	20.4609375	23.3046875	25.4296875	27.0546875	32.8359375	36.9921875	39.9296875
1857.17947847824	47388.2346377508	0.633329987899656	1.2265625	10.3828125	17.7578125	21.7578125	27.9140625	31.5078125	34.0078125	36.7265625
1858.34872381703	51241.962436095	0.859877476457395	9.6796875	18.4921875	21.5234375	23.7109375	25.6796875	30.1171875	34.1796875	38.2421875
1874.17264984913	42750.4746724622	0.92203511768862	3.5703125	6.3203125	9.2578125	20.0078125	22.7265625	23.9140625	24.9453125	28.8828125	30.2265625	33.7578125	35.6015625	37.2265625
1889.40624520003	66023.1789486698	0.634467770763775	20.140625	24.296875	26.390625	28.265625	30.015625	35.359375	39.765625
1872.39502496503	38009.0315439214	0.712160404905196	8.5078125	10.3515625	16.9140625	21.1640625	23.0703125	24.5703125	27.2890624999964	30.2265625
1970.5946254936	67320.1328323359	0.646243194522556	21.78125	23.9999999999964	26.15625	28.25	29.1249999999964	32.03125	35.46875
1917.20848842341	27680.8346493412	0.674085127207527	20.5546875	24.3046875	26.4609375	28.3359375000073	30.2421875	33.1484375000073	35.5859375	37.8984375
1875.55885776133	35051.8642579299	0.68996557619345	6.9921875	22.1796875	25.0234375	26.7734375	28.3984375	33.5859375000073	36.1171875	38.5546875
1870.51957938823	19105.9855700503	0.552584506070487	0.109375	17.953125	19.203125	20.890625	25.984375	36.6406250000073
1851.08783177632	36074.3950414039	1.17282949414949	17.890625	22.921875	25.796875	29.203125	32.0468750000073	34.609375	36.203125	38.828125
1877.40776806887	42775.2943056372	0.72201947662881	10.1015625	13.7265625	21.1015625	23.9765625	25.6953125000073	29.0390625000073	34.2578125	35.5390625
1879.58329724074	30165.3154812847	0.777256459349721	5.3046875	25.2734375000073	27.1171875	28.8046875	31.8671875000073	39.1484375
1888.11535850786	80032.411801485	0.653682460036954	0.2890625	18.6015625000073	21.6640625	24.0078125000073	25.8203125	27.1640625	29.7578125	32.0078125	35.3828125	39.9765625
1793.81678155288	17131.8808455454	0.896735586522981	1.87500000000728	2.78125000000728	5.78125000000728	12.78125	14.2187500000073	22.5625000000073	26.1875000000073	28.2500000000073	30	34.5	38.625
1909.16522538247	49561.0697872128	0.74108077944864	0.453125	8.453125	18.7656250000073	22.359375	25.9531250000073	28.828125	30.234375	32.203125	35.265625	39.515625
1983.84019191377	74781.5043988507	0.844097704956616	0.1328125	3.4140625	11.3515625	14.9140625	20.9140625	23.3828125	26.5078125	30.2890625000146	32.9765625	39.0703125000146
1993.62726364191	66253.6961726376	0.841552893782258	22.703125	25.609375	27.546875	29.296875	31.1406250000146	34.046875	36.765625
1880.40544461983	49058.0295524466	0.802102435910355	0.3046875	1.89843749998545	4.0546875	20.0234375	22.2734375	24.0546875	31.2421875	34.9296875	39.7421875
1898.82773187763	65826.848705711	0.561638066437029	20.9609375	24.4921875000146	26.3984375	28.3984375000146	29.9921875000146	36.3671875
2272.23335245856	10730.18527173	1.18970165744706	12.34375	24.84375	28.1875	29.84375	31.71875	37.53125
1874.65691056593	13165.0406325589	0.720422704443182	6.2421875	20.6484375	24.5234375	26.6171875	28.3359375000146	38.1796875000146
1910.25455226923	14945.2087863565	0.602269990161355	8.7578125	21.2265625	24.3828125	27.0078125	28.6953125	34.4140625	36.8515625	38.1953125
2049.19992404836	54451.9488536491	0.71751205915409	5.984375	7.765625	20.640625	24.046875	26.484375	29.953125	31.421875	37.265625	38.484375
2003.42624323662	23570.5112487735	0.823055931893143	6.6015625	8.3203125	18.9140625000146	20.0078125	22.8203125000146	26.7890625	28.9453125	30.5390625
1998.07146857091	68494.3125344608	0.687976884726906	8.5625	20.84375	25.125	26.90625	35.34375	36.53125
1910.29989355319	28174.1259232594	0.679516958311758	10.8515625	21.9453125	24.7890625	26.4765625	35.7578125
1796.5214033857	20531.9775600164	0.559509851574073	2.6640625	20.2890625	22.9140625	24.6328125	26.3515625	29.0703125000146	33.3828125	36.0390625000146
1877.95170945818	25184.97149403	0.754296658293332	6.0859375	17.6171875	20.7421875	22.8984375	24.8359375000146	26.0546875	27.4921875	28.8984375	31.7734375
2037.21640929949	68407.7912854802	0.80459290009198	0.859375	20.984375	24.671875	26.734375	30.078125	31.421875	32.8906250000146	36.7343750000146
1964.56298374702	35225.5158246893	0.573855241716201	8.9375	22.09375	25.46875	27.0625	30.25	32.125	35.8750000000146
2027.66032253449	61849.9583611324	0.846275343177153	7.5078125	10.0703125	21.7265624999854	24.2265624999854	25.8203125	27.5078125	29.3515625000146	31.1015625	33.6953125000146
1968.40926696788	32557.6530455844	0.446978165344494	9.25781250001455	19.3515625	21.2890624999854	22.6328125000146	25.2578125	31.9140625	35.6953125
1974.50691371491	45973.158592624	0.719350978843386	2.3359375	7.8359375	10.7109375	11.9296875	19.3046875	22.0859375	25.2734375	26.2734375	27.1796875	30.8359375	32.2109375000291	36.5859375
2119.6561105467	57737.6431142061	0.729394715706024	3.3203125	6.6328125	22.3828125	25.0703125	26.6640625	30.1328125	35.7578125
2227.14175881908	20617.210946481	0.952252528116563	5.265625	30.609375
1950.240373012	99228.7795000682	0.765942636297878	1.1328125	3.8515625	9.5703125	20.1640625	25.2890625	27.0078125	32.6640625	37.3203125
1932.82370505204	112963.623481293	0.549167439233003	2.0859375	2.9921875	8.9921875	14.0234375	35.1171875	39.3671875
1940.45648867327	23213.2412192694	0.586838060627293	5.1953124999709	19.3515625	24.5703124999709	26.7578125	28.9765625	31.3828125	35.4765624999709	39.6015625
1934.03300836507	43465.6946460492	0.862885275411864	4.421875	6.4843749999709	19.1718749999709	26.921875	28.4843749999709	34.953125	37.7031249999709
1885.33543957041	47988.8511447834	1.07348390991108	17.453125	20.640625	23.203125	25.1718749999709	26.765625	29.7656249999709	34.7968749999709	35.453125
2004.11049486422	28882.3256806226	0.77789274960624	1.1484375	19.6484375	23.0546875	25.3671875	27.1171875	28.7421875
2041.5994638915	64032.351273462	1.06262742492378	1.5546875	9.0234375	11.9296875000291	18.7109375	26.9609375	33.2734375000291
1896.16962449598	26892.2511552327	0.813259125742684	7.1484375	13.9609375	21.3671875	24.1796875	26.2421875	28.0546875	30.3671875000291	38.7109375
1961.93512035447	64710.2168794128	0.800990415386708	0.6640625	4.6640625	19.0390625	19.5078125	22.0703125	24.6640625	28.2265625	28.5390625	33.6953125	37.2578125
2019.45690815349	28733.9174807787	0.490869354616634	16.7109375	21.6796875	24.8359375	27.4921875
1858.18868664971	42690.0411962044	0.715335521048679	1.734375	23.109375	26.0156250000291	29.390625	36.671875
2020.92483972284	58663.7539577817	0.829808051813714	3.8671875	10.4609375	22.5859375	25.0546875	30.5859375	33.5234375	39.4609375000291
1894.76604571938	49716.822766779	0.719400921384949	20.8515625000291	28.1953125
2005.67851219135	31504.5446444308	0.791567137937442	2.3046875	22.7421874999709	26.8359375	34.0859375	36.0859375	38.3671874999709
1895.66980969289	58745.990765987	0.671295587521858	5.828125	19.828125	24.140625	26.828125	29.859375
2015.20701016169	51689.6747101772	0.77920706809405	3.1171875	24.0234375	26.0859375	29.3671875	35.3359375
1943.82176282015	63415.0322558269	0.50993363196171	22.5625	26.75	31.15625
1918.92900331705	57448.9296012104	0.693890734566269	6.7265625	13.0078125	21.0078125	23.5703125	33.8828125	36.4453125
2009.8684510999	55659.4852649018	0.878277716773901	19.3125	21.90625	30.75	38.6875
1916.97696400241	56766.5658895071	0.736483174597015	1.4921875	7.9296875	20.8046875	23.6796875	25.8671875	27.3671875	33.0859375	35.2109375
1913.6010478597	73922.4942027477	0.701377083880914	0.1875	7.0625	7.875	16.75	19.46875	24.96875
2097.96485404741	27269.6891498331	0.729463498189935	13.1718750000291	19.078125	22.6406250000291	26.515625	30.640625	35.015625	37.328125
1889.75633339552	91761.7112617935	0.657511560625962	2.40625	9.8125	12.1875	18.34375	21.3125	23.40625	35.125	36.875
1829.67050883982	50728.380748548	0.807013495363539	3.1875	5.28125	6.9375	20.625	27.34375	29.53125	34.0937500000291	35.65625	38.6875000000291
1768.85687013794	25325.1877305392	0.804113072233527	2.2578125000291	7.7890625	9.8515625	15.2890625	22.6640625	30.8828125
1844.93284834124	42121.6784079696	0.893523804137695	8.0703125	10.8203125	25.8828125	28.0390625	34.7890625000291	36.1953125000291
