# Supplementary material for: Millisecond-Scale Motor Encoding in a Cortical Vocal Area
Source: PLoS Biol. 2014 Dec 9;12(12):e1002018. doi: 10.1371/journal.pbio.1002018 (PMC4260785; doi:10.1371/journal.pbio.1002018)
Supplement: Data S2 — Spike timings and acoustic measurements for all cases. All spike timing and acoustic data analyzed in this manuscript are provided in .csv files, which each contain data from one single-unit or multiunit case. Rows represent the multiple renditions of a song syllable. The first three columns contain the acoustic parameters of pitch, amplitude, and spectral entropy, quantified for each rendition. The following columns present spike timings, which are referenced to the beginning of the premotor window. (ZIP) [file pbio.1002018.s004.zip › MU_13.csv]

pitch	amplitude	spectral_entropy	spikes_ 1	spikes_ 2	spikes_ 3	spikes_ 4	spikes_ 5	spikes_ 6	spikes_ 7	spikes_ 8	spikes_ 9	spikes_10	spikes_11
2003.56799021138	14693.210007306	0.518916295922905	3.5625	7.84375	10.40625	12.6875	17.3125
1991.40757226216	40213.3910432327	1.02699222613919	2.28125	6.03125	8.5	11.5625	17.75	19.59375	39.71875
1881.14722253536	41073.0714288325	0.724534738577527	4.40625	7.90625	9.90625	11.65625	13.4375	18.15625	20.3125	31.09375
1861.46562794633	51039.3673095296	0.740001192971306	7.1328125	10.4765625	12.2890625	14.0703125	16.4453125	22.1328125	30.3828125	33.6640625
1883.10177563537	73806.8685491439	0.567303114136034	6.8359375	10.9296875	13.0546875	15.4921875	20.7109375	32.1796875	33.6796875
1845.15490142296	36538.5884727761	0.884894847270357	1.0625	4.375	7.75	9.59375	11.1875	13.9375	18.28125	26.03125	32.375
1886.22784164177	39333.7148068674	0.739195797436921	10.8906250000036	13.703125	21.5781250000036
1848.47982051165	58655.3858061353	0.789339636881105	6.671875	21.703125	27.578125
2091.38707810603	44393.1145214816	0.689122003948952	12.6640624999964	18.6640625	22.9453125	26.3203125
1879.04580169925	50755.8656304988	0.759707154186194	4.671875	9.296875	10.359375	11.859375	16.953125	20.671875
1828.89607301049	60087.6489262303	0.859356838906026	4.84375	8.4375	10.4062500000073	12.1562500000073	17.9375000000073
2455.99949996771	11629.2646341904	0.97717894197802	4.5703125	10.1328125	13.5703125	24.6953125
1868.58873764395	62081.5078392122	0.570173550229645	2.92187500000728	6.078125	8.171875	11.6718750000073	15.359375	17.796875	22.546875	37.453125
1864.50031246328	37386.6177890383	0.863457306224156	3.38281250000728	6.10156250000728	7.4765625	10.6953125	12.8828125	14.6015625	16.9453125	22.6953125
1810.6666636386	63245.6525155799	0.752478122087056	7.2265625	12.9140625	14.5390625	18.9765625	21.8515625	33.6015625	34.8515625	38.7890625
1866.45154024979	30063.5250799591	0.591490438303634	3.265625	8.046875	10.703125	12.671875	15.515625	19.671875	23.7031250000073	36.828125
1870.95684600644	47148.7269154687	0.836562818888716	0.484375	12.734375	23.2343750000073	28.921875	33.296875	38.046875
1869.15862889984	31801.5523312067	0.635727947900585	4.5546875	8.6171875	11.2109375000073	12.9609375	14.9921875	20.3359375	34.8046875
1849.58838375859	53769.295355969	0.726290682490078	5.71875	18.09375	20.40625	22.125	25.5625	37.59375
1881.77315485812	63433.0430605289	0.824607884940166	3.25	11.1875	13.46875	16.1875	18.09375	24.21875	37.0625
1865.64093178051	29062.0627980966	0.667048371310483	1.46875	8.8125	10.71875	16.1875	19.09375	22.1875	35.0625
1842.81034577414	27151.9166137943	0.759657777121729	5.328125	8.890625	10.765625	12.6093750000073	15.796875	20.109375	33.0468750000073	38.546875
1991.8855175701	51451.0981033402	0.725027811944474	3.671875	6.671875	13.5156249999854	18.0468749999854	20.8593749999854	33.734375
1874.64181780663	27234.3019493937	0.617414693712118	7.82812499998545	11.640625	17.7343749999854	36.4843749999854
1952.86870598799	16718.9688989615	0.757867758091993	6.54687499998545	9.359375	13.5156249999854	31.5781249999854	37.0781249999854	37.9218749999854	39.7343749999854
1864.40612958412	31355.0743061007	0.861411394896202	5.671875	11.453125	13.390625	32.390625
1860.49625045444	45309.5636728647	0.841304127539762	26.9296875	32.8671875	38.4921875
1860.37739750924	27028.8632874125	0.842090946356198	11.953125	14.140625	35.765625	38.890625
1913.88619811804	33181.6248856118	0.751701143414032	1.5390625	7.0703125	15.2265625	31.3515625	32.7890625	34.4140625	39.5078125
1852.64636982466	22049.7010373412	0.918369193141586	3.828125	6.265625	7.859375	12.0156249999854	32.421875	33.453125	38.046875
1776.76295917865	26331.6715560381	0.853139575273669	4.6640625	7.8828125	11.4140625	18.3515625	29.4453125	32.6015625
1889.18245548356	41683.8613321797	0.796577882504187	28.125	32.53125	33.5937499999854	36.6562499999854	39
1873.25871725675	38193.9462919919	0.828830601069409	7.796875	9.01562499998545	18.5781249999854	30.234375	31.046875	33.828125	36.109375	38.203125	38.890625
1532.95548681307	16575.7496929081	0.667385248778888	3.3046875	7.5234375	15.8359375	35.1484375
2076.18853809893	11232.8910768918	1.0730986230962	2.125	35.8125
1982.21905635777	76825.2019747958	0.780315058819709	3.265625	8.484375	10.640625	13.3906249999854	34.453125	39.234375
1900.28888381795	92413.6224159117	0.788650827097532	3.28906249998545	6.63281249998545	8.72656249998545	10.3828124999854	12.8828124999854	13.7265624999854	17.1015624999854	17.6640625	31.6640625	36.7890625	38.2578125000146
1847.03006243031	63330.2005922642	0.764563069880621	2.296875	4.17187499998545	9.265625	33.2968750000146	38.9218749999854
1894.32164831741	67991.2857753518	0.788086642709642	10.171875	13.484375	23.3593750000291	33.7968750000291	38.5468750000291
1768.55533710906	68392.793029813	0.79761681516153	0.250000000029104	4.03125	8.125	10.34375	12.6250000000291	33.40625	37.7500000000291
1992.07336518313	28520.002287498	0.660903929787285	5.6249999999709	9.1875	10.5625	31.65625	37.40625
1847.03230898383	33781.9206781923	0.839523198882889	10.09375	18.03125	30.34375	33.375	38.84375	39.625
1866.55686384599	50185.4309103178	0.811176566008387	0.71875	13.5625	32.5937499999709	37.84375
1879.4654696539	43085.5738733472	0.790181242435891	25.4296875	33.2109374999709	35.6171875	38.8359375
1862.90267668864	56957.7274659212	0.657360858742072	28.0468749999709	33.453125	37.296875	38.6406249999709	39.984375
1975.8594494251	36604.1249436751	0.693456720464359	5.046875	6.8906249999709	12.046875	13.640625	15.578125	21.765625	34.609375	39.203125
1822.7872538118	25908.6307480294	0.687704809645132	0.234375	5.921875	9.046875	30.4218749999709	33.390625	34.390625	37.8281249999709
1881.16055484972	57332.7229566513	0.776835916012806	4.5	6.25	7.6562499999709	11.53125	15.6249999999709	30.84375	31.90625	39.5
1863.60774939811	60133.7163843789	0.613681785439388	5.5078125	7.3203125	9.8203125	33.1953125	36.4453125	38.6640625
2003.64806324595	39108.0126085636	0.603873322394724	10.859375	15.578125	38.0468750000291
1845.41585014942	27490.5151690843	0.79918606181117	1.7265625000291	3.9765625	18.8203125	27.3828125	31.7265625000291	32.9765625000291	36.6015625	39.3203125
1899.34720430964	31951.6659080205	0.486492147728678	20.1171875	29.2421875	33.4921875000291	35.9609375	39.8984375
1882.41762776378	51384.0015281174	0.769836609685061	3.6875	10.03125	14.65625	19.125	30.03125	31.59375	35	36.0937500000291	37.5625	39.75
1824.21322363294	22628.7457387473	0.745348450967145	3.6171875	13.6796875	14.9609375	37.8671875
1860.10282970493	49978.9948010131	0.801067475803533	0.609375	12.796875	32.0156250000291	35.609375	38.734375
1854.67432019566	50271.4974752437	0.825905992416722	11.8203125	29.6328125	32.8515625	35.7578125	37.6640625000291
1864.17941572457	23311.8370707155	0.668688654618312	14	34.25	39
2127.52765256631	97194.1275259046	1.02269126369105	1.9375	3.625	34	35.6875
2022.44720461341	44623.7848133069	0.860868296603298	0.4140625	32.5078125
1899.58101146031	8442.01130506082	0.630710262691036	2.015625	5.734375	30.296875	32.296875	35.734375	38.234375
1939.12956370406	32157.8639108973	0.574670029914356	16.4609375	35.1171875	37.4296875
1784.62776275327	12009.4286324188	0.733398865648057	2.578125	16.171875	20.296875	21.140625	23.234375	25.203125	30.140625	30.953125	35.453125	37.1406250000291
2007.0229644033	61375.2940026997	0.871420363639014	0.5078125	13.4140625	36.4140625	39.9765625
1846.97570249148	53565.7313212717	0.697754310908159	9.3437500000291	28.125	34.09375	35.59375
1935.43530267581	61840.827058577	0.590951855903435	11.4609374999709	36.2734375
1894.9769795992	71628.7026990346	0.61271243035332	35.140625	39.640625
1851.81927853155	59956.7221208761	0.888629705754913	7.375	13.65625	34.6875	38.46875
1772.47838480055	71498.8353602951	0.77032137246936	33.1171875	34.9296875	38.4921874999709
1747.89714078399	46529.3235071883	0.732248111072488	0.1875	8.09375	10.03125	19.78125	28.46875	29.75	33.3125	34.65625	36.28125	39.5625
1870.04606218173	66338.4413514575	0.893030589800636	4.9296875	6.1171875	7.0546875	22.0234375	32.4921875	37.1484375
1879.54316834801	82332.4769185082	0.815319844044643	2.890625	29.421875	33.984375	34.640625	38.390625
1806.20173056331	74909.5478214909	1.0290816890008	1.265625	4.140625	5.234375	8.9843749999709	10.859375	24.921875	30.578125	32.359375	33.171875	39.328125
1894.21138966293	56485.3011352012	0.556272976769763	2.90625	5.875	12.59375	21.25	33.7499999999709	39.375
1918.71462726938	65608.6768424312	0.528315096894522	4.984375	30.421875	36.390625
