# Supplementary material for: Millisecond-Scale Motor Encoding in a Cortical Vocal Area
Source: PLoS Biol. 2014 Dec 9;12(12):e1002018. doi: 10.1371/journal.pbio.1002018 (PMC4260785; doi:10.1371/journal.pbio.1002018)
Supplement: Data S2 — Spike timings and acoustic measurements for all cases. All spike timing and acoustic data analyzed in this manuscript are provided in .csv files, which each contain data from one single-unit or multiunit case. Rows represent the multiple renditions of a song syllable. The first three columns contain the acoustic parameters of pitch, amplitude, and spectral entropy, quantified for each rendition. The following columns present spike timings, which are referenced to the beginning of the premotor window. (ZIP) [file pbio.1002018.s004.zip › MU_14.csv]

pitch	amplitude	spectral_entropy	spikes_1	spikes_2	spikes_3	spikes_4	spikes_5	spikes_6	spikes_7	spikes_8	spikes_9
4111.97287044178	1005087.99534997	1.01357137423692	1.3125	12.0625	19.125
4067.26542262784	1509663.01293141	0.916266602841359	3	7.46875	10.59375	13.3125	22.28125
3953.69312919144	929067.69922	0.927811753719283	10.40625	20.21875
4085.79182447829	2935146.20127983	0.773905880642202	9.125
4206.37074385715	644574.563178312	0.967231877604961	3	10.625	13.1875
4249.89470071672	855301.603139357	1.01389115903296	6.9375	12.03125
4076.89491475758	1048370.10030198	0.829687609075562	7.21875	11.875	15.96875
4318.03206047651	601148.957975108	0.9096720473356	2.1875	21.53125	25.09375
4064.32860713176	819975.227182941	1.02097346928424	15.03125
4048.96129347951	767292.978456966	0.887332698190888	3.25	8.78125	13.96875	16.21875	18.375
4096.97706823944	631509.56911089	0.933353778072023
4119.17485832016	1123543.09629702	0.869958515222739	3.59375	5.28125
4054.39712212638	1452831.03434379	0.85039927113415	3.84375	17.875	19.8125
4067.99282531321	1274260.81351957	1.09644737249941	1.71875	6.4375	10.21875	14.5625	19.90625
4098.10690288735	1514959.9945489	0.965935941335324	3.78124999998545	19.78125
4395.86221908566	677083.007229114	1.04627951691283	9.18749999998545	17.03125	19.8125
4421.28646417352	1154215.06663188	1.0272613165955	22.125
4137.81684430936	1384726.38621073	0.996832588728416
3805.15706249738	35972.1549779789	0.858387721034255	17.0312499999854
4025.87353668402	1404940.44916639	0.831444910938629	10.1874999999854	16.59375	19.6875	26.3125
4057.03205073254	903013.198769096	0.966457677466323	6.75	13.90625
4112.80419552325	183645.450734598	0.938122183103147	7.25	11.7499999999709
4375.61036560434	460625.006798321	1.12679322653699	3.125	8.46875
4433.09878286609	1457846.16601069	1.03539278411084	2.03125	6.5625	10.46875
4066.62603238488	2401878.89496183	0.880094868436523	1.3750000000291	6.1250000000291	9.8125	15.1562500000291	21.5937500000291	26.09375
4098.27347971124	307277.900166699	1.22591102870645	2.9375000000291	8.46875	12.1562500000291	18.09375	25.75
4038.24742918078	488162.476155007	0.887508622001528	3.6562500000291	6.53125	10.3437500000291	14.8125000000291	18.5625	20.5625000000291	27.2500000000291
4159.71684486882	3229232.22871843	0.787925282098795	3.4375	11.125	12.0625	30.09375
4147.8056338678	2005875.82115734	0.931798433998212	0.84375	2.03125	6.46875	14.71875
4096.19675971107	588917.260400963	1.07042756853125	3.90625	11.5	14.1875000000291	16.375	26.6875
4041.20330731645	2822435.64213162	0.799864690943917	3.25	16.0312500000291	21.1875000000291	23.125	27.53125
4380.86568487379	802378.956323812	1.07481138574387	3.6874999999709	7.1874999999709	9.5625	12.1562499999709	19.5624999999709	33.84375
4095.90902593837	544126.14545401	0.898925166578947	5.6562499999709	9.15625	10.03125	15.4375	18.25	18.3124999999709	23.71875	25.84375
4128.88877212314	1587997.8516629	0.731604357734208	1.40625	9.3125	13.1874999999709
4072.57974291024	1612966.25235767	0.854738104800246	5.4374999999709	6.9999999999709	9.2499999999709	15.28125	23.15625	23.21875
4184.38860017066	1032724.32612322	0.909185269651833	8.8125	17.71875	28.625
4372.59597870088	1453819.23536358	1.03667285549727	5.5	9.0312499999709	12.1249999999709	18.21875	24.1875
4110.99079984363	1590840.59150426	0.734212655535361	1.4375	5.9687499999709	7.96875	9.8749999999709	12.6875	16.34375	27.5937499999709
4089.59928196679	721735.911328871	1.01368683040742	5.65625	11.0625	13.28125	22.46875	24.03125	36.71875
4053.38090035328	1090076.26952155	0.817009457722549	0.21875	1.4687500000291	3.625	8.53125	12.9374999999709	17.0937500000291	19.46875
4074.4409772875	2216418.18686906	0.800097194027264	17.96875	21.28125
4423.28620236749	404934.110145522	1.12169610725634	0.562499999941792	9.99999999994179	18.25
4066.56690983248	53369.0550267034	1.42434233085681	1.25000000005821	7.87500000005821	11.5937500000582	13.71875	17.1562500000582	22.7500000000582	28.21875
3962.28703622866	2245399.29152194	0.7634989991457	4.46875	14.3750000000582	24.9062500000582
4279.75956590473	1383553.76261198	0.93605872278438	4.46875000005821	16.0625	25.6562500000582
3994.22057823128	726152.64800656	0.805614426760967	5.59375000005821	16.125	20.3125	25.1562500000582
4095.43020928458	1544153.42346538	0.855480228658989	3.84375	7.0625	8.46875	13.0000000000582	14.1250000000582	16.78125	19.3750000000582	20.875	23.71875
4068.30406279723	1147864.57144729	1.05704679692415	7.1875	10.6874999999418	19.4062499999418	27.2499999999418
4169.71311193554	2531003.1775248	1.04365230136553	8.75	16.03125	18.75
4429.18362904227	498715.670415251	1.03099596084982	1.9375	3.34375	5.40624999994179	14.5312499999418
4018.10993106118	1884995.33329922	0.824905969314602	2.03125	7.34375	12.375	14.7812499999418	17.4687499999418
4032.28885479729	1126311.96435738	0.885447348861813	2.75	10.28125	12.59375	16.28125	18.46875	21.09375	26.5
4128.25559742046	1905825.64715281	0.841494472131175	2.375	5.90625	7.3125	9.1875	16.125	18.1875
4078.47524257487	760316.341222034	0.993829540451542	4.21875	13.65625	16.8125
4103.93522306747	464180.792750931	1.07999355100536	2.375	5.34375	15.34375	23.46875	23.53125	30.4375
4124.07255779404	726242.450251718	0.950984371647318	9.03125	10.6875	17.125	19.40625	22.1875	26.71875
4364.85776050106	902812.996031419	0.895875414378329	1.21875	5.1875	8.56249999994179	16.25	21.65625
4070.60110505652	1365563.34842456	0.749666854860432	1.65625	12.7812499999418	22.4375	25.40625
4080.57523098256	915419.377117606	0.797451116756633	1.96875	3.28125	15.03125	19.5
4067.83162979729	965050.82045887	0.834646056400195	12.625	15.875	19.4374999999418	21.9999999999418
4097.22073352632	693203.662529044	0.830464636583288	3.5	6.875	11.9999999999418	19.1874999999418	25.3437499999418
4118.17273891747	2286900.97684089	0.745758314691861	6.4375	11.25	12.5625	18.6249999999418	21.6874999999418	29.375
