# Supplementary material for: Millisecond-Scale Motor Encoding in a Cortical Vocal Area
Source: PLoS Biol. 2014 Dec 9;12(12):e1002018. doi: 10.1371/journal.pbio.1002018 (PMC4260785; doi:10.1371/journal.pbio.1002018)
Supplement: Data S2 — Spike timings and acoustic measurements for all cases. All spike timing and acoustic data analyzed in this manuscript are provided in .csv files, which each contain data from one single-unit or multiunit case. Rows represent the multiple renditions of a song syllable. The first three columns contain the acoustic parameters of pitch, amplitude, and spectral entropy, quantified for each rendition. The following columns present spike timings, which are referenced to the beginning of the premotor window. (ZIP) [file pbio.1002018.s004.zip › MU_15.csv]

pitch	amplitude	spectral_entropy	spikes_ 1	spikes_ 2	spikes_ 3	spikes_ 4	spikes_ 5	spikes_ 6	spikes_ 7	spikes_ 8	spikes_ 9	spikes_10	spikes_11	spikes_12	spikes_13	spikes_14	spikes_15
4393.72800904897	61960.9106357093	0.770745670368079	4.81250000000045	10.2499999999995	13.875	16.3437500000005	17.9062499999995	19.8750000000005	21.5	23.5	26.5937500000005	30.5312499999995	34.1875	36.8125000000005	38.1562499999995	39.6875
4205.41005863585	54472.4507016972	0.818559381340734	0.21875	6.78125	10.8125	13.46875	15.875	17.6875	19.3125	21.09375	27.21875	29.28125	30.78125	35	37.03125	38.5
4204.98394957465	100381.884740859	0.846504804677061	6.59375	9.5625	12.03125	16.3125	18.25	20	23.6875	27.59375	29.78125	32.09375	33.6875	35.8125	37.65625
4248.24809518575	72690.963416804	0.783614601114311	1.09375	7.125	10.625	15.53125	17.46875	19.1875	20.9375	22.78125	27.03125	29.65625	31.8125	33.875	36.96875
4228.28659818377	220081.174578193	0.875040362988349	9.75	13.5	16.15625	19.09375	23.53125	28.0625	31.65625	36.4375
4492.50971629792	24169.8204587931	0.849909491653871	6.125	12	16.1875	18.5625	19.28125	20.875	23.09375	25.5	30.5625	33.5	35.625	37.59375
4493.6756993208	23026.1977323187	0.936452087885344	6.5625	10.1875	12.25	16.6875	18.375	20.0625	21.84375	23.65625	26.9375	30.875
4124.16889495562	18846.1136861761	0.765693702549035	1.75000000000364	9.68750000000364	15.90625	17.78125	20.96875	33.5
4092.22162508168	53946.1136853703	0.667451150001699	8.3125	11.8125	18.8125	25	31.9375	34.96875	39
4382.2990317921	164961.478084506	0.660900330808803	6.09374999999636	9.53125	12.1875000000036	14.5312499999964	16.53125	18.21875	22.5625	29.0000000000036
4007.21441998843	28335.3822511575	0.830988192352539	8.06250000000728	11.9375000000073	14.9687500000073	18.375	20.0937500000073	28.28125	31.8437500000073	34.34375	37.34375
3948.47118061111	2145.09338261545	1.0859691525442	2.25	5.71875	14.90625	27.03125	38.1875
4055.1620775661	36444.4854981248	0.713429438980635	0.25	4.21875	8.75	10.84375	13.125	15.8125	17.7187500000073	19.875	21.59375	23.28125	26.8125	29	31.4375	33.875	37.5312500000073
4414.26247274344	32946.4255581173	1.05156447727516	8.125	11.71875	18.8125	20.8125	24.1875	29.65625	31.75	36	39.59375
4123.28319085873	62789.535726613	0.635691051092599	0.96875	6.84375	10.9062500000073	13.875	16.3125	18.0625	19.6250000000073	21.53125	24.0625	26.3125	28.1875	32.84375	34.6875	36.7187500000073
4118.78230462827	31923.6456335342	0.90887661221254	10.6875	14.0625	16.28125	18.5	24.28125	27.28125	31.59375	33.625	35.5937500000073
4054.80620503955	38659.268917634	0.837261401797788	1.1875	8.625	11.8125	14.8437500000073	17.6875	19.5	21.6875	23.96875	27.1875000000073	29.25	32.0625	33.8125000000073	36.9375
4006.5892471795	69395.971923423	0.740686588730087	6.96875	11.8125000000073	13.9375	16.25	18.875	22.375	28	31	33.125	36.625
4217.0687911186	18022.7189552374	0.988601891162278	2.03125	8.59375	12.9062499999927	18.1875	24.875	30	33.375	35.46875	37.6875
4011.79327429353	83510.0442467253	0.572580235039846	4.71875	8.78125000000728	11.1875	14.1875	16.28125	19.78125	21.71875	23.6875	26.3749999999927	30.65625	33.8125	38.0937499999927
4117.8572550724	36052.7486385105	0.848826814108342	6.46875	11	13.8125	15.65625	23.8749999999854	28.84375	34.59375	37.65625	37.90625	39.53125
4003.40649483693	75589.2072109083	0.918975203369079	13.90625	17.4374999999854	18.8437499999854	20.4374999999854	24.875	27.75	31.1249999999854	39.7499999999854
4194.78212342675	26496.2968636914	0.893092250682468	4.1875	9.15625	12.46875	19.9375	26.59375	28.8125	32.3437499999854	36.8749999999854
4109.48279375484	94298.7723320301	0.665331237221375	16.8125	26.71875	36.7499999999854
4031.69089585845	121290.654756703	0.703573521501422	12.75	14.5	32.78125	34.3125	38.3124999999854
4003.81333217958	20622.8087310215	0.677785972676767	9.5	11.75	13.03125	35.5
4043.16775259165	107872.649391592	0.523486714049711	5.09375	9.84375	13.125	18.84375	34.25	39
4370.08138625326	64169.5405611308	0.979787757663486	1.43749999998545	8.3125	11.3125	15.1875	19.90625	21.4687499999854	23.3437499999854	30.625	35.6249999999854	37.125
4046.91882897114	52252.2713995907	0.794444398802456	18.28125	31.4375	33.625	36.2187499999854
3979.88254499302	20744.4695141107	0.814949299789671	2.65625	6.75	15.65625	22.84375	29.5	32.21875	34.5	37.03125	37.9375
4018.44953729597	72910.4035876821	0.584730272948246	6.09375	9.46875	12.0625	15	16.78125	18.53125	24.34375	37.96875
4116.65675488973	20499.0487372239	0.683437404511507	8.28125	11.7812499999854	26.03125	34.875	38.96875
4272.90409338192	6729.01863388559	0.932577730394198	35.5625
4388.75544395908	29928.1892335097	0.971183349687439	13.9687499999854	20.625	31.78125	34.0624999999854	36.46875
4415.74386360008	13393.1185383571	0.865989217979276	34.3124999999854	38.3125
4502.02450812222	5193.59819999365	1.12498545757325	10.0312500000291	18.90625	22.96875	24.5625000000291	32.3437500000291	39.125
4360.87597828754	58238.2824254557	0.534697458500764	10.34375	17.0312500000291	29.4375000000291	36.0625	39.84375
4141.09023367806	31413.0568214258	0.705447118268025	34.84375	37.46875
4132.42702731687	27386.5582282696	0.501898080280779	11.4999999999709	20.78125	29.78125	38.09375
4167.97323971663	35124.131953623	0.63366236247818	7.875	10.78125	23.9687499999709	37.6875
4207.99811260505	32289.8751204024	0.775411271664594	9.7187499999709	12.4375	20.25	29.875	36.40625
4127.74672558917	75287.7336356107	0.53902856609556	3.25	12.46875	16.25	22.25	35.8124999999709	38.15625
4132.73404165888	74561.0056153053	0.534729771017727	10.40625	12.96875	15.5	29.09375	36.6875
4163.4336388261	58420.1590272246	0.653577967834207	3	14.46875	21.875	25.78125	33.5000000000291	36.375
4163.99642062289	28785.1890648292	0.533246290555834	7.59375	20.40625	22.6875	28.78125	35.59375	37.9375
4202.91709065531	60815.3477102372	0.536835435495737	9.875	12.8125	26	35.53125
4198.36475071787	30831.869485547	0.646964810255482	29.9375000000291	34.53125
4226.11488062935	20940.3710427161	0.817834339391959	17.75	19.65625	20.46875	21.5	29.21875	36.65625	37.59375
4508.09550348259	21594.5707858722	0.670128408991701	10.28125	20.8125000000291	27.5625	29.3437500000291	39.3125	39.84375
4150.82333322036	26467.8177718522	0.939780856958296	28.46875	32.28125	36.03125
4124.15259576106	47877.8483249247	0.496073594891788	8.53125	11.4687500000291	18.6875	22.5000000000291	37.875
4112.77194833726	158397.769052045	0.582873821585773	12.375	27.6875	33.09375	38.28125
4107.40600330595	81213.607783732	0.47696357774382	8.6875	19.0312500000291	28.40625	37.125
4034.98056300339	60256.4158286444	0.625347691820315	15.8125000000291	38.25
4454.3281313686	1325.1143166888	1.01622595883499
4212.81630784697	13447.9383545407	0.859194892446171	8	13.6875	15.6875	21.03125	37.6249999999709	38.75
4239.63944593332	25634.6036511915	0.764558239944442	11.84375	21.96875	27.90625	29.3125	38.96875
4176.67207316272	30787.6561964052	0.658230931647125	39.59375
4129.48513582698	21449.8638458527	0.797388001558031	33.5312499999709
4121.36940359544	51204.482112055	0.820478632564075	0.4375	6.375	15.40625	16.125	16.96875	20.40625	32.03125	32.4375	36.34375	38.5625
3992.64765680704	43766.1619945199	0.786216597904162	0.625	15.46875	32.09375	36.28125	38.25
