# Supplementary material for: Millisecond-Scale Motor Encoding in a Cortical Vocal Area
Source: PLoS Biol. 2014 Dec 9;12(12):e1002018. doi: 10.1371/journal.pbio.1002018 (PMC4260785; doi:10.1371/journal.pbio.1002018)
Supplement: Data S2 — Spike timings and acoustic measurements for all cases. All spike timing and acoustic data analyzed in this manuscript are provided in .csv files, which each contain data from one single-unit or multiunit case. Rows represent the multiple renditions of a song syllable. The first three columns contain the acoustic parameters of pitch, amplitude, and spectral entropy, quantified for each rendition. The following columns present spike timings, which are referenced to the beginning of the premotor window. (ZIP) [file pbio.1002018.s004.zip › MU_16.csv]

pitch	amplitude	spectral_entropy	spikes_1	spikes_2	spikes_3	spikes_4	spikes_5
4112.00748511298	29653.2110658883	0.723056448533992	2.71875	32.5	36.875
4139.5516848985	47130.2544623269	0.935083492785106	24.875	38.21875
4111.56576721982	87419.9429932796	0.561292678270079
4511.45372659712	35114.5853288393	0.831081858117006	34.875	39.1875
4027.7139916797	237186.533693701	0.565192676623817	22.15625	35.78125	38.28125
4092.68315261402	140860.553930276	0.611520001663678	35.4375
4066.08927336658	15041.5070573924	0.895171728156397	37.9062499999964
4084.51155740786	175389.505376886	0.491795534212367	31.625	37.75
4113.88418050314	139424.082161981	0.510150784595184	28.25	36.4375	38.5
4004.48453420158	104682.342295063	0.555823171642394	31.34375	36.03125
4042.6404170001	130949.259380118	0.531472904654963	28.71875	33.6875	38.125
3991.05911739968	65242.1495451791	0.76147365753841	35.75
4023.56868081666	64752.2098864507	0.590728202686993	38.65625
4370.14741857754	37711.6691891722	0.793696613250804	7.46874999999272	34.7812499999927
3994.86528711328	43845.2567001307	0.683157874341796	36.34375	39.5937499999927
4331.01389636185	53235.6049784224	0.672802638837881	19.5937499999927	32.90625	37.5937499999927
4023.48786090476	107892.585246309	0.621094809931019	30.90625	35.875	39.09375
4037.10888378111	41032.6773580879	0.662298862414903	14.15625
4058.26355357224	29778.630283721	0.539190062470956	38.875
4018.7155977407	44274.9475448958	0.568413337561285	13.09375	33.375	38.4999999999854
4113.21234365512	81977.5624647829	0.555126195166667	25.28125	37.21875
4037.27893664214	95737.3996267428	0.609162152454811	27.5624999999854	32.8749999999854
4044.42450633188	29221.5688129848	0.539666971078612	25.78125	35.15625
4058.64650408855	92488.6223364829	0.461463513336248	32.96875	37.5312499999854
4051.47767037985	159691.532671557	0.59441693532056	8.375
4033.95965660775	144399.887285794	0.509171619915098	35.4375	39.34375
3938.06345444038	76269.152533483	0.710304747778175	7.15625
4049.32994683644	105338.523849687	0.490528038094891	3.0625	21.34375	30.6875	31.5625	37.46875
4022.12371229253	91508.6295644228	0.539803165949424
4101.13193425243	58477.5811056312	0.655514427710791
4066.24416851032	78903.1886883922	0.512570153283001	34.4687499999854
4047.95122814394	79415.2842867803	0.499831595394675	30.1875	35	38.7187499999854
4084.48164787719	27307.3453051081	0.7518865023131	33.28125	38.2187499999854
4074.87270008239	75711.9835026012	0.627035654729828	35.59375
3994.39037439418	124229.006409692	0.628759835251765	33.28125
4049.48971404969	219723.185364502	0.507513581701543
4008.25390112516	258815.85291238	0.534127278322958	37.21875
4038.77369294954	31254.531736398	0.559623832295934	33.03125	39.4687500000146
4141.35079085704	101476.993317238	0.716482062474263
4121.46551392192	53920.9977988675	0.816188953790304	34.3125
4037.92345816706	108739.941145151	0.565949451071673
3956.87394757679	69650.7927609633	0.624947029128689	34.03125	38.0312499999709
4088.83121846223	48392.1650348129	0.622149583268748
4024.76200616066	88522.6924951963	0.516623307162544	36.65625
4065.06942638338	153299.638569738	0.616286354504552	30.46875	34.15625
4114.56917396124	83627.3091916219	0.768591073382924	33.4375000000291	39.8750000000291
4088.87009653497	31811.058730994	0.97068555935128	39.2500000000291
4077.6520145277	14952.5056130073	0.699274839453494	23.90625	34.28125
4086.09000307044	30089.047069903	0.784164525876638
4101.25172058702	99488.1974536498	0.599975088328461	35.625
4134.63355789213	130308.38970533	0.674508044381711	33.21875	38.09375
4108.06883320939	87960.0413174983	0.62167085370797	32.84375	37.75
4090.45323033189	89242.3324561709	0.700680651574833	22.59375	31.53125
4098.03495779186	52250.6647250789	0.563996567471677	32.125	36.375	39.875
4107.67553466766	15560.0857717756	0.863655060255669	5.375	35.0312500000291
4109.94757604867	41111.461280488	0.770274451687946	32.0625	37.1875	39.96875
4084.65657604109	28723.4250577153	0.805077064615611	15.59375	20.8125000000291	32.6562500000291	34.8125	38.96875
4078.33295786377	111147.273035324	0.604280766774022	34.03125
4120.21976497729	68307.8185405286	0.709474593757364	18.78125	30.2500000000291	35.21875	37.8125000000291	39.53125
4233.73451895812	40472.2144104203	0.893034999554083	31.1562499999709	33.3125	37.90625
4112.45822140685	55944.5900937548	0.695137283914368	33.84375
4058.17217859163	81083.455356567	0.558746613355973	22.15625	31.0624999999709	36	39.1562499999709
4098.39500600703	122799.018112086	0.568046775119048	1.0312499999709	18.71875	32.90625	32.9687499999709	37.40625
4124.42927444089	116133.199331308	0.532168246925177	38.9999999999709
4084.90329556317	189362.392155054	0.456116266008617	1.6562499999709	31.5	37.46875
4045.75899142901	82499.6256014272	0.596751313416297	36.0937499999709	39.5624999999709
4011.70086645653	57106.0542900096	0.682109635274867	33.53125	36.6875	38.6249999999709
4045.06449612745	70436.4796769873	0.60451381768974	13.1875	29.09375	32.8125	34.5
4098.47398417755	39366.123951335	0.608589296772701	34.3125
4135.18090344824	59971.688571431	0.741078340740096	34.25	38.3749999999709
4039.71775717241	65783.3119577258	0.640318935675213
4147.37473925375	80619.5656266332	0.777060140131089	27.0625	38.53125
4063.00889656275	21985.553934224	0.975573515016726	34.65625
4100.43191140691	76356.1644042522	0.652438052050622	18.4375	34.59375
4071.15676419485	64067.6555221665	0.752750159249557	29.8437499999709	37.7812499999709
4077.01258154677	57810.3780612585	0.8230706849472	36.9375
4090.53863451565	198298.178218642	0.566771374673031	31.125	32.28125
4021.80074395175	19219.4024618762	0.936743868627562	18.8125	25.90625	25.96875	36.28125	38.5625
4081.21685672963	85665.2352459707	0.661926039734369	23.28125	34.0625	38.5	39.34375
4086.14946829987	69365.9030436294	0.809255350633227	2.15625	20.03125	32.4062500000291
4098.20741302974	112599.224400639	0.801500136574523	27.96875	36.59375	39.2499999999709
4087.48614110151	126933.177531085	0.578674087559684	27.09375	31.75
4043.63118055467	73862.3897365564	0.691393032108187	6.53125	36.84375
4041.28922222047	38654.0007236238	0.73751863583109	20.71875	28.875	33.75	38.25
4066.09864038888	17090.9126339973	0.903792425965206	12.90625	20.3125
4034.18973976626	17034.2777648592	0.71780899285198	20.9375	33.09375
4034.13120151237	98072.1616857236	0.530914057791174	30.7187500000582	37.125	39.8125
4129.06379132348	90485.9116462474	0.499609102689896	19.84375
4091.38738708219	88402.02365417	0.566816415030313
4119.49729873807	113220.959638843	0.616979878427669	13.7499999999418	26.125	31.375	36.375
4090.15227022002	37902.4407083359	0.653567375465215	17.0625	33.875
4005.54170952264	156309.392759687	0.52329090775932	1.84374999994179	2.68749999994179	21.09375	31.34375
3995.28906523156	39853.7000840381	0.541932210992134	22.9375	36.15625
4003.90799570176	46321.7741894833	0.515793060724511	5.59375	34.625	38.75
4082.13119888556	16936.8001638277	0.702531103275448	19.21875	37.84375
4084.59634432694	12167.7060351927	0.851067626320948	39.3750000000582
4092.83059767546	25122.6508230956	0.626655015266226	16.21875	22.6875000000582	35.375
3950.67546664596	77691.4960145522	0.490632534424133	4.3125	31.3125
4011.52796168543	49670.9189946642	0.528837073593028	4.1875	26.8125	37.3437500000582
4286.54684053697	28163.7869558715	0.710123338915937	23.9375	32.9062500000582
4206.44525744253	24088.3652008195	0.743292068160373	33.8125	37.5625
4319.60807210318	64000.5619855784	0.957870188070906	19.1250000000582	36.84375
4118.27680255928	46011.643899512	0.750347225274598	0.90625	39.125
4136.26505719187	65903.7924353243	0.857022640303332	37.59375
4083.37321395733	102633.137078191	0.537916762276773	19.03125
4100.60199635964	88201.6411778177	0.784400677597632
4123.84761876415	51540.0989964437	0.759648446251334	27.21875	39.28125
4104.64388291422	71014.1032397368	0.621040878772454	21.40625	30.125	37.2187499999418
4114.11999882633	62789.5038377227	0.731422284128269	17.75	33.8125
4101.97597486343	53918.5158325286	0.52848317437108	28.5312499999418	34	38.75
4098.62934428394	40805.0017145184	0.513439107998181	28.375	33.375	36.78125	38.9062499999418
4133.99339789774	24283.7562886019	0.963639786225618	8.09375	17.2500000000582	29.5312500000582	35.25	38.8125
4099.81979677443	56355.3189236848	0.751852640834835	37.28125
4121.5471051115	93298.6918337961	0.60394233790769	35.875	39.65625
4043.25194393198	101759.721653291	0.53494277893631	6.25	37.1875
4094.38937823868	94756.5638818282	0.498442909479552	30.53125	32.125
4019.46581746241	93870.1121925375	0.638122846780639	32.21875
4107.67724795067	44606.0376610691	0.674814154098346	0.96875	26.65625	28.28125	38.4375
4050.46769160148	73118.9914920258	0.58647269391365	38.4375
4110.74157829262	41700.621342449	0.776106067036759	21.90625	37.1875
4095.46607810627	108421.038047999	0.527514444181508	23.25	37.875
4098.7170982736	78990.6240940094	0.646909533749184	33.75	38.40625
4123.09326982728	116048.391381164	0.721265971183923	35.375
3987.75116391104	73511.7292517882	0.666085428484135	39.625
4109.506006836	156560.48866413	0.496235673424413	21.15625	26.5625
4003.95355421605	119416.469850212	0.55961693534593	6.4375	8.125	33.90625	39.625
4063.64593874435	62852.8043230197	0.711773161394535	0.71875	1.78125	39.78125
4006.89684725931	142698.946059681	0.565304835379354	37.3125
4100.62025927775	20268.579978949	0.79006832756415	14.71875	36.5937500000582
4132.12198950912	40920.3546598281	0.792685303297494	26.46875	34.0625	38.15625
4242.71966096738	13368.8521460718	0.790421188370564	3	22.53125	32.25	37.0625
4024.35477533492	75606.3403728429	0.550685654021602	23.15625	33.875	39.375
3975.29274060879	94099.6494000002	0.513597843960922
4128.37247450737	49858.7896259046	0.473945485950684	37.3125
4143.02574140671	42924.1895987961	0.505820597323056	2.03125	37.75
4126.70530783979	40739.4936573983	0.510030388611684	24.40625	37.28125
4362.41493414606	11599.7218212495	0.853987518727535	33.8125
4020.37250325253	56452.800213031	0.521872900304516	38.9374999999418
4091.6642499035	37335.381269524	0.674033153366885	21.375	26.03125	38.7812499999418
3975.7412360534	96667.5230809943	0.536711329057903	39.3125
4119.415810728	24684.6109413767	0.645466745406456	14.53125	18.78125	39.0624999999418
4074.833519829	61363.7361335117	0.588596812236026	32.9687499999418	37.7187499999418
4026.30332932577	41567.3402816545	0.632941313298264	24.71875
3984.40225454245	68311.7610561617	0.651287645444868	1.84374999994179	33.84375
