# Supplementary material for: Millisecond-Scale Motor Encoding in a Cortical Vocal Area
Source: PLoS Biol. 2014 Dec 9;12(12):e1002018. doi: 10.1371/journal.pbio.1002018 (PMC4260785; doi:10.1371/journal.pbio.1002018)
Supplement: Data S2 — Spike timings and acoustic measurements for all cases. All spike timing and acoustic data analyzed in this manuscript are provided in .csv files, which each contain data from one single-unit or multiunit case. Rows represent the multiple renditions of a song syllable. The first three columns contain the acoustic parameters of pitch, amplitude, and spectral entropy, quantified for each rendition. The following columns present spike timings, which are referenced to the beginning of the premotor window. (ZIP) [file pbio.1002018.s004.zip › MU_17.csv]

pitch	amplitude	spectral_entropy	spikes_1	spikes_2	spikes_3	spikes_4	spikes_5	spikes_6	spikes_7	spikes_8
2625.11116248702	2988.11135398355	0.778233460701134
2621.42312652575	4756.79200290473	0.571001965528965	26.71875	30.65625
2563.03229471685	4347.15563527359	0.687525490688994	28.8125	37.125
2555.94294397191	3306.52058660984	0.71646066535079	14.21875	27.625	35.78125
2512.15534561797	3607.09521007837	0.75116763265324	30.25	39.03125
2558.51649157855	5595.00349942433	0.67919064114066	33.65625	36.34375
2504.05895769513	3060.09521167283	0.707852404356623	31.3125	34.78125	38.5625
2557.9569143057	1442.88487337613	0.884051393757046	1.53125	6.625	9.5
2655.3151311743	2338.37085375583	0.98323058689865	30.6875	34.5625
2630.13340878723	2897.19537468293	0.695453381989824	1.46875	32.0937499999964	33.8125	35.96875	39.09375
2574.77151311085	4456.48846893937	0.718865194882573	31.2812499999964	34.4062500000036	36.7812500000036
2575.74043226808	5576.44749359524	0.807521063058961	35.9375	38.125
2597.6050333452	5335.65361958528	0.59281577353438	25.71875	32.9375	35.28125
2619.74370137631	5750.20479102299	0.712422799549823	29.90625	35.1562500000036	37.3125
2619.11743974598	3943.95455193562	0.691689003318684	32.71875	38.3125
2616.92579347584	7486.65552944519	0.590862910874576	33.25	37.375
2579.78407325769	2488.69223867847	0.593641830155257	33.09375	35.8125	37.875
2517.2430150638	2177.46571954038	0.696044795877185	1.375	27.125	30.625	32.5625	37.34375
2504.80544054953	2606.99928342374	0.770273452058315	6.3125	29.125	30.28125
2614.32642598243	2848.15374847751	0.599173571953774	29.28125	33.34375	36.28125	39.34375
2486.52705024118	2688.5409272796	0.788451047665616	33.5625
2598.04594114236	4038.69414143155	0.650158635050108	33.3125	37.9375
2559.28441596725	3403.39642509495	0.660960494694529	0.53125	28.8749999999927	29.90625	33.125	35.3125	37.1875
2500.1819700211	2344.1121901523	0.702640650506851	1.90625	33.5	39.5625
2525.70344534645	2013.79055814854	0.78519074465461	3.28125	30.90625	34.9375	37.7499999999927
2542.62382149531	3416.03732554685	0.563207467560842	31.375	35.59375	38.375
2557.98600673996	3049.15193252102	0.674354730689677	34.59375	39.25
2678.86350112674	2196.65561037753	0.784376306946073	28.9761461156304	34.0698961156304	35.7886461156231
2543.01575107282	2456.19420367586	1.02573877952523	0.132396115630399	28.4761461156231	32.6948961156231
2497.69336632444	1971.95505537388	0.903676199682651	2.9136461156304	29.6948961156231
2577.74026331323	3457.2505337788	0.598098727746102	1.2886461156304	25.4761461156304	30.1011461156304	36.0698961156304	38.7573961156377
2654.03892341764	3456.348521851	0.554599560545433	32.9448961156304	35.2886461156304	37.5073961156304	39.1948961156304
2630.31548250535	2410.41225983859	0.690163995319332	31.3125	35.5	39.125
2632.44660161416	2397.83906495386	0.697894454189729	34.9375
2557.48324319925	2673.93117882059	0.825071167648003	31.7812500000146	33.7187500000146	35.84375
2562.08642293543	2542.15326493896	0.775073089094906	27.6250000000146	31.21875	33.8437500000146	36.53125	38.2187500000146
2619.19002053999	3551.30469062783	0.613048500912246	0.281250000014552	22.5	28.3437500000146	32.15625	34.15625	36.2187500000146
2517.62569116324	3053.56826102548	0.790722238747852	0.781250000014552	29.625	33.0000000000146	35.0312500000146	36.9375	39.2187500000146
2557.28677979404	3001.72309935777	0.857628632618032	32.90625	38.7187500000146
2711.6232860547	1520.38469573929	0.918436187253344	0.500000000014552	33.8125
2661.37171301743	2365.83484298499	0.766063928287937	28.125	32.40625	36.5625
2781.84323409989	2392.4122564504	0.779084196132612	27.65625	31.03125	35.5625	37.2187499999854
2479.42092592519	1720.82285416901	0.894244870620747	28.4062499999854	31.75	38.53125
2549.62637660446	2479.03218988072	0.883687049220416	25.21875	29.96875	32.4375	34.40625	36.53125
2510.65605206971	3091.44453157014	0.902556836972385	22.53125	30.46875	34.78125	38.0625
2754.85610683659	2603.31296776054	0.840233369041812	29.1875	37.53125	39.9375
2554.99193443819	1621.28657602213	0.733613463975696	27.3958897922275	30.6771397922275	32.6458897922275	37.8333897922421
2566.25664181424	2998.10089977593	0.575441354729249	32.1458897922275	34.4896397922421	36.7396397922275	39.0208897922421
2556.62584358101	2831.84373283656	0.661041223664553	26.1458897922275	35.1146397922275	38.2083897922275
2550.66698901805	2143.00470459047	0.768691060934954	31.5521397922421	32.8021397922421	35.1458897922275
2553.29954946645	2089.41669559167	0.682212852569791	24.4583897922275	36.1146397922275	39.4896397922421
2514.53849131891	2372.63759544512	0.690274400180273	28.2083897922275	32.1771397922275	34.6146397922275	38.6458897922275
2559.73932814549	2950.02461465308	0.713653184689499	6.48963979222754	27.1146397922421	31.0521397922275	33.1458897922275	34.9896397922421
2618.11072554537	1651.80295253633	0.756776027971603	15.8125	26.96875	30.9375	36.2187500000146
2560.97074624073	1586.49660372108	0.764863791609693	28.6875	31.8437500000146	35.21875	38.03125
2558.75307925687	1587.77342489216	0.825965069300346	28.21875	32.34375
2484.51975722977	2426.51493828666	0.761383611926	28.4062500000146	31.90625	38.5937500000146
2557.85837572446	1722.01693512956	1.05126585912126	9.46875	27.875	31.5312500000146	33.6250000000146	35.7187500000146
2541.37927458444	1408.88780487951	1.01848812822735	18.3750000000146	29.375	33.6875	37.5000000000146
2507.56137639217	1837.94007625367	0.970278658461949	0.03125	31.9375	33.8125
2587.79233764608	1400.63247021399	0.643478415887446	32.0625	36.375
2622.97592679455	1896.42831438557	0.813670715314606	14.1875	23.625	27.5	30.1875	32.1875	35.03125	37.5625
2653.93082147215	2031.44118237751	0.978157783802944	29.40625	30.0625	33.4687499999709	37.71875
2498.68398661067	2182.35651225637	0.844227620893568	0.593749999970896	30.7499999999709	33.34375	35.9375	37.7187499999709
2488.38702017914	2324.81360418057	1.07230592808124	1.5000000000291	24.875	29.9687500000291	32.1562500000291	34.0625	36.1875	38.0937500000291
2538.22967119763	3679.09738899318	0.866349584104656	29.6562499999709	31.0312499999709	32.8125	35.46875
2564.15739510154	4343.85182376093	0.793858766389516	29.5937499999709	34.3437499999709	36.65625	39
2546.91572503693	2962.46579788591	0.845737311565143	0.281249999970896	28.90625	32.46875	34.9375	37.03125
2562.33554136227	4580.03828621801	0.952720981967917	0.374999999970896	30.875	36.71875	38.9999999999709
2557.3904660143	1896.50043427911	0.78514763792957	1.75	5.125	34.4687499999709	37.59375	39.59375
2498.12806425946	2222.89754480195	0.707247024442518	0.25	26.8124999999709	29.625	30.5624999999709
2507.03873027161	3480.89289628394	0.653289504546209	1.375	27.46875	28.8124999999709	31.1874999999709	35.96875	38.34375
2618.52853537929	4574.77139274571	0.646534024992708	2.53125	22.375	38.375
2505.57211516999	5701.81642908557	0.642013407685067	3.96875	31.96875	37.15625
2550.90299938444	4746.92806182906	0.581789579079071	30.8437499999709	39.1875
2617.32568687296	1507.73555697635	0.650827331950411	0.125	27.8437499999709	31.1874999999709	33.90625	36.4375	38.375
2621.42542366223	2785.08126428635	0.644754945800878	27.28125	30.9375
2508.62621206093	3830.40660396811	0.596514923907087	26.8749999999709	38.2187499999709
2519.6379193766	5025.3043577466	0.562542025257355	32.53125	37.1874999999709
2558.96164916232	4558.65172965593	0.646330774792384	26.71875	34.7187499999709	36.6875	39.21875
2559.30645243796	3646.64456616212	0.783481664662753	31.3125	34.125	38.4375
2522.65454574722	3824.49536169369	0.827234361504319	30.09375	33.28125	38.65625
2509.36489971631	7654.49705821286	0.607825584150365	14.09375	33.9374999999709	37.2812499999709
2627.72534525986	1594.07552950313	0.653567211567161	27.78125	30.03125	33.6875	35.9375000000291	38.8125
2610.41435213385	2446.83623793542	0.654434578097127	4.78125	30.4062500000291	33.09375	36.6875000000291	39.21875
2566.42481906857	3258.78280009718	0.71538233443932	33.09375	35.5625
2512.02122102289	3334.06869299329	0.641721574026567	3.7812500000291	4.8750000000291	25.15625	30.5312500000291	31.6562500000291	32.96875	39.6875
2749.6146381179	3515.40916678308	0.555419105539857	29.8437500000291	30.90625	38.6875000000291
2475.44537061491	5121.7749197445	0.675010567490933	3.15625	26.4062500000291	36.65625
2477.83661481006	5430.09409579781	0.756434029221536	29.1562500000291
2508.80900441173	6400.32501817282	0.597458852746295	29.4062500000291	34.1875000000291	36.8437500000291	39.40625
2487.48896463015	2935.21434214664	0.648149896001673	0.875	28.875	34.4374999999709	38.9999999999709
2628.831712642	4013.73074583968	0.53895582316746	29.15625	33.34375
2512.57809813431	3354.18747065002	0.736818792874493	29.5	36.03125	38.03125	39.25
2623.32516504133	3048.63496150343	0.598133634454117	13.4062499999709	21	28.28125	31.46875	38.8437499999709
2495.37367632736	5601.99379507404	0.705864688679202	1.6875	29.9062499999709	32.65625	38.9999999999709
2477.3092759841	7974.16384857794	0.700734925250989	2.4999999999709	27.15625	31.2499999999709	33.6562499999709	35.8125	37.90625
2498.22169043469	5310.35840631169	0.782557894146886	29.65625	36.0312499999709	38.4374999999709
2639.8629487338	2415.72637891933	0.637637079156795	29.5625	35.0625
2499.89915799002	2526.24436292998	0.574464647029679	35.03125	38.0312500000291
2498.24402595171	3207.78963516404	0.591367679096131	32.75	34.84375	36.7500000000291
2471.92247626098	3612.11688161884	0.635164610269974	1.21875	27.5000000000291	31.8125000000291	34
2470.43441079899	7465.07526873536	0.683235326712322	0.500000000029104	32.65625	36.4687500000291	38.65625
2641.97948884629	802.338418623327	1.20791837327769	29.25	32.34375	34.1875
2554.22253452992	1377.58135637306	1.15806659100004	0.90625	28.15625	32.0937499999709	34.40625	39.15625
2563.88667567296	2379.9988707395	1.30587371768095	25.8749999999709	30.15625	37.3124999999709	39.78125
2552.08534895761	1882.05399638389	1.19936081385923	2.21875	30.2187499999709	37.6249999999709
2524.54294056009	1132.93428203964	0.786536161548724	28.5625	32.46875	39.84375
2506.1587275902	1423.14175432208	1.05233451189592	30.0624999999709	36.75
2514.65118732067	2048.64171371735	0.936487669161364	30.40625	32.0625	35.625
2497.21920371942	2168.09045718402	1.04771901897699	28.4375	30.4374999999709	31.8437499999709	34.03125
2629.63190351705	969.350290538275	1.36078964808558	26.4687499999709	31.25	33.5937499999709
2626.1790786627	1241.50111182855	0.978311607104321	2	34.53125	39.9062499999709
2503.87961219345	968.272550225456	1.20873414271199	0.5	18.09375	26.40625	29.625	31.3749999999709	33.8749999999709	35.1249999999709	35.8437499999709
2569.46517308091	1954.91779541613	1.25100011227174	13.8124999999709	22.21875	26.875	29.7187499999709	33.125	35.0625	36.8437499999709	38.84375
2504.12489470245	1964.09311042907	0.991960383939449	30.71875	35.09375
2504.1229150661	2561.37574482415	0.874286378915576	27.875	32.59375	35.3124999999709	37.375
2574.72905345192	1471.96999430017	1.16535493370962	35.7499999999709	38.34375
2507.88371714519	1328.85759837328	1.1005713205951	6.4687499999709	29.875	33.34375	35.53125	38.1562499999709
2550.23135407592	1512.40283848249	0.943672677237237	0.875	29.0625	32.125	34.4375	36.1875
2503.25315292088	1516.26568389011	0.999880998087216	0.46875	28.46875	31.9062499999709	35.1875	38.3125
2563.68578583469	2832.85131297253	0.938681479615902	2.28125	29.5000000000291	30.3437500000291	33.375	36.625	39.0312499999709
2529.02905538085	2956.30815542396	0.899939308530228	1.5625	25.1250000000291	31.2500000000291	36.0624999999709	38.8125000000291
2503.21990994581	2231.69067354716	0.911851352207341	14.0625000000291	30.40625	33.4375
2484.72789822628	3060.48313746838	0.649137114213296	0.03125	28.0312500000291	32.7812500000291	35.0000000000291	37.125	39.5312499999709
2502.97447865088	2355.09466018228	0.8080256617317	0.437499999970896	28.5937499999709	32.6875	34.7812499999709	36.5625	38.28125
2571.7334642485	3650.49294196805	0.785757334869222	0.25	30.96875	34.1875	36.625
2648.46497558275	3345.03519893033	0.683423981647372	1.6875	28.90625	33.09375	39.09375
2541.44492230944	1441.87971513607	1.00867239556385	29.6875	32.78125
2692.55118454615	2670.45821581683	0.625013719839875	30.53125	33.8125	35.75
2529.72477517073	2104.09633278684	1.04631207603052	27.4375	34.3125	37.625	39.3125
2608.62460881262	1700.42478520471	0.791845679973199	5.5	29.53125	34.09375	37.8125
2534.79792840025	1479.4825804088	1.02669770576933	29.65625	33.03125	35.53125	39.8124999999418
2562.74214033385	2150.13527241745	1.17148782273405	0.40625	27.6875	32.03125	32.2499999999418	34.375	39.2187499999418
2547.56074681122	2271.20345207551	1.13446730866224	27.625	32.0625	34.03125	36.3437499999418
2498.67462707355	2606.9893399435	0.652122632073563	29.9062499999418	36.875
2571.73100368402	2363.09714471677	0.664706896150281	28.0625	31.9375	34.2499999999418	39.40625
2492.3931639498	3880.68991093264	0.594943368128957	28.625	32.875	36	38.46875
2691.77873727802	3871.80210660121	0.737511149414696	23.34375	29.78125	30.65625	35.6875	38
2614.42971130962	2303.47769392598	0.522197568766034	26.7187500000582	29.90625	31.9687500000582	33.75	35.9687500000582	37.8125000000582
2563.8785950895	2064.51848877847	0.656867882793831	28.15625	34.09375	38.1250000000582
2606.20968940493	2658.100157826	0.60566889201826	2.12500000005821	31.125	34.34375
2559.76003331108	3690.80308359598	0.791039638887202	1.31250000005821	31.2500000000582	35.6250000000582
2581.4207858559	2533.35922168668	0.602725656989501	29.5	37.84375
2503.54405956703	3726.71971075186	0.566036590976692	27.09375	33.0937500000582	35.46875
2488.92523760091	2672.24621065298	0.62225290216415	33.6250000000582	37.625
2548.89339812461	2228.5383766264	0.602332175671198	2.625	31.2500000000582	36.2187500000582
2481.11040203968	2284.76311256583	0.676686028907563	28.40625	34.5	36.5937500000582
2500.93001524464	4097.38780552287	0.725226716690864	31.375	35.6250000000582
2732.05463090484	3214.95750104464	0.765821778945239	34.375	37.0000000000582
2497.39475667772	3631.17421826016	0.626542305827826	30.09375	33.8437500000582	38.4375
2482.05883073784	4783.60060662165	0.727957841772147	31	34.84375	37.2812500000582
2610.28562392188	2547.73199882265	0.788794464736077	29.1250000000582	30.3125	33.0312500000582	35.5312500000582
2622.31453333634	2629.45648338959	0.550373252831505	26.9687500000582	30.75	32.96875	34.9375
2560.93330725996	3460.96968314228	0.620798544545468	18.3750000000582	26.5312500000582	33.3125	38.125
2546.00512471515	3425.0110700488	0.684215567802462	0.3125	29.03125	35.5312500000582	39.2187500000582
2499.08632903539	4896.8098814182	0.732462341623679	31.15625	33.7500000000582	36.65625	39.3437500000582
2565.76307426524	3821.0991081792	0.666525129914546	29.78125	39.0625
2515.95553004922	3996.45853118642	0.812744012502844	28.6875000000582	33.625	35.4687500000582	38.4375000000582
2481.58084480173	4830.65569205641	0.630288099964735	33.8125000000582
2559.13905959808	4704.06983330907	0.597737903133207	30.84375	39.3437500000582
2475.80351199125	3187.53369995449	0.645762828764836	36.65625
2563.06944465991	2444.51822798395	0.645271801852779	2.625	26.5625	30.9375000000582	35.4687500000582
2685.82900944585	1848.58741251649	0.819468256306413	33.2187500000582	38.3125000000582
2437.5	1996.64044150165	0.685685097766814	2.75	8.71875	33.75	39.375
2487.01801883171	3239.86740212286	0.647834896725604	2.8125	13.21875	22.09375	29.125	32.40625	33.84375	36.5625000000582
2495.2832515472	4675.56603904368	0.598586404302086	12.5	29.7187500000582	33.3125000000582	35.8437500000582
2571.71777588005	1961.99804463326	0.711260767112603	33.1875	36.5625
2524.85792457594	3160.69994403692	0.899385737192598	30.03125
2668.07679917787	2425.70628273074	0.767439441843736	33.1562500000582	38.03125
2553.78002597248	2713.86283101114	0.812310682859162	29.21875	31.78125	33.75	35.71875	37.625
2563.08931191999	2395.72799485516	0.7489061320829	31.6562500000582	36
2732.62415497528	2195.56313587385	0.76780993082617	5.40625	29.375
2480.98377056008	2451.583745058	0.927488675793239	34.9687500000582
2571.31849885028	3573.50765490657	0.668056475196873	28.1875000000582	34.75	36.5312500000582	38.7500000000582
2682.85764334134	2717.16085765029	0.906799975897337	11.5312500000582	23.71875	30.59375	31.4062500000582	36.9375000000582
2630.62553521543	3118.01295552549	0.794210559908633	3.21875	3.28125000005821	29.65625	31.34375	38.5000000000582
2547.65507895079	3262.68358833441	0.678881447366697	0.968750000058208	36.7187500000582	39.71875
2498.78851432911	3151.07249857868	0.89175927170021	29.1875	33.03125	35.96875
2547.98469897987	1792.34318156085	0.800117160594635	28.625	35.875
2524.06842644457	1238.0400637888	0.863712281000495	30.15625	38.84375
2544.16096877351	3053.40299038986	0.820672691728288	27.6875
2741.60551770675	2315.19141621428	0.850547316098204	29.71875	36.1875	38.2812499999418
2499.51327923586	3028.02371699272	0.791347836271422	9.46875
2746.80379745982	3005.93378065547	0.804830965718676	36.375
2521.98277758591	3572.76417006301	0.804123626383509
2490.25229395748	1868.99937319994	0.68716781493465	28.5	33.75	35.8125000000582
2619.24774730963	4422.87572293448	0.622294059571941	0.21875	30.7500000000582	33.0625	35	37.625
2480.08312801869	2840.67020331384	0.749203250232914	1.09375	28.0937500000582	31.625	38.5625
2539.57093863159	3276.57608708019	0.759793473159745	31.96875	37.28125
2812.25310788188	2249.09017087439	0.857035668002626	2.28125	27.5937500000582	29.125	30.59375	39.5
2693.34666724195	3162.92709882935	0.719767924140995	19.28125	33.53125	35.65625	39.4687500000582
2597.85812710187	2377.51946859832	0.999999300008732	0.46875	32.53125	34.4375	38.625
2498.84397613607	4533.93598613534	0.740628462765206	2.71875	28.5625	32.4375	34.40625	36.5
2594.52764355858	3871.89498646718	0.85858127210047	34.1875	36.875	39.5
2496.00874409409	2078.74068535804	0.78425946605844	1.0625	34.8125	37.28125
2518.16394264538	2864.68619330475	0.587657725859388	31.03125
2687.18530288802	2986.34765024795	0.722222580549792	5.84375	32.3125	36.6249999999418
2500.97696155637	3128.24646654111	0.782345784904955	34.4375	36.53125
2546.34380202061	4239.40378307384	0.821365357769999	33.2187499999418	39.1875
2478.2287866692	3357.50266486856	0.796163479251929	30.875	35.53125	38.28125
2571.86812591652	3137.6387268689	0.644658989852301
2556.03459566552	2417.69953171212	0.658482432463495	30.3437500000582	33.46875	38.0625
2487.33049304771	1882.44135030352	0.666555301695792	36.96875
2534.67732305296	3713.0744234239	0.812179011940477	13.6875000000582	27.71875	31.625	37.9687500000582
2687.4487057397	3122.55411765282	0.737500705330214	30.125	36
2555.0702631167	5509.13008350947	0.767088180663542	36.84375	39.53125
2635.7130207523	1996.193880207	0.917672795068779	33.5	38.71875
2630.87922153299	2915.29395147594	0.791479628023623	7.03125	13.0937499999418	25	29.71875	33	35.34375
2518.24568235849	1401.58920965951	0.775558883635978	0.59375	28.40625	29.21875	32.4999999999418	34.96875	39.15625
2437.5	1782.02261101119	0.945466709192674	33.4375	37.15625
2484.08446137556	2446.05018232255	0.846712360717011	1.5	14.5	15.09375	23.4999999999418	32	35.90625	37.90625
2538.75519401943	1905.1399292551	0.843325586585339	33.84375	36.09375
2556.49660707487	3319.67794090424	0.864932159042377	36.34375
2538.94921358346	1833.92179561224	0.736806489005921	32.34375
2610.60463240274	3247.67560088065	0.631261112119008	29.59375
2486.63811244141	2893.06472592709	0.737753723603733	28.9375	34.46875
2505.55024757784	2559.63768255304	0.716251364622117	20.25	25.9687500000582	33.90625
2522.41245441116	3325.77770686887	0.776568856952462
2600.16542682623	5079.27612841071	0.659729318089331	30.3125000000582	35.0625000000582	39.5937500000582
2516.6006917181	2924.08827212221	0.688959207142739	8	16.1875	36.21875	38.5937500000582
2635.44826348388	1757.89160723935	0.724122831579826	0.656250000058208	29.25	35	37.6562500000582
2523.15236342768	2057.13634072594	0.605388829954932	34.09375	36.34375	39.125
2495.26999983868	2825.99201908337	0.687735706938079	5.5	24.8750000000582	30.6250000000582	31.7500000000582
2489.72575967975	3669.63806911231	0.565278115924016	22.8750000000582	31.2187500000582	36.8437500000582
2507.81000646751	2988.94583847068	0.65044281721354	1.50000000005821	28.2500000000582	28.875	31.3437500000582	33.0000000000582
2474.16885122494	3792.09211076539	0.673110312214373	34.25
2437.5	1467.46886040177	0.858919601882004	24.9375	29.1875	31.4375
2558.86893856083	3100.29869134721	0.71432305964985
2746.77614469999	3484.04998046315	0.599665995639197	0.5625	28.28125	32.65625
2722.7870748906	3454.11756013175	0.557618222279522	30.90625	32.875	37.5625
2563.47315747297	4325.98391231027	0.871229032791775	25.90625	36.75
2626.82774173266	2928.69596865067	0.704781573673946	28.6875	31.875	34.53125	37.15625	39.9375
2626.00979437309	3971.04017366539	0.664310552028036	0.5	4.96875	6.46875000005821	28.6875	33.28125
2575.65203114248	3762.12904596943	0.623305209648103	1.03125
2616.17433042827	2101.73454965136	0.622203159657878	6.0625	28.625	39.15625
2483.82942010204	3958.75914051914	0.677046029414116	28.875	35.5	37.5	39.0625
2480.08668593779	3131.46517078043	0.632240707054046	27.3125	31.53125
2561.41149234043	4003.41130919333	0.762873914768891	34.28125
2495.77678778549	2883.79033433654	0.703422429176938	30.71875
2556.26444383569	3624.02190447919	0.748631072189243	32.7187500000582
2508.22941085801	4116.50380605362	0.614753862677369	0.34375	23.9687500000582	30.9375
2676.03199992999	2193.35674652048	0.832270594107232	2.6875	28.5000000000582	32.28125
2495.25163337087	4440.39816113588	0.718399389310319
2714.70744958121	1248.62204730481	0.739997919079756	28.8125	36.0625	37.9999999999418
2633.17398528132	3165.41086606483	0.64509172363258	11.0937499999418	26.03125	29.5937499999418	32.2500000000582	34.0312499999418	36.2499999999418
2515.81868969978	3457.25669687151	0.692206336359626	29.1874999998836	32.4999999998836	37.65625
2561.02906085944	3415.12590992943	0.78873560837217	30.6875	34.125	39.09375
2488.2537480005	4828.96155205624	0.545391572964053	19.09375	29.3124999998836	35.4375
2611.67326201724	3921.20017453764	0.63648756770893	18.3125	28.96875	33.25	35.90625
2522.25631423498	3669.40717246194	0.67089187721411	29.96875	33.65625	35.90625	38.71875
