# Supplementary material for: Millisecond-Scale Motor Encoding in a Cortical Vocal Area
Source: PLoS Biol. 2014 Dec 9;12(12):e1002018. doi: 10.1371/journal.pbio.1002018 (PMC4260785; doi:10.1371/journal.pbio.1002018)
Supplement: Data S2 — Spike timings and acoustic measurements for all cases. All spike timing and acoustic data analyzed in this manuscript are provided in .csv files, which each contain data from one single-unit or multiunit case. Rows represent the multiple renditions of a song syllable. The first three columns contain the acoustic parameters of pitch, amplitude, and spectral entropy, quantified for each rendition. The following columns present spike timings, which are referenced to the beginning of the premotor window. (ZIP) [file pbio.1002018.s004.zip › MU_18.csv]

pitch	amplitude	spectral_entropy	spikes_1	spikes_2	spikes_3	spikes_4	spikes_5	spikes_6	spikes_7
2555.28751398532	1901.58955253494	0.679527306202932	9.71875	26.84375
2559.46606983459	1083.98518575863	0.634954579504804	4.78125	20.40625	23.28125
2541.6413324973	1466.72766848366	0.821121319236031	4.5625	8.875	17.03125	21.4375	23.5625
2473.87629447201	1311.54375441803	0.878594829852762	4	16.84375	22.5	35.59375
2537.74794182844	2328.95124270326	0.656609168414054	9.25	20.46875	22.34375	24.1875
2545.31359521372	2265.2888473802	0.713176550460179	1.78125	3.71875	21.5	23.59375	26.75
2511.08713962579	3249.45128027511	0.705007208367979	3.6875	6.34375	8.40625	20.5625	25.96875
2692.74214129231	1049.90526432616	0.545454927512721	2.4375	24.90625
2490.77854103974	555.704892593176	0.917701151986053	5.625	7.84375	24.4375
2572.71923931274	1366.8788534691	0.603000736800159	2.59375	5.03125	7.03125	19.84375	22.6875	25.21875
2541.82740938126	2522.85728541532	0.627597844973671	2.93749999999272	7.375	22.0625	24.15625
2561.74555394753	2002.54724253888	0.63408378036027	2.53125	7.96875	22.59375	24.71875
2519.82527014287	2107.14131531403	0.68088780510806	3.96875	6.40625	8.625	21.09375	23.2499999999927	25.21875
2528.20704387581	2070.70226860262	0.753184066162218	5.71875	7.28125	20.71875	26.6875
2509.37140235037	1432.92086557531	0.743418200075627	3.71875	5.96875	7.84374999999272
2548.18156524925	2647.08920549197	0.69620657231216	1.78125	6.74999999999272	9.28125	20.7500000000073
2516.47408862268	1934.24732779471	0.76575131611234	4.5	6.90625	9.28125000000728	21.5625	24.0625
2524.50799250842	2035.16666983071	0.720761862997249	6.96875	21.59375	23.78125
2493.41139621676	1778.1721977918	0.887387194765627	5.84375	8.96875	20.84375	29.09375
2609.29369013333	521.058498100367	0.754585612191896	4.5	7.65625	19.53125	21.75	23.78125
2568.7384633391	415.614038275453	1.12001081642138	5.90625	7	20.7812500000073	26.125
2567.36271859369	943.216043352865	0.920891879482312	2.84375	17.5	22.625	24.4375	25.46875
2549.58116547618	1456.17181514332	0.864594054019501	4.09375	7.18750000000728	9.96875	20.5	22.90625
2497.011573772	1246.2780228156	0.885036741973704	5.53125	6.8125	8.75	20.28125
2511.00198677815	1450.69443986483	0.667959536490986	3.46875000000728	6.12500000000728	9.4375	21.96875	24.25	27.5625
2759.40460937383	1201.74746164329	0.985877963289437	9.34375	21.40625	24.9375	27.1875
2514.82015818524	1651.26833486266	0.642014604501827	2.96875	7.4375	20.875	26.59375
2563.36952506576	1044.57100124542	0.845052696622472	3.06250000000728	7.90625	20.59375
2563.93256229364	1410.93887407011	0.721568363963137	3.625	8.28125	17.28125	21.09375	24.0625	33.6250000000073
2509.65759129532	1662.84975361993	0.748353643582991	4.21874999999272	8.25000000000728	23.625
2811.007735012	1411.97015034069	0.959456790339433	3	5.6875	7.40625	26.375
2629.94958910573	1104.26667858305	0.792551478132345	5.53125	9.09375	20.28125	23.03125
2511.5950855772	1208.44328077998	0.692072587791592	4.875	5.71875	7.375	19.0625	25.46875	34.15625
2531.03256571896	1407.61714134627	0.834427218946276	6.875	9.40624999998545	21.0625	25.875
2498.23041103718	1249.89774296537	0.820743679910101	5.8125	10.53125	23.1875	27.5312499999854
2494.37079187412	1089.04389613075	0.69155054117761	3.71875	6.0625	7.96874999998545	20.78125	24.71875
2661.55752587029	1419.55736438062	0.866915512158158	3	6.46874999998545	8.56249999998545	23.3125
2504.49279367867	1391.33088137276	0.77429354196677	0.96875	8.46875	20.65625	24.96875	25.0624999999854
2513.51162328836	2125.20045831678	0.655679188575835	3.15625	5.65625	8.9375	20.5
2684.75286091125	2036.46338775167	0.892144344263018	6.625	8.34374999998545	21.15625	23.6875	38.28125
2516.13634497351	1619.39340575154	0.719993958154953	3.25	5.71875	9.53125	22.1875	26.4375
2497.17675166722	1887.15654600325	0.773128181278447	2.4375	5.875	20.4687499999854	23	26.3125
2682.16725555832	1647.78179532	0.991774983463669	5.5	6.75	7.96875	9.65625000001455	21.625	28.0000000000146
2625.79183475177	1481.07768181585	0.7511099435299	7.78125	9.625	20.5937500000146
2580.99397625331	1139.71542996902	0.882320578743339	5.09375	6.3125	8.53125	20.5625	24.15625	26.28125
2554.63367080209	458.559564285036	1.28697693453667	6.15625	8.59375000001455	8.75
2615.49560824741	1127.90175913407	0.814425331115845	3.59375	6.21875	8.15625	24.4375	28.78125
2573.40633529209	924.914198691565	0.851348140635587	4.46875	7.09375000001455	10.1875	22	24.5625	27.0312500000146
2575.55444179738	2112.02399189361	0.579061930122808	4.15625	10.1250000000146	12.3125	21.6875	27.75
2628.68633772308	1849.38725430996	0.834212759732835	2.03125	4.65625000001455	6.28125	22.625	24.1875000000146
2582.95875448946	446.867361857358	1.26029214380247	21.28125
2559.0122570385	663.427632360287	1.19392244910833	6.71875000001455	8.96875	21.2812500000146	24.34375
2597.39272431131	1768.33209057006	0.656208269407203	5.5	7.12499999998545	26.5937499999854
2637.92232891805	2216.1629911883	0.521969004079244	1.21875	4.9375	18.90625	21.28125	23
2522.01268444043	1766.11793353328	0.890531982794771	3.40625	6.15624999998545	10.3437499999854	26.09375
2556.785046367	2994.69683299051	0.63439148524815	2.84375	5.28125	20.75	23.9999999999854
2437.5	1367.16327765265	0.791137274141193	4.81249999998545	7.4375	20.75	26.90625
2525.94261132525	2375.4010126448	0.6294038473051	3.0625	6.1875	8.4375	20.4687499999854	22.96875	25.59375
2544.11779103945	2506.55698594343	0.658988817758073	3.4375	7.84375	21	23.09375
2523.81629284784	2881.36381504257	0.73060823058951	5.15625	7.875	24.625
2562.81206300419	1665.80568381889	0.663857520994677	2.71875	5.0625
2557.78955732211	3766.71015669874	0.645991589702203	4.25	6.71875	11.1249999999854	21.625	24.5625	26.8125
2547.38706872259	3968.02926392909	0.626890020323891	2.40625	6.46875	21.6874999999854	24.4062499999854
2550.25084688303	1500.01891196894	0.759453364183858	3.78125	5.5	5.875	8.06249999998545	17.21875	20.40625
2591.27220956144	1298.3830419129	0.859812252748309	1.46874999998545	3.5	4.34375	6.46875000001455	19.7187500000146	24.53125
2508.64050302604	1213.33907035943	0.861741967744215	2.875	5.53125	6.2812500000291	8.03125	23.5625	26.9375000000291
2545.94032437929	1455.31482323181	0.657093892680984	3.9375000000291	6.34375	20.2812500000291	23	26.15625
2644.94415150589	1240.71183345084	0.915744732461695	5.15625	6.84375	20.09375	22.84375
2518.79217108924	1855.1014782443	0.816676955486364	2.9375	5.75	8.0937500000291	20.96875	23.2500000000291	27.53125	35.9375000000291
2506.60833285107	1751.7837630773	0.800577203173506	5.8125000000291	7.90625	23.5000000000291	30.1875000000291
2559.67799339414	2421.4983451285	0.631040515646747	3.0625000000291	5.78125	7.2500000000291	7.375	19.9687500000291	22.53125
2614.40175990642	529.531172481422	1.09218023896488	4.59375	7.125	20.65625	23.375	26.5
2557.82221633486	839.08034490203	1.13072905946223	4.3437499999709	7.0625	8.2499999999709	21.03125	23.34375	27.96875
2511.99790734789	1579.26096023379	0.933804526693096	4.78125	7.21875	21.40625	23.75
2567.72760262889	513.764632662283	1.20519691439119	1.3125	4.5624999999709	7.0624999999709	8.96875	10.375	25	27.65625
2490.27010380775	1394.84114489157	0.980528010938741	1.5	5.1875	7.2499999999709	19.90625	22.4375	27.0624999999709
2497.95034215401	1512.16754036815	1.10301183982605	4.4062499999709	6.84375	9.34375	21.9687499999709	24.96875	27.96875
2494.74621235892	1125.73068149952	1.07794868628847	6.2187499999709	8.875	21.375	24.3125
2740.31022946182	929.982392349133	0.762823200391798	4	9.75	24.09375
2492.73908824603	1245.537934451	0.921854936546806	2.1875	4.1249999999709	7.0312499999709	24.4687499999709	34.7812499999709
2499.17573967697	1074.51831313259	0.872030565796677	4.53125	7.25	22.375	25.5625
