# Supplementary material for: Millisecond-Scale Motor Encoding in a Cortical Vocal Area
Source: PLoS Biol. 2014 Dec 9;12(12):e1002018. doi: 10.1371/journal.pbio.1002018 (PMC4260785; doi:10.1371/journal.pbio.1002018)
Supplement: Data S2 — Spike timings and acoustic measurements for all cases. All spike timing and acoustic data analyzed in this manuscript are provided in .csv files, which each contain data from one single-unit or multiunit case. Rows represent the multiple renditions of a song syllable. The first three columns contain the acoustic parameters of pitch, amplitude, and spectral entropy, quantified for each rendition. The following columns present spike timings, which are referenced to the beginning of the premotor window. (ZIP) [file pbio.1002018.s004.zip › MU_19.csv]

pitch	amplitude	spectral_entropy	spikes_1	spikes_2	spikes_3	spikes_4	spikes_5	spikes_6	spikes_7	spikes_8
2624.59805592852	1558.16305899489	0.855356344322762	5.4375	7.90625	20.75	23.21875	27.28125
2567.39503371047	3982.62890521847	0.797518722134044	3.6875	8.46875	11.46875	22.59375	26.8125
2545.553713425	1850.32647180846	0.762028380111367	5.71875	7.78125	12.03125	23.90625
2559.8354431093	3041.87020192713	0.918232823424771	5.59375
2562.1570342718	2407.83791834166	0.878245870489613	6.78125	9.28125	22.5
2597.97426341464	2901.91920297716	0.601915363756181	4.84375	12.65625	22.09375	27.40625
2549.03286186798	1572.73334203739	1.04036323348822	5.71875	9.90625	27.28125	31.46875
2584.52220184088	3624.27376611647	0.815182055513082	7.84375	22.59375	27.3125
2619.24624507496	613.68129102849	0.712124890236128	5.0625	20.78125	26.15625
2561.08239597273	762.200598391188	0.917427519953325	7.15625	9.84375	21.125	26.4375	28.125	34.4375
2641.87574081156	910.452713717683	0.867289205877875	3.65625	6.34375	8.84375	12.9375	21.46875	23.78125	26.28125
2558.82807397227	683.558300673383	0.956860005440287	6.5	9.9375	24.8125
2585.85964675115	2309.36680323298	0.922567097920563	3.25	6.09375	20.65625	22.96875
2722.10531479898	1172.99193789238	1.24977494855158	4.25	12.3749999999927	21.125
2543.21994219155	1088.01497389071	0.911761750759628	4.4375	7.21875	10.8125	25.0312500000073	27.625
2602.9245695655	797.575433194381	1.07362891614414	3.875	10.6874999999927	20.6875
2562.02310830828	1061.91396486292	1.25094428026761	3.78125	6.40625	10.78125	21.28125	23.25	35.90625
2615.66478196689	2245.73358111492	0.593285018021927	4.53125	8.40625
2660.48954251797	1761.88571709274	0.877380959999824	9.08873589303403	21.338735893034	26.463735893034	31.9949858930268
2578.16176579494	1927.57722767412	1.04778648100273	8.43248589302675	11.9637358930195	13.8699858930268	26.1824858930268	28.4637358930268
2437.5	2406.24754578265	0.914911035883696	5.27623589302675	7.52623589301948	9.08873589302675	20.2137358930268	22.3074858930268	26.0262358930268
2574.44138417046	2229.68713023605	0.827373180893498	4.36998589303403	6.46373589303403	21.213735893034	23.776235893034	25.901235893034
2564.73508820079	2856.99039889473	0.842162281057555	3.80748589302675	6.33873589303403	8.52623589303403	23.494985893034	28.526235893034
2488.54304691637	2890.86839979692	0.915688697506861	4.61998589303403	9.18248589303403	14.744985893034	21.619985893034	29.994985893034
2602.19415152714	3652.5416312915	0.934088573963225	4.74498589303403	9.46373589303403	22.369985893034	24.557485893034	28.307485893034
2560.65160838248	4208.62474491034	0.778732177043542	7.49498589303403	21.9012358930268	24.6199858930268	26.869985893034
2437.5	2828.53005024917	1.16864221037392	4.96373589303403	8.93248589303403	21.088735893034	23.463735893034
2620.94536873586	2329.10198714225	0.87939579180814	5.5625	7.78125000001455	23.4062500000146	27.1562500000146
2514.56156548907	1455.01458294796	1.11200301397381	8.34375	10.8125000000146	20.7187500000146	23.0625000000146	28.2500000000146
2594.63630556071	2708.38018808969	0.71265091311936	4.71875000001455	7.125	11.03125
2549.23454541964	3305.50812986627	0.926534903001719	4.84375	9.15625	20.5	23.65625	29.65625
2614.56657832907	487.42265455947	1.08540742227261	4.4375	6.93749999998545	20.3749999999854	22.4375	24.3125	27.0937499999854	36.625
2437.5	659.845851513065	0.733862575256678	19.8124999999854	23.4374999999854
2762.10027780331	232.786952378646	1.25040611293548	3.43749999998545	4.6875	7.28124999998545	16.59375	18.6562499999854	20.25	36.4374999999854	39.9999999999854
2492.49582952481	892.683303496908	0.672997900104085	4.71875	7.15624999998545	24.25	28.53125
2563.05243642246	658.630173567924	0.821031085544237	2	6.9375	8.93749999998545	23.0312499999854	26.75	27.8125
2628.43708723465	855.303956680609	1.1423792459818	5.90625	6.8125	9.09374999998545	12.0624999999854	21.8437499999854	24.40625	26.4374999999854	31.0624999999854
2557.34404719338	1337.8985690366	0.775238869612458	4.03125	6.71874999998545	8.62499999998545	21.21875	23.8749999999854	29.84375
2555.79975423866	1960.51892963421	0.847310279340276	3.65625	8.3125	14.1875	20.53125	22.6562499999854
2518.75536949228	1534.1821936214	1.24773708575026	7.84374999998545	10.6874999999854	12.7187499999854	20.8749999999854	23.625	26.5	38.7499999999854
2588.06743536876	3664.0299864537	0.754612361073282	3.84375	8.68749999998545	10.75	22.875	26.9375	27.28125
2636.70084592994	2427.99301733035	0.837180664818717	5.0625	6.9375	20.21875
2568.742386705	1983.32892153265	0.77331081870133	4.03125	9.25	23.53125
2497.22394246493	2843.85844395315	1.18369171331259	8.15625	10.0625000000146	23.1875	25.84375
2608.43679175497	4189.65203100187	0.750255763016847	4.5625	24.6250000000146	28.34375
2537.01997086709	3085.17212904872	0.732824229041476	4.34375	6.78125	9.96875	28.15625
2609.11769491062	1719.39547756192	1.19081871279541	7.40625000001455	9.09375	21.71875
2557.86565692963	2071.69418380576	1.21030127771478	6.46875000001455	25.7187500000146	28.96875
2761.64695086533	2405.38014681082	1.05274176350861	4.87500000001455	7.40625	21.59375	24.375
2564.58143969721	1296.79163774737	0.72840293222127	8.09375	22.90625	24.96875
2536.35322406822	1121.31875888735	0.75623407468405	6.65625	6.74999999998545	23.6875	27.1874999999854
2518.98735753426	1830.67291195756	0.768149612778707	4.09375	6.40625	8.34375	22.875	23.4687499999854
2584.96397853525	1682.24546529705	0.638111085463362	8.03125	20.7812499999854	23.7812499999854	29.1562499999854
2502.55916289263	1300.03356852366	0.790655382579852
2554.82902067711	610.590060571329	1.00928491304956	4.18749999998545	6.43749999998545	8.96875	10.7499999999854	23.1562499999854
2515.50264170761	1547.81632884578	0.842316207294341	2.84374999998545	5.15625	10.84375	21.3125	24.25
2527.47471768411	1255.47875985693	0.904889883488057	5.875	7.75000000001455	10.90625
2602.79542921732	629.315677374572	1.0865995057578	5.53125	8.2500000000291	22.2187500000291	24.5
2554.76990543961	972.668790600463	0.836827644457772	5.15625	22.6875000000291
2500.82049725342	794.371604009667	0.822090718632645	7.875	26.9375000000291
2491.50253804051	928.185914681327	0.936173289982282	4.5937500000291	9.21875	22.53125	25.71875
2483.79329384174	2506.61607101841	0.832111910443905	8.75	10.21875	16.40625	25.71875	27.9375000000291
2500.80228339859	1416.92061005898	0.810410040806919	4.9375	7.6562500000291	9.25	24.625	27.5000000000291
2494.94006166169	1350.75431872941	0.765651651683078	6.75629838003078	8.03754838003078
2510.99933327602	2165.22218805759	0.724451203613682	3.53125	26.9062500000291
2666.10047156071	806.490421950415	1.04550542872255	3.6875000000291	6.6562500000291	21.6875000000291	26.5
2586.62587843176	2065.37718975592	0.682636774578667	22.4375	24.375
2559.67024555141	475.284445737641	1.13633690531305	8.5937499999709	26.0625
2559.77764573956	1417.32658679875	0.731947619136777	4.5625	21.8124999999709
2505.44180419008	1343.05715470145	0.722494383603717	4	8.8437499999709	20.09375	26.6874999999709
2521.44546739617	1589.62235272113	0.776151185131713	3.875	6.65625	26.2499999999709
