# Supplementary material for: Millisecond-Scale Motor Encoding in a Cortical Vocal Area
Source: PLoS Biol. 2014 Dec 9;12(12):e1002018. doi: 10.1371/journal.pbio.1002018 (PMC4260785; doi:10.1371/journal.pbio.1002018)
Supplement: Data S2 — Spike timings and acoustic measurements for all cases. All spike timing and acoustic data analyzed in this manuscript are provided in .csv files, which each contain data from one single-unit or multiunit case. Rows represent the multiple renditions of a song syllable. The first three columns contain the acoustic parameters of pitch, amplitude, and spectral entropy, quantified for each rendition. The following columns present spike timings, which are referenced to the beginning of the premotor window. (ZIP) [file pbio.1002018.s004.zip › MU_2.csv]

pitch	amplitude	spectral_entropy	spikes_1	spikes_2	spikes_3	spikes_4	spikes_5	spikes_6	spikes_7	spikes_8
2760.70931542686	184043.578752524	0.773393817346115	19.0250000000001
2765.46539283415	84276.0278208517	0.505834579289109
2765.7709125671	133145.696575684	0.506119531789256
2815.59102767858	282886.336802492	0.361546890173058
2815.29164797626	98006.3820214298	1.01099785255056
2844.963626613	742223.296026088	0.765726206506673
2846.31409729589	734626.737822603	0.657655650518044	13.2453125000002	14.8078125000002
2852.5628069052	360525.665099046	0.891787820513513	17.0984374999998	20.4421874999998
2852.72874911374	362452.535166287	0.998648193030312
2851.48281090746	956890.46077298	0.789009292897994
2858.01882162714	338855.305014963	0.525855730798231	15.6140624999998	31.6765624999998
2869.4322371634	649518.776947961	0.903398867248946	1.37656249999964
2863.34055103044	992732.49169859	0.773541741954814	2.71406249999927	8.80781249999927
2888.35771137468	629941.311212748	0.811658441565023	17.7328125000004
2913.89611454798	1585352.28056623	0.754667642957829	22.5843750000004
2865.46657966845	1231813.9336964	0.805092227663757
2886.24927079551	442469.793062541	0.94960259561511	0.248437500000364	9.27968750000036	33.7484375000004
2711.65472366346	1240331.55848207	1.00360237220271
2839.49057448052	834709.487999649	0.877685484993614	27.6156250000004
2895.31883518031	325933.565249676	0.461508212436443
2886.15195675728	527042.510305543	1.16612161014765
2885.97720756802	2255442.48887593	1.1427540460552	11.0687500000004	17.8812500000004	30.0687500000004
2798.26511595066	81234.0164223857	0.740255393119129
2498.468750573	20981.7541741117	1.15199232100281
2818.93559988004	778636.022340732	1.26510131220493
2842.18290320065	1117580.04892018	0.621943106655874	2.22968749999927	24.9796874999993
2826.16773502294	333067.157815966	0.747873776823932	34.6343750000015
2815.27760780098	395365.470638461	0.799696730251135
2815.05421960477	205350.943150794	0.734733403150939	39.6687500000044
2641.33220277428	59581.8053282649	1.00543772134863
2798.14285461589	250539.364675765	0.924016596244183	37.8390624999993
2861.42347123123	84791.4121398671	0.924613429980397
2842.06834938882	212827.335253281	1.07438107389827	30.0250000000015
2600.61972067675	92555.3460352398	1.197253302765	13.4937500000015	26.2125000000051
2753.39028362643	219744.450906203	0.74170711059269	11.0015625000015	13.1890625000015	27.1578125000015
2872.87821339171	62568.8757445406	0.710321750926518	11.90625
2574.54680000506	58263.9464260523	0.93574702022561
2678.46878031746	213680.747465191	0.987049775010722	13.0171875000015	29.7046875000087
2634.59911358142	174304.156694528	0.800887472816016
2626.39339024529	312014.936143091	1.01005242535713
2724.30289207084	972933.443992783	1.02479643546726
2746.21928362782	833448.460725041	1.05205762811993	1.83750000000873
2795.85491277708	516633.543259713	0.922637895489532	29.9625000000087
2587.1836231116	432814.279032316	0.583216036779092
2733.22040804882	904650.924471306	1.04492619541101	6.75468749999709	21.1296875000044
2624.14519054415	437296.17163913	0.968787319001094	37.3249999999971
2707.83862250053	1003251.29513719	0.84630514607748
2626.99933980904	657660.26442498	1.02454052697415	19.265625
2612.17523049283	815080.205241258	0.992083665244748	19.8890624999985	29.0765625000058
2634.7367176918	1334572.04167561	0.598940080753477
2614.82760586506	1332986.28612645	0.651326011484835	3.83750000000146
2469.09505966422	58989.6633963479	1.01493125424051	15.5296874999985
2814.21269849559	116766.656011642	0.921718855194459	6.66249999999854	10.5374999999985	14.0687499999985	20.9749999999985
2634.07731294229	178992.44801784	0.956882415552847	13.7687500000029	17.2375000000029	19.6125000000029
2624.34727710849	140375.221720539	0.643903762357289
2536.6371148208	87512.3065980014	1.06133287395328	9.40937500000291	21.0656250000029
2594.66192624363	324986.912499969	0.990820566921755
2880.43260218704	1452447.54904808	1.0671237015597	16.7874999999985
2646.63576135652	335355.918441123	0.687319174547563
2641.96355971121	1061468.99636377	1.0676010070124	21.7015625000058	26.0140624999985
2643.91497774772	490739.946763766	0.988458230127746	11.4046874999985
2858.48222114274	176920.175376707	0.975300452848795
2585.10576085851	755742.991754128	0.660075321708706
2953.39969805586	300085.884461619	1.06934664235917	22.671875
2871.67974070341	369929.705235211	1.2397353509213
2575.71249071789	914572.890005371	0.798703513961385	15.2140625000029
2763.80756300358	1118845.69376766	1.15936334748627
2457.71431921113	42967.5675411084	0.816555311634063	7.63749999999709	11.9499999999971
2908.10494389933	1816859.19163405	0.743540840168837	16.0109375000029	38.7921875000029
2672.22260245618	934805.687963522	0.908203135360179
2756.60027130211	638630.598516948	0.570717453827962	9.5390625	18.0078125	23.3203125	33.9765625
2627.95306314797	314322.855406649	0.714087933626681
2640.68289394157	944164.654991486	1.14029224786811	8.72031250000146
2815.28243393035	486188.476713063	1.00102701269968	20.3625000000029	29.3000000000029
2844.03279078155	242470.296605113	0.994055440933266
2884.5009045132	441191.250193176	0.698789708798645	26.2906250000015
2612.12213800413	373357.948266745	0.677891298597703	17.609375
2646.01888408612	1330031.22560194	0.717018865591832	20.4031249999971
2766.49583435853	720395.25897287	0.938707063146592	38.2859374999971
2788.97238836044	131606.712949402	0.872197099581322	16.9906249999985
2888.94006438372	312612.911238032	1.23834222497467	14.5203124999971
2845.46028858999	441699.537305612	0.87146279417491	2.1484375	14.6171875
2574.41450834486	146117.25134441	0.528798417662655	18.7531249999956
2589.2800760792	48890.2786192262	0.329130762449607	10.6937499999985	16.5999999999985	39.5374999999985
2857.43693080345	339883.466895915	0.900746070444983	1.6015625
2803.33971547171	790837.899105243	0.909058779649922	0.562499999992724	12.59375	13.625	16.53125
2616.43552642637	82815.1376631651	0.932759534902138	2.38906249999854	23.7640624999985	29.9515624999985
3255.82244500323	1264.23227355569	0.777991183296524	18.0859374999927	37.7109375
2745.85692620208	218073.123511828	0.927833992697725	9.45625000000291
2769.65318387349	314229.241202117	0.769554452436805	5.82187499997963
2863.004984665	273731.12224544	0.772558143735038	2.25937499999418	7.72812499999418	18.2281249999942
2832.12420784418	272093.592835752	0.868515656356002	20.7828124999796	26.5953124999942
2817.95186982523	130249.242555052	0.910191695892362	16.9718750000029
2839.9684169059	447435.953856903	0.776245807158126
2878.03456067588	289839.489184906	0.910128082324062	12.9468749999942
2470.25194086368	78247.0029881349	0.300484230111978	17.0656250000029
2589.84075560008	144564.46283041	1.01259435903551
2591.86431683606	121830.889736582	1.05298167728463	7.18437499998254	8.99687499998254
2636.29054131669	942136.905355098	0.72846482843122	14.2781249999971
2597.13011049719	806175.264024993	0.65583144081061
2800.78787818106	230626.178082424	0.726885439864387	4.88749999999709	26.7937499999971
2846.08795232412	158836.279133622	0.868101121099474	6.95468749997963
2845.44403270428	300789.656732778	0.846207813042461	14.2703124999971
2590.11449163993	653149.691742041	0.742856734348801	2.2421875
2527.71204322508	1450643.68395838	0.768299310125979
2856.90495232897	986283.686255979	0.839181196836625
2565.99007619564	464385.200263462	0.845782133294339	13.2093750000058	25.0218750000058
2832.61892179099	274022.471723528	0.767405726061862
2827.17293966167	576175.314786003	0.853015545990949	10.5124999999825	15.2312499999971
2847.77282133497	396486.164330978	1.23218027055343
2833.06062674888	1767352.85496955	0.49768758949857	10.8406249999825
2845.50855027415	869341.600317889	0.881478956276521	38.7468749999971
2895.28378145021	830221.217706873	0.759426616681476
2682.43985681801	184790.433938537	0.660222625259534
2614.89020115835	33005.1187374373	1.18849818160648	9.75
2737.50977165801	782116.904502665	0.856143333914877
2515.27125534666	135948.206882742	0.464453606072614	8.43124999999418	15.8062499999942
2601.6839339833	814974.765361397	0.809667849914251	14.7562500000058	35.6000000000058
2587.06740462972	1659524.98885789	1.0175230854285	7.00625000000582	18.8500000000058	26.6937500000058
2599.64780295108	808844.150603898	0.995990647705058	7.02656250000291	10.7453125000029	18.8078125000029
2777.61277020519	1372664.33322584	1.10053048272424	9.62187499999709	12.7781249999971	14.3093749999825
2756.3593396059	1658485.38663436	0.858242900339494	6.85781250000582	9.88906250000582
2764.00677623778	1176995.8991289	0.985949596007426	8.015625
2763.69438972853	491687.4913541	0.765701226167238
2548.91741647118	796131.895015044	0.829043740131058
2595.83141744757	722262.208656132	0.84575834812176	33.4921875
2761.47212764194	1041445.01592187	0.659363546494809	13.6921874999971
2734.37092023726	183953.836234316	0.970803184288891
2680.3443978984	406418.005891091	0.847569889752055	2.35624999999709	5.41874999999709	6.79374999999709	12.2312499999971	19.4187499999971	22.5437499999971
2745.4483630587	643828.456417734	0.994996666780474	13.359375	14.515625	19.421875	28.828125
2911.90062705648	206258.631202447	0.974447019222461	16.6281249999884
2915.40581101296	247431.253621728	0.826311718688142	16.4171875000029
2566.7164388833	55492.1009478446	0.866796086591281	3.10000000000582	8.53750000000582	16.0687500000058	17.6000000000058	19.1312500000058	31.2875000000058
2624.97892318684	140934.484111174	0.904201832190883	4.20781249998254	11.6140624999971	16.3015624999971
2643.33967218434	285457.521996814	1.22271761333402	10.2828124999942	11.1265624999942	13.4078124999942	23.7203124999942
2507.33456135927	55199.6758482701	0.864141445106555	0.86250000000291	10.7375000000029
2309.3988431158	40418.5747302018	0.953252898788331	8.5625	11.71875	22.125	24.09375
2400.30756663692	30850.6459492626	0.955115262434095	4.37968749999709	8.75468749999709
2763.96422024425	288097.95922113	0.97477287963992	2.80000000000291	33.5500000000029
2801.02902281811	404409.614262782	0.771726569145219	4.57968749999418	7.48593749997963	17.1734374999942
2733.90514222486	174985.490125288	0.852574998502066	10.9781249999942	20.0718749999942	36.8531249999942
2885.81187191547	631782.321666588	0.863928644565327	4.28750000000582	8.10000000000582	14.4124999999913	21.6312500000058
2722.02601307086	124883.112281092	0.680376996533546	2.37500000001455	8.96874999998545	35.6875
2711.68027005684	213360.572988918	0.911313619013976	7.07343750000291	9.41718750000291
2869.78866375616	448533.187016052	0.968735827313813	5.49843750002037	8.52968750000582	23.1546875000058
2651.18910549326	346228.625784331	1.04165484099966
2404.40589767937	64556.449989722	0.935724823222569	17.0437499999825
2600.68894259739	200432.773889203	0.963505247623133
2633.99550211499	235578.417454877	0.939752752569636	19.4093750000029	20.5343750000029
2664.46264995699	105863.844277292	1.01864680020178	3.859375	4.953125	7.73437499998545	10.578125	15.7656250000146
2838.61434501675	85257.1571113758	0.887670843670512	9.28750000000582	17.7562500000058
2700.56263129995	32336.186443527	1.12574896752266	13.4046875000058
2627.80337536012	253950.032367522	1.03982519952008	39.0031249999884
2624.58367068632	342936.925150817	0.925764401230323	15.1484375	16.4921875	23.6171875	26.6484374999854	35.0859375
2562.55372222922	837886.048753913	0.91794045781879	11.5437500000116
2896.31624381441	238791.571694372	0.842755348529406	12.1984375000175	14.7921874999884
2639.28122827698	46786.1435121985	0.464857400300022	2.8281250000291	14.3906250000291
2749.48099795737	155885.384324803	0.77847854961911	9.75468750001164
2882.85638139745	305629.140913175	0.911457925072741	6.4765625	17.1953125
2657.03088702577	91725.7573986758	0.780813095126571	7.89218749999418	9.23593749999418	10.1109374999942	13.5796874999942	16.6109375000233	20.5796874999942	24.8296875000233	38.1109374999942
3059.9841737966	753621.937644756	0.731644998285036	8.34531250002328	14.3453125000233	16.1890624999942	26.0640625000233	33.2203124999942	36.0328124999942
2674.49083765494	144468.562571779	1.06672541738212
2913.90091488296	38492.6891647176	1.02478278901004	0.798437499994179	5.11093749999418	8.26718749999418	11.7046875000233
2646.15286475308	216231.238385022	0.601140139874473	10.9546874999942
2748.16384469963	84652.7665806326	0.936662535701961	7.59218750003492	12.4671875000349	13.1546875000349	21.5921875000058
2888.93626694363	442878.460702409	0.990619075723266	13.5296875000058
2620.06681285555	187085.230975843	0.998640651166019	0.942187500040745	9.75468750001164
2733.2382537298	60319.2941141303	0.678749496922205	38.5656249999884
2750.94467972603	249412.247412147	1.0242761075173	13.6078124999767
2762.17058237967	432326.637897805	0.890024906310647	9.92343749996508	33.0484374999942
2766.02439223207	496870.365209607	0.866541574328026	12.9828125000058	39.4203124999767
2815.17324930085	220313.30105074	0.977723696670809	16.0015624999942
2740.25377599557	195388.657444707	0.905024683335611	5.24374999999418	38.5874999999942
2758.94493173893	283237.578586931	0.649229950323584	2.16562499996508
2733.94778708486	162543.738730278	0.67009361285927	10.3031249999767
2759.52198711589	313276.257855145	1.04338271426419	0.165624999994179	5.72812499999418
2755.53237737125	697135.205452033	0.934633734103408
2752.23192144524	739186.154770206	0.933008433777395	2.30937500001164	7.37187500001164	10.9031249999825	24.3406250000116	26.5593750000116
2743.38218826254	530371.49079478	1.07915915238946	5.67343749999418	9.26718749999418	12.3296874999942	21.6109374999942	29.7671874999942
2640.31354752756	957598.658810636	0.96025166975747	13.6359374999593	18.8859374999884	26.4171874999884	38.7296874999593	39.4796874999884
2623.99780925048	958464.168945552	0.959676804870888	1.68906249999418	18.8765624999942	37.5640624999942
2728.32171427814	321463.88856947	0.574992338187544	8.22031249999418	24.4703124999942
2623.96142486616	659097.902566101	0.923028567141368	9.55937500001164	12.9656249999825	21.1843750000116
2734.0442392199	849387.787836258	0.873521083480334	37.0125000000116
2732.20528193883	886194.219345999	0.822443448484323	12.4015624999884	14.4328124999884	15.9953124999593	16.7765624999884	36.5578124999884
2687.53571236092	322664.558180386	0.68097286840601	5.75468750001164	9.97343749998254	35.7546874999825
2728.35350733506	481073.597310179	0.799427181406421	18.6968749999942
2688.36266223228	692175.938049744	0.965224180548278	1.66093749998254	5.19218750001164	9.50468750001164	13.0046875000116	18.0671875000116
2640.14261832525	1513900.54161147	1.04983865206332	4.171875	13.2031249999709	24.671875
2656.67297475064	339378.997282968	0.802666654994436	6.74531249998836
2751.75392507605	234895.704443189	0.999621692845104	3.91250000000582	12.4125000000058	15.5999999999767	34.6312500000058
2777.4496591682	317779.656290866	0.857651765335985	7.06093750000582	14.5296875000058
2788.8790054107	323974.69015558	0.969532479055084	2.90781249999418	8.37656249999418	20.2828124999942
2722.86866011075	649358.935149063	0.660312951679109	10.2124999999942	15.7749999999942
2589.33243631255	19305.7006772334	0.738301815102939	9.59687499995925	12.7531249999884	13.0968749999593	19.4093749999884	24.7843749999884
2759.62805687077	312631.752008717	0.608460270286964	6.60468749998836	20.7921874999884	36.6359374999593	38.7921874999884
2832.70335270581	466412.551429202	0.737116229475558
2833.94475276631	1104981.269633	1.31463352753541	2.5078124999709
2641.05554073743	973295.622057554	0.81493439173915	5.2031249999709	14.171875
2781.5254273305	1693694.28223273	0.921492182261793
2755.70497438259	791281.39465439	0.823399294118939	6.00156249999418	17.3765624999942
2662.23440405084	452845.068271286	0.897530906554161	12.0703125	19.3515625	21.6640624999709	36.5703125
2981.87685771422	691536.892433112	0.800685366631423	3.21249999999418	25.4312499999942
2595.83326756954	306498.234419427	0.972946193973686	8.68124999999418	11.0562499999942	13.1812500000233
2770.8486734348	256640.900319545	0.989096665695293	4	20.71875
2723.61439325507	657891.25131987	0.885258897738035	3.25625000000582	14.6312500000058
2756.90553497649	545955.222344022	0.939315353814518
2773.6407949489	946156.394074041	0.870641603087932	18.5437500000116
2747.0479893794	255634.642556168	0.831529396631297	6.50468750001164	10.4421875000407	12.8171875000407	14.8484375000116	18.1609375000116	19.9421875000116	21.2234375000116	34.4734375000116
2723.33078919006	584932.401854719	0.883161954030537	1.44062499998836	7.62812500001746	11.5343750000175
2692.63185210141	966036.442816086	0.842432757273706	7.53437499998836	10.6906249999884	12.7843749999884	15.0968749999884	25.3468749999884
2709.03680707918	767629.462187873	0.95813631591471	5.27499999999418	12.8999999999942	15.6812499999942
2787.29737214993	649007.303238956	0.891195075270702	17.2374999999884
2662.98387920205	64049.0534944133	0.831760278374298	0.193750000005821	8.50625000000582	12.4750000000058
2623.61046670365	169991.903173509	0.781094253233493	2.9140625	5.6015625	7.6640625
2603.86472147443	208280.217756526	0.819948215928488	5.89531250001164	7.92656250001164
2806.4467068027	86482.0952772717	0.750008138143984	0.9140625
2658.83304349374	1159455.86387863	0.935355552203904	8.90781249999418
2488.68432606945	39294.7632568148	0.979493534449445	1.10625000001164	6.70000000001164	10.4812500000116	13.7625000000407	16.0125000000407	24.1687500000116
2474.8018059445	84178.4909879202	0.821240157070764	1.03281250002328	33.1890624999942
2382.7617461265	133668.917611085	0.757299892632536	9.83124999998836	15.8937500000175
2610.42764118385	112288.127510074	0.753056895041709	18.4859374999942	33.0171874999942
2642.39899566955	58448.0641859598	1.08809659583898	7.45625000001746	20.0499999999884	23.9874999999884
2745.549136825	132788.441915863	0.775373655904145	11.0765625000058
2745.84512257822	251438.045956346	0.845647933899719	0.0312500000291038	7.375	11.09375	19.28125
2804.36495898694	137329.817023047	0.822610109682053	4.60000000000582	8.35000000000582
2755.68647015898	192967.175375653	0.918061535275666	12.8328125000116	15.0203125000407
2770.26814959863	299571.316983841	0.86930894396378	8.1796875000291
2751.38646344206	69421.4823200488	0.712790123474898	12.9468749999942	37.3531249999942
2684.46940339369	412472.400473049	0.924039598714335	9.55156250001164	34.0828125000116
2715.3680483216	784464.49463565	0.907647390284455	0.0296875000349246	13.9671875000349	21.4671875000058
2713.61459443917	588668.103369815	0.914026257440531	7.50937499999418	12.0093749999942	29.7281249999942
2741.23849324074	1021729.63123219	0.681221644635318
2729.96305349354	252680.906137918	1.24162789044213	6.09218750000582	9.96718750000582	13.8109375000058	15.7171875000058	38.4359375000349
2722.77162377782	305374.668914763	0.930239569872563	9.54062499999418	12.2281249999942	20.2281249999942	34.3531249999942
2746.62303972397	253831.643127643	0.895791263206687	8.79062500002328	12.0093749999942	18.6656249999942
2848.77537626906	119782.867884617	0.483801607338714	7.96249999999418	9.05624999999418	11.1499999999942	17.6187500000233
2986.58804989014	26985.6544182048	0.99422138660872	12.0703125	12.8828125	39.6640625
2793.54512301937	433131.491241797	0.871608311369485	11.9453125	13.5390625000291
2756.27871075884	413412.978600298	0.87855537515194	3.32500000001164	16.5750000000116
2879.97069161936	331296.818093863	0.80723611827589	5.78281249999418
2756.81694422764	560580.316821357	0.839973773722226	9.12031249998836	13.9328124999884	15.8078124999884
2474.32508129321	215196.363999214	0.907368225715767	4.91093750001164	7.97343750001164	16.1296875000116
2925.74654957707	203128.828658243	0.653222469840235	7.3828125	9.9765625	15.6953125	16.8515625000291
2548.91388511895	57329.2863991621	0.889181725030122	8.38437499999418	10.2593749999942	17.4156249999942	24.7906249999942	26.1656249999942	38.2281249999942
2638.4859116911	98560.9566884301	0.971638979522312	3.51718749999418
2634.636735597	108024.444775085	0.797129645357838	7.69375000000582	16.0375000000058	34.1000000000058	38.7562500000058
2729.69723732606	78312.7359308265	1.1771307814576	3.85625000001164	14.2000000000116	27.9187500000116	37.4500000000116
2885.99548563421	316128.964901034	0.804038949863566
2657.1090306712	36295.5178976811	0.843508610725306	4.2734375	9.0546875	14.1796875
2585.17929601934	55703.2885482225	0.928577143121447	2.18124999999418	9.77499999999418
2629.5803938349	68445.7787237334	0.885535815939382	39.3875000000116
2903.55033184551	249835.284509077	0.729965019477946	15.2999999999884
2731.29458072212	156013.343539896	1.14051540744592	7.30937500001164	12.4343750000116	19.9343749999825
2996.90617363002	487811.526463033	0.918091176644816	8.0703125	14.7265625	28.3828125	34.9765625
2643.79213379986	28619.2423307615	1.06478809284706	6.09843750001164	9.56718750001164	13.0046875000116	25.5359375000116
2729.61765181991	26680.6742040374	1.12482439575135	10.1671874999884	13.7921874999884	19.4484374999884	35.6984374999884
2940.06211022189	67001.0538074452	1.0305254073963	15.5187499999884	16.5812499999884
2611.42485219345	162072.855890392	0.821505446256769	33.9062499999709	34.84375
2722.62451633554	96189.5844288355	1.15806611212793	31.859375
2656.53171046797	165987.984734365	1.07227141839671	3.2890625	10.4765625	26.7890625
2652.44467223222	362737.156518031	0.707509656499332	3.78750000000582	6.53750000000582	16.5687500000058
2787.94825086151	319526.00067616	1.04696214060708	5.88437499999418	36.5093749999942
3061.11068972639	453351.225905765	0.97687206693523	8.44218749998254	17.0984374999825	25.6609375000116
2953.48378458843	434211.347991267	0.907648966635415	3.29531250000582	17.2953125000058
2657.3392495893	228454.929296996	1.26633233401603
2694.49114511279	566263.238683483	1.07337324107828
2721.84021128892	127006.399726525	0.758232532974846	3.2109375	10.2109375	38.5546875	39.2421874999709
2295.69743873036	119750.10027106	0.741547815768492	2.37968750001164	4.47343750001164
2753.86233681565	110306.92615088	1.04603815891022	3.6171875	8.4921875	9.7421875	13.1171875
2741.9185911133	384562.934678772	1.02142168530813	13.6218750000116	16.7468750000116	35.9656250000116	36.9968750000116
2731.5331244013	204478.589589154	0.924685937482689	15.9671875000058	34.5296875000058
2911.8019529272	2364030.21198395	0.989262266000552
2771.02262400528	1457134.96793619	1.09432179075678	38.4281249999767
