# Supplementary material for: Millisecond-Scale Motor Encoding in a Cortical Vocal Area
Source: PLoS Biol. 2014 Dec 9;12(12):e1002018. doi: 10.1371/journal.pbio.1002018 (PMC4260785; doi:10.1371/journal.pbio.1002018)
Supplement: Data S2 — Spike timings and acoustic measurements for all cases. All spike timing and acoustic data analyzed in this manuscript are provided in .csv files, which each contain data from one single-unit or multiunit case. Rows represent the multiple renditions of a song syllable. The first three columns contain the acoustic parameters of pitch, amplitude, and spectral entropy, quantified for each rendition. The following columns present spike timings, which are referenced to the beginning of the premotor window. (ZIP) [file pbio.1002018.s004.zip › MU_20.csv]

pitch	amplitude	spectral_entropy	spikes_1	spikes_2	spikes_3	spikes_4	spikes_5	spikes_6
2623.94076909769	1084.80245829683	0.833008252476413	33.96875
2628.99224312841	883.233668420043	1.2786762866004	29.84375	33.65625
2572.78800052266	2233.21304356287	1.20823525191492	30.0625
2559.1935585489	1289.3218216516	1.11913380326407
2760.97340592349	2668.03793665465	0.973201481800213	16.34375	28.84375	33
2496.48780956893	2092.92690572469	0.980534307542952	34.03125
2573.85570815708	4718.35092032378	1.1484417369349	33.53125
2486.83095791062	3584.9614091003	1.10665269445104
2550.19843185164	3054.87527655889	1.2454328325364	27.125
2690.2972545181	2832.42593049844	0.876631392881501
2755.18102675096	455.125164275409	1.14594321697894	27.0312499999964	28.0625
2623.78460109323	1042.7458377069	1.12063425572668	30.5625	31.40625
2504.87082543544	968.497169906814	1.20488660031794	24.5	28.78125	31.0625	34.53125	34.59375	38.5
2543.88501836944	1407.80416621568	1.07362559287741	31.09375
2507.31446993762	1018.75605595373	1.06911022787477
2543.39232189769	1421.66711490313	1.01120256443152	28.84375
2507.96976666516	1073.74239950829	1.13060268354469	29.40625
2515.45182714576	1510.56496614164	1.09853944649736	30.3125
2498.55341477267	1494.02194106099	1.04173504085424	31.96875
2610.1814396655	978.760208715679	0.843059466306137	2.625	28.84375
2557.08188248371	2191.46654470063	1.13735481815125
2560.24916486307	1603.03891992081	1.09940049496092	29.25	30.15625	32.875	38.46875
2527.1313871847	1692.16485619252	1.04139554725564	32
2565.29894216272	1232.92133116768	1.21936773146451	25.6562499999927	29.71875
2566.80389785935	1457.87680448916	1.01473999221043
2504.41977485565	3483.96049184194	0.907794313273674	10.8125
2500.20259723999	2124.11853312536	1.01216757607348	33.65625
2499.32621516819	2698.20526852096	0.985092911353263
2683.18944656991	776.057906487794	1.20714895654887
2603.40602827712	1000.98952302545	0.981874154377831	3.5625	29.90625	31.6249999999927	37.0937499999927
2499.85098365696	1942.01328327711	1.05654065934639	5.03125	31.46875
2472.38624414067	1444.92831858921	1.01861820631256	33.0625
2875	1294.92405738409	1.22587020566165	28.28125	39.46875
2491.6345596532	2991.59531305623	1.17427559432112
2502.41349752022	1543.3396242583	1.12989516804968	34.90625
2562.2687681917	1837.2105765541	1.12311482187641
2616.62868620986	1103.18465264328	1.04309513691825	29.625
2557.30762550263	711.708884454256	1.24646024320759
2606.12256036426	1733.85423393596	0.894384264666753	32.375
2620.61711037113	2199.69704302047	0.796869652788714	31.1249999999854
2499.15093731421	1416.89665918449	1.12339410096332	29.6875
2557.82667612763	1266.5918129242	1.23676901208514
2619.96773627646	1829.07475907783	0.981323962832502
2751.84610706575	930.572289597515	0.959061588874241	26.78125
2611.02755238609	2460.76062216032	0.832750316682325	39.5625
2556.9910622942	1075.57907488293	1.25010756016123	31.2499999999854
2522.57144748716	1547.14117780816	1.06484170829661	23.71875
2511.47696092075	1825.75160216188	1.06560966547175	26.3125
2485.30426590759	2151.54963686165	1.29206865631916	27	27.09375
2506.65297967141	2326.92622460883	1.29702732786245	29.8749999999854
2546.8641006187	1343.92857722972	1.19174753266747	34.7187499999854	36.7499999999854
2568.60248701881	894.686889137567	1.23348441438156	29.0625
2603.82572919816	954.09450562974	1.05124707816698	30.09375
2571.32395591447	854.994946503055	1.25485073242544	29.1562499999854	33.625	34.6875
2496.82306668133	1141.43510903524	1.05503499679087	2.5625	26.375	29.59375	33.5625
2513.77158282172	1153.87279894278	1.16173385384605	29.90625	30.8125
2499.05101769976	1521.47933164301	1.02528528446171
2535.579834717	1485.98691468608	1.19071324872641	30.59375	32
2487.16223450773	2680.69308913958	0.793253440653684
2478.70178414284	2508.98649067996	0.858232428953773	30.21875	34.71875
2665.38745315632	738.194414216528	1.08560817270351	28.40625
2671.88601020062	1062.50831530837	1.07939802428381	2.12500000001455	29.15625	30.5625	34.75	37.59375
2754.50453836719	1479.66133510717	0.755577415045811	29.34375
2513.72779024324	737.949662516439	1.24090667208629	32.09375
2492.10433139869	1025.55533828526	1.21707384719608	31	37.53125
2505.1349927733	2029.14875449214	1.07935037506029	29.65625	35.15625
2690.95774582938	2145.52890170678	0.69647136012086
2502.55678830168	1325.98172198259	1.24099317643228	26.625	34.3437500000146
2500.32537483986	964.615712682449	1.20062250450257	29.625
2644.15704612443	1004.82644416585	1.04834990042807	34.9374999999709
2553.69563071629	815.013254941676	1.1591059494345	32.125
2616.53465190843	1382.78286325679	1.13805960142599	25.21875
2502.76149385745	930.707287919066	1.031257140163	31.5625
2585.72213831789	953.844717399406	1.00982027454701	26.96875	32.875	34.7499999999709
2510.17155771137	1337.20614456704	1.06492952860131	31.0625	33.0625	35.25
2562.6645788775	1218.62611473738	1.11657112897486	27.75
2497.0339198857	2511.70363963124	0.93165203988224	32.84375
2632.62469784788	2208.81054215601	1.29072168711531	2.7499999999709	37.9062499999709
2569.86984560487	1098.94904392936	1.28878658588249	31.90625
2628.25066617198	11.7531724160205	1.0379063171145	0.6875
2634.6892278136	1130.17592728461	1.26491455252077	25.09375	31.4374999999709
2647.05026611305	1934.91910149734	0.906357022825429	24.5	27.625	30.5	34.875
2510.05584554271	1063.52511782808	1.11817380946627	10.5	29.03125	31.15625
2488.1242973594	2687.22268514668	0.830071701395621
2498.43470005445	2451.5208023878	0.981876229275716	24.625	31.09375
2474.55677687009	3852.62521020043	0.797246833903111	35.46875
2557.66119506062	1178.47484463636	1.01303090584152	35.78125
2802.25608132483	1680.06260513032	1.01834855370338
2555.30430353621	1318.18652992035	1.30186292523391	36.21875
2557.34028838631	487.126010457713	1.33024468971645
2556.528280022	652.118665212869	1.21808377786768	28.71875	35.25
2612.22605630188	1045.5677070596	1.1927690025938	25.0625	32.8125000000291	37.78125
2497.14638826526	1568.8543147751	0.97696068873473	28.90625	38.46875
2602.15217465317	876.591208712009	1.16698087241007	31.96875	32.5625000000291
2529.31524671864	1099.87790577059	1.13789963693837
2735.99773989149	3049.79802255628	0.761981166062643
2521.01856435636	1674.71114936395	1.16254901900132	6.53125	27.59375	30.65625
2517.81028451357	2649.02577402195	1.16017806769381	33.9375	37.84375
2651.22088559371	1189.29892468068	1.27786752205766	30.6875	32.4375	34.875
2644.42358447777	1048.36487594531	0.927013438089898	33.90625
2666.27044240108	1200.02236405557	1.17830874755659
2560.85248550559	3591.47621923641	1.00583964380575
2497.54151052069	1946.71688328629	0.959022546207588
2605.30282331244	1501.38303054811	1.00903516292006
2554.79437360698	2107.51647502665	1.16133564806251
2506.3115700165	1586.36861637739	1.04032820938889	31.3125
2509.26911959072	2888.07269661499	0.950518298637438
2624.35330994941	650.294554344306	1.2315688564803	27.65625	28.4687499999709
2563.18480546742	1086.73104604457	1.21629159660457
2500.94314910388	1957.76437597222	1.00493334865492
2493.22010446806	2975.84859292017	0.875115509841607	29.21875	30.71875	32.4375	38.09375
2491.649059971	2270.2815564654	0.85331201398115
2502.38821572202	2060.7221440467	1.01630207333682	26.84375	31.34375
2510.73198475954	1889.40784263557	1.08424293128997	28.28125	33.375
2555.84050154209	3855.27629538691	1.18626196083436
2508.46041004426	2429.83755142087	0.939336802606765	29.5312499999709	33.09375	37.03125
2557.08013454291	620.241920232602	1.07035407012361	28.8516260162287
2566.69104400852	693.768356194345	1.14753217136091
2554.65001552813	768.010156084788	1.14673047885096	36.8516260162578
2763.2819234147	527.376360907071	1.39040179692166	32.6953760162578	34.5703760162287
2509.15037707823	695.139628271501	1.0845933619194
2555.94462614723	1361.90608373518	0.954642512585373	25.7891260162287
2581.1899595571	876.66291552054	0.989444574708338	36.6641260162287
2623.57493983628	966.522291573066	0.911138703172103
2498.64305325803	1441.17019084934	1.04926173475451
2508.43029337022	1451.6674451948	1.01589417049571	25.3643433830293	30.4268433830293
2566.84557204406	2173.77308586413	1.08871635764954	38.6768433830293
2560.9578553091	1510.90308360551	1.01322366146979	27.7393433830293	35.8955933830293
2529.36617096036	1729.60270894253	1.01300080513772	9.39559338302934	30.5518433830293	37.7393433830293
2535.34188271333	1874.82400382922	1.06036192183242	30.9268433830293
2691.21088229494	604.617846491042	1.21442070408796
2490.9340421562	1278.95204873296	0.924925441389401
2562.82941527787	1097.27231301673	1.19962515652309
2550.12942188276	1005.22189855305	1.12058443262947	30.15625
2591.80668395729	1218.69590078941	1.01479068181603	29.6562499999709
2524.50704551843	2099.9012067743	0.953867322552441
2561.14741361051	1943.49966649583	1.13422665479673	30.2812499999709	39.34375
2548.2285405693	2029.48346824413	1.06917623126145
2494.076112541	2003.59511806875	0.894449952924965
2529.39890886882	2046.33414169347	1.05237405903254	29.9687499999418
2555.04955199581	1096.07723885171	0.993007010277565	29.71875
2621.33360556707	1755.84703525571	1.04856672318374	30.8125
2507.76638387447	1107.70270223232	0.964383495203036	25.21875	30.65625
2717.98242521642	3105.29082719439	0.793330307706737	34.1250000000582
2630.16260280774	1481.05634065351	1.01898954223297
2607.95270155251	2327.57517608246	1.02948190153498
2569.13060498595	1828.70646235825	1.03942114413565	26.71875	35.84375
2506.52503394245	1558.93330175446	1.14273171028804	29.96875	34.125
2484.12384763629	606.881810456207	1.26718819098353	24.0937499999418	32.7499999999418	34.9375
2624.36095691066	1333.35974941702	1.14747715083117	25.40625
2515.60876925368	980.811802335039	1.17098757338871	36.71875
2565.23446804378	1854.5568906224	1.19390214710072	33.5
2751.41354683812	3684.11385296287	0.893083106330674	25.34375	29.53125
2498.25706779376	1906.36915181539	1.26055439789203	4.5625	29.78125
2506.97965312802	1573.09012764527	1.12044757117284	31.65625
2665.32739058551	1670.18966884634	1.21902935393533
2688.87733149435	1612.18159115831	1.04775106475162
2612.07029610851	850.505174180013	1.21186345136035	31.6250000000582	32.65625
2500.76399843824	1183.87195981812	0.790930680405281
2481.25721932614	2513.73117424039	0.62594528898157	26.3125000000582	31.9062500000582
2550.57218774972	2060.39966668725	0.96443716524694
2567.61006441066	1145.02386622268	1.0609578418899
2564.29127514863	1259.45424462685	1.15468599037687	25.4062500000582	39.1250000000582
2571.75075043297	1388.5736363533	1.16813684411375	31.0625
2691.11081321457	674.329281038096	1.08938886457337	31.84375
2494.15074492513	1414.25353988066	0.93654646426242
2830.9378311292	1462.436214939	0.90537137140648
2628.41317643224	814.175586691787	1.02227639531614
2561.3320228188	1364.20713081995	1.01635098846331	29.03125
2828.10479118409	1572.62216767374	0.999961587677866	28.96875
2483.66070963836	1662.85482362057	0.811435395604271	39.0312500000582
2535.83868727203	1914.9094380261	0.997480480470577	19
2503.88096306777	1971.41939263855	0.743452280363752
2501.53234956695	2061.20408992711	0.992002158917187
2569.83942415863	1342.40723044594	1.07975751275654
2559.39547689667	1314.06911721491	1.03097799666594
2561.92054360599	1152.71107410693	1.01170342370381	35.34375
2630.16831541534	1165.05343282042	1.14174531605579	31.4375	37.4375
2762.64652378559	1711.11838166213	0.867436058451301
2499.14155647524	1564.28032773629	0.987801619591889
2490.15128366649	2326.97209069944	0.86292420302454
2512.11284721023	2096.05157236874	0.899844179152998	31.5
2560.36998219249	1038.86609813648	0.971303851013747	31.40625
2562.24728250012	1436.51778736067	1.0402198680223	32.34375
2504.16263018115	2303.93415082399	0.841515209422018	29.59375
2550.52797787575	2162.28309397123	1.0961894922493	30.4375
2564.64007913745	1815.63942248282	0.963128005305962
2659.82858106917	1399.17439547732	0.701311816744293
2563.23523467167	2347.71645093375	0.822138256193478	32.25	33.75
2635.69577142798	1200.83174613162	0.967289149372262	24.15625	29.9062500000582	31.96875
2612.402138548	1181.82877340128	1.08113470285112
2687.27426675856	1719.68219575699	0.937048889322019
2552.41313698914	2108.70947232204	1.19135814006486	30.28125	38.0625
2563.76337791499	1577.51421751633	1.11653919036854	27.46875	32.09375	34.96875
2566.36239999887	3362.97193514628	1.00847857314927	24.71875
2539.57239597291	2267.8873614634	0.999129330602695
2530.2907970485	1888.1865377951	1.11018666269752	2.84375
2633.40382828859	1357.65405454381	0.674881032326883	29.5937500000582
2505.22017420075	1467.15413907986	0.956944818826398
2645.46864076647	1227.73354679445	1.20373707884768
2577.99593343012	2725.79734393333	0.991635301306723
2558.67299795143	1720.15245164645	0.929067121467329
2509.25592342413	2639.06543228744	1.13553010639551
2552.59890800984	1829.70057939932	1.203466488785
2559.3146605245	2620.67354574714	1.0484133997705
2504.3631204801	1782.3308428799	1.24567908563888
2579.457727453	1732.83199002045	1.0280827490082	33.0625
2642.98662721055	1357.03550602707	1.1937186333037	25.96875	38.03125
2623.10425385013	17.4758376220145	1.04483901922155
2563.51172206272	2180.49222996728	1.06318811160152
2541.54681288759	1929.53837384038	1.19280660147634	27.25	34.5	35.7187499999418	39.0937499999418
2494.26139190664	3057.51420354504	1.06177882991546	25.6562499999418	31.3437499999418
2551.49305193515	3148.52695649316	1.15118893022709	22.96875	35.4375
2565.94360816559	2836.4382946789	1.01905253487376	24.2187499999418	33.84375
2569.82124859612	3921.46920384524	1.11212246329477	32.9687499999418
2516.8731806386	2286.1382251718	1.05038279124447	31.84375
2623.56743456695	1318.15083345582	1.0494901256194
2558.10840138165	1249.21033070325	0.839994831400829	28.2812500000582	33.90625
2515.2402140493	1284.32232836967	1.00795653888664	37.625
2641.66088645754	1774.40202344532	0.952735271820848	29.21875	35.7500000000582
2573.1183320383	2129.90652059879	1.06889779058389
2540.93237064265	1663.44369938072	1.21664039823581	25.8750000000582	31.90625
2633.12920184927	1142.38971277077	1.09383214818885	14.71875
2612.96993290269	2015.20236012579	0.82529913312215	26.8125	26.875	32.375
2551.83884987252	2494.11016554118	0.976420760055017	30.3125
2517.48082053257	2092.06233371393	0.97604187898966	24.6875
2567.62326337862	1992.20993693463	0.994009909295938
2513.30316900579	2069.6698850732	0.995595420013765
2547.17954114436	3077.02835884066	1.05419654684526
2524.88700305589	2124.19844250843	0.970040628252493	24.53125
2567.8944234878	2010.04306102379	0.913534220102896	30.5
2594.53744907189	1071.41388835846	0.872897269891474	27.9999999999418	30.03125
2614.30488160242	1726.12361183976	1.04054813885591	29	29.9999999999418
2619.0908010042	1260.29838974792	1.13200507264005	25.4999999999418	33.5624999999418
2520.51778891666	1690.54759872236	1.0521067385095	23.9062499999418
2530.0360410834	1597.08956636842	1.07515453048601	30.6875	33.8124999999418	35.6875
2502.76283193691	1834.45398217567	1.25008135964815	29.7499999999418
2664.47548073468	3256.52116470947	1.09826656152832
2549.79553834242	1969.70397035725	1.14856781744463	26.03125	31.9999999999418
2595.58692080038	978.522975803627	0.930530919252865	37.5
2557.69097348277	2835.01715572547	1.16252947638819	35.4687499999418
2534.27771442921	2600.6986036877	1.27257075541504	31.0624999999418
2616.70632925161	1628.97036277132	1.06563834150703	12.21875	32.4375	34.28125
2622.87816857337	1007.95096949517	1.00152950777094
2625.83542171807	1375.55935406352	1.23372239888524	29.125
2503.73343996598	1373.26177763602	1.1826933757051	33.375	37.96875
2535.27755079741	1487.32741431682	1.20471927834063	30.5625
2487.87144364726	3638.15915417004	1.10261994112255
2610.85035921922	1553.83920396173	1.12999563119054
2526.5972643608	1536.82698174049	1.14013222347328	28.3125000000582	31.6875	37.5625
2615.63138539457	1587.67534393877	0.913027591949843	32.1875
2626.13945617213	1781.79550583362	0.971368639287066
2619.74664142534	1884.14500089406	0.968371164788904	2.5625	34.1874999999418
2498.56971123535	1614.66436887153	1.03851643371
2569.09442215926	2088.68322152654	1.01261770029968	28.4999999999418
2494.77120071299	4238.95803328599	1.16524888657067	30.09375
2564.76764766707	1466.80275782472	1.18470253912901
2569.77549234585	1473.46700493117	1.15061426726547	35.0937499999418	35.15625	38.0625
2618.26820536885	967.109492660467	0.905167823152434
2621.68151943392	1367.50131871963	0.783807929630372	31.90625	34.0625	36.4375
2537.2459747788	616.951266378706	1.00228373488518
2495.96166096856	777.507153954596	1.030547978186	25.65625	35.1875
2611.95743709419	1387.68928211767	1.05069885774631
2566.35656361415	1793.62656380356	1.01633393032784	29.15625
2511.34718165244	930.943056776437	1.18771521365978
2514.80986934723	961.384920922974	0.987732561307386
2501.56125001311	702.231875609894	1.17725939555484	1.0625	36.875
2726.98587848114	802.368984458718	0.954306615398911	11.4375	15.0937499999418	29.8125	37.4374999999418
2504.1752669473	1435.80976477619	1.10886896768494	34.25
2495.59177004525	1242.89563387766	0.921365970927819	35.625
2490.00599502065	2105.36469454451	0.822576617841413	30.875	33.0624999999418
2556.50660721891	715.84177160181	1.07152157105352
2520.40413694908	1362.81973592523	1.04920903423273
2542.07380037771	1846.67694269073	0.943407879065164
2471.87653760311	1786.20904416521	1.02573340760932	27.9687499999418	33.1249999999418	34.1562499999418
2608.37656540638	1343.34255495491	1.08706867840674	27.6875000000582
2499.29573733766	854.758620146308	1.17313002576738	28.0937499999418
2488.80404349218	1355.33476796286	1.20217613619073	2.09374999988358	29.5624999998836	33.4374999998836
2491.00131893887	1455.09180161045	1.04202427613997	38.6875
2729.80644572366	2908.31879976346	0.925241168728839	24.3749999998836	32.90625
2725.23530311542	2814.64255029158	0.869677570331216	31.2812499998836	33.90625
2500.4039760896	1636.17747014817	1.10083950020122	34.3124999998836
2571.77583261915	1824.14527001965	1.27591865275947	28.875
2480.7488632467	2037.01151156277	1.1172581883745
2786.34506017246	2327.73642011101	0.95753420991238	31.7499999998836
