# Supplementary material for: Millisecond-Scale Motor Encoding in a Cortical Vocal Area
Source: PLoS Biol. 2014 Dec 9;12(12):e1002018. doi: 10.1371/journal.pbio.1002018 (PMC4260785; doi:10.1371/journal.pbio.1002018)
Supplement: Data S2 — Spike timings and acoustic measurements for all cases. All spike timing and acoustic data analyzed in this manuscript are provided in .csv files, which each contain data from one single-unit or multiunit case. Rows represent the multiple renditions of a song syllable. The first three columns contain the acoustic parameters of pitch, amplitude, and spectral entropy, quantified for each rendition. The following columns present spike timings, which are referenced to the beginning of the premotor window. (ZIP) [file pbio.1002018.s004.zip › MU_21.csv]

pitch	amplitude	spectral_entropy	spikes_1	spikes_2	spikes_3	spikes_4	spikes_5
2627.79522293184	1390.47953700488	0.794458101047227	0.53125	2.0625	6.40625	12.0625
2593.41260746912	778.005100082038	0.898901733212511	0.8125	4.28125	8.5625	18.28125
2579.96020239859	940.116023441414	0.737807773345552	1.125	3.1875	8.3125	12.78125	34.9375
2557.170127319	312.602577194321	1.19724370238037	5.84375	15.71875
2565.38667350965	970.3287091507	0.759101590598748	0.78125	11.34375
2565.53197766281	432.615266755594	1.21234445610221	6.90625	9.625
2559.70204828192	492.97360508826	0.960314180301161	8.03125	24.84375	26.125
2541.17268466182	1663.70264377899	0.837474205974857	1.875
2531.49467559259	926.119148479022	1.12729911427833	0.6875	8.1875	9.03125	14.28125
2673.41710698587	832.608996990802	0.907365651185047	6.03125	11.1875
2685.40477717524	1008.18974744784	0.76672013716388	6.5625	12
2562.99217424687	1386.15431712787	0.618690996012404	19.875
2614.05132282926	1068.42221556822	0.740178627799018	10.9375	26.90625
2637.67494410624	1402.35736526599	0.767122078862207	7.96875
2502.30708521008	268.907551852064	1.09342344582018	10.25	20.09375
2560.7306761623	1100.15711145147	0.712469085847215	7.59375	25.53125
2570.51170636645	2184.45278724781	0.569163452465631	12.5937499999964
2620.38849074375	2074.64401159141	0.6142541529468	11.25
2613.79144350631	1819.87447927828	0.681931681231874	2.46550600634509	6.43425600635237	9.80925600635237
2628.80458841845	2278.3385788355	0.820255752527773	7.84050600635237	16.4967560063524	25.6530060063451
2561.54090162411	2310.60382960643	0.634723933794578	11.2780060063524	19.9030060063524
2570.70922362338	3111.67255427596	0.695770789655486	7.40300600635237	13.6217560063451	29.1217560063451
2634.40219707204	2235.02271088196	0.832983055186156	8.62175600635237	15.8092560063524
2616.59513068883	3220.70482441014	0.70837763446067	11.6842560063596
2579.60216587412	2608.85077555564	0.737918115059924	14.9655060063451
2681.76219334262	1054.70552369563	0.778869006719434	3.03125000000728	7.65625	14.1562500000073
2631.99588718823	1241.32784484963	0.742903716287581	14.4375
2564.44187864014	769.28713057295	0.718819508227635	8.31250000000728	24.90625
2621.87273979345	1627.70193383635	0.6229304270499	6.78125000000728	13.15625
2565.64576682924	1036.68068860131	0.670640287823049	9.90625000000728
2569.94210260276	1210.55697514984	0.661588395690391	11.21875
2546.48407923976	1735.8322296164	0.829719939237482	6.03125000000728	19.8750000000073	32.5625
2618.12664176856	1850.57244902998	0.61686316617917	12
2526.14770843502	1320.49098766136	0.738841963444322	7.78125000000728
2619.35372417536	1091.18847937523	0.852484726542624	0.40625	8.09375	18.5000000000073	36.8437500000073
2630.2956832352	2252.65103022264	0.667437624616086	8.28125	18.75
2695.76076782632	730.670651430414	0.977518893365847	3.09375	11.4062499999854	19.75
2677.34154062265	543.699383707611	0.994451535982469	12
2560.55313317579	1515.22891990371	0.762567276766247	7.21875
2578.30207719996	1091.46365996588	0.778777433670208	7.3125	20.84375
2560.18705577331	1353.84477360271	0.72980088149006	0.46875	4.1875	8.5	34.4062499999854
2611.79973303452	1580.6005818583	0.882613011644328	1.65624999998545	10.96875
2554.61577986055	1437.74998091423	0.68824138235173
2626.31452140431	3274.97729241962	0.574555112618569	7.40625
2575.94236967894	1112.30466195873	0.902426612900682	1.78125000001455	3.6875	8.25	12
2605.37026890005	1548.86437589158	0.773747175575148	0.53125	9.59375	24.6875
2563.90249766845	1501.99994864213	0.733012405253795	5.12500000001455	11.9375	35.65625
2615.50691424074	1660.18259739538	0.855628967563498	9.15625000001455	20.28125	26.3125000000146
2555.45017112702	2524.47655881644	0.73926945536503	23.375
2553.1563984905	2120.75721128175	0.856648820413375	0.59375	7.46875000001455	12.46875
2536.3345686504	1573.85111484281	1.06324677885198	7.59375000001455
2622.45812109397	1955.10812681619	0.678420360098178	13.125
2620.84802851058	1239.71336084282	0.724559122988506	2.06249999998545	4.90625	11.4999999999854
2612.04025963222	659.228301713537	1.04338848354199	5.81249999998545	11.09375
2561.81249503052	1340.73409243248	0.785076428485538	8.4375
2568.55913109336	1416.2052735469	0.724705626355136	24.9999999999854
2747.65290897499	922.139503619465	1.02966753485983	6.78125	11.9687499999854
2599.42379927657	1581.26690420698	0.605418032418078	7.5625	26.3437499999854	37.90625
2522.04512063806	1414.32546483165	0.820682756883764	14.6562499999854
2551.66894775696	1801.56612771119	0.633003145847942	8.625
2683.60638445807	775.98903594118	0.865507524132259	5.5	10.9375
2613.16117406716	1167.71753216763	0.707171233633733	2.90625	10.84375
2616.89443508217	1457.28331589209	0.653559244042575	10.5
2545.98156288958	1514.37772209963	0.658320530647755	0.3125	8.5625
2567.24601197536	743.930337241764	0.934844642642532	12.375
2546.70842247323	2068.55464891336	0.66756903447438	1.84375000001455	12.5
2557.77787329925	1379.1327736323	0.90223339134969	15.9375
2551.95508108963	1480.70663943228	0.803737914804033	10.125	16.6875
2568.19485130882	8.06971560340575	1.25157162462641	37.1875000000146
2569.08501890824	2608.5812310134	0.518507635392243	3.59375	8.84374999998545	13.21875
2556.02395156614	570.671332497001	0.888503601879626	0.09375	4.15625	12.40625
2626.95113034609	742.965581904887	0.858700264590177	0.781249999970896	6.3124999999709	11.9062499999709	15.9687499999709
2547.93836912553	676.674851314672	1.09151731425746
2592.51072936384	373.693978547718	1.1844810338255	6.96875
2437.5	961.164658510724	0.881434235992222	7.9687499999709
2558.32198375492	1384.16486134177	0.695993058847613	9.9999999999709
2557.27039896345	703.681638321239	0.869713746268264	14.0625
2624.20871578801	355.498217182548	1.11422535870419	4.0312499999709	7.3749999999709
2562.05927779626	696.699335723239	0.736220648049729	10.09375
2564.32473106463	650.256822783823	0.965002593571587	9.625	27.40625
2509.99045586404	800.070255071803	0.932028837521323	1.125	6.75	10.03125	12.46875	21.5625
2499.824401181	657.974622134004	0.985002061782943	14.6562499999709	25.6875	36.15625
2505.57827486988	818.418246334749	0.806962724284067	6.65625	21.1874999999709
2546.86553809033	1075.02073620017	0.813393405166231	22
2730.05045891669	290.329640028526	1.1039668204241	2.46875	6.1875
2563.28195609463	490.364602859795	0.954564045117022	6.25	12.96875
2561.88606806918	414.610327585568	0.706686206316666	3.25	9.6875000000291	21.3125
2510.42369336678	782.080640540943	0.695648171814941
2603.48187533886	1218.19949202577	0.985080220723036	6.8125	11.8125
2558.52440915913	969.362769813197	0.692604957355205	7.28125	12.0625
2437.5	858.361802919436	0.877542415420462	12.40625
2566.34542588044	1339.45479697958	0.776001466211671	7.75
