# Supplementary material for: Millisecond-Scale Motor Encoding in a Cortical Vocal Area
Source: PLoS Biol. 2014 Dec 9;12(12):e1002018. doi: 10.1371/journal.pbio.1002018 (PMC4260785; doi:10.1371/journal.pbio.1002018)
Supplement: Data S2 — Spike timings and acoustic measurements for all cases. All spike timing and acoustic data analyzed in this manuscript are provided in .csv files, which each contain data from one single-unit or multiunit case. Rows represent the multiple renditions of a song syllable. The first three columns contain the acoustic parameters of pitch, amplitude, and spectral entropy, quantified for each rendition. The following columns present spike timings, which are referenced to the beginning of the premotor window. (ZIP) [file pbio.1002018.s004.zip › MU_22.csv]

pitch	amplitude	spectral_entropy	spikes_1	spikes_2	spikes_3	spikes_4	spikes_5	spikes_6	spikes_7	spikes_8
3919.46889877106	1068.3576611083	0.727424162213713	15.3125	22.28125	26.40625
4132.47934830055	2417.33984180616	0.462476021527543	0.0625	12.5625	15.4375	24.1875	28.25
4121.07167136613	329.258746439369	0.805620775228446	8.375	10.90625	28	30.4375
3902.09631269863	876.523816374644	0.630834473738875	29.40625	31.625
3872.2583002747	1196.44772845181	0.482307449105615	10.34375	16.40625	36
3926.74096713739	1162.71001087458	0.684456884430455	13.28125	17.09375	34.09375
3858.73239322009	1543.82327864203	0.43764481413715	29.34375
4041.63267826341	5730.21138792161	0.429571861945004	11.6562500000009	27.03125
3934.78163003869	2293.14641550252	0.46071728367939	10.5	14.0625
3924.93588780861	1101.96025639677	0.423018008147911	11.46875	17.5624999999964	22.3125
3881.07387873736	597.427421422076	0.800118368169009	11.8437500000036	13.71875	17.375
3868.74248504048	2221.62685011106	0.500698901812474	26.9062500000036
3790.95675756832	404.050398006042	0.648217990019682	9.6875	15.9375000000036
3848.54689058374	2056.19582762313	0.46791694089947	8.78125	24.46875
3879.75130907587	889.146817121964	0.482533692909588	13.1875	20.875	24.6562500000036	39.78125
3872.67542564383	1882.41775691307	0.520925350534463	14.125	39
3687.14787148232	1152.63478526361	0.737343367448001	6.34375	9.28125	14.1875	18.9375
3929.93359799574	1267.65527505793	0.568673047771997	12.6250000000036	14.9999999999964
3908.36183930289	2486.52191715266	0.440809851923561	13.84375
3991.62278129014	1691.5876207583	0.480129600229691	8.90624999999636	16.0625	29.3437499999964
4007.39600882596	1196.11437528738	0.657816108446062	8.125	13.25	17
3848.88578770273	4564.74419057853	0.419277604785327	5.84375	11.65625	11.8125	21.21875
4059.27104181206	1569.32499601349	0.469576849476438	10.375	11.75	15.8125	28
3930.80900409593	1207.69706643898	0.683072483243135
3891.1087383101	1151.0860362514	0.505356727535434	33
3931.74288285989	1956.31541608492	0.54372981246537	14.25
3804.61773836758	2642.71050114686	0.410465610901746	6.09375000000728	11.59375	14.625	32.46875
3892.535391534	1883.03980714579	0.595421995064715	16.90625	24.8125	39.125
3886.81719235476	736.606630980654	0.609867611595025	13.5624999999927
3700.08020806687	408.533830020383	0.808538428952529	10.03125	14.90625
3959.80157203507	3141.39205990041	0.46895223124405	15.375
3874.7356664745	795.727207926738	0.464245830552859	10.65625	14.71875
4014.33804282153	1156.09314941418	0.445301152353135	15.3125000000073	17.4375
3851.17137284155	3589.82104380608	0.474488254070998	10
3930.3063134596	1183.06551011119	0.478029096109443	10.65625	16.125	32.375
3890.78334839343	478.629222050223	0.518419397650312	0.03125	7.96875	11.8125	13.1562499999927	15.65625	18.09375	20.59375
3933.85672768342	523.699426376658	0.530114047295398	2.71874999999272	11.78125	22.375	27.375	32.4374999999927	35.1875
3878.59251475888	1188.41810595103	0.481267937196756	11.1875	13.40625	17.65625	34.125
3874.61227725411	4108.03981319588	0.447304689938107	9.46875	14.7812499999927	16.8749999999927
3896.01677634063	758.032184852854	0.561023794739714	13.90625	15.2187499999927	32.40625
3841.28281121102	1494.62054538941	0.476719731623116	14.1875	17.78125	27.90625	30.375
3925.7150872297	3031.91210912353	0.496883010285102	14.25	17.5
4012.493365297	1481.71632038901	0.68675217764642	6.8125	12.75	39.125
3934.13520087123	1150.04084769434	0.475779119624233	13.5624999999927	22.8125	30.9375	36.5
3927.87797723601	841.103111922632	0.75378038116197	1.625	10.09375	16.9375	23.34375
3858.89602698919	4587.91782704387	0.436754890237497	10.5625
3959.47102519506	1391.58756141092	0.629301957924109	25.0625	33.7499999999927
3813.61557447053	4210.39501606436	0.427524742723216	9.4375	11.8125	13.46875
3810.45545274591	2074.07930694369	0.499019597201823	3.65625	14.84375
3859.57520017477	1766.42170374982	0.456344391808155	9.49999999998545	14	20.2499999999854	27.53125
3870.54813954366	466.951058808894	0.662797975151004	10.09375	14.71875	16.3125	20.09375	32.4062499999854
4049.84733956244	406.261669521858	0.920710075786076	13.4375	17.625	22.8749999999854	24.9062499999854	27.8124999999854
3979.06501199134	418.73324397196	0.607518631803648	13.8124999999854	15.1249999999854	17.5624999999854	24.03125	26.59375	29.5624999999854
3620.88029503106	212.10598760834	0.683913265480274	19.78125
3932.7471604703	236.684387665497	0.848659020254443	14.0312499999854	32.1562499999854
3901.79894947826	1043.35859095057	0.662815302720577	0.656249999985448	9.49999999998545	14.1249999999854	18.3124999999854
3815.4129607574	769.621033155104	0.56123281331079	10.2812499999854	15.1562499999854
3949.93284615914	442.846858795607	0.571512977780868	15.28125
3877.06097012618	263.70690423069	0.731893078830422	12.34375
3915.18069870136	894.422437353893	0.683697807564393	0.25	12.0937499999854	14.75	29.0937499999854
3840.50210068662	2170.00632826568	0.436312126358024	11.4374999999854	14.34375	31.8749999999854
3767.9155779818	2134.85634134564	0.454856883243645	6.53125	11.9999999999854	16.78125
3837.41556206034	3247.24459462283	0.664135129767194	0.5	12.21875	17.8437499999854
3868.26646411444	732.364688564501	0.554010340817058	9	13.53125
4005.46196972955	630.218959529431	0.679365563080435	13.5	16.53125	27.28125	38.53125
3960.98740591124	509.345279531173	0.520124067378067	11.21875	17.0625000000146	38.8125
3785.56914674808	2073.85474214467	0.462886516779963	9.65625	13.53125	30.84375
3804.10907106454	2363.61793967637	0.544248879173951	16.0937500000146	17.9062500000146	38.84375
3883.69098468065	2385.32749473707	0.456866180813305	13.28125	25.59375	30
3889.23975925315	4642.69871542272	0.423995189479222	15.03125	38.6875000000146
3908.61459045627	2931.83766937623	0.740430182208514	0.156250000014552	14.125	26.21875
3794.29405939365	2825.33184370116	0.584700002936407	10.875	13.1875	17.3125000000146	21.65625
3858.67373172863	3864.04891009417	0.458483275851154	14.59375
3886.35629955476	1768.38165423988	0.451052066364727	14.90625
3873.04171962144	4799.55980905864	0.471753932837141	1.46875	10.96875	13.75	19.5625000000146
3788.02085299238	1059.12989699169	0.536024861383053	14.5625	37
4037.58309943195	498.828991336453	0.627165995133589	13.75	23.9687499999854	28.8437499999854	34.375
3988.90168834394	351.624966484522	0.553315750705375	5.28125	14.40625	17.4687499999854	27.7187499999854
3883.41535719711	612.960121262677	0.88186019869561	12.53125	13.34375	24.59375	29.46875
3966.39174660273	219.901969654874	0.66918647425433	12.75
3951.43562240502	264.32502129669	0.885343261827117	0.03125	15.28125
4065.06639617215	981.134385585077	0.72399278518488	1.53125	16.03125	29.1249999999854	39.4375
3960.69923875713	541.257967767103	0.921538955688466	1.24999999998545	14.2812499999854	18.03125	29.875
3767.80132074877	487.032606092182	0.641624025473132	14.75	37.625
3987.96976130282	278.433356391659	0.623004020380528	14.125	34.71875
3980.95812537733	1485.44527374846	0.536486315313717	8.90624999998545	13.7812499999854	22
4010.50502590736	1820.49666462554	0.618170563324492	11.40625	16.4062499999854	35.5937499999854
3985.77775193843	452.574177673807	0.687345720009357	1.62499999998545	14.75	26.21875	28
3959.07850444951	681.206210683098	0.858202013713671	32.96875	35.15625
3911.09451181043	316.539687613447	0.684124003308476	10.5937499999854	14.25
3943.20802297733	445.761433154047	0.880508051010144	12.28125	18.34375
4129.5310726842	686.412080942363	0.625176244898569	12.90625	36.0625
3896.22277305652	186.193647248432	0.819332636023935	12.3124999999854	33.1875
3756.80605675487	905.15910040554	0.450988361767157	9.875	11.6562499999854	14	25.9375	35.9374999999854
4029.39055684711	166.873844122413	0.979177947777644	17.5625	18.96875	26.8749999999854	31.75
3868.72579608401	1052.91858873254	0.586751726145402	10.28125	14.8125	18.6875
4007.29735726683	1538.21027188749	0.649923522811861	11.4687499999854	13.0625	22.84375	31.78125
3861.87505707932	1617.99247451842	0.687694687786803	0.625	11.75	19.0625	30.5937499999854
3873.86115344412	1299.16824021205	0.706512134689933	14.96875
3943.25078987429	1312.20602158525	0.584789143419923	12.1875	17.09375	19.6874999999854	38.84375
3844.31426701713	655.151885019835	0.688773129653548	13.71875
3881.37870328639	1488.15506829798	0.587935774832744	10	15.53125	21
3892.49985718379	528.197368941834	0.719086593803723	1.78125	13.5	14.75	33.1875
3997.76400757931	684.276749681497	0.788940429316284	10.8437500000291	15.375	20.4687500000291	24.6875000000291
3908.62265301851	446.955418570135	0.677592585258757	10.0625000000291	14.0937500000291	19.9687500000291
3965.67666312198	1495.13694301957	0.590259114942397	2.0312500000291	13.2812500000291	23.71875	25.5625000000291	28.6250000000291	31.34375
4071.90550271236	518.506164455379	0.788912051731306	12.71875	18.8125000000291	32.3437500000291
3955.49944759008	1281.42481632661	0.561396330308933	23.2187500000291	27.59375	29.5625
4006.15635553993	1643.59060584604	0.55664624589222	15.3125000000291	39.09375
3805.06434724261	1259.74176460222	0.741027929275347	10.0312500000291	11.6250000000291	16.5	38.1875
3919.25715688067	544.929088904912	1.19436299307191	14.6250000000291	34.9375
3813.30082022867	1590.26535567173	0.876362367412766	13.4062500000291	25.3750000000291	28.375	33.9375000000291
3964.72048447179	291.248429785285	0.862846758780268	14.5937500000291	17.9687500000291
3866.93985567709	1792.28683202369	0.497348564214176	12.4687500000291
3945.59840986987	423.584413301883	0.921596718010688	20.0312500000291
4014.10771443069	1156.86459076446	0.754189400083642	10.875	16	26.6562500000291
3950.28462841825	2480.97518418173	0.545905424594833	0.28125	17.75	24.0937500000291
3766.91896988348	2062.59875396973	0.488258097248961	11.7812500000291	14.03125	17.3437500000291	18.7187500000291
4044.45686912847	4797.5999914628	0.723723734414572	0.406250000029104	12.9687500000291
3857.16889571778	6843.98236044563	0.429555877698846	9.84375	14.90625	32.125
3886.51361213981	1918.20785036334	0.682817067771464	14.3437499999709	16.4062499999709	37.65625
3888.09183812995	2376.66996856952	0.436102323878111	9.75	12.15625	18.4375	23.59375	27.25	30.9374999999709	32.65625	36.15625
3887.78171992437	2149.36717848143	0.506272507120645	10.71875	13.65625	25.1874999999709
3935.5151708612	1174.15977896561	0.57164327099304	12.75	28.125
3978.0504014293	4239.40394023307	0.51797358761795	11.0625	14.0312499999709	27.9375
3904.77455941078	5090.04089406128	0.4776602440503	26.40625
3938.71931664251	4161.72906137205	0.508955173960061	0.5	14.9374999999709
3937.91836497024	6661.1019536414	0.449938541494868	11.2187499999709	23.84375
3894.19703203157	15946.5327916904	0.446190562283551	15.03125	25.8125
3863.34529467925	5643.67716328044	0.53858953311105	10.5	14.46875	17.9687499999709
3879.13196368353	11012.3436219779	0.513329302739043	1.21875	2.8437499999709	12.7499999999709	22.28125
3969.6357321327	10834.1702707869	0.617594952700546	14.125	31.8125
3846.02881143564	11200.6438328891	0.411157341793131	10.8749999999709	15.71875
3963.08862165002	2884.99420791522	0.645008115213251	0.78125	5.3749999999709	29.96875	38.75
3813.30520512748	1405.33976410861	0.570744501499441	12.9375	16.96875	33.7812500000291
3940.29044170463	925.472129267105	0.531468759346043	27.40625	30.2187500000291
4015.7787762998	570.089793940552	0.735422693714145	14.4687500000291	16.6875	25.9375000000291	27.25
3893.00295240962	1507.0896544705	0.502029034598097	16.53125	30.625
3888.76784620908	2759.40836123448	0.483047338708896	20.28125	33.0625000000291
3920.51224804853	1871.45844972359	0.560904506330218	0.34375	12.6562500000291	15.0312500000291	24.46875	27.8750000000291	37.125
3810.02774528631	4811.83356956144	0.480339579142249	9.6875000000291	15.9375	17.71875
3817.3734260192	3539.14589764357	0.499465758676593	13.2500000000291	24.65625
3811.36088454484	4136.34845872126	0.549404800965958	13.3437500000291	19.71875	28.625
3864.41630626974	3280.41936753753	0.502252431665961	4.59375	13.9062500000291	16.0937500000291	20.2812500000291	28.21875	30.3750000000291	32.2812500000291
3851.39728391978	3214.289508613	0.653319134849968	1	6.9375000000291	9.625	16.4375	29.7812500000291
3771.92445446939	4328.84645608718	0.465030586514309	4.375	9.1250000000291	14.6875
4071.51741391722	2962.2869474337	0.58743519611783	13.53125	17.59375	29.03125
3866.97934003506	5495.17949048521	0.572166911115734	13.3750000000291	16.875
3814.11891697928	2317.45775794139	0.500446389784565	1.59375	6.9375	10.09375	17.6875000000291	26.0937500000291
3876.09965811557	848.221293065958	0.772876481494015	13.6875000000291	17.84375	20.4375	33.0937500000291
4053.70357293392	5133.19541805157	0.544910146049092	11.1875000000291	15.71875	24.75	31.7187500000291	36.8750000000291
3748.32328769924	1882.66900325581	0.632381166080568
3887.66803667616	1064.25597150647	0.832522041962004	2.46875	33.5937500000291
3770.33860083605	2340.4152483304	0.500166298400222	18.28125
3877.63500691665	716.912291037377	0.763701968488602	9.1875	14.28125	32.1875000000291
3782.51769529079	2488.81155038004	0.618789223520825	25.875
3947.44794156458	926.636316941534	0.739444262917139	1.53125	13.6875	39.8437500000291
3674.32695433844	1332.16235054249	0.512960542385208	10.5000000000291
3880.76077980031	813.970355314078	0.705080456835673	16.2812500000291	25.0625000000291	27.5	31.8125
3760.46271948766	3337.89436925217	0.608540665973208	10.2187500000291	15.0937500000291	22.59375	26.625
4044.44146651146	1883.94929720998	0.665115699855853	1.0625	12.40625	14.0625	20.6562500000291	31.0625
3855.0807149238	590.34386913248	0.673778584815462	9.375	13	17.75	28.5312499999709	30
4099.79140178321	330.482593045927	0.704820022410179	11.5	15.84375	28.1562499999709
3753.69706508063	2623.59862006834	0.473927601101255	6.2499999999709	10.90625	14.9375	30.25	31.71875	37.40625
3890.74479184509	969.618703723994	0.569724021570838	2.125	15.1249999999709	21.1249999999709
3958.27851642895	538.993082061744	0.656946097204172	14.6249999999709	19.0625
3877.21280631849	1131.57948562991	0.583040338245497	0.40625	11.1875	12.3125	15.5312499999709	31.3437499999709
3818.75900700101	2897.97578410817	0.446570734080607	16.9062499999709	20.71875	39.8125
3871.78924880665	604.558689982194	0.594438206754962	3.53125	10.9687499999709	12.9687499999709	22.34375	28.1562499999709
3945.55671224605	641.563535252641	0.675233573355023	31.3749999999709	34.3437499999709
3866.05252674799	2717.59715102624	0.482306628816519	8.6562499999709	10.2187499999709	13.90625	30.03125
3885.9859641819	1414.23040367502	0.590274236911216	0.40625	8.21875	13.28125
3941.22562500283	4905.78595078708	0.476991397630001	20.8749999999709
2627.96218355491	430.63717511843	1.20579092385564	16.3749999999709	24.4687499999709	30.0625	38.84375
3993.95881276584	145.76863762611	1.17509152875481	16.03125	22.2187499999709	25.8124999999709	32.59375	39.9062499999709
3763.8273761802	5353.81132784402	0.496683174853759	7.0312500000291	10.6562500000291	13.25
3957.59045614111	3570.74969876385	0.512162863232797	12.96875	15.375	18.5312500000291
3945.11860939358	4430.27206112608	0.43062638615308	17.1875
3907.25626651336	3692.90602603762	0.408775448042457	13.9687500000291
3888.34823235188	7551.01958356667	0.503633266214479	33.7812500000291
3931.60131446107	3386.83662705719	0.446281807138201	0.218750000029104
3979.31067403209	9425.93407605978	0.489657397664571	14.9062500000291
3794.53119625635	3688.28458005674	0.480950497575174	10.8125	15.8125	37
3948.75788991243	7270.59537147575	0.431899137692107	10.6562500000291	12.15625	22.34375	27.5625000000291	33.03125
3808.38742837332	1722.8742967896	0.515898580937362	4.84375	11.40625	32.3125000000291
3917.09597668827	8319.46218326623	0.486929695032615	14.4375000000291	16.46875	25.25	27.6875000000291
3822.00880792887	959.548765973093	0.674701870502954	10.03125	14.25
3954.47887014914	1160.38253581043	0.538137980923954	1.03125	11.875	21.125	25.8125	37.9375
3941.99528226962	1295.6537538943	0.706752889809796	8.53125	13.96875
3940.5097319791	4848.16430030709	0.433726978848191	10.375	14.0625	16.09375	30.09375
3947.43689005369	1456.34847287208	0.630690939320428	13.15625	16.625	29.03125
3755.25942679597	2492.05765115496	0.625616444115898	10.375	14.46875	28.375
3997.62724756918	3010.96969943221	0.488532622264535	0.09375	14.375	18.78125	28.6875	32.65625
3936.26084846234	10096.070283698	0.43280493055795	2	17.15625	25
3882.68644194639	647.95666113654	0.718259892826534	12.875	25.40625
4116.62960085775	960.193445041276	0.722763647214641	2.21875	13.71875	23.375	32.65625
3955.60329818562	2088.5800999921	0.493017006511666	0.625	14.875	16.40625	26.34375	35.5
3822.86987561893	1821.79616892668	0.616280840062373	0.3125	2.75	6.15625	9.84375	32.46875
3975.25349391672	6654.52103081228	0.520678913599833	2.46875	15.6875
3916.25279257143	3571.19374975166	0.429923275431483	7.2500000000291	8.0625000000291	11.5625	13.7187500000291	18.5	22.0312500000291
4003.86371588781	1834.41247075844	0.554807198196132	10.8125	13.875	21.2812500000291	28.0000000000291	33.2812500000291	38.0625000000291
3944.02674319345	4851.51772154498	0.421029397241162	0.59375	7.1250000000291	13.2812499999709	16.71875	29.0625
3855.84117659051	811.315083873371	0.516975842609502	8.5624999999709	10.59375	26.3437500000291	30.46875
3901.19692536363	1208.34805979406	0.606673092026803	1.4375	10.09375	12.1250000000291	15.7812500000291	17	20.6875	29.09375
4092.1904800446	679.99763794021	0.737640267068631	9.18749999994179	27.4375
4009.78569494651	1396.77535074413	0.749582663790795	0.5	9.74999999994179	16.34375	33.59375	37.8125
3992.02785984674	2433.07937184379	0.51766531029798	11.0625	12.6562499999418	22.34375	27.5625	32.1874999999418
3761.30268928523	2983.34005113136	0.548606501015419	2.68749999994179	5.40625	7.625	11.0312499999418	15.2812499999418	16.0937499999418	25.0625	31.53125
3818.35154493661	973.881431102406	0.840756157939083	7.9375	10.78125	12.4375	29.3437499999418	32.78125
3836.59506444238	1653.54679992858	0.762553056500868	9.78125	16.9687499999418	29.34375
4002.61433553775	1824.77238019754	0.42407330487858	15.40625	18.125	30.0937499999418	36.40625
3937.2019907147	4356.52731155179	0.451723452201124	1.96875	9.1875	13.4999999999418	26.21875
3935.02901939103	860.148616893137	0.453333281824852	1.21875	14.6562499999418	26	33.3749999999418	39.125
3944.38907109732	1218.12534740299	0.527870895424185	13.4062499999418	26.34375
3871.72422542562	2899.05743376339	0.810629201977799	12.46875	13.78125	27.0937499999418	28.7187499999418
3918.0485676568	683.75523903146	0.790614846738991	4.71875	11.09375	13.34375	38.09375	39.15625
3946.90518753066	2193.03687532551	0.612076215576236	15.53125	28.4999999999418	30.53125
3946.26143037149	731.963021937043	0.786102485279825	12	13.3125	14.0625	19.5937499999418
3957.88927682301	1038.07027044981	0.537951094828483	7.21874999994179	10.4999999999418	12.0625
3880.64584715798	1899.2346529445	0.641642442698967	10.8749999999418	13.8749999999418	37.46875
4078.63891160782	1186.09916012768	0.705828728576659	9.1875	11.8749999999418	13.8749999999418	14.875	33.9374999999418
3999.46709146527	2526.54318803795	0.774695537932173	14.03125	16.53125	24.5312499999418	31.6875
3935.94809903	1411.18107749709	0.582291396542988	15.4375	25.875
4048.56390720832	1421.86539870418	0.636379942154251	1.12499999994179	8.84375	13	15.625	30.1874999999418	34.0624999999418
