# Supplementary material for: Millisecond-Scale Motor Encoding in a Cortical Vocal Area
Source: PLoS Biol. 2014 Dec 9;12(12):e1002018. doi: 10.1371/journal.pbio.1002018 (PMC4260785; doi:10.1371/journal.pbio.1002018)
Supplement: Data S2 — Spike timings and acoustic measurements for all cases. All spike timing and acoustic data analyzed in this manuscript are provided in .csv files, which each contain data from one single-unit or multiunit case. Rows represent the multiple renditions of a song syllable. The first three columns contain the acoustic parameters of pitch, amplitude, and spectral entropy, quantified for each rendition. The following columns present spike timings, which are referenced to the beginning of the premotor window. (ZIP) [file pbio.1002018.s004.zip › MU_23.csv]

pitch	amplitude	spectral_entropy	spikes_ 1	spikes_ 2	spikes_ 3	spikes_ 4	spikes_ 5	spikes_ 6	spikes_ 7	spikes_ 8	spikes_ 9	spikes_10	spikes_11	spikes_12	spikes_13
3886.77629804838	533.798538082555	0.942620104433428	7.125	28.125	31.15625	35.09375
3915.07142695628	1414.25762952693	0.464453716466132	7.25	9.8125	22.75	24.53125	25.15625	32.5625	36.1875	37.28125
3994.53474013452	2524.06888329419	0.866233832882704	4.4375	10.5625	13.3125	15.34375	19.53125	33.8125	36.3125
4040.77014094264	3746.80048008844	0.483699054473162	6.21875	13.375	24	35.21875	37.65625
3684.82214264733	7852.09920475026	0.477032274496282	6.34375	15.25	25.375	33.5	36.8125
4064.51807003076	3884.60258080387	0.47953401277612	3.59375	5.40625	7.40625	11.0625	19.78125	35.1875	37.8125
3849.57614578808	3616.00690487027	0.640039090140153	4.65625	14.71875	18.4375	20.75	28.75	34.28125
4013.23056700977	5307.69747308379	0.397281683837286	3.09375	13.28125	24.4374999999991	27.9062499999991
3740.39579191129	4581.31743473088	0.570166417541498	1.96875	9.1875	16.21875	22.71875	30.28125	35.59375
3987.99790811389	2049.66004406589	0.564596486255671	12.53125	16.3125	21.03125	26.96875	34.90625	38.5625
3766.50155312349	8049.71845270274	0.47540349880665	15.5	23.125	27.53125	37.71875
3924.47585331992	1031.26234547613	0.563739250128524	15.5	17.71875	24.15625	29.40625	34.03125	39.46875
3932.68270550459	368.370383203506	1.32485427525045	3.78125	5.8125	13.4375000000036	26.0625000000036	28.84375	31.90625
4035.74255252533	2643.77967546542	0.684674601238057	5.59375	9.875	15.6562500000036	26.40625	34.78125
3929.30802663938	1619.01701579588	0.635828709794555	3.5	8.125	11.875	21.2500000000036	24.28125	26.6562500000036	29.9687500000036	32.59375	35.625	39.90625
4026.030499569	1062.89155564601	0.756678690055135	0.25	9.78125000000364	15.875	38.6875
3749.6519998157	4380.3924433286	0.469103831001453	7.15625000000364	15.34375	25.6875	27.4687499999964	29.5	32.625	38.53125
3997.11109798218	1312.56692968086	0.632738607570555	8.90625000000364	9.65625	16.4375000000036	20.4375	24.3125	28.28125	29.9687500000036	37.53125	39.375
3919.53311253581	3942.19500655704	0.759278492324062	0.875000000003638	10.375	12.8125	17.53125	20.4375	25.125	35.1875
3929.09096069931	1791.8513982987	0.508757988358117	2.71875	15.9999999999964	19.9062499999964	30.78125	38.9375000000036
3914.2248577756	1036.39728262906	0.778593024619478	2.78125000000364	11.625	16.21875	19.78125	24.6249999999964	26.5625	31.90625	36.1562500000036
3626.56174234791	10412.1601736623	0.551869284983522	11.21875	12.15625	17.90625	24.9375000000036	26.59375	29.1562500000036	35.71875	38.59375
3713.20341586222	5988.96701179588	0.699929444541284	2.3125	4.24999999999636	7.09375000000364	9.03125	10.1875	13.25	16.78125	22.03125	32.78125	35.46875
3893.40587643929	795.052909426373	0.732450263730533	4.40625	10.75	18.4375	39.8437499999964
3750.70941911207	562.744179568927	0.771140446229424	5.5	16.6875	23.09375	25.9375	28.28125	31.59375	37.15625	38.4375
3745.53702256196	1814.74687464654	0.774682558282429	0.375	8.78125	13.75	24.375	30.84375	35.03125
3799.66057154367	1279.83793340752	0.701234410341118	2.53125	4.4375	6.6875	14.0625	20.5	25.46875	29.0625	30.6875	32.4375	38.96875
3950.1573361742	2710.43516087692	0.490345047769569	3.5625	9	16.5625	26.3125	32.6875	36.75
3884.56339186821	957.893611807145	0.48855036966752	0.0625	1.875	3.375	7.375	14.21875	19.96875	23.3125	25.46875	26.65625	27.8437500000073	36.96875
3687.59413848404	7536.84408625954	0.47358698280265	0.21875	3.46875	7	16.5	24.7500000000073	26.90625	28.1875	29.09375	31.78125	33.15625
3870.45420046734	9510.39562063987	0.588029363502278	4.375	11.875	16.46875	22.0625	29.96875	36.3125	39.15625
3830.78770426549	9390.54054242788	0.480569884337528	7.75000000000728	17.40625	20.9375	25.1875	34.8125
3792.94713321696	6628.15945541358	0.714051048564561	2.6875	6.59375	7.65625	16.75	22.875	26.78125	33.1875	37.34375
3919.61798927288	4389.40224307988	0.548045343909956	6.96875	10.4375	14.0625	16.6875	18.6562499999927	23.09375	30.625	34.9062499999927	35.6875	38.53125
3994.60948664018	1356.33061477027	0.798092532945065	4.21875	10.5625	16.125	22.25	27.7499999999927	33.65625	37.40625
3958.73153618385	1411.37737540329	0.837305541634844	15.25	20.59375	24.8125	34.75
3610.89813981235	11034.1082116448	0.447822763583692	3.625	8.125	15.5	18.4375	25.28125	27.875	34.9999999999927	35.53125
3943.71295901158	3337.28269050743	0.459720708298428	11.8125	13.21875	17.28125	23.875	33.53125
3733.44686273502	5552.76213465969	0.447891434066073	9	18.65625	24.4375	31.875	38.28125
3928.06425792368	1637.71080482356	0.462383016810504	1.09374999999272	7.15625	13.53125	19.59375	25.84375	35.9375
3690.22127992508	14654.7477763323	0.465089941707992	2.375	8.71874999999272	15.75	18.75	19.6875	25.625	32.125	35.375
3969.93870099221	3360.07083569006	0.517323540226276	2.40625	7.59375	14.78125	18.0625	22.25	25.0625	28.5	30.4374999999927	34.6562499999927	36	37.875
3869.43670678665	6782.81474604152	0.551607735737148	4.96875	13.15625	17.4375	22	25.90625	29.34375	35.65625	35.78125
3933.92844495783	5267.74865221938	0.558503057225792	4.34375	14.75	22.09375	28.125
3764.02177954796	1694.31948695247	0.597853302786059	3.3198961156304	6.0073961156304	12.8823961156304	14.1948961156231	16.1948961156304	20.1948961156304	22.6948961156231	24.5698961156231	26.3198961156231	30.6011461156304	34.2886461156304
3928.82876362144	1374.20701810225	0.547629125786341	2.00739611562312	3.72614611562312	5.81989611562312	8.3823961156304	15.0386461156304	20.9136461156231	24.6011461156304	26.3198961156231	28.5386461156304	31.6323961156304	35.8823961156231
3946.09799097824	2188.19419226549	0.573921252192852	4.2886461156304	9.1948961156304	14.2886461156304	17.4761461156304	23.9761461156231	26.3198961156304	31.4448961156231	32.9136461156304	34.9761461156304	36.9136461156231
3879.4202039526	1706.61012521483	0.583972808732085	1.5073961156304	5.35114611562312	11.4136461156304	16.4448961156231	20.6948961156231	24.8198961156231	27.0073961156304	28.6323961156304	35.1948961156304	37.5386461156304
3934.32525723792	2625.03671756031	0.695394869189991	3.25739611562312	12.9448961156304	16.4448961156231	19.8511461156304	24.8823961156231	27.2886461156304	34.5073961156231	36.9761461156231
3937.65364856712	1067.27218615321	0.799234206185461	7.28864611562312	14.1948961156231	19.6636461156304	23.6011461156158	26.9136461156231	32.6323961156231	35.8823961156231
3950.9059983453	2244.09523659607	0.562368042033522	1.06989611561585	6.8198961156304	11.1011461156304	15.6636461156304	19.8511461156304	25.6948961156158	28.8823961156304	33.6636461156304	36.6011461156304
3733.83147865085	582.134710432114	1.19164312602943	4.5698961156304	9.0386461156304	17.4761461156304	20.9136461156158	23.9448961156304	25.9448961156158	29.8823961156304	34.8198961156304	36.5073961156304	37.8511461156304
3803.89295558357	2643.97515318914	0.459798548891857	1.03125	10.1875	15.40625	20.6875	24.34375	33.28125
3987.28877815	580.005727056135	0.86755623672227	9.40625000001455	13.8125000000146	21.2812500000146	24.6250000000146	28.9375000000146	31.5937500000146	34.0625	39.7500000000146
3895.99902282855	935.288251915509	0.772894436115872	8.4375	12.25	13.6875000000146	21.3437500000146	26.3750000000146	28.3125	30.59375	32.625	39.09375
3794.91731535462	870.05416957363	0.639666315078143	3.6875	5.15625	16.9062500000146	20.8125000000146	25.59375	35.40625	36.5000000000146
3939.05151773137	1037.42698338948	0.589278976665979	1.75	7.90625	11.40625	16.7187500000146	19.78125	24	26.6250000000146	32.3125	37.3750000000146
3738.08019526082	2171.25959314048	0.481721012902877	0.812500000014552	6.4375	10.125	15.5625	18.40625	22.28125	24.03125	35.5625000000146	37.5000000000146
3898.68303334973	433.88093676499	0.583297568010088	2.40625	5.75	6.53125000001455	10.625	13.78125	22.2500000000146	24.4687500000146	28.1562500000146	33.90625
3898.44159070419	443.905798917779	0.751221119636072	2.0625	12.2500000000146	14.8125	24.78125	31	35.0000000000146	37.0625
3911.04429547333	1678.25052354686	0.541779879732774	2.03125000001455	6.84375000001455	14.6875	20.4375000000146	23.7812500000146	31.78125	35.3750000000146	37.34375
3795.70784533853	852.502773733906	0.767565803586349	3.90625	16.875	22.59375	28	31.28125	33.8125000000146	35.8125	38.3125
3871.05116896035	1074.3783663247	0.694925490093612	3.625	9.53125	14.0625	17.6875	21.34375	25.0000000000146	33.0000000000146	37.8125000000146
3701.87814863641	283.714906385048	0.706156568665272	3.03125000001455	5.96875000001455	15.7187500000146	22.03125	25.15625	36.75	37.7812500000146	39.0625
3949.21643240469	5204.7599339767	0.637087279051279	2.875	12.78125	14.84375	16.65625	20.1562500000146	25.6875000000146	32.6875	33.9375	36.9062500000146	39.5625
3943.53592189749	871.188427398779	0.596734118912833	1.3125	14.78125	22.96875	25.3437499999854	34.375
3909.18998241362	1022.52651028839	0.591418520804544	5.09375	9.75	16.46875	23.34375	32.3125	36.09375
3932.62918068345	1868.02631350662	0.678641273470272	3.3125	9.4375	17.3125	22.5625	25.1562499999854	30.78125	34.9375	35.9687499999854	37.75
3915.33737114112	1711.00773355727	0.609790324544934	3.125	5.28125	12.25	17.53125	23.1875	25.46875	36.6875
3745.02207691842	2100.65201905345	0.472972037981001	6.3125	13.6875	17.5625	20.5	23.09375	29.78125	36.71875
3931.23799798226	3101.5304845107	0.506545728714511	4.9375	11.46875	11.875	18.0625	21	24.15625	27.90625	34.8125	37.46875
3885.14846059662	1394.08027167244	0.527153652182749	0.375	2.375	7.40625	13.125	16.625	26.46875	28.59375	33.25	37.59375
3923.21580593372	1485.6231885682	0.576241111174192	4.90624999998545	12.40625	16.3125	33.3125
3925.04353788196	2473.88422249058	0.532765692890851	1.74999999998545	4.3125	7.74999999998545	11.15625	16.59375	23.84375	27.375	32.5	35.0937499999854	38.25
3798.30112966849	1165.9913426525	0.786921365454853	0.125	7.875	10.21875	17.3125	24.7187499999854	25.75	27.875	35.8125
3820.63279255938	2336.2233714232	0.456939692302762	0.177139792227536	6.05213979222754	17.0208897922421	22.2708897922275	25.2083897922275	32.0208897922421	33.4271397922275	37.9896397922275
3942.57256678524	4082.83392199901	0.531227937469111	3.89588979224209	7.20838979222754	11.9583897922275	14.4896397922421	16.4896397922275	23.0833897922421	24.9896397922275	26.6146397922275	31.0208897922275	32.0208897922275	36.4271397922275	37.9583897922275	39.6146397922421
4004.00109848183	4907.04648769911	0.646107270347039	3.73963979222754	5.77088979222754	10.8021397922275	16.4583897922275	21.7708897922275	30.3333897922275	31.6771397922275	35.5208897922275	39.0208897922421
3825.97577537213	1430.98117016903	0.753286667316756	2.20838979222754	5.27088979222754	16.4896397922275	20.7396397922421	31.9271397922275	33.6771397922275
3939.40883644665	1290.24050176556	0.572132353808451	6.98963979222754	10.8021397922421	18.8021397922275	22.3333897922275	25.3958897922421	27.3958897922275	34.9583897922275	37.6146397922275
3744.27413629205	5191.60393581827	0.559693178469501	5.23963979222754	8.11463979224209	16.6771397922275	19.4896397922421	23.0833897922275	25.9896397922275	32.8958897922421	35.6771397922421
3962.25852417061	2896.85066421582	0.435453314665497	3.05213979222754	9.95838979222754	15.7083897922421	21.0521397922275	25.5833897922275	29.1146397922275	31.5208897922275	33.3333897922275	33.9896397922421	39.1771397922275
3888.76850269781	12043.3836249849	0.67971487726626	0.302139792242087	8.58338979222754	9.39588979222754	15.1771397922421	19.5208897922275	23.3021397922275	25.3646397922275	32.7708897922275	36.5833897922421	39.4583897922275
3756.7003316138	5314.64703780714	0.555195330025992	6.48963979222754	16.3021397922275	19.6146397922275	24.1146397922275	28.8958897922275	33.4583897922421	36.1458897922275
3816.57532627665	5743.61701104471	0.56559487394479	1.42713979222754	9.98963979222754	14.2396397922275	19.0521397922275	24.3333897922275	25.5521397922275	27.2396397922421	28.5521397922275	35.0833897922275	35.8333897922421	37.2396397922275
3804.10725075182	3109.44760112148	0.770359833836891	2.58338979222754	3.52088979222754	15.8021397922275	20.0833897922421	26.2083897922275	33.0521397922421	36.2708897922421
3899.20256243232	11445.4367956626	0.55064342690842	3.45838979222754	8.17713979222754	13.7708897922275	33.2083897922421	37.4583897922421
3798.32853960244	4336.75512368637	0.451851074525161	3.28125000001455	6.40625	8.59375000001455	17.9375000000146	22.09375	24.09375	27.4375	32.84375	34.5625
3954.26717592746	2046.55222897032	0.620244515995842	4.5625	7.8125	13.3437500000146	15.9375	20.90625	35.0937500000146	38.6562500000146
3960.64043048265	2531.62298961796	0.43087178091894	3.09375	3.87500000001455	12.46875	15.1875000000146	17.15625	18.8750000000146	24.5625	34.53125	37.65625
3820.56850772027	3603.77064420258	0.434081009656022	2.125	5.31250000001455	7.15625	15.4375000000146	19.6875000000146	25.28125	29.78125	34.0625000000146
3942.39456321308	2996.07996620671	0.460194814588658	4.34375	11.0625	19.28125	24.3125	28.84375	33.15625	35.59375
3966.63713500634	2904.2444286455	0.532883097698449	1.53125	7.43750000001455	16.25	23.78125	26.4375	31.53125	34.875
3816.32907400654	6388.14423069357	0.475324203807641	0.187500000014552	3.90625	15.125	22.75	25.5625000000146	29.25	31.4375000000146	35.9375
3950.77181765955	3403.6612784284	0.423999101692364	2.90625	9.46875	17.90625	24.3125	31.4062500000146	35.4375	37.78125
3891.61658179927	4131.53426532725	0.455032148549364	4.875	20.875	27.21875	31.09375	36.40625	37.53125	39.5937500000146
3698.08473463724	3635.83800413382	0.485758715361488	4.9375	14.4062500000146	21.75	24.4375	30.4375	37.8125
3868.01531348944	6687.67767574643	0.582310529206083	3.87500000001455	12.28125	16.4375000000146	19.0625	21.84375	24.3125000000146	26.78125	33.28125	35.09375	37.2187500000146
3760.20967123204	2566.10417768281	0.477253588168539	1.37500000001455	5.93750000001455	13.9062500000146	22.8125000000146	29.4062500000146	34.75
3940.90714226642	4019.54449604062	0.530334643024172	2.90625	5.09375	9.4375	15.15625	17.6249999999709	24.46875	26.5	31.1562499999709	36.25	37.78125
3870.7647218227	4196.15416702222	0.510361855789054	8.46875	9.2187499999709	14.90625	18.9375	23.5625	26.03125	32.90625	38.9374999999709
3851.6860882265	1029.46293276461	0.726032831251086	0.4375	4.15625	7.7499999999709	12.53125	17.2187499999709	21.9687499999709	24.40625	26.4374999999709	31.5624999999709	34.4375	35.4375
4013.08189624381	2558.04238458441	0.423237388868958	3.7812499999709	10.03125	14.46875	21.3749999999709	23.96875	26.15625	32.84375	35.375	38.21875
3873.66172520104	9772.46691964965	0.441447908374887	9.0312499999709	17.5625	24.3437499999709	28.0625	35.59375	38.5
3919.72313859314	4718.6130110185	0.420357551030242	1.6562499999709	7.1875	12.75	19.2187499999709	26.1874999999709	29.09375	30.1875	31.6249999999709	35.15625	38.5937499999709
3749.01974754292	1549.79151519436	0.543067060533286	0.156249999970896	3.3125	11.7187499999709	17.34375	19.75	22.90625	28.0312499999709	32.8125
3999.78848982727	3745.38185851323	0.493919632580633	12.40625	18	23.3125	26.09375	33.59375	37.0312499999709
3864.24442679796	5691.32638344627	0.428670928762945	5.71875	15.40625	20.25	24.0625	33.1562499999709	35.4375	37.28125	38.9999999999709
3869.55828745685	4826.08184681388	0.44759116440729	2.1875	11.8125	16.6249999999709	22.71875	28.65625	32.96875	39.125
3949.77740166447	5675.3169622182	0.450518235201988	4.25	13.3749999999709	19.2499999999709	25.21875	29.21875	33.375	36.875
3697.22180898645	5612.43048095857	0.718914134594413	5.8125	8.5	18.5	23.4375	25.8749999999709	33.5312499999709	38.3125
3862.41769700983	5793.89290254975	0.404846634250108	3.9999999999709	6.65625	13.71875	19.03125	26.25	31.0312499999709	34.90625	37.7499999999709
3864.84423971623	1945.37813781544	0.549445398665802	0.781249999970896	5.3749999999709	14.25	22.21875	25.25	32	39.9375
3936.35395006589	1426.70467542158	0.554929280363634	2.15625	7.7499999999709	12.875	17.1875	23.9374999999709	26.09375	28.9999999999709	34.875	37.53125
3944.20267718932	2422.2055844881	0.435256961757265	5.4375	7.8437499999709	13.34375	16.84375	25.65625	29.7812499999709	34.0625	36.78125
3733.46236877403	1041.6408962618	0.583097381869745	5.5	14.46875	18.34375	19.46875	23	26	29.125	29.1874999999709	33.3749999999709	36.6874999999709
3887.88226102266	1291.72816192561	0.695694012648462	1.4999999999709	6.3749999999709	14.5937499999709	17.59375	21.1874999999709	25.4375	27.9999999999709	30.875	35.34375	36.2499999999709
3991.63184579898	1379.21894245119	0.51656949723291	2.71875	8.78125	10.4687499999709	15.46875	19.21875	24.34375	26.8437499999709	27.2499999999709	32.4062499999709	34.875	37.46875	39.2499999999709
3857.70047693078	2802.25725091542	0.632383896940938	2.5624999999709	6.0624999999709	13.375	18.71875	24.96875	26.9999999999709	30.4999999999709	30.8125	33.5312499999709	35.71875	39.65625
3995.79784453005	1847.10878599374	0.760192028641041	13.1249999999709	17.8125	20.8124999999709	25.9687499999709	31.03125	33.65625	37.6874999999709
3693.1409761064	1851.6056936122	0.592735736428089	4.28125	15.90625	19.90625	23.5625	26.75	29.15625	35.25	36.6875
3954.54606372193	2452.78083239268	0.505006744244792	2.6562499999709	11.0312499999709	17.5	20.6562499999709	24.7187499999709	27.1875	33.4375	34.3125	36.5624999999709
3809.18981790642	664.839301588747	0.779745651963099	8.4375	15.375	24.46875	27.34375	31.6562499999709	32.5	33.375	35.5312499999709	38.4374999999709
4013.53368354275	1664.5582338561	0.729539069238847	4.4374999999709	12.125	16.3125	24.46875	33.1874999999709	36.3749999999709	38.21875
3943.07536693187	1665.7430361032	0.484054423140451	5.1562499999709	9.3437499999709	15.84375	18.375	23.9375	26.1875	29.8437499999709	33.5625	35.9687499999709	39.4374999999709
3952.04793924157	1062.44144063947	0.575107663770038	5.125	11.09375	17.5937499999709	29.6874999999709	34.4687499999709	36.5312499999709
3930.20731455542	835.793607557058	1.02545176783875	4.9687499999709	17.6874999999709	21.21875	26.5624999999709	30.125	32.8125	38.96875
3887.35249694315	1078.96871835623	0.778365033960801	7.75	16.8125	21.71875	28.375	38.125
3951.06575396153	942.733968326482	0.817889397826679	3.09375	12.6874999999709	18.5	25.3437499999709	34.7187499999709	38.3437499999709
3695.98388327486	2141.01669537209	0.486314182052482	4.3125	13.8124999999709	17.9999999999709	21.3125	23.65625	26.3125	31.71875	34.71875	36.1875	38.75
3982.28654086964	1867.80678514386	0.558134265031306	2.4062499999709	9.15625	12.1562499999709	20.9375	24.65625	32.0625	35.4375	38.375
3968.53448735375	3537.22847419971	0.554319002306547	9.4374999999709	11.53125	14.4999999999709	19.59375	22.90625	30.1249999999709	31.0937499999709	34.8437499999709	37.7812499999709
3758.88569910052	980.890621240641	0.522708488370087	0.531250000029104	5.75	15.21875	23.15625	27.0000000000291	32.8750000000291	39.1562500000291
3811.37346645161	752.989452340121	0.741849886757665	3.6562500000291	4.78125	7.5	14.0937500000291	17.5937500000291	23.65625	25.9687500000291	30.59375	33.6875	35.65625
3948.71403469449	878.333033996083	0.778080389924581	3.34375	10.6875	16.0625	27.4375	35.3437500000291	38.1562500000291
3864.49979208623	1062.21499219545	0.73897107968995	10.1562500000291	13.3750000000291	14.8750000000291	18.5312500000291	28.1250000000291	29.7812500000291	30.6562500000291	35.21875	37.0937500000291
3825.98588832013	1026.13278904089	0.691912453759075	7.1875000000291	16.15625	20.34375	24.8750000000291	30.28125	37.25	39.8437500000291
3849.55772163063	462.3116639166	0.598821359947947	4.4375	12.9375	17.9375	24	27	32.3750000000291	35.3437500000291	39.5625
3968.47679549747	1762.63904906614	0.537527183576612	3.4062500000291	12.65625	17.6562500000291	24.53125	26.78125	33.625	37.125
3696.49630427703	874.497151661368	0.631614280719796	4.5312500000291	7.9375	15.8437500000291	17.9062500000291	22.3125	25.8750000000291	34.1875	38.8750000000291
3870.59206887957	718.893480732438	0.531417286879997	0.78125	2.9375	12.65625	16.0625000000291	21.46875	25.4375000000291	27.8125000000291	31.4062500000291	33.875	37.0000000000291
3934.97800363691	1613.44583354169	0.42850332865619	0.40625	4.6250000000291	8.3125	13.3125000000291	17.84375	27.6875000000291	32.09375	35.2187500000291	39.28125
3866.86337574762	1074.33989663906	0.735355084571801	14.3437500000291	18.6875000000291	21.71875	23.9375	26.59375	30.0625	38.71875
3951.7408350094	2946.12444407143	0.452440795354862	5.0312500000291	11.9375	20.46875	25.0000000000291	35.6875000000291
3908.43785451666	1220.2664621244	0.714282616069322	5.5624999999709	6.34375	13.78125	18.5	25.1249999999709	32.75	35.125
3812.50268331756	465.775585996402	0.649868488989378	2.0625	3.7187499999709	10.7812499999709	15.78125	23.0937499999709	27.03125	33.3749999999709	36.65625	39.5624999999709
3873.31174283294	1252.26079831897	0.58358135383282	2.53125	6.59375	14.7499999999709	16.59375	21.09375	32.0312499999709	33.0312499999709	34.625	37.40625
3925.73295190008	1199.16893849908	0.529539860397068	3.96875	15.03125	21.6249999999709	25.71875	29.09375	35.34375	36.90625	39.3437499999709
3857.39131372661	718.090481188958	0.476135670469168	4.40625	10.7499999999709	11.65625	15.9375	20.03125	25.0624999999709	26.8749999999709	31.6562499999709	34.09375	37.7812499999709
3408.87636781539	1027.59164542707	1.13774775530937
4005.01852392471	3194.91545793201	0.438151581309429	15.0937499999709	24.1562499999709	33.71875	34.65625	37.1875
3810.46032614616	741.870683824338	0.717873000673343	1.2187499999709	14.15625	16.5	18.875	22.625	25.125	28.5937499999709	36.46875	38.4999999999709
3931.54349141238	2728.44725515243	0.636983439525715	5.5625	9.5625	11.3124999999709	15.5312499999709	19.5312499999709	25.0312499999709	28.40625	31.34375	33.59375	37.3124999999709
3705.54870132403	3917.03861493813	0.418075177832895	14.625	17.6875	23.03125	26.0312499999709	34.96875	39.15625
3940.21513968795	1335.46174133893	0.49878252138036	4.125	11.125	16.4999999999709	24.65625	27.9374999999709	34.03125	35.9999999999709	38.1875
3721.69421603678	1910.09177475506	0.497561093499194	4.8749999999709	13.2187499999709	17.8437499999709	21.8125	25.28125	32.1874999999709	35.8437499999709
3752.62005722631	1219.61475840834	0.882472124007417	3.03125	11.8749999999709	16.6875	25.9375	32.75	33.3125	37.0312499999709	39.15625
3749.59362360839	609.541871134495	0.490836059510653	0.3125	3.7812500000291	12.9375000000291	19.59375	23.375	25.90625	31.03125	34.1875000000291	39.2187500000291
3994.8534475096	1803.75771381701	0.748285522657046	4.84375	10.6875	15.46875	20.75	25.21875	30.7500000000291	33.6562500000291	39.03125
3904.69756288447	2018.65545235976	0.556230477645425	4.4062500000291	7.6875	10.3750000000291	12.7500000000291	15.5625000000291	17.71875	22.9687500000291	26.5625000000291	30	33.1250000000291	35.8125000000291	38.375
3863.6514444638	3645.79908910717	0.479562404607474	0.71875	5.8125000000291	11.15625	14.8125	20.6875000000291	24.125	28.0937500000291	34.2187500000291	37.21875
3745.82413161556	769.89911610402	0.612155782498842	5.0000000000291	14.0312500000291	18.96875	23.5312500000291	24.6562500000291	26.4687500000291	33.6875000000291	36.1875	37.5937500000291
3923.72705500776	2772.8126713665	0.429788242265696	4.7812500000291	13.53125	23.6562500000291	26.6875000000291	34.7812500000291	38.0000000000291
3851.55844127363	1061.42443445216	0.789337494298094	10.0937500000291	17.6562500000291	23.59375	26.1875	27.46875	29.2187500000291	35.28125	36.7500000000291
3757.95056532003	1807.54093209802	0.767261488215614	11.53125	15.8750000000291	19.6875000000291	24.5	27	30.34375	32.7500000000291	36.03125	38.3750000000291
3801.60868122647	1021.39450550604	0.75855669193723	0.875	5.8750000000291	10.7187500000291	16.09375	19.6875000000291	21.125	21.8750000000291	23.625	25.71875	29.2812500000291	34.40625
3820.57704135035	8769.54793544067	0.468870455640134	0.84375	1.8125	7	15.34375	22.375	34.6874999999709	35.4062499999709
3857.05021235467	3341.52774303617	0.568306879894512	3.9999999999709	8.84375	13.7812499999709	18.6562499999709	24.75	28.4374999999709	32.4375
3700.5635333002	1453.27671548564	0.666229343713444	8.59375	16.8125	20.6562499999709	31.03125	33
3909.51852819706	6937.50937278257	0.64011700315761	3.6875	10.09375	10.6874999999709	15.3124999999709	19.875	24.7812499999709	27.65625	31.59375	34.21875	37	37.09375
3793.91702405999	4429.23135320334	0.567870402615409	4.6249999999709	5.78125	14.5625	17.0625	19.625	22.84375	32.4375	35.0625
3823.07383004573	5471.59128331067	0.495398768127815	4.28125	17.96875	24.90625	29.1875
3912.19519621311	3986.7903765032	0.455894166564143	4.34375	14.3437499999709	24.53125	29.2499999999709	38.15625
3885.86004114439	4013.0425951302	0.471148430222661	7.0625	15.28125	15.4375	20.375	22.4374999999709	25.9062499999709	29.4375	38.09375
3934.74975844177	2766.4282780934	0.743538424229721	1.0937499999709	14.875	25.71875	30.71875	34.65625	37.40625	38.75
3824.83836662237	3844.02245874595	0.535027114143225	2.7187499999709	15.59375	25.25	29.15625	35.6875
3758.27621289494	2764.75639844085	0.490732320030464	2.25	7.6249999999709	15.1874999999709	18.4375	22.9375	25.40625	28.21875	31.40625	39.09375
3868.00736747999	2969.95533427507	0.582440958459433	3	11.65625	23.4687499999709	26.46875	34.6249999999709	37.75
3754.28822414526	4119.38842150952	0.72198266971004	5.2499999999709	7.9375	16.5624999999709	20.5625	35.8124999999709
3876.27722462873	5523.93617857323	0.499426162317842	3.6875	9.5937499999709	12.6875	14.3437499999709	17.8124999999709	24.5625	37.03125
3795.07152952659	3091.3471349366	0.787488005538054	5.375	13.4374999999709	19.1875	20.71875	23.78125	26.1875	30.25	33.2187499999709	36.4687499999709
3983.00098127796	4007.78448895429	0.43935388260521	5.3437499999709	11.75	18.7812499999709	23	25.9375	31.25	33.78125	37.34375
3939.54139279768	8051.54922684433	0.470680009590109	5.2499999999709	12.34375	17.4062499999709	25.3437499999709	28.375	31.7812499999709	34.5624999999709	36.28125	38
3983.39402810323	4597.66424670865	0.415488151086097	2.6249999999709	7.0937499999709	8.28125	13.96875	17.5624999999709	22.0625	26.4999999999709	29.21875	31.3125	33.1874999999709	36.6562499999709
3870.89426374582	2425.72101393198	0.45126545879734	3.09375	11.9687499999709	14.1874999999709	15.7187499999709	18.9374999999709	21.8437499999709	24.1875	26.6249999999709	26.6875	32.0312499999709	33.5624999999709
3746.1329472551	2656.88288377775	0.527966777354456	8.1249999999709	12.59375	15.3125	17.625	21.03125	22.78125	25.4375	27.3437499999709	30.5	32.84375
3834.69433562963	4704.57266416824	0.449154204064446	4.40625	11.21875	16.6249999999709	20.2187499999709	24.65625	28.8749999999709	34.3124999999709	36.59375
3919.27765977881	7988.38824897311	0.546229874289238	8.40625	13.7812499999709	17.59375	20.5625	21.6875	24.0624999999709	26.84375	32.5937499999709	34.4374999999709
3815.44807198695	3516.23866526365	0.637367852527438	1.75	12.875	18.21875	24.59375	27.8125	32.7812499999709	35.7187499999709	38.03125
3768.79164791517	1226.53515537456	0.880256577093711	2.4375	4.9062499999709	12.8124999999709	16.375	18.90625	21.1874999999709	23.4374999999709	31.0625	33.7499999999709
3940.83561094321	8539.5606059856	0.483692896284611	5.1875	12.09375	18.4687499999709	30.2187499999709	34.75	37.21875
3794.95259329089	5037.69547965006	0.478379249143029	5.8124999999709	15.625	18.4687499999709	22.1249999999709	25.375	29.7812499999709	33.5	39.4374999999709
3922.36356385685	2214.11116823616	0.603749783860335	3.59375	12.46875	17.09375	20.4999999999709	25.3125	27.9062499999709	33.4687499999709	35.78125	38.0624999999709
3850.12351010995	3091.47461640089	0.612736993122418	5.375	11.59375	22.09375	25.46875	33.3125
3880.73064007118	3387.80946498695	0.447780967804618	0.5625	5.75	7.78125	10.78125	13.5625	16.3125	26.5625	32.4375	37.4375	37.59375
3979.07047087838	5064.26370729412	0.403543933130268	5.21875	10.96875	12.21875	14.09375	18.0625	21.90625	32.71875	34.21875	36.09375
3704.20475365842	2967.49278980524	0.490560978142123	5.6875	7	14.375	18.8750000000291	24.9375	26.4687499999709	31.3125	34.5624999999709	39.6249999999709
3857.91375932416	4129.94529530993	0.459578866181686	0.531249999970896	12.4375000000291	24.3125	29.6875	34.125	36.625
3825.2633369375	3758.02339650662	0.425140925512512	14.96875	22.8125000000291	25.9687499999709	27.0000000000291	33.1874999999709
3749.92095503336	2771.59824334539	0.537371243873848	0.625	7.4687499999709	10.2499999999709	15.4375	19.625	23.6874999999709	26.1250000000291	28.875	34.375
3853.30187978445	3431.53112279536	0.463580105909678	8.875	12.8125	19.9062499999709	26.0000000000291	33.8125000000291	37.4999999999709
3914.58131535007	3734.16153332997	0.468577515255549	4.0312499999709	13.1562500000291	20.7187500000291	26.53125	33.46875	36.5	39.4999999999709
3877.34243574871	6286.17717812695	0.42516254621547	4.8749999999709	14.3749999999709	18.4999999999709	22.53125	29	30.6875	32.84375	36.3749999999709
3878.77512789403	10361.4118702375	0.442498760258559	1.78125	8.78125	10.125	14.4062500000291	25.25	30.6250000000291	31.7500000000291	35.6562500000291	38.5625
3876.43261217715	12363.811370895	0.588124548926552	5.5	15.375	22.90625	24.6875	27.96875
3812.49803162614	4191.47523658057	0.565802132922617	10.34375	15.25	24.78125	26.4375	34.8125	37.2499999999418	39.5625
3967.28229379754	6223.22553405652	0.405408055661882	2.3125	12.40625	38.71875
3877.64006459397	1088.87185673992	0.611979169776596	1.5625	5.9375	15.59375	19.8125	24.09375	26.25	29.28125	32.96875	34.25	36.46875
3643.08805547039	4426.58217831929	0.501339157604497	0.59375	3.90625	9.40625	12.25	14.96875	17.5	22.96875	26.21875	33.28125	35.90625	39.90625
3946.95724460052	3931.62784669947	0.435825880951663	1.21875	2.28125	6.84375	7.9375	11.9375	17.625	24.6875	27.59375	33.125	36.09375
3914.68890924661	5291.01712417214	0.457283815759379	3.90625	7.78125	9.46875	10.8124999999418	23.6875	26.5	28.375	29.6875	33.5625	36	38.53125
3946.91950997756	2895.62993603987	0.46243574850559	0.6875	7.375	15.0625	20.15625	25.1875	28.6875	34.0625	38.84375
3843.67283578722	4108.36070586284	0.503317561924026	0.09375	3.62499999994179	16.9375	23	27.71875	29.5625	33.09375	33.90625	35.96875
3929.43330237455	4154.98527703639	0.435161939096921	6.49999999994179	12.84375	19.53125	25.25	28.21875	34.8125	38
3689.14171605464	3578.26963097232	0.487644110713778	4.71875	13.1875	18.0625	22.9375	25.1249999999418	33.09375	36.90625	37.9687499999418	39.9062499999418
3925.69550746069	7186.72296078163	0.448284916229134	5.9375	10.0625	15.9375	19.84375	24.78125	27.46875	34.6875	37.5624999999418
3699.95429584721	1887.39353814452	0.865532284322513	4.03125	9.5625	18.7187499999418	20.90625	25.625	28.375	36.25	39.0937499999418
3887.09698288819	4290.38558011901	0.43214786262798	2.28125	6.03125	13.8125	21.59375	25.125	26.78125	31.21875	34.71875	38.625
3856.60858653223	6143.75192448465	0.506312268820599	3.24999999994179	11.9375	16.21875	21.3125	25.15625	31.9999999999418	39.96875
3726.14938448051	1586.98147872971	0.705975658718705	3.18749999994179	6.84375	14.875	18.125	22	25.15625	25.34375	27.25	32.53125	35.625	36.3749999999418
3931.29724404642	7280.05376781299	0.426019154389108	0.75	4.5	11.5	15.40625	17.46875	22.15625	24.8125	28.46875	32.4375	37.71875
3631.02620319873	5906.17838718048	0.509416139023859	6.25	7.625	16.625	23.15625	28.6875	34.4375
3785.51373986151	3585.13605266219	0.59737000645714	5.0625	11.1875	12.71875	19.84375	25.09375	26.8125	29.28125	33.25	39.3125
3867.46867185486	3330.83682386072	0.419440822998041	2.15625	9.5625	12.625	17.78125	23.59375	26.71875	35.03125	37.8125
3811.26873711412	586.905660110962	0.591840938459066	3.25	18.59375	22.4062500000582	24.6250000000582	26.3125000000582	27.84375	32.7187500000582	38.9062500000582
4040.41486540331	1085.91613070752	0.904343700670704	9.03125000005821	13.40625	18.4375	21.8437500000582	26.8125	31.4375	37.40625
3955.50216957075	1210.4071257855	0.536921545065309	0.96875	15.0000000000582	21.21875	24.375	26.65625	34.96875	36.59375
3743.45966558995	1753.0905853101	0.72957839585537	3.0625	7.68750000005821	14.1562500000582	21.8125	25.125	27.71875	30.8750000000582	33.3125	36.7500000000582
4014.66425958468	1521.36687550985	0.472759655044505	2.09375	6.40625000005821	11.25	16.6875	23.4062500000582	26.09375	28.375	30.09375	32.21875	34.4062500000582	38.5625000000582
3990.00592207679	5509.7476076344	0.588656960510101	2.03125	9.28125	14.25	16.5625	25.0312500000582	26.875	31.875
3878.89250700175	3053.95892174831	0.553776340259992	1.00000000005821	8.125	17.2187500000582	24.53125	31.3437500000582	34.28125	37.1875000000582
3698.56093235482	6674.566316499	0.435033256834804	5.53125	7.4375	15.8125	21.0625	26.3437500000582	32.25	33.96875	35.7812500000582
3942.63954241302	2349.47900887185	0.513275343417479	8.6875	14.21875	18.375	20.09375	23.125	24.625	28.3437500000582	32.4687500000582	39.90625
3906.58523677844	9105.94298651329	0.500541028560477	4.21875	14.78125	26.4687500000582	33	37.1875	39.7812500000582
3811.38920815948	896.399073492107	0.652861225165215	2.46875000005821	10.0312500000582	12.3125000000582	16.9375	19.8750000000582	25.4375000000582	28.375	30.4375000000582	36.4375
3952.24640803558	792.748650910342	0.580315693571521	1.06250000005821	15.46875	22.8437500000582	27.6875	39.46875
3973.49444927257	1011.4123750704	0.524017377927085	2.9375	9.37500000005821	11.59375	14.25	34.5625000000582	36.65625	37.75
3820.39024372655	695.528130076713	0.595235284370444	2.12500000005821	3.46875	6.96875	14.84375	17.5625000000582	21.625	28.4375000000582	36.125
3972.01414310025	1863.4395445858	0.522586370795148	5.15625	10.9375	17.28125	26.9375000000582	30.8125	31.875	34.40625
3807.31054778874	3645.60378138541	0.567007996750776	1.18750000005821	6.03125000005821	13.65625	17.0937500000582	25.09375	35.5312500000582	38.4375
3935.89182604659	513.407951061094	0.53036316834061	2.1875	7.59375	12.25	18.375	28.9062500000582	33.46875	37.2812500000582
3888.85892282697	1594.4143296387	0.645758956846657	1.65625	12.0312500000582	15.6875000000582	18.4375000000582	25.34375	34.84375	37.6562500000582
3735.12054204415	3851.04954843445	0.467036618732072	7.125	18.28125	27.3437500000582	36.96875
3807.73703698422	486.849064380658	0.642322750001443	16.75	23.46875	26.2812500000582	30.5625000000582	38.96875
3755.43977927883	1924.57454094179	0.693200989187804	0.375000000058208	7.78125	17.28125	30.15625	35.09375	36.9375000000582
3859.47739813429	708.615317527837	0.772313337464636	1	5.53125000005821	15.09375	19.8125000000582	33.9375000000582	35
3839.84186978142	655.609561411872	0.67758476077345	0.781250000058208	6.46875000005821	19.375	23.4687500000582	24.5312500000582	25.84375	30.0625000000582	33.7812500000582	38.1875000000582
3943.82193136062	1414.4304279887	0.457883793017669	3.0625	16.15625	27.34375	31.71875	35.09375
3931.27804062595	1090.75440488781	0.487413075042836	2.75000000005821	9.125	12.0625000000582	17.21875	24.3125000000582	26.375	31.96875
3754.67817016324	845.901946363507	0.488377352363292	6.6875	16.25	20.0312500000582	25.15625	27.90625	32.0625000000582	37.5312500000582	38.4375000000582
3947.92646546767	1330.10934800567	0.53193553530602	4.09375	7.59375000005821	15.78125	20.9687500000582	29.2500000000582	31.96875
3652.93994940935	9547.70773145682	0.520217471769227	6.125	12.34375	18.4375	22.6875000000582	25.9375	36.6875000000582
3926.24653332817	1025.42536187361	0.561209655529233	1.46875	10.8125000000582	10.9375	15.75	17.5000000000582	22.0625	22.5625000000582	24.40625	30.9062500000582	34.71875	36.8125000000582
4010.89156758847	1132.0750899309	0.585075589836349	1	10	11.90625	19.8437500000582	23.125	33.46875	35.59375	37.4687500000582
3692.15467432092	10717.2862172723	0.429219196647961	2.71875	5.125	7.0625	9.34375	15.1250000000582	24.8750000000582	27.53125	35.2187500000582
4014.8788097203	1183.50119468233	0.65233524082226	3.78125000005821	16.1250000000582	19.28125	28.59375	35.0937500000582
3942.71102492591	987.38973479636	0.623785076791979	12.09375	18.9062500000582	26.0937500000582	29.84375	35.3750000000582	38.21875
3798.02509495833	1320.48851415491	0.585974926645317	17.4375000000582	20.6875	25.7812500000582	29.5
3898.12255094873	1868.64231202154	0.570084552892303	5.59375	10.875	12.7500000000582	16.5625	21.5625	27.0625	34.09375
3774.20480110568	894.098584492577	0.64577538510709	2.96875	16.71875	20.53125	24.6875000000582	28.96875	36.4062500000582	39.9687500000582
3740.75320567438	893.764473153112	0.544317547490773	4.46875	15.40625	19.5	23.8750000000582	28	35.3125000000582
4004.88024363445	5681.5962130595	0.624640446980106	5.31250000005821	12.125	14.375	17.96875	22.78125	25.1250000000582	27.21875	30.9375000000582	34.0625000000582	37.9062500000582
3855.66730012504	829.403856505421	0.764505118058195	12.375	17.46875	24.7500000000582	28.28125	35.5	38.2500000000582
3737.94911956869	1956.48967018313	0.473929733625862	4.25	12.3125	22.5000000000582	26.9062500000582	36.9687500000582
3895.29680519701	1091.78850529755	0.708215438170941	1.1875	7.15625000005821	8.53125000005821	14.53125	19.1562500000582	23.71875	37.5000000000582	39.28125
4001.8365866792	1636.76561573236	0.707596320355832	0.53125	1.84375	7.75	10.0937500000582	14.8437500000582	19.0937500000582	25.375	28.40625	33.6875	36.0937500000582	39.28125
3675.79737654778	3670.44538653165	0.476783652156833	5.62500000005821	6.5625	11.2187500000582	16.375	21.1875	26.3437500000582	26.75	31.1875	37.03125
3933.78330936143	1103.37820138661	0.801707318108456	1.625	9.06250000005821	11.8125	16.46875	24.09375	28.40625	34.90625	35.9375	37.1875	37.625
2614.91981074587	106.871561599881	1.29841808672245	19.25	25.21875	29.6875	34.4375	39.75
3712.97365011458	5180.16062458569	0.395249147458951	6.43750000005821	16.625	21.9375	25.3125	28.71875	36.40625
3925.18319118925	1709.21411877497	0.749399109435658	2.3125	15.65625	19.3125	23.6250000000582	27.59375	31.9687500000582
3786.01376139705	1225.49834451458	0.67214937739336	5.71875	8.53125	18.25	21.6875000000582	26.5625	27.9062500000582	32.8125	34.21875
3878.0989231503	877.995494094792	0.661915074453052	2.34375	14.5000000000582	22.0000000000582	25.40625	32.40625	34.90625	37.21875
3696.08686055449	8447.88837064066	0.473321585202624	15.625	19.3750000000582	22.59375	25.375	26.6250000000582	30.71875	38.5
3825.00661499492	1966.20426897693	0.439082509766605	0.125	20.09375	23.0937500000582	27.3125	34.34375	36.09375
3939.05792845493	370.205629274788	0.729343946172625	8.1875	16.125	20.25	26.5625	26.875	34.0625
4042.15879230958	392.582695763596	0.888680466803761	3.9375	8.28125	14.40625	18.875	23.03125	25.5000000000582	28.46875	36.71875
3769.64288188034	2865.12376349205	0.418595215922619	3.875	9.71875	18.65625	24.71875	26.96875	29.65625	32.5	34.46875
3811.40761489724	1999.47917136895	0.480115463654374	4.43750000005821	16.25	19.1875	23.78125	26.59375	30.6875000000582	32.9062500000582	33.90625	36.71875	38.71875
3717.67512670749	5724.86433777211	0.44801804898763	0.15625	5.34375	13.40625	18.21875	21.7500000000582	25.1875	29.625	33.875	38.4375
3688.28417522496	6470.31582385273	0.430184481881995	7	15.6875000000582	20.84375	25.90625	34.46875	39.625
3935.55164046024	800.891686523634	0.597620960384879	0.343750000058208	5.21875	10.71875	14.625	19.8125	22.5625	23.09375	24.46875	26.3125000000582	27.625	32.875	34.96875
3912.459478595	440.940454594966	0.830542903929028	0.5	4.21875000005821	14.2812500000582	18.2187500000582	22.46875	24.6562500000582	30.1875000000582	37.53125
3820.50083694611	1355.03541237924	0.639136641148541	5.37500000005821	11.15625	16.46875	19.75	26.21875	30.5625	34.53125	39.9375000000582
4065.08447074892	951.623756421889	0.768861946863044	3.84375	10.25	16.5625000000582	19.4375	23.71875	29.375	30.125	35.78125	39.28125
3818.89973746657	1034.64460907567	0.748028017286103	4.21875000005821	15.84375	21.09375	27.1250000000582	32.625	37.9375	38.8125000000582
3871.58555864911	554.379718222657	0.81304812980755	14.5625	19.6562500000582	22.90625	30.6875	36.53125	38.6562500000582
3937.4214897788	598.28109792806	0.680167922859469	1.31250000005821	4.84375	12.7187500000582	17.8125	19.53125	24.625	26.8125	33.875	36.3125	38.28125
3741.99416694887	5253.59097159732	0.425675444395888	4.53125	16.75	21.46875	23.5	25.78125	28.1562500000582	30.96875	36.3125	38.625
3923.79479834234	1612.12980097872	0.696555327710032	10.7500000000582	14.3750000000582	16.71875	19.5625	22.375	25.5625000000582	27.6875	29.1562500000582	34.53125	37.46875
3929.21366781377	742.656085274111	0.878802401922856	2.71875	11.8750000000582	17.1875000000582	21.96875	25.0000000000582	25.90625	26.9375000000582	33.8750000000582	37.90625
3796.84343495022	2325.72983488859	0.655049871433425	5.875	7.96875	16.2500000000582	20.09375	25.84375	28.125	32.59375	35.375	38.78125
3938.9529782484	1319.45721037598	0.906406771397534	13.75	24.71875	34.5625000000582	38.4687500000582
3666.89294680558	4910.56793099632	0.771831947166673	6.90625	16.125	18.65625	23.1562500000582	25.625	27.84375	30.75	38.40625
3761.76063858559	2296.37741797736	0.79922637655495	11.7812500000582	20.9375	27.0937500000582	32.8125	32.90625	36.5937500000582
3814.77522307221	1144.44504716434	0.678444434752123	3.9375	11.4375	17.3125	27.03125	34.125
3789.95344233525	2981.92522276001	0.667778382528266	3.3125	8.625	14.6249999999418	17.90625	21.96875	24.34375	25.7812499999418	31.84375	34.3125	37.03125
3942.85816754405	484.607079308852	0.636933785256542	9.5625	15.2499999999418	20.15625	24.625	26.90625	33.9687499999418
3787.89909115867	2212.26500671857	0.599357332157885	9.1875	16.90625	25.0625	27.3749999999418	34.0937499999418	36.15625	38.3124999999418
3930.99145605206	1252.21851370211	0.49520061612624	1.90624999994179	12.65625	16.4062499999418	24.7499999999418
2535.44054817991	144.427138451789	1.2565642360004	13.9375	22.8125	30.1874999999418	36.71875
3760.91799845851	2490.67836294459	0.524582083944884	6.49999999994179	15.84375	22.75	36.03125
3691.21836217979	7022.54455653363	0.431033739387448	15.1562499999418	19.3437499999418	22.21875	32.40625
3882.97975516441	1171.47425923698	0.506448907809415	7.78125	16.8437499999418	21.9375	38.71875
3820.86469808486	389.694262585157	0.902674951177178	16.96875	21.375	27.6562499999418	36.34375	39.5625
3703.65709847553	6271.92528012988	0.459395217691023	4.4375	5.25	19.2812499999418	29.21875	33.8437499999418	35.9999999999418
3932.12374660985	1513.77778285759	0.721942662629524	12.28125	28.15625	35.1874999999418	38.4375
3726.41114564584	4479.75621424424	0.446952435870503	3.28125	4.09375	18.25	22.25	24.25	32.09375	34.15625	36.9375000000582
4005.71062926154	309.106046447078	0.819416032111816	7.34375	12.1562500000582	14.78125	18.9375	23.96875	26.46875	29.3125	33.8750000000582	36.46875
3834.68370885818	778.970968688826	0.819865814850396	5.71875000005821	9.53125	23.59375	26.3750000000582	34.7187500000582
3902.87867414712	254.086447301507	1.00189876983616	7.21875	8.59375	12.78125	16	18.5625000000582	24.6875	29.4687500000582	32.65625	36.03125	39.28125
3889.32719539847	1004.03876103677	0.815446264391425	4.84375	9.40625	14.2500000000582	16.71875	19.9375	37.53125	39.8125
4004.67770095296	493.631332147452	0.627354919266943	4.93750000005821	12.4375	17.84375	24.90625	29.1875000000582	35.1875
3890.68817510899	1026.0331242223	1.11535755244872	20.375	28.53125	34.90625	39.1875000000582
3931.65950854175	689.215035943234	0.928293619046396	4.8125	6.625	11.25	24.59375	30.1562500000582	35.4375000000582	38.15625
3922.08360048509	1179.74988791487	0.581542229802756	13.9375	19.7187500000582	25.1875	28.34375	39.75
3872.87515288519	763.052448300746	0.700994201961053	8.34375	15.0000000000582	24.09375	26.59375	29.96875	31.5	34.03125
3813.75492055053	566.380787638527	0.790422743330525	12.46875	18.75	24.8125000000582	28.5	34.96875
3730.20135151847	9467.05042157682	0.417518946903514	15.71875	19.84375	24.1875	27.65625	37.2812500000582
3933.28621211537	1645.10232273312	0.498853315483349	1.09375	12.0625	25.625	33.875	37.15625	39.40625
3688.25079157955	16279.8690352883	0.446228157665816	1.5	5.84375	10.2187500000582	11.5937500000582	18.8437500000582	22.6875	25.40625	30.46875	34.09375	37.0000000000582	39.7812500000582
3992.23453586941	1383.91455587264	1.04727276003992	4.78125000005821	11.25	15.1250000000582	18.78125	21.75	26.46875	33.5625000000582	37.03125
3809.15621063632	903.908316698892	0.611577960094698	6.15624999994179	13.15625	16.84375	19.90625	22.6249999999418	25.5	31.46875
4051.84036539726	863.490430736444	0.683559989865223	3.875	17.59375	24.1874999999418	26.375	29.6875	37.09375
3926.47691183834	521.01725918994	0.897175266228895	3.53125	11.96875	24.53125	27.40625	29.84375	36.0937499999418	38.78125
3721.22664766731	3151.22959533037	0.637853795053077	3.8125	14.3124999999418	21.21875	24.875	33.5	36.3749999999418	37.40625
3776.79762992177	1308.04343095633	1.02885534561738	8.28125	15.125	20.78125	27.9375	28.90625	32.5625	37.3125
3808.42573541426	760.534704255371	0.746347328199532	2.71875	11.1875	17.09375	24.9375	33.4375	36.5625
3739.09202249373	6374.7135660708	0.437921668716162	4.03125	9.40625	14.71875	19.53125	21.96875	25	27.875	32.03125
3743.81450919238	4011.35508247759	0.539329896012834	1.78125	12.96875	18.0625	28.84375	30.375	32.5625	35.9375	39.6249999999418
3910.10109301702	1297.55355858715	0.775363358620786	2.3125	14.40625	23.9375	26.59375	28.34375	35.8125
3909.056764856	1322.97000005726	0.593215268684987	6.40625	13.1875	18.9375	26.6875	36.9375
3782.4429612421	757.800765299992	0.967712265796264	3.3125	13.0625	16.1875	24.6562499999418	28.2499999999418	33.5624999999418
3809.28031091052	888.837479424679	0.671172296782747	4.53125000005821	12.3437500000582	19.1875	23.71875	25.5	26.625
3739.26079323543	2272.68929264523	0.754180641348826	3.03125	9.21875	13.7187500000582	18.0625	23.375	27	29.3437500000582	33.6875
3952.41943446178	3269.55170322396	0.549393040555029	12.46875	17.90625	22.03125	25.4375	30.09375	36.7187500000582	38.3125
3679.57106194069	4228.18928954575	0.588199597440758	6.125	16.53125	22.0625	26.7187500000582	28.9375000000582	34.5312500000582
3953.78637889288	3870.45645911933	0.49328389837564	4.50000000005821	10.25	12.71875	16	19.03125	25.4375000000582	33.09375	35.59375
3933.90754258049	1659.08018803339	0.667130651305362	9.4375	18.03125	25.875	29.3437500000582	36.25
3779.21273001383	1835.89504413266	0.497018242447286	16.90625	20.6562500000582	24.0000000000582	27.0625000000582	32.3750000000582	35	39.3750000000582
3890.28968142412	810.821608573314	0.635193408942116	3.875	18.71875	27.1875	32.59375	35.46875	37.5
3841.79383105626	3935.45462651073	0.72407962574858	8.4375	16.1562500000582	23.84375	28.6875	30.875	36.5	38.96875
3763.69424533717	4605.48053240846	0.56145769200653	5.46875	12.75	20.375	24.25	33.5625
3766.25445784097	1333.98905853638	0.438966708415493	11.84375	18.8125	33.96875	35.75
3793.51202577322	3146.72425525939	0.440776531912796	17.375	25.875	34.4375	37.21875
3886.36373951013	5974.06101706979	0.544370436430925	10.84375	15.90625	25.90625	34.53125
3838.86365677453	7416.4402439171	0.434793335208267	3.65625	16.84375	19.40625	21.6874999999418	28.71875	32.71875	36.40625
3946.34534022564	3705.28428729183	0.578320620764243	25.1875	28.09375	33.3125	35.84375
3743.35944419369	3605.17777664165	0.595651068181093	3	12.25	23.6875	33.25	35.8125
3751.31460161143	4365.1423117469	0.515197026466034	2.65625	6.25	12.65625	19	24.5	27.0625	31.5625	31.71875	32.5624999999418	36.6875
3747.54015423523	5409.07360361547	0.477252719233978	12.0625	17.125	17.1874999999418	21.25	24.40625	26.15625	35.125	39.78125
3810.07253937962	6625.64116671864	0.485690247248362	3.65625	11.34375	24.625	27.625	35.375
3905.05799687584	5110.69007677467	0.509212904923555	3.0625	8.34375	14.09375	18.71875	24.21875	26.78125	30.0625	34.625	35.65625	37.5625
3766.90158923769	9993.18872301215	0.552776743831604	9.71875	21.09375	23.28125	30.4375	33.8125	36.09375
3755.50193835469	6452.55664738531	0.608985172392227	6.03124999994179	12.9999999999418	18.46875	28.1875	29.3125	32.78125	38
3673.12012293498	12302.3851489036	0.467698562661042	11.71875	15.7812500000582	19.25	21.1875	23.3125000000582	26.5	28.0937500000582	31.53125	36.3750000000582	36.9375000000582
4067.68339895811	1195.16648793033	0.704481110702625	11.3125	15.8125	23.125	35.9375
3940.56837040842	4711.59637455482	0.502159158636617	8.71875	13.46875	16.9062500000582	18.71875	24.7187500000582	32.9062500000582	37.2500000000582	39.8437500000582
3869.76534530953	1373.13215722765	0.758531518445338	7.28125000005821	9.09375	20.75	25.28125	27.3437500000582	32.8437500000582
3813.18646905161	1669.99279301283	0.564468219536227	0.187500000058208	5.15625000005821	14.0625000000582	17.0625	22.7812500000582	24.3125	25.09375	34.09375	37.9375
3887.64484908648	2143.41473694035	0.476017394898234	2.9375	19.2187500000582	32.6250000000582	35.7187500000582
3776.00358230995	2031.6886142659	0.500620604753006	1.59375	9.125	15.5625	23.75	27.1875000000582
3920.78595524539	1822.52910181119	0.483163044834531	9.87500000005821	14.75	17.9375000000582	26.4375	29.25	35.375	39.7187500000582
3866.17792374819	10217.6506746465	0.454261882975588	0.125	12.5937500000582	18.7187500000582	24.8125000000582	27.5625	36.3437500000582	39.84375
3799.02610430083	938.220278046423	0.627849952695896	1.8125	30.59375
3868.70155319834	1153.47831815428	0.495029335167157	3.71875000005821	9.15625	18.34375	23.75	33.125
3917.43341580126	2571.50561520658	0.434880112953199	5.0625	6.53125000005821	12.59375	28.4062500000582	31.3750000000582	33.25	35.6875
3717.92255445053	1409.2985882629	0.793432877075983	3.96875	16.0000000000582	18.8750000000582	25.1875	35.15625
3886.00906726092	4280.14159463516	0.453054029983944	3.8125	10.6875000000582	18.03125	22.0937500000582	29.84375	31.8750000000582	33.7812500000582	37.9687500000582
3875.81569929309	1904.63948760979	0.597320515878856	2.21875000005821	6.21875	7.15625	22.5	25.53125	28.8125	36.9375
4062.06238432859	3346.26363299165	0.504846176500943	2.96875000005821	7.875	8.90625000005821	14.84375	16.9375000000582	22.6250000000582	30.1250000000582	33.03125	36.09375	38.7500000000582
3919.27247503785	3800.62365250381	0.447334602338888	4.81250000005821	7.06250000005821	15.3125	22.25	28.5000000000582	30.25	32.25
3865.28585259758	3602.96761089675	0.463903144202687	3.25	9.59375	15.8125000000582	22.0625000000582	24.8125000000582	26.09375	32.6875	34.75	36.96875	39.5
3697.40252573034	453.316537102208	0.592952694766187	1.1875	6.75000000005821	19.5625	25.4375000000582	29.59375	32.25
3878.36154203329	1881.37114347044	0.445039087724555	3.375	8.15625	10.65625	14.6562500000582	19.5625	21.40625	31	34.375	37.625
3899.46050130011	2526.99213532659	0.43700249251652	2.6875	11.09375	14.96875	22.0625	29.78125	33.46875	35.9375
3865.28548554702	3873.6582957937	0.412864612127431	8.5625	21.875	24.625	31.65625	34.71875	37.9375
3897.01508207258	3744.37058618415	0.548801342434283	4.46875	11.5625	15.59375	18.65625	27.53125	32.71875	37.34375
3833.85373790823	1804.89193425547	0.553676434062773	8.375	12.7812500000582	19.40625	21.375	25.0625000000582	31.25	36.4375	38.3125
3751.61499271359	1784.53768248006	0.672559057212133	0.625	7.75000000005821	19.34375	22.4375	26.1875	39.03125
3888.53868800657	4703.98251478767	0.579625261079902	11.3750000000582	12.90625	16.5	19.8125	27.8437500000582	30.96875	33.6875000000582
3865.67731625551	2631.18506430438	0.551747398945858	3.9375	13.0000000000582	16.875	26.5625	38.3125
3696.27791435019	4185.21155684285	0.409341143411588	19.1875	23.84375	26.4062500000582	35.875	36.6875	39.71875
3873.71497518498	1516.67011990038	0.467135261848487	13.5	17.65625	33.1875	35.90625
3810.83525163597	809.431699680219	0.661097257620302	3.8125	10.75	15.84375	19.4375	21.5	25.59375	31.25	36.40625
3930.06034179067	1214.06712520193	0.58732397040848	19	24.125	30.8125
3930.97273264027	1807.41844329597	0.442262430993786	10.40625	14.65625	25.25	35.46875	38.84375
3830.50702247904	795.08795689387	0.562889274516177	3.1875	15.75	18.9375	23.5	35.0625	37.03125
3875.71085203001	1590.54832910741	0.487320960491789	11.375	19.84375	24.28125	29.6875	34.15625	37.375
3853.32219186615	1895.27633467917	0.540282211280688	7.03125	18.25	23.15625	27.15625	31.375	37.3125
3950.29348649353	650.59355670263	0.518846787601434	6.25	10.09375	13.34375	16.40625	22.8125	25.34375	31.46875	38.09375
3650.9488851247	1062.80474772879	0.799395573391814	17.34375	21.4375	22.625	23.5625	25.375	28.75	35.84375
3901.53088804217	2723.07469802331	0.595533298366265	11.40625	16.4375	22	25.3125	31.03125	35.96875	39.1875
3787.11975054845	571.085647510253	0.521649096309834	4.71875000005821	16.28125	18.8437499999418	23.1250000000582	25.4062500000582	29.4374999999418	36.34375
3903.03923349725	2533.34754838956	0.437656918705094	6.28125	23.53125	25.5937500000582	30.4375	33	35.1249999999418	38.75
3815.47346163746	1612.62027598437	0.66523794762689	3.8125	15.03125	26.5625	34.8749999999418	37.15625
3687.20575186627	2331.26646328806	0.712951346617261	4.8125	16.40625	26.3749999999418	32.5625	37.75
3937.44488276839	2253.80420465225	0.562791881651215	2.03125	11.53125	23.9687500000582	26.9374999999418	29.7499999999418	35.1562500000582	37.1875
3888.61927426567	2755.89452589936	0.526066325755723	2.90624999994179	14.5	21.75	23.5312499999418	24.8124999999418	29.375	33.21875	34.8124999999418
3927.81416790616	1786.2309724976	0.492386736781477	3.93749999994179	6.375	12.59375	16.5625	20.7187499999418	24.40625	26.0625	30.34375	32.4062499999418	36.4062499999418	37.8750000000582	39.5937500000582
3915.98836837589	1946.11896191362	0.722887931508787	1.40625	10.25	15.7187499999418	17.8125000000582	23.84375	32.09375	38.4687499999418
3678.91770922369	4676.36872637974	0.438166536256433	0.0312500000582077	5.74999999994179	17.28125	21.59375	25.5	27.71875	32.875	33.7187499999418
3907.72377770622	1818.98647654763	0.628902756215514	8.96875	14.65625	18.0625	28	36.96875	39.75
3915.83270439218	3520.10642933826	0.463418885127734	11.75	17.9375	23.21875	25.96875	28.40625	34.21875	38.75
3829.05750044361	897.632234641643	0.485414795242025	10.7499999998836	16.9375	22.65625	34.2187499998836
3891.26109908833	2601.96332643848	0.672581191011055	4.34375	17.6875	34.46875	35.8124999998836	38.1875
3656.47962490045	4793.94684778826	0.414838768595313	1.09375	1.84375	15.3125	19	24.78125	25.9375	27.53125	37.5625
3870.4513275324	3970.15527421726	0.681907511258084	1.90625	3.28125	12.15625	19.21875	23.03125	34.28125	37.21875
