# Supplementary material for: Millisecond-Scale Motor Encoding in a Cortical Vocal Area
Source: PLoS Biol. 2014 Dec 9;12(12):e1002018. doi: 10.1371/journal.pbio.1002018 (PMC4260785; doi:10.1371/journal.pbio.1002018)
Supplement: Data S2 — Spike timings and acoustic measurements for all cases. All spike timing and acoustic data analyzed in this manuscript are provided in .csv files, which each contain data from one single-unit or multiunit case. Rows represent the multiple renditions of a song syllable. The first three columns contain the acoustic parameters of pitch, amplitude, and spectral entropy, quantified for each rendition. The following columns present spike timings, which are referenced to the beginning of the premotor window. (ZIP) [file pbio.1002018.s004.zip › MU_24.csv]

pitch	amplitude	spectral_entropy	spikes_1	spikes_2	spikes_3	spikes_4	spikes_5
3880.56993595177	498.78255367136	0.809632785312647	22.5	25.71875	27.90625	30.4375	31.875
3870.19317076256	610.455599902647	0.58473496835361	23.5625	26.28125	30.4374999999995	39
3772.68701011538	795.422152525625	0.714566797474446	23.9375	24.875	27.53125	30.53125	39.5625
3998.34241991855	2187.88469810683	0.474619044147173	29.8749999999991
3987.73357117979	3674.8586649322	0.506387771245346	16.40625	21.78125	25.1875	29	33.75
3975.57822740887	735.966167384253	0.658622524098047	24.53125	27.6875
3815.02565414142	758.695560818531	0.696777444056191	24.84375	26.53125	29.09375	31.03125
3819.21390047701	1134.04878177751	0.615564907994953	27.09375	29.875	31.65625
3829.22573784505	1586.24987577502	0.642899412015316	27.28125
3858.29405923104	857.500573653597	0.64392793645394	29.9062499999964
3977.28009700052	1583.59589051972	0.43153539508041	0.59375
3768.26977981646	2501.95466832711	0.459896435152711	27.6875	35	39.8125
3957.73190846991	2573.96961889261	0.509604939366348	27.625	29.03125
3989.37596031479	3022.74161520728	0.55656577277267
3760.11112096476	835.177024109239	0.535592114030142	25.34375	29.9062499999964	39.9375
3885.7978218765	1016.29093847406	0.61555205707452	0.218749999996362	27.03125	31.59375
3730.78671990206	808.388404017678	0.630829758028936	0.84375	7.5	25.34375
3962.3524339092	6409.44475170846	0.554706596093507	13.1875000000036	27.65625
3751.6892349223	961.275410682611	0.443923711815881	25.8437499999964	27.1249999999927
3866.38962734019	1568.13098597866	0.559722126745723	27.2187500000036
3887.86297606767	1719.35642332198	0.581880966047112	27.6249999999964	36.78125
3870.73171587578	1896.28761981366	0.487785484210969	34.5624999999964
3806.85353904821	692.433199636286	1.07719966065769	23.125
3745.20541936767	715.713672992224	0.86602110904578	18.1562500000073
2569.44307675073	4767.13727643746	0.52509205767499	13.5
3854.8752118239	4570.78784822098	0.540703412347561	25.71875
3907.6127174623	15651.8792492688	0.43804994943749	29.15625
3765.05678258085	883.612615293897	0.837599396705705	21.75	23.8750000000073	25.3437500000073
3951.28765013006	1078.41856569121	0.801190965849167	25.5625
3853.77697916698	479.641938769936	0.911569052412929	19.6875	24.8125
3856.37357788085	1844.07669495866	0.525115242042214	13.65625
3700.16329933132	1210.68113718657	0.473005246277629	2.5	5.21875	23.3125	37.5625
3961.14295394692	3630.16957480078	0.490057026413753	29.46875
3684.12051870497	477.981889182326	1.07769434775588	25.09375
3873.3906464251	1983.43510588093	0.481947426933107
3862.11901201767	8258.55896142754	0.533894258892697	8.34375	24.03125
3865.71986695696	5466.74470370348	0.4577955715811	7.375	27
3872.68546130407	4545.04397576752	0.441570689004848	25.8437499999927
3877.2724614869	2316.89739681142	0.428686483939121	9.03124999999272	16.2499999999927	23.34375
3878.3492770062	758.719291183529	0.475234855673164	22.0937499999927	38.78125
3978.96511241053	801.25741299939	0.609235640445108	26.5624999999927
3966.05014402933	2163.39258376231	0.47183598368725	24.0625	24.84375
3838.56507654371	1436.36999272124	0.635807680219421	25.625
3980.58391022653	2492.08661430266	0.475458013622192
3869.09403656029	1376.19577876768	0.546602469713804	9.03125	25.1875
3881.48110573258	2066.85562353541	0.502035908142692	10.9375	26	37.40625
3951.12105321769	466.910405868545	1.35832552125219
3875.29843600409	1354.11347411752	0.652155070823346	28.875
3862.07628602384	3136.54514231261	0.524994474455751	24.71875
3993.84749569367	1990.31674048545	0.503278945523006	29.78125
3880.67633697345	4179.41148480948	0.474305366220423
3977.43403015564	820.683944554684	0.817667864005438
3875.64684101602	774.989512180582	0.892003685529533	7.53124999998545
3934.99649418931	3547.1575102083	0.771281487468849	26.3124999999854
3991.00494606682	3984.02384115471	0.600704312142347
3993.74576848496	980.814481941833	0.803866755238711	26.8125
3981.60340837844	1655.94814616776	0.724319007504878	26.96875
3984.72467028779	787.405002405649	0.864726144254096	11.0625	31.09375
3870.56992992304	1179.18261483534	0.491177013425696	28.1562499999854
3896.29448532351	1027.28519141975	0.807601569995762
3852.22700102542	663.406753139043	0.731865415738678
3874.37655724582	1887.01313292814	0.545092067412289	27.3125
3960.94687166533	1177.69065439248	0.882936689810584	25.1249999999854
3996.89839673858	1631.78473587439	0.627812867469756	1.90625	21.71875	28.1875	30.40625
3920.02156051374	4315.69823680753	0.552555368964968
3931.85928086169	1241.36281934744	0.421003566161238	6.5625	22.2499999999854
3931.00573861981	1252.94692879689	0.671591895052795	5.34375	14.84375	20.1562499999854	28.21875	31.125
3865.37315611043	2040.10817466662	0.395202835349487	26.375
3930.4925208238	288.251231930031	0.794154422189699	27.25	31.3749999999854	37.3124999999854
3880.38255539608	1924.09383001444	0.548387077673136	7.3125	27.25	34.2187499999854
3941.53093821339	844.101966218528	0.60837492348568	3.46875	27.4375
3794.04000145028	1219.5751548875	0.894914680443324	24.34375
3974.02155420852	3678.43728775601	0.481041283831344
3865.24633782729	1692.87233505614	0.600889051116538	25.9374999999854
3704.5568005345	660.263355033396	0.801944281772785	23	26.09375
3877.67041955588	438.384599197278	0.792312916670667	7.96875	22.28125	25.5625	32.6874999999854
3901.52785277845	2703.81746865098	0.746229469463546	24.6562499999854
4092.30443251182	1701.0650041618	0.625887431244475	26.4375
3852.3898277096	525.329800759498	0.657446568481723
3826.05535633986	470.245031119294	0.739677512693823
3917.42199473761	1177.84189619517	0.90206683763403	18.03125	23.4375
3764.45130035336	1303.06828948059	0.701347212893825	24.53125	28
3956.06532846659	1501.59501287836	0.548341053094485
4004.00860551949	927.390943432804	0.709668308964346	27.5625
3743.21946690757	1306.78986916957	0.741136353232951	7.21874999998545	23.1249999999854
3937.65697425381	1156.71448689474	0.607363264528531	28.1875
3756.24935642284	562.274191199327	0.943968766194894	24.78125
3992.61937119208	1002.00785555322	0.695006453246352	28.4999999999854
3870.13413237756	1289.45347666417	0.548771969378248	2.78125	24.1875	25.5	37.21875
3848.45227867369	612.821304921412	0.745337471095153	27
3982.62662208715	1170.87931746082	0.744983015255059	26.71875	29.375
3858.94750132113	2150.79663354113	0.564999032173579	24.03125
3986.04971034543	5156.95281305812	0.483555589943483	26.5625
3858.91632376208	2334.93411709309	0.52021102390436	25.34375
3934.79483659425	4002.53207176083	0.530243319528159	24.4375
3791.33866607613	2098.61398814303	0.586330603562635	19.59375	27.25
3875.38674391245	1912.96542602529	0.553522955684578	26.125	28.5312500000291
3712.06519442945	478.216025307531	0.870897122936269	29.375
3880.24880229948	1780.51095019443	0.764603691884538	23.90625
3857.75610415783	744.778296120523	0.690997072281218	6.09375	22.9375	35.0625
3817.37951744528	1656.36708486738	0.810223775885628	28.96875
3981.28249085448	1320.65962447183	0.578059968355379	7.1874999999709	28.59375
3817.51676053143	660.483470683594	0.688254814732192	6.4375	22.4375	36.71875
3813.05385421025	1274.1538436958	0.634362765780132	2.96875	22.3125	24.7499999999709	26.21875	30.375
3897.61535382692	1023.53948556932	0.67586720784764	24.8749999999709
3881.09891343595	712.472831571993	0.896360686696726	5.03125	17.09375	27.6875	28.6249999999709
3872.65187221564	503.118356205139	0.558382701884537
3923.36488296296	1309.86433432911	0.645415675430006	29.75
3687.60028542825	1044.54574486414	0.659000044019263	3.84375	21.8437499999709
3865.7591942625	923.795317484697	0.710851300422131
3845.71511645566	508.013512649335	0.59046698216586	23.59375
3884.65375632344	1098.08291925725	0.737352764593769	3.8749999999709
3873.65145253475	2813.52040802782	0.540947667024463	30.03125	31.1875
3745.42288476209	947.058124391916	0.683381464335118	16.0312499999709	25.625	28.125
3951.6376926306	2752.98316351971	0.62708115320714	0.9375	26.96875
3758.50165126364	722.377591104615	0.869826396848769	26.78125
3810.15309315577	2460.02241140758	0.539498161344223	24.25
3903.89471765393	9435.57122617908	0.664223140123271	25.90625
3926.16388673066	5758.75380221106	0.618990606832154	26.3125
3895.41417421568	14777.7242543385	0.464935910870703	25.40625
3888.11634665874	7295.40678372815	0.485033786407901	25.3125
3900.98653087544	9130.50622910908	0.55179946383757
3862.47381573978	7052.11131309607	0.449463080331661	6.78125	26.6875000000291
3909.2604839819	12239.03008729	0.608474476818379	5.0625	26.6875
3814.91902612615	6884.70357761203	0.611755930648013	27
3901.45051341497	10401.5581633715	0.536046684521064	8.34375	28.0625
3756.03060246764	1503.87723804531	0.750916072429652
3926.81912065306	23080.4652729828	0.593798863267069	2.8125	27.4375000000291
3822.65674167305	6005.18790973284	0.602974834396158	8.7500000000291
3867.64245989328	933.247711447594	0.56672929445923	22.25
3940.59260615348	1663.22926170152	0.508868246486601
3985.98383094454	2176.86117784397	0.540195208471075	11.3124999999709	25.5
3941.73230599514	2547.05262101022	0.476100265190815	25.53125
3815.15824040156	2199.08488308004	0.623434451327801	24.53125
3936.81772458348	2212.66374473268	0.566621982583267	27.3437499999709
3901.90723985631	2603.67980422594	0.587502499834998	5.9375	11.40625	26.7812499999709
3794.73059663182	1767.92563459152	0.630509799116435	6.71875
3739.88164475885	3748.99654926559	0.696557114180317	6.03125	22.6874999999709
3903.32093885638	2521.66004681388	0.727413461502115	29.5625
3803.06970931128	851.761311526648	0.689101202388447	25.5	26.0937499999709
3889.93976009956	1246.97060142053	0.733181170120142	28.3125
3830.8306497305	2613.6667926713	0.483768103094692	27.4375
3785.27119099889	747.9276971752	0.692893948624066	22.4375
3916.6841097697	1290.23590364411	0.467042442760159	25.6875
3935.39027188313	2075.501006149	0.421762303612233	24.90625	30.8125
3937.79030017769	2333.3688842939	0.539849072394058	25.375	25.71875
3831.06039949841	2545.85298289753	0.437971373632781	8.875	24.5
3942.47282268977	5338.12223066771	0.533516831902477	25.4375	28.9375
3832.74882564245	2345.58115379802	0.539605648961059	4.46875	28.65625
3955.7633770013	2925.66947631625	0.58989345317644	27.03125
3886.16545417024	2095.07595644975	0.714077779595143	27.5625
3737.39620506757	3316.91619203029	0.708500386582228	24.90625	36.53125
3870.5725786627	2018.14104605628	0.660251278373225
