# Supplementary material for: Millisecond-Scale Motor Encoding in a Cortical Vocal Area
Source: PLoS Biol. 2014 Dec 9;12(12):e1002018. doi: 10.1371/journal.pbio.1002018 (PMC4260785; doi:10.1371/journal.pbio.1002018)
Supplement: Data S2 — Spike timings and acoustic measurements for all cases. All spike timing and acoustic data analyzed in this manuscript are provided in .csv files, which each contain data from one single-unit or multiunit case. Rows represent the multiple renditions of a song syllable. The first three columns contain the acoustic parameters of pitch, amplitude, and spectral entropy, quantified for each rendition. The following columns present spike timings, which are referenced to the beginning of the premotor window. (ZIP) [file pbio.1002018.s004.zip › MU_25.csv]

pitch	amplitude	spectral_entropy	spikes_ 1	spikes_ 2	spikes_ 3	spikes_ 4	spikes_ 5	spikes_ 6	spikes_ 7	spikes_ 8	spikes_ 9	spikes_10
3769.87576116281	1177.38621503186	0.5694615533048	3.96875	11.1875	20.59375	24.25	29.6875
3875.33950502794	5368.33795119249	0.539111248316428	6.15625	12.5	16.9375	19.90625	22.28125	23.84375	25.375	28.03125	29.5625
3851.97299498129	1460.21743135116	0.733030620299659	6.71875	13.1875	17.75	20	23.09375	25.78125	28.4375
3880.71718314065	2944.60802603168	0.65639074178118	0.78125	16.90625	20.5	22.21875	23.5625	27.40625	29.875	30.53125	32.84375
3808.47616258234	2121.4626891904	0.752562540856409	3.125	10.59375	16.9375	19.9375	22.21875	26.15625
3947.34617049008	12207.6257552262	0.437599320789056	13.875	17.34375	19.3125	21.1875	26.25	29.0625	30.6875
4008.44329995833	22261.2463186037	0.421340301095641	8.625	17.5	19.90625	21.40625	23.0625	25.4375	27.75	38.03125
3682.76157055456	2389.72568474011	0.535605271195392	12.625	19.6875	22.25	24.3125	31.875
3925.20686676367	10398.9769389453	0.570910288784126	14.375	18.03125	20.0625	22.65625	25.65625	28.75	30.65625
3760.82516289516	3293.96361498638	0.643582603476453	0.404624631992192	14.0608746319922	21.1546246319922	23.7483746319922	29.2796246319922
3874.31671811986	1628.1218597956	0.596449842784307	7.62337463199219	14.4358746319922	16.7796246319922	18.1233746319922	21.2796246319922	23.3421246319958	24.7171246319958	24.7796246319922	27.1858746319922	30.8733746319958
3936.06592230064	7711.68605250085	0.430433845100366	5.74837463199219	18.4046246319922	20.0608746319958	28.1546246319958	30.6858746319922
3758.97563803177	1756.87143034652	0.606769351389276	10.8108746319922	19.6233746319922	23.6858746319922	27.4046246319958
3878.20821118538	918.666430795214	0.704417568764446	8.56087463199583	21.5608746319922	23.2483746319958	29.1858746319922	29.2796246319958
3888.64840927854	4654.42188206495	0.427453979600715	16.7483746319958	20.0608746319958	24.8108746319958	25.6546246319922	27.0296246319958
3879.52587913144	4869.13531680385	0.58545854019934	8.77962463199219	17.8421246319922	20.8421246319922	22.8733746319922	24.7483746319922	26.3421246319922	30.2483746319922
3894.32459943446	5510.69484736959	0.41697545096418	14.4046246319922	18.3108746319922	20.7483746319922	22.8733746319922	24.7483746319995	26.6858746319922	28.9983746319922
3939.17867685901	7226.86356183306	0.57543225700306	16.6858746319922	19.1233746319922	20.9358746319922	22.7483746319922	24.2483746319922	26.1858746319922
3929.46464019897	6522.9132560396	0.611050774183794	16.2483746319922	19.4983746319922	22.7171246319922	25.3108746319922	27.9671246319922	29.4358746319995
3889.45500682751	3914.87459098704	0.499265443374041	10.2483746319922	17.7796246319922	19.9046246319922	25.4358746319922	28.2171246319995	30.9671246319922
3779.53259265964	2336.99747539643	0.585409032121508	5.24837463199947	15.4358746319922	19.8108746319922	23.1546246319922	26.1546246319922
3856.40018121337	2892.21509914391	0.406130311947505	7.27962463199219	15.5921246319922	17.6233746319995	29.9983746319922
3932.41816247604	10001.1170560777	0.525072304290494	7.87337463199219	16.4046246319995	19.5296246319922	24.9358746319922	25.2483746319922	26.7796246319922	27.3733746319922	28.7483746319995
3751.3652881627	9643.19668351447	0.426098162012804	6.84212463199219	18.8733746319922	24.0608746319995	24.9983746319922
3889.63588247704	5566.95572311289	0.435723249623632	16.8421246319922	19.3421246319995	22.1546246319922	23.5921246319995	26.7796246319922	28.7171246319922	30.4046246319922
3745.07196555643	1984.73695929599	0.546388219600938	18.0937499999927	23.5312499999927
3944.76709111822	5890.16427787391	0.453208067899962	7.0625	14.0937499999927	16.5312499999927	23.4062499999927	24.8125	26.3125
3890.11506560801	2778.80084028332	0.458941940565328	12.375	16.5937499999927	18.6249999999927	26.96875	29.1874999999927	31.1875
3872.3368960703	4521.53090018035	0.40313709816878	9.90625	20.0625	24.5625	27
3933.51766089318	4241.92355120828	0.413403597334496	3.34375	7.5	9.43749999999272	10.9374999999927	12.375	19.6874999999927	22.71875	25.1875	27.09375	29.4375
3991.52798356103	10255.2898429507	0.65734260954947	12.6875	17.78125	20.6874999999927	22.40625	24.84375	26.625	29.84375	32.0625
3770.30957594762	1631.82270186304	0.660398157275504	6.09374999999272	14.34375	16.9062499999927	18.4374999999927	24.3749999999927	25.78125	26.5937499999927	28.09375	30.875
3872.89486963433	2276.64988987014	0.497239228827642	14.34375	18.4062499999927	20.40625	24.90625	28.25	30.3125	30.3749999999927
3693.99697137191	5178.72172063561	0.669449151277	15.0312499999927	21.125	25.5624999999927	27.9374999999927
3915.76698829803	4135.30560907394	0.574164017654951	8.31249999999272	14.0625	17.8437499999927	19.9687499999927	23.3124999999927	25.53125
3848.18979128529	1617.72078654689	0.747198308183192	9.53125	13.4999999999927	18.3437499999927	23.28125	27.0937499999927	28.2499999999927	29.4687499999927
3880.44608771011	5389.68079874874	0.558246972750231	13.875	20.0312499999927	23.0624999999927	25.8124999999927	28.09375
3824.84968809704	4104.85909884441	0.440027852434444	18.9374999999854	22.9062499999854	24.7812499999854
3960.82882027575	914.971312914587	0.77223683104542	9.71874999998545	14.9374999999854	16.78125	18.1875	22.1249999999854	25.2187499999854	26.7499999999854
3806.5357180703	1825.45086160004	0.708140850332759	9.28124999998545	12.1562499999854	13.71875	18.6249999999854
3896.89761449779	1048.68902174007	0.509652056946144	8.56249999998545	16.96875	25.4999999999854
3925.76931510548	1063.91990786783	0.743078515010312	11.1874999999854	17.4062499999854	19.3125
3828.63399591936	551.912640471174	0.56492336748538	13.5
3877.68910100577	445.921844834301	0.616422347864809	14.75	17.1875	20.2187499999854	24.7499999999854	25.6562499999854	27.09375
3895.69334851043	439.53726271918	0.626812857004649	8.34375	19.5625	22.90625	25.6875	28.1875	28.3124999999854
3737.67670107267	2129.77183252012	0.594235132293385	12.28125	20.65625	23.5625
4007.12746692833	877.505898101177	0.532177965073267	5.78125000001455	15.21875	16.90625	24.78125	26.625
3825.01543192439	1175.55812724618	0.678340138167397	10.71875	13.7500000000146	15.375	21.34375
3800.27123961469	460.493575365381	0.761453267116886	5.90625	15.6250000000146	19.25	22.4687500000146	25.5
3821.82659794439	528.430201380047	0.625611597165496	5.90625000001455	11.5625000000146	16.0625	18.2500000000146	22.09375	23.59375	25.8437500000146
3951.81151683444	520.264315134727	0.696505964363471	8.5625	15.25	17.3125	24.78125	27.1250000000146	28.6875
3877.85872443049	326.543595119152	0.595431317188519	5.93750000001455	11.0625	14.75	16.625	22.21875	24.3437500000146	25.5937500000146	28.65625
3856.82382134703	3071.73954246642	0.422995354679383	6.40625	14.71875	17.15625	19.03125	23.84375	25.4375000000146
3813.91334268601	1652.34927308079	0.523232693594591	0.0937500000145519	10.65625	12.25	18.4375	20.78125	22.8125	34.875
3899.9691467888	1770.99797657215	0.436336377164424	8.00000000001455	16.2187500000146	17.65625	22.25	28.25
3885.75314847274	1504.14124497712	0.57488413912875	7	14.4375	17.625	21.9375000000146	27.34375	30.78125
3764.75719447411	8724.17798994536	0.478400170064447	7.03125	13.9062500000146	18.6875	21.6562500000146
3889.10576103735	1284.64893002238	0.488564119802833	7.59375	13.25	16.65625	20.6875	23.40625	27.90625
3805.61768893858	6377.70039544999	0.550723847135018	7.15625	16.5312500000146	20.46875
3876.81403519347	1541.64964855716	0.506072054385334	6.03125	11.5	17.3125000000146	23.3125000000146	25.5	30.03125
3833.63956876793	7886.28335262731	0.39602367631114	13.9375	19.875	26.5312500000146
3917.92080017917	811.087546966073	0.514569069197457	13.5	16.65625	24.03125
3871.71682824357	1604.34278119217	0.462474879298674	6.84375	12.8125	18.8125	21.8125	25.125
3978.8069845156	1189.51417561556	0.620093524042198	6.03125	14.625	20.25	24.03125	26.2812500000146
