# Supplementary material for: Millisecond-Scale Motor Encoding in a Cortical Vocal Area
Source: PLoS Biol. 2014 Dec 9;12(12):e1002018. doi: 10.1371/journal.pbio.1002018 (PMC4260785; doi:10.1371/journal.pbio.1002018)
Supplement: Data S2 — Spike timings and acoustic measurements for all cases. All spike timing and acoustic data analyzed in this manuscript are provided in .csv files, which each contain data from one single-unit or multiunit case. Rows represent the multiple renditions of a song syllable. The first three columns contain the acoustic parameters of pitch, amplitude, and spectral entropy, quantified for each rendition. The following columns present spike timings, which are referenced to the beginning of the premotor window. (ZIP) [file pbio.1002018.s004.zip › MU_26.csv]

pitch	amplitude	spectral_entropy	spikes_ 1	spikes_ 2	spikes_ 3	spikes_ 4	spikes_ 5	spikes_ 6	spikes_ 7	spikes_ 8	spikes_ 9	spikes_10	spikes_11	spikes_12
3877.36980078987	648.643572195655	0.646260925783607	11.3125	14	26.46875	28.78125
3925.94257061298	586.32274302259	0.607183638181046	7.4375	16.4375	18.71875	20.5625	27.75	32
3940.98270431679	977.098564900448	0.522705981014578	10.96875	12.90625	14.84375	18.5625	27.875
3931.30516595389	1584.91317226012	0.469200511614156	9.96875	11.75	38.65625
3927.50753443532	894.986835158448	0.602506440922517	0.90625	11.5	30.125
3917.85977283838	3712.5100372689	0.461661503061358	2.28125	19.6875	27.28125	33.59375	37.78125	39.875
3942.173212984	1817.84104284962	0.707256386168257	14.96875	38.3125
3981.76212726649	1809.91564524748	0.493713643582885	2.8125	10.59375	12.71875	15.09375	21.21875	21.3125	28.46875
3935.82502160298	6664.67846849577	0.4281119619946	8.09375	11.0625	17.28125	27.71875	32.09375
3992.95823405069	1290.66988754685	0.617182568891193	6.84375	22.125	39.84375
3872.97767256164	1771.30261622626	0.837201872283156	2.59375	4.375	12.75	16.5625	25.09375	33.96875	36.0625
4003.70065674156	731.327661327634	0.437860412128563	1.46874999999636	6	15.625
3991.51637096071	502.930137418162	1.13915261309142	12.71875	25.125
3994.52122580818	1195.85754590394	0.528376071898482	9.53124999999636	11.21875	13.21875	18.96875	27.3125	29.1875	37.96875
3989.06354435795	2789.23833509814	0.426089519829728	9.5625	13	15.96875	20.1875	23.125	26.9375	29.15625	31.34375	34.5625
3753.7936986529	592.311601250742	0.735250006118179	5.71875	17.84375
3937.31678435142	4157.80182555081	0.479219075552818	29.6562499999964	31.65625	35.84375
3936.09083070575	5317.46081657215	0.479056343684862	19.53125	33.6249999999964
3963.77111332224	2424.70167010475	0.503391635837817	3	10.4374999999964	10.5	12.34375	22.4687499999964	24.21875
3940.75922128035	1042.6909272509	0.48547380912934	7.03125	15.5937499999964	19.625	27.25	36.46875
3979.43688215824	1001.26238270186	0.668212312036882	11.9999999999964	15.8749999999964	32.1875	39.09375
3804.8658466965	1194.52054040631	0.489598985396419	8.71875	19.6874999999964	34.0624999999964
3951.21456623493	7558.35289528661	0.488132518162288	16.40625
4181.17842887694	1226.83839216136	0.584524455607644	1.5625	12.03125	16.9375	18.8125	22.15625	26.125	26.2187499999927	38.0625
4070.39879509475	3279.66410230792	0.424996991653111	4.96875	9.71875	16.875	19.5	26.1875	28.875	30.75
3996.1284471236	2202.34017568682	0.481918105992036	4.74999999999272	8.96875	11.28125	23.84375	31.15625	37.34375
3880.43367505268	2325.31866852112	0.545725616637448	2.24999999999272	7.4375	14.03125	24.6875	36.71875
3791.8390271142	2523.54437213933	0.477127675827223	5.125	17.9375	21.0625
3941.50624035022	5796.33950989557	0.530399489179225	1.875	7.09375	10.15625	12.78125	17.53125	29.96875	30.9687499999927	34.4375	34.59375
3809.30617000631	2931.73282884105	0.401678773924123	5.125	11.21875	12.96875	22.28125	26.5625	39.3125
3863.43462095596	3479.0315543526	0.474966469476249	1.46875	7.43749999999272	12.21875	14.15625	22.1875	29.15625	32.46875
3822.60624946598	6614.45760256325	0.535225584468326	8.59375	14.0624999999927	19.1562499999927	32	37.9375
3921.13828450619	2775.89886868223	0.39645639690281	12.78125	16.625	19.375	29.5
3934.55196257667	4532.21267567569	0.447231323591444	11.46875	20.21875	29.375	31.4375	39.5
3884.2152477305	7094.27857312964	0.594592159149156	37.3125
3882.79158282394	1468.62350901205	0.541603881671511	1.40625	12.09375	14.625	28.8125	31.09375
3934.1827799068	7164.25934477637	0.502004929977488	7.6875	10.3125	12.71875	15.375	28.8125	33.46875
4008.15430541913	1495.95781796469	0.607014145341815	16.40625	29.25	37.1875
3933.93772896771	4855.5263957814	0.509703651726414	12.21875	17.84375	20.375	29.96875	32.375	36.84375	39.03125
3930.33652884078	3957.15391048711	0.501910856970948	12.90625	38.15625
3813.37804958747	5620.6320616987	0.425417136552191	28.84375	35.59375	39.78125	39.9375
3933.03731467628	2983.22091395592	0.498315234119207	10.46875	14.03125	18.25	29.375	38.375
3812.04774049064	14885.99385325	0.413607924931035	28.71875	34.125	39.59375
3883.77783527799	3135.37713671751	0.408315661781463	8.5	10.90625	33.25
3838.38767518062	11344.627229952	0.432942732083753	0.906249999992724	5.43749999999272	11.6875	29.1875
3885.53970887749	3492.71226730565	0.450975658046927	20.0625
3899.29160147404	1472.82737618093	0.607059198583924	8.15625	11.65625	16.09375	22.0312499999927	27.6875	30.34375
3963.14178433119	3491.10892203991	0.482202240464403	10.28125	12.40625	13.875	13.9375	18.5312499999927	21.125
3880.97377500146	5727.99182967464	0.390605944935833	19.2812499999927	24.78125	26.15625	30.3125
3863.62692841523	5867.1970393435	0.450811446049917	31.1874999999927	34.09375	35.40625
3982.41555753074	4306.18940816306	0.414944278208312	7.62499999998545	10.1875	18.7187499999854	20.59375	25.96875	36.7187499999854
3869.51380402841	2872.33169815649	0.607125611578048	15.78125	23.875	32.2187499999854
3996.95325460682	1234.61334550023	0.424502702954646	19.25	28.375	30.4374999999854	37.65625
3980.84811927468	1158.27663991128	0.433402665112405	0.78125	6.28125	16.125	26.28125	26.375	28.03125	32
4003.64656212232	1214.36013003964	0.508950395588337	7.74999999998545	10.3437499999854	14.2499999999854	18.40625	29.1875	33.53125
3813.22025957818	9755.51330908464	0.455053419406157	10.3749999999854	21.28125
3959.41734324597	1347.78299367194	0.601850868135648	8.25	11.28125	14.53125	21.3749999999854
3775.4842317149	6911.73571615171	0.460236375461752	32.0625	38.625
3859.84377109832	2778.87155986811	0.427297249297063	4.90624999998545	13.90625	19.3437499999854	28.375	30.625	33.1875
3868.14420556116	2384.09502463236	0.466033212035699	13.375	15.46875	28.59375	30.625
3746.88480563887	5100.85563216058	0.631839483428776	4.90625	8	24.7499999999854	29.53125	30.84375
3874.41395873532	2109.85292800666	0.426866580090906	9.24999999998545	11.9375	30.5625	31.53125	33.03125
3844.41608210899	5502.74570314042	0.419964250434502	0.53125	3.46875	6.625	11.5	13.71875	22.1875	28.2812499999854	39.9375
3960.98964696138	2452.89495293803	0.610391255088528	17.90625	25.4687499999854	32.7812499999854	37.5625
3929.16760862508	1672.67430603521	0.448442318080467	0.53125	7.81249999998545	10.9375	12.75	17.28125	27.9062499999854	35.7187499999854	37.4375
3818.86913490408	6414.75392920213	0.430440337614186	0.1875	2.34374999998545	20.5625	30.9999999999854	36.5
3825.30009731449	6219.55066377113	0.401828431048512	1.09375	6.125	7.75	10.03125	11.9687499999854	16.71875	27.40625	33.25
3858.9980950771	4186.73973054826	0.487905930016273	6.28124999998545	11.8749999999854
3768.68383505138	5549.69782983618	0.550812551353857	1.40624999998545	7.06249999998545	27.8125	32.78125
3869.4348044339	3108.64710871149	0.485093130774642	7.71875	12.84375	21.7812499999854	27.3749999999854	29.5	39.8437499999854
3806.59023918358	7926.46256866264	0.409456283964738	28.4375	31.21875	38.125
3918.31016630671	1475.72476227132	0.472395726783992	11.46875	31.21875	39.7812499999854
3902.50839735313	1535.92177230537	0.829493738391472	10.1562499999854	19.9999999999854	21.8749999999854	36.7187499999854
3875.61685101914	3609.61473620264	0.500097592487714	0.96875	8.18749999998545	12.9374999999854	14.4687499999854	33.1875	39.1562499999854
3826.5290489898	8880.0334337233	0.437200366665748	3.6875	11	15.0625	21.46875	30.34375	30.40625	33.9062499999854
3915.3962974858	691.951275074229	0.430915789569394	1	5.28125	14.15625	16.21875	19.75	26.78125	29.375	34	36.46875
3954.35549073702	1363.52329483131	0.480800255107725	27.46875	39.34375
3958.9053637847	434.342232615824	0.495096237731839	3.09375	29.28125	34.09375
3934.75726976891	1572.47526769629	0.554790227260414	11.4375	14.5	31.03125	34.5	35.8125
3909.02257599153	2129.27550958329	0.4157725479394	7.03125	29.75	37.78125
4045.90002125344	1030.22986270114	0.535116133831717	5.90625	13.46875	15.5	27.78125	33.03125	39.625
3796.85645978808	2614.18467195751	0.539676455433674	2.5	10.53125	17	27.25	30.5
3772.2453639178	4376.01992900784	0.503711859852274	1.40625	7.6875	17.90625
3946.49592911023	1376.06567254241	0.446137168719277	1.375	12.0625000000146	13.8125	29.21875	33.7499999999854	35.03125	37.4375
3998.25013308989	937.531988572038	0.437935876330327	14.15625	22
3836.60805351826	3340.17588477551	0.473659052415153
3824.91721601962	309.221699842073	0.734613567944835	6.75	11.71875	33.0937499999854	39.8125
3858.69817483135	1027.38387304378	0.488007294046155	1	14.34375	15.65625	22.1875
3871.14942600867	2573.09001049166	0.488183889182004	9.1875	27.03125	38.46875
3809.5236903557	4073.18794465338	0.438364837674114	12.34375	18.6875	31.71875	33.96875
3922.14112522851	1389.10256795439	0.618601361180978	3.53125	5.40625	32.4375
3957.32395626869	1445.47870475932	0.465728171091281	5.15625000001455	28.9375000000146	33.65625	38.6875
3976.76555909321	1618.91029599654	0.427558955839839	6.53125	33.78125	35.375
3843.81674417815	2631.08636385895	0.454081475973561	7.125	10.28125	14.46875	18.625	32.03125
3809.46125952721	6975.98421545627	0.466828890429483	2.03125000001455	34.8125000000146
3945.80855832471	1162.64273482831	0.612045599279306	11.09375	15.09375	26.75	29.1875	36.96875
3776.40830051827	4610.40043897455	0.640015752823495	0.781250000014552	2.125	8.03125	29.46875	38.28125
3878.41387037935	1006.02842049404	0.629232212146706	36.75
3803.66355076924	3772.66833879224	0.44684806683488	0.8125	14.34375	17.375	28.0625	30.3125	35.03125
3822.86226262982	10276.6233981244	0.424226732099632	2.75000000001455	6.40625	11.375	13.84375	32.9375
3991.14723563311	3626.56519782142	0.496311628676266	32.9375000000146	34.5
3869.22984063122	1950.3166687128	0.60390999788422	0.187500000014552	10.2500000000146	12.03125	14.125	14.21875	16.90625	27.5	34
3950.96454879866	2680.16336462743	0.551957519080739	0.71875	10.8125	13.8437500000146	15.59375	25.53125	27.59375
3815.76223275886	1932.05950791673	0.485918714116105	28.3437499999709
3929.373190593	1010.3530836568	0.615286291770754	4.40625	20.09375	27.84375	29.5
3865.27979132216	1448.03591459113	0.417608690826764	4.59375	10.3125	14.3125	21.96875
3991.67338983286	1355.07783937333	0.519436634179144	1.5312499999709	6.5624999999709	14.6875	20.3749999999709
3975.62761231866	464.254112937102	0.601881835276106	4.125	10.96875	14.5	17.4375	24.125	30.5	35.125	39.0625
3934.18065532365	492.360712800294	0.616412424017666	1.03125	7.90625	32.71875
3695.11423354961	6859.68579215445	0.501902443589694	8.75	10.84375	31.0312499999709
3828.19572519041	4614.58711109802	0.457476098189974	10.28125	13
3854.37783294964	7802.81703906845	0.41168439222711	12.15625	13.84375	24.5312499999709
3989.46077731961	2720.35068059898	0.417040325246286	8.4374999999709	10.8125	16.4375	23.71875	29.5625
2212.54433401594	130.758296492856	1.20635499461369	12.1562499999709	30.21875
3821.1112807722	13749.6072574492	0.517281149272694	6.90625	8.9687499999709	13.46875	31.90625
3875.81207229716	3134.1062972305	0.4835020500622	16.5625	28.28125	30.59375
3808.79389772731	9709.77439653915	0.484037243263106	3.15625	16.1875	29.6874999999709	32.96875	39.0312499999709
3935.25529165231	3437.65987570796	0.477815791734479	7.84375	11.5625	12.71875	17.4687499999709	19.6875	27.46875	32.75
3820.34842010815	7992.14169269244	0.572792411176906	7	11.78125	15.90625
3819.52619946054	4615.36470415102	0.434172248588783	12.125	13.9687499999709	17.8749999999709	30.96875	31.8124999999709
3809.78743114182	1959.82965278256	0.573222564034986	2.4375	6.625	8.46875	39.65625
4018.06573201432	1255.95909101395	0.494040372065241	7.3125	15.2812499999709	29.4999999999709
3807.66613923765	3905.67089928292	0.469281055267079	5.8125	30.71875
3944.72899777988	932.761092548255	0.494342438980274	5.90625	32.125
3869.79529056214	3659.38801113724	0.410413699195342	1.0625	8.65625	12.9375	23.15625
3977.82836648942	1344.60882515958	0.553431610198403	3.25	4.71875	8.75	10.5625	16.1874999999709	21.03125	33.28125	38.03125	39.125
3941.40074417177	1019.54302062482	0.422967561789559	10.625	12.4375	19.6875	28.8125	32.3125
3873.30046346775	442.632217706432	0.606380432546963	2.28125	13.3125	15.4375	29.25
3874.60456967332	1901.31014890924	0.626072557882614	2.7187499999709	6.59375	9.15625	12.125	13.8125	15.6874999999709	28.6562499999709	33.53125
3800.37181573787	10122.8960225878	0.501543105534348	35.125
3927.37859692553	651.940283656887	0.546191338254421	30
3834.08883176837	7036.30373488948	0.438384763937669	9.75	16.875	35.15625	39.28125
3978.89160325162	1750.07045163508	0.575507430091143	8.6875	22.09375	28.9375	31.71875
3834.58072802898	9263.42032155437	0.397603695497287	7.9062499999709	16.21875	34.21875	34.2812499999709
3876.97178528076	1802.77110680649	0.467730769897119	0.499999999970896	8.28125	13	31.8125	39.4062499999709
3876.72388590549	2643.90559107024	0.49721273325446	16.2812499999709	21.9375	28.4374999999709	31.625	36.9374999999709
3920.76827712136	680.552511144184	0.583439147360911	0.59375	6.625	10.40625	28.78125	33.375
4040.12636913944	1939.02855734287	0.589679444869506	1.03125	7.5625	10.03125	12.40625	14.40625	18.8125	30.15625	32.53125	39.375
3833.23796650464	2276.59342489387	0.456253838932031	4.96875	7.96875	16.1250000000291	19.03125
3933.41563865126	718.278618135729	0.647483676741919	5.40625	10.625	16.71875	19.53125
3812.94909902907	4540.01436350424	0.455289350583434	7.53125	11.21875	16.0625	22.65625	30.8125
3945.62544998295	1120.00783233431	0.607272023283675	3.03125	11.84375	14.46875	29.59375	34.8125	36.15625	39.6875
3984.65014336365	768.1808348288	0.595124801458799	10.1875	12.34375	14.46875	17.65625	26.6875	29.3125	31.3125	35.3125
3837.7400798065	8556.66421620137	0.431925447620381	0.40625	26.09375	34.46875
3864.4777691369	3096.44563055877	0.475017234910517	11.625	17.96875	30.03125	33.0625000000291	35.78125
3876.60209367116	4199.44836918376	0.375126264671119	1.625	13.46875	24.4687500000291	26.15625
3942.15774011211	1147.84830599241	0.49524817961979	5.09375	10.9375	12.9375
3816.26019059676	9878.08599051468	0.515072060212791	29.625
3898.48349379688	1026.22869743712	0.545349822125068	5.09375	9.9375	15.25	19.5	35.6875
3877.10478629345	2138.37256097815	0.466866144019395	7.875	10.9375	31.46875	38.90625
3820.41141583402	8613.11057835687	0.413693393047696	25.28125	27.71875	29.9687500000291
3870.52051462317	2808.8378661695	0.529088060598446	13.5	30.78125	34.375
3872.66978952537	2681.97302203382	0.454942480131386	15.4375	31.59375
3930.27471104169	2335.5287847116	0.739176951123829	2.15625	27.53125
3806.99413500715	694.240339712755	1.12478723482747	10.5	28.46875	29.78125
3996.5013536373	766.24388945036	0.505771011942697	7	12.0625	14.5625	26.5625	31.0625
3812.45940220929	1049.45237762886	0.545950862385076	6.6249999999709	10.8124999999709	15.03125
3951.65585099832	3161.49329400567	0.516412600467961	4.59375	9.9687499999709	11.75	17.0937499999709	26.59375	34.6875
3878.85618578368	666.666708179594	0.758626413030007	5.78125
3969.39793534837	4978.79390557808	0.439923887517828	5.46875	10.15625	30.5625	33.40625
3829.55350791907	933.690194322431	0.561644514702689	1.21875	11.8749999999709	22.21875	39.40625
4004.62299234475	742.469917780124	0.495860939194768	5.9687499999709	9.125	14.09375	25.3749999999709	27.8749999999709	33.8749999999709
3814.82675149641	1013.7054872615	0.604057115836821	13.2187499999709	15.375	39.0625
3934.41244227999	3069.2222746634	0.429855850937468	10.25	30.6562499999709	39.75
3932.12347388028	4413.08178367859	0.429857385993342	10.03125	12.9374999999709	17
3947.35575906953	2509.75432762537	0.471850537550464	6.875	10.40625	22.0625	29.46875	35.34375	39.46875
3916.60773613235	6664.19375146828	0.683269661245813	6.0624999999709	16.78125
3817.52465021871	950.529622241546	0.729865308852204	25.03125	31.8125
3927.98398379921	2327.89769047481	0.661152070557369	18.875	30.09375	36.4687499999709	39.4375
3967.49091278033	2713.89104146868	0.434423615835219	8.34375	13.84375	23.15625	28.6874999999709
3934.98184188364	1390.58236317335	0.452690305680949	7.8437499999709	12.5625	18.7187499999709	29.15625	31.875
3914.32111238321	2249.06229760029	0.438430180942081	0.125	3.46875	5.03125	11.40625	24.1874999999709	25.9375
3949.2210020564	1055.36323369917	0.714676162336473	11.5312499999709	15.625	32.125
3726.38798623758	1452.44853247401	0.536486858444046	24.09375	26.9687499999709	34.0624999999709	36.3124999999709
3869.49358381923	841.909758805341	0.529619270356493	0.0625	5.15625	10.34375	12.15625	17.34375	32.09375
3866.47267064495	1054.99725316444	0.453782906032215	0.4375	15.5	32
3859.45095741155	684.10973357369	0.497155404644282	0.6875	7.34375	10.96875	17.25
3923.11282132854	1891.36087607424	0.517889542171589	8.7187499999709	14.46875	18.84375	22.1875	35.875
3936.24892816665	4873.7519624021	0.705692298950606	1.4062499999709	3.53125	14.84375	22.375	39.875
3881.35242477097	839.276959677965	0.539504764921543	9.4375	12.9062499999709	26.6875
3743.48705833483	1022.3194633006	0.754461979037052	2.21875	6.1875	15.15625	32.0937499999709
3950.01672001282	6859.97893164659	0.448147802712545	7.4062499999709	10.3437499999709	12.1562499999709	30.0625	31.46875	34.21875
3774.50381686991	1414.92554289081	0.612624620617332	10.28125	12.5	16.9375	25.15625	28.4375	32	39.75
3902.1553858402	1545.83288274167	0.421784834968974	6.5624999999709	9.875	11.9375	23.3125	28.09375	30.65625
3859.0449357412	2540.52855733987	0.665974778257983	6.41412601622869	8.35162601622869	12.1953760162578	14.2578760162578	28.7578760162578	33.5391260162578
3825.86520214151	647.044965499018	0.80704451510124	5.41412601622869	9.44537601622869	12.2266260162287	13.9766260162578	16.7891260162578	19.0078760162578	28.0078760162287	29.1953760162578	29.8828760162578	33.2578760162578	38.6328760162578
3997.57863667558	3136.42132555609	0.410122944263018	3.4141260162578	9.9766260162578	16.9453760162578	38.4453760162578
3760.56282633971	6922.05691381035	0.430576003028572	5.16412601622869	8.1328760162578
3983.37382398328	16808.6996126451	0.424711805787518	5.41412601622869	15.3203760162287	25.6328760162287	27.5391260162287
3811.55337202717	6710.95470185645	0.405057351071336	1.00787601622869	4.3828760162578	6.32037601622869	17.2891260162287	27.6016260162287
4000.49050597316	1161.97121223844	0.626475859239465	7.50787601622869	12.8203760162578	17.0391260162578	39.8516260162287
3908.23705641221	4177.55174637381	0.541391344485126	6.4453760162578	14.2266260162578	20.3516260162578	39.3203760162578
3945.25484950439	2396.32438488573	0.436166268545149	5.7266260162578	14.6641260162287	16.8828760162578	19.3203760162287	30.8828760162287	39.4141260162578
3877.42642238564	2432.88286659818	0.420706361461854	13.2578760162578	35.4141260162578	37.1953760162287
3999.14339270606	1793.05921510054	0.501536607002302	9.75787601622869	11.7578760162578	15.1016260162578	29.2578760162578
3811.29545914417	2999.08791748669	0.473474948376699	0.895593383029336	5.11434338302934	13.5518433830293	15.8955933830293	18.0205933830293	20.6455933830293	26.0830933830293	34.8018433830293
3988.72947843158	7214.76909827343	0.446103637910528	7.73934338302934	11.4580933830293	13.3643433830293	16.8955933830293	19.1455933830293	21.8955933830293	29.4893433830584
3944.19848487274	14007.7205880611	0.451340926175101	0.551843383029336	5.77059338302934	10.4893433830293	12.7393433830293	17.6143433830293	21.3330933830293	24.9268433830293	27.9580933830293	29.9580933830584	34.2080933830293	39.5205933830293
3811.6769718848	6760.60034546433	0.464384931690458	2.64559338302934	8.98934338302934	11.0205933830293	17.3018433830293	20.4268433830293	23.4580933830293	28.1143433830293	30.2705933830293
3963.40057192407	14557.5406142769	0.427915526322764	7.27059338302934	10.6455933830293	14.4580933830293	18.3330933830293	29.1768433830293	35.0518433830584
3808.76181486309	4278.64219792699	0.445092860862393	1.05184338305844	4.39559338305844	8.92684338302934	12.9893433830293	17.2393433830293
3938.36197323831	7914.29211227908	0.409986060799432	5.64559338302934	9.08309338302934	10.9580933830293	29.1455933830293	30.9893433830293
3956.62718712629	12917.9312733816	0.433063095628709	6.73934338302934	10.0518433830293	29.0205933830293	32.4268433830293	39.1143433830293
3782.72587473424	4774.55602000416	0.439409269147151	5.89559338302934	8.48934338305844	14.0830933830293	16.9893433830293	21.8955933830293	27.1143433830293	29.7705933830293
3953.27232009441	14729.5631151595	0.442367432491124	7.36434338302934	10.2705933830293	11.7705933830293	26.5830933830293	28.2080933830293	30.2393433830293	32.4580933830293
3874.06928486498	12332.287121626	0.407871035619725	5.70809338302934	11.8643433830293	16.0205933830293	19.8955933830584	27.2705933830293	29.8018433830584	31.8330933830293	39.8018433830293
3835.82167994882	7806.46583492688	0.447830311437536	0.250000000029104	23.5625000000291
3944.16700841404	177.816420581645	0.960023022058299	0.46875	10.3125	16.40625	32.3125	39.25
4052.4929469258	938.131137678648	0.602543809298634	5.96875	26.90625	32.34375
3876.38753116777	6481.79145246154	0.388063965162508	0.250000000029104	29.9375
3987.93826393535	199.308734913907	1.04674403304092	2.91038304567337e-11	9.84375	12.4375	14.15625	26.40625
3831.31292430262	5928.40187670854	0.599355346546005	6.75	15.9375	19.3125	25.0625	28.4375	39.28125
3995.031026364	522.824753630239	0.601253516107711	6.4687499999709	12.6562499999709	16.9375	26.0624999999709	28.4999999999709	31.9375
3834.86325248253	15524.2730872169	0.490813614513507	0.718749999970896	3.65625	5.9375000000291	11.40625	14.0624999999709	16.4375	24.28125	26.3124999999709	28.0624999999709	30.0625	34.7187499999709	37.96875
4067.21116324176	272.39824294759	0.764311845178365	10.9687499999709	13.34375	15.3749999999709	18.09375	25.2187499999709	27.25	31.1875	38.5937499999709
4217.38108568988	1367.68312545745	0.643387028894883	6.6875000000291	9.71875	11.9687500000291	14.0625	17.9374999999709	20.9374999999709	28.9375	30.9687500000291	33.5624999999709	38.5937499999709
3830.9416937268	21502.351381695	0.420259902355356	3.875	11.8749999999709	19.78125	25.5937499999709	35.78125
3881.32161882443	499.496604443259	0.585829189780401	6.6249999999709	10.0625	13.5	26.25	29.0312499999709	30.8750000000291
3808.72830491343	18857.0629834651	0.436845801847483	1.8749999999709	4.78125	6.9374999999709	11.53125	22.09375	29.7500000000291	39.3124999999709
3897.57551018434	1145.19594878692	0.571772136065412	7.5312499999709	18.1874999999709	21.7187500000291	26.96875	29.15625
3788.41771364219	6330.0300919737	0.552230921720255	3.21874999994179	12.78125	17.3437499999418	24.1874999999418	30.40625	31.53125
3884.15223097025	857.104441475343	0.555163502689531	6.96874999994179	10.6249999999418	12.2499999999418	21.0937499999418	27.9374999999418	28.0937499999418	30.6874999999418	33.34375
3874.77021508114	4777.08647123252	0.464572910791009	9.96875	12.71875	14.8124999999418	21.8124999999418	25.9374999999418	29.1875	32.4687499999418
3807.95306965045	15031.8924946072	0.429510966366407	7.37499999994179	10.4374999999418	17.3125	24.90625	27.7812499999418	33.7187499999418	38.4062499999418
3880.89670101609	7475.7540332975	0.550270182401631	6.09374999994179	13.6562499999418	15.4062499999418	20.9062499999418	28.5312499999418	30.78125	34.4375	36.9062499999418
3854.84381980916	3434.63568131451	0.451848402989868	0.625	4.21875	14.5625	17.375	20.125
2248.43538622477	4.25482647417447	1.11053465680158	25.09375	31.1875	34.5000000000582	36.78125	39.2500000000582
3815.05167961493	2628.98846750655	0.400538584391752	3	5.96875	8.65625	12.84375	18.8437500000582	22.90625	28.84375	34.65625	39.09375
3924.39373883476	573.009388905953	0.741538231918189	10.65625	12.2812500000582	15.3437500000582	25.1875	27.5	29.4375
3952.14521630396	7189.93032246194	0.550981889985019	6.59375000005821	10.96875	12.84375	15.34375	18.53125	29.46875	31.125	37.0625
3859.47893677623	4932.45218015884	0.458226350160107	0.625	9.21875	11.90625	32.53125	33.71875	36.6875000000582
4000.64238947319	4536.68609097631	0.493803124619636	8.21875000005821	17.5	19.6875	30.6875	32.71875	35.0625	38.0625	39.8125
3834.16459188359	2951.80147049489	0.563260960642263	7.27676860697102	12.7455186069128	16.8705186069128	19.4642686069128	22.0267686069128
3902.07365847698	4601.87667639031	0.643422219088814	9.53125	12	17.21875	19.6875	27.21875	29.78125	32.53125
3999.5833760944	2345.82067769082	0.787287586630724	11.28125	14.21875	30.53125	33.8125	35.75	35.8125
3911.21718312677	5761.62442225625	0.473248753385618	3.03125	9.8125	12.5	15.28125	20.1875	31.40625	33.28125	35.9375
3806.43895024186	7693.75836588149	0.581479706781865	1.28125	18.25	20.96875	24.21875	28.21875	30.15625	36.34375
3902.14307421627	2254.57473713084	0.78041812393766	7.3125	10.6875	12.59375	16.375	18	34.3125000000582	39.4375
3862.05117219015	4666.05292594864	0.401591299277483	3.28125	13.03125	21.4375	25.71875	31.59375	38.7812499999418
3933.21174626706	2002.96914467627	0.503195079717986	6	9.71875	11.71875	17.25	22.625	29.46875	31.125
3748.99053370304	2864.14933676881	0.540940444723236	3.03125	6.71875	9.5	15.71875	28.90625
3989.00451532173	2117.78189666388	0.487698943106666	4.43749999994179	6.375	10.78125	21.28125	26.3125	28.375	32.875	35	38.71875
3957.17781095153	3610.55727279522	0.479667336909321	5.09375	9.59375	11.375	15.8125	21.59375	28.90625	32.875	33.78125
3824.06943717888	9071.45489197869	0.47938690852326	8.65625	13.5	30.28125	31.7187499999418	35.84375
3956.23686511626	2007.17823578012	0.510064301989375	9.68749999994179	15.2812499999418	19.4687499999418	22.875	31.1874999999418
3872.25033944322	6696.85515145072	0.440728946253029	5.375	10.34375	12.1875	13.96875	22.28125	29.625	31.59375	34.09375	35.5625	38.25
3791.02293259698	7499.6554054137	0.553787937742016	9	11.34375	13.6875	26.375	30.15625	34.09375
3897.63844875006	4724.33088755265	0.456298572008288	5	8.12499999994179	14.46875	24.375	27.53125	29.46875
3877.51327432127	698.720180858647	0.440438542223027	10.34375	12.09375	21.7187499999418	28.0625	32.46875
3821.03234777162	13274.0735766594	0.523776809519068	1.28125	7.4375	9.8125	11.71875	18.9999999999418	30.1875	39.3125
3856.21751771423	3630.84491398929	0.559633166438118	0.187499999941792	15.15625	17.15625	31.46875	34.90625
3939.39296051429	630.667779829756	0.530810522906117	3.8125	32.625	35.8125000000582
3883.18985731027	1673.17922098834	0.446591769385851	1.40625000005821	10.8750000000582	14.96875	22.15625	25.53125	29.3125000000582	33.0625	39.75
3887.29188672587	1506.8315725751	0.523792271738154	10.46875	12.0625000000582	14.125	26.90625	29.21875	33.0312500000582	38.34375
3746.88692614873	5179.2463861712	0.494354562763232	3.5625	6.625	14.5937500000582
3868.34448131752	6538.53740253435	0.553557788780332	6.125	11.4375	28.5000000000582	36.0937500000582	39.90625
3908.87721493418	2817.2887863334	0.613538418401005	5.65625	8.75000000005821	10.4062500000582	11.9062500000582	14.8750000000582	17.4062500000582	24.8125
3995.99624408152	640.745812737023	0.674694380416108	6.43750000005821	9.71875	11.25
3764.72139066192	6027.18007156676	0.454730103021809	10.65625	12.4687500000582	17.90625	30.46875
3927.04103224668	1976.28713555975	0.688236356939446	13.40625	15.40625	26.3125	32.5937500000582
3819.98464199402	15605.1613700046	0.448519092557314	28.7812500000582	33.8750000000582
3831.52194079168	14852.4268320941	0.592586324803009	3.875	11.7500000000582
3874.21516563092	11324.7846115898	0.429637176879133	6.59375	9.46875000005821	11.4062500000582	13.3125	29.8437500000582
4001.49198876231	897.524973377787	0.654651137898754	5.5625	10.9687500000582	23.6875
3877.36915253082	1314.09362271663	0.470677805273598	3.84375	8
3930.1699729252	1519.54644885913	0.564660662907409	14.59375	17.6875
4062.00788442453	163.573754115271	1.50686606110925	12.3125000000582	39.96875
3822.26143179634	7057.80549226496	0.533908318187847	1.25	11.4375	17.0625	20.375	26.875
3937.2134313376	865.001359733609	0.634726941256877	10.84375	12.90625
3921.14139285066	1689.12952011589	0.548660992184079	7.3125	32.71875
3940.81777624982	1625.10221460506	0.582790428324672	5.96875000005821	10.15625	16.15625
3883.36363060492	2339.23234284562	0.507713679481546	7.4375	13.6875000000582	16.28125
3872.49334198239	10655.0489396266	0.434513408137548	9.09375	12.5	19.34375
3909.69485642197	4544.23288845633	0.427955724806445	10.21875	30.75
3817.30446514085	25358.1974661965	0.503024015495192	1.21875000005821
3901.74011327898	3755.64212113071	0.467796442118719	30.65625
3936.71291549506	1539.70003277911	0.59460731596873	11.15625	13
3818.6694799945	16118.3937266672	0.491184592574618	12.78125	30.75
3929.8251750976	1745.13410382523	0.782585016665944	35.9687500000582
4018.57140695877	1372.21113504354	0.697431068465356	1.71875	4.4375	22.8125	29.4375
3843.40492508379	6291.3168851174	0.471935800910833	8.40624999994179	21.15625	32.65625	34.96875
4074.08466741982	2048.22411167169	0.619067280619631	5.15625	23.7499999999418	29.0624999999418
3873.82787046594	3282.10679625889	0.49284971062166	26.4375	28.21875
3824.93115304746	10364.1009562978	0.393184930050165	19.5	22.28125	26.40625
3878.57521639542	595.731721017578	0.707368435042171	11.09375	34.4375
3835.51911855577	13267.047714337	0.677737364965817	2.90625	5.8125	7.96875	10.8125	27.46875	30.2187499999418
3967.06919480245	2414.12949151297	0.567265828132089	10.9375	17.90625	28.6875	34.71875
3854.02704574655	14789.8667266461	0.468505445451383	13.9375	22.78125	30.3125	33.03125
3878.75938046987	14287.3388185039	0.430996001257004	12.6875	27.03125
3874.32223025265	14012.3907079081	0.460788524266887	8.03124999994179
3869.99543794634	9588.54052369321	0.427455913084837	11.09375	13.4375	15.65625	22.6875	29.71875
3805.61296914348	19663.2041732209	0.447844007081622	3.96875	9.625
3897.81170037203	5960.61724042833	0.49982583990078	1.5625	8.8125	11.34375	14.59375	27.2187499999418	31.5625	35.40625
3883.4719558745	4813.59573716003	0.452696957590553	5.75
3898.04850846447	4073.9117035288	0.566121272553978	8.90625	15.21875	22.5	27.84375	34
3867.98336293535	15208.273094338	0.454672696032193
3906.41453851883	7512.35997805107	0.50128766130272	18.65625
4008.26268326036	871.751395561031	0.631463862912125	9.65625	18.03125	25.3125	28.5625	31.09375	37.5625
3826.93782005228	3157.65636311735	0.703203525245374	4.125	7.5625	12.25	19.15625	26.96875	32.53125
3988.68036117888	3648.65254196959	0.439255496246059	0.75	6.125	8.71875000005821	10.46875	12.65625	24.125	26.5312500000582	30.7187500000582	33.3125	39.03125
3797.86671225606	1482.0524334995	0.543290732981853	7.46875	13.875	16.125	19.6562500000582	25.1875	27.59375	29.34375	30.78125	37.0625
3934.0465058323	2912.00287193521	0.521756342089904	2.25000000005821	6.375	8.875	10.53125	18.59375	21.09375	26.7812500000582	28.9375	30.8125	34.3437500000582	39.875
3941.7420919766	4661.34957244064	0.412024907462798	5.1875	10.9062500000582	15.5937500000582	17.8125000000582	24.6875	27.15625	29.5	31.15625	39.71875
2116.36089477649	4.86020294911876	0.772641581336382	26.6875	31.6875	32.53125	37.75
3983.0162244542	9150.16249421183	0.496950664329625	4.1875	10.25	15.53125	20.09375	30.8437500000582	33.75	39.65625
3884.38033786614	2238.1380475067	0.404435984650998	5.59375	9.90625	16.625	26.65625	29.5312500000582	31.09375
3760.3109990286	3969.7321856579	0.494450971738557	13.40625	16.0625000000582	20.125	24.875	38.3125000000582
3891.76009816306	5225.36612755939	0.55402010298052	4.78125	10.65625	21.0000000000582	28.5	29.53125	31.84375
3789.81212708688	3758.26727401344	0.521976525351073	1.46875	16.8750000000582	21.15625	25.0625	28.21875	34.28125	39.0625
3983.09375904005	6604.07258347924	0.486891879159634	10.1875	12.65625	12.7187500000582	16.875	19.25	24.6875	29.90625	32.2500000000582
3856.52807118033	3102.90732881098	0.488798239001794	6.03125	18.1875	29.6875	38.0625
3812.52276212045	7829.10841344411	0.509514128506089	1.31250000005821	10.1875000000582	12.09375	22.5000000000582	27.6875	35.0312500000582
3936.44097056606	7445.7879803719	0.422410796144942	9.8125	15.5625000000582	33.3750000000582
3939.05094918771	4803.73241411135	0.43331822458135	6.90625000005821	9.59375	19.5000000000582	27.0312500000582	29.5000000000582	31.375
3876.89150846506	1410.70922689026	0.450523286918494	3.90625	10.7187500000582	25.5312500000582	27.84375	31.53125
3940.77917679966	2758.30789046249	0.426387558359433	4.28125	21.4375	28.5312500000582	32.5	38.7500000000582
3957.56442353541	1226.23953634724	0.508527833531505	4.43750000005821	8.65625000005821	10.71875	26.8125	38.53125
3982.67898277688	2548.19753370087	0.525789721447961	6.5625	10.0000000000582	12.0000000000582	14.375	30.4375000000582
3784.26280818959	2176.16468128773	0.453940775467935	11.25	39.375
3891.98573055514	2045.8048754183	0.49687147228895	9.40625	14.0000000000582	20.3750000000582	26.625	26.71875
3800.50637825277	2575.55245287531	0.636692092370111	7.71875	9.5625	26.71875	30.3125
3878.37405507916	1884.57701907641	0.479642260072337	7.5625	16.2500000000582	18.6875	24.53125	29.28125	36.6250000000582
3856.01224618379	683.926725229806	1.05621253080837	5.78125	36.9375000000582
3937.47501920568	7018.32342747135	0.485035553084412	0.4375
3800.00249982349	3293.10221889572	0.511820926843784	21.25	28.1562500000582	30.6250000000582	32.0312500000582
3884.89944910167	4438.67785878047	0.592737358269266	4.93750000005821	9.62500000005821	11.6875	15.625	31.75
3627.17312838202	1049.756282369	0.760143235345721	6.875	19.5937500000582	29.0000000000582	31.375
3930.39757860452	3714.12952293143	0.543641387984155	5.65625000005821	11.2187500000582	13.1875000000582	20.9375	23.1875	34.4687500000582
3819.5069152317	4007.74361110309	0.539304455618317	7.75	30.5000000000582	32.375
3870.19461567051	2256.35250955864	0.482966084800431	7.5	10.6874999999418	34.53125	38.0312499999418
3917.47956123423	3927.67313544066	0.407796870826146	0.96875	11.8125	13.5	26.28125	28.4374999999418	30.15625
3935.50115250255	2418.89169822051	0.47488429486085	12.1875	13.6874999999418	15.4062499999418	16.875	19.65625	28.3125	33.875	35.9999999999418
3774.23909549122	3327.14468546349	0.461650418996024	1.625	4.90624999994179	17.59375	20.7812499999418	24.03125	27.4374999999418
3920.57892507987	9527.07215220104	0.496410961050421	1.53124999994179	5.46874999994179	10	11.75	26.1249999999418	28.21875	29.90625	33.4375	37.625
3875.17653641836	2472.64335730597	0.509748765315516	3.09375	6.15625	13.90625	16.0937499999418	18.21875	22.7499999999418	28.8749999999418	30.9062499999418	32.34375	34.0625
3937.56267784481	6586.87476677249	0.466520965473	7.46874999994179	17.34375	25.8749999999418	29.125	33.09375	35.875
3891.16883569638	3182.7411771689	0.441805253215819	9.74999999994179	11.3125	13.21875	28.8125	28.875	34.625	39.9062499999418
3933.92442570269	5082.70482772658	0.434454585840445	5.93749999994179	14.5625	18.2187499999418	21.78125	27.7187499999418	29.4374999999418	33.53125	38.6249999999418
3865.55260095546	5154.89862051042	0.551197979430242	9.37499999994179	13.21875	18.6875	23.46875	30.6562499999418	33.9374999999418	37.8749999999418
3868.58493612993	2539.06326151317	0.436527593618016	5.40625	13.71875	20.8437499999418	24.2187499999418	27.2812499999418	29.4687499999418	36.9687499999418
3888.7501048746	3990.76854185542	0.396721334100251	8.75	10.4375	12.3124999999418	14.4375	20.7187499999418	28.4687499999418	30.03125	30.7187499999418	33.3125	39.1875
3788.85232621479	4163.88792920017	0.492805053312883	9.40624999994179	16.1875	26.0937499999418	34.625
3930.72489421562	6229.08540530929	0.436500081235758	7.125	10.6249999999418	12.65625	27.46875	30.5
3796.36148229184	4851.02768307126	0.615612977501781	1.53125	5.37499999994179	11.5625	14.875	17.0312499999418	28.90625	31.5624999999418	35.84375
3909.08733349555	1101.34312761792	1.02019141722619	3.6875	9.28125	11.5937499999418	14.0937499999418	16.6249999999418	18.40625	28.3437499999418	39.1874999999418
3922.24340943195	4372.35441159877	0.456759215106818	1.59375000005821	3.09375	27.78125	38.34375
3930.67900028781	1977.52642385224	0.405130656972303	18.4375000000582	28.4375000000582	39.8125000000582
3757.64615042859	1423.39456669966	0.707010648987779	6.78125	9.43750000005821	18.1250000000582	32.3437500000582	39.28125
3812.67305098807	1959.09568243745	0.540184881855417	3.90625	8.90625000005821	10.71875	12.7500000000582	25.0625000000582	27.15625	28.75	30.6875000000582	38.0937500000582
3810.74360555749	3249.97304284874	0.451926225623472	1.93750000005821	13.6875000000582	20.0625000000582	27.3437500000582	30.1562500000582	39.8125000000582
3883.91269359418	2730.22582572178	0.449746982636266	6.71875000005821	9.75000000005821	13.6875000000582	20.75	25.9687500000582	27.8750000000582	29.6250000000582	31.59375	35.8125	38.2500000000582
3938.12503784473	5285.2298763412	0.465461795944649	6.5625	10.0312500000582	11.65625	15.5937500000582	25.53125	28.28125	30.1562500000582	33.7187500000582	35.0625	36.375
3867.92927541224	3911.11007448704	0.431482980944144	4.21875000005821	8.06250000005821	11.0937500000582	12.65625	12.7500000000582	14.5000000000582
3932.41676672853	10385.3952886817	0.434495268093951	3.78125	8.75	12.1875	18.9375000000582	24.125	30.1250000000582	35.9687500000582
3937.18870036354	1235.76885404281	0.523749870704382	2.4375	6.96875	16.03125	19.5625000000582	29.25	34.65625	38.75
3953.54070797593	1649.9646350998	0.446963127996527	10.9062500000582	12.65625	24.21875	26.78125	28.8125	31.78125	36.25
4035.79389272014	946.583938401333	0.560814057508424	7.75	11.3125	13.71875	33.84375	35.03125
3746.08746149735	3591.79146415596	0.417758090680044	0.75	8.09375	10.0625	20.96875	38.375
3890.34476547698	1737.62369024776	0.575582546164214	7.84375	10.90625	12	16.40625	19.4375	29.3125	31.75
3751.84683285314	2806.76180541174	0.527627409773654	2	14.75	26.9375	29.15625	30.65625
3895.91485362143	3606.659547609	0.434693799466776	8.4375	11.5625	20.2812500000582	25.8125	29.46875	31.5625
3788.53563895469	1870.9955053698	0.764654277116093	3.03125	9.25	11.75	17.15625	22.7187500000582	30.6875	37.65625
3931.88888947112	2382.84059756351	0.486379211801891	6.09375	15.84375	39.625
3763.32668759086	2439.9592382388	0.549377283601724	9.84375	19.34375	29.9375	34.5
3755.22473106623	2118.60266672397	0.441144722037082	1.3125	5.40625	13.59375	33.03125	35.3125000000582
3866.42561436276	2945.84217308971	0.56268614933195	7.375	9.84375000005821	12.03125	18.90625	27.40625	29.40625	33.25
3873.84091693315	2285.34315588783	0.555584610695684	1.40625	9.46875	15.2812500000582	17.71875	26.25	31.03125
3889.4508726217	3360.96238387376	0.455832305533083	9.15625000005821	29.71875	33.1250000000582
3765.80899288786	2207.89820162702	0.686275969237871	4.78125	4.84375	7.84375	10.5	23.53125	28.84375
3925.24904572769	2066.66655663696	0.460337446193548	1.53125000005821	6.34375	10.6875	13.03125	22.65625	29.34375	31.25	37.7812500000582
3945.97312707489	3148.716078803	0.422450664397966	4.5625	26.4062499999418	27.46875	35.84375
4117.34976994679	6219.78916491062	0.457900003469766	2.96874999994179	8.59374999994179	11.1562499999418	17.5624999999418	24.6875	36.59375
3925.70767559417	7843.41586107814	0.575810662846118	7.34374999994179	13.1562499999418	17.53125	26.2187499999418	31.0624999999418	37.7499999999418
3930.40712512785	5960.51352842204	0.451797262160883	4.96875	11.125	24.6875	35.0625
3870.38073364113	5516.69287831451	0.426165463770089	5.125	9.3125	16.9374999999418	23.5	28.3749999999418	32.21875	39.15625
3821.4079334928	5723.04058904519	0.655295499652617	1.99999999994179	2.87499999994179	12.3749999999418	18.625	33.65625	36.25
3948.40040702818	8131.98969913129	0.430275655246863	7.03124999994179	9.40625	11.2187499999418	33.5312499999418
3763.81270170141	2030.23462430281	0.554514948333863	3.03125	6.78125	8.84374999994179	23.78125	27.4375
3883.05222441012	4809.81004058001	0.439143579563413	5.74999999994179	8.49999999994179	13.65625	13.71875	15.7812499999418
3944.01785174306	7770.45426937335	0.465578376595531	10.25	27.9374999999418	29.59375	38.96875
3937.41220659568	10032.2596060796	0.439318870656502	2.9375	9.68749999994179	12.8437499999418	27.71875	30.15625	31.28125	32.0312499999418	33.9374999999418	38.875
3785.43065005022	8706.97026943486	0.536726482053202	5.28125	8.625	11.1874999999418	13.4687499999418	16.96875	30.1562499999418	36.5625	37.7187499999418	39.1249999999418
3940.68831442267	8676.45723247548	0.41714270018155	6.28125	14.9375	17.5312499999418	25.28125	27.9687499999418	29.5624999999418	33.6875
3840.74201183228	7463.25778299117	0.460045531752193	3.12499999994179	3.21874999994179	5.18749999994179	11.4999999999418	15.8125	18.1875	20.625
3891.75864558162	8131.42028729199	0.580690109340342	0.53125	9.15624999994179	13.2187499999418	15.96875	23.3749999999418	28.8437499999418
3934.62904398278	9202.03896696876	0.682116513725858	13.2812499999418	16.6875	22.25	30.59375	34.6874999999418	37.6875	39.03125
3923.09201679497	7272.73677185797	0.436114491157916	8.46875	16.0937499999418	29.2187499999418	31.3125	39.625
3946.70534471708	2377.91346255484	0.466534539638099	0.781250000058208	3.06250000005821	9.09375000005821	14.25	27.0312500000582	37.6250000000582
3942.81960731271	4669.38134157886	0.4161619208694	0.40625	7.375	10.0000000000582	16.5	22.8125000000582	27.25	29.0000000000582	39.78125
3934.21861960963	3535.58994189107	0.421242764882223	9.1875	10.96875	14.8125	17.9375	28.9375000000582	39.7812500000582
3756.97692215174	3592.52090412592	0.475535761951115	4.06250000005821	6.96875	10.28125	13.34375	16.2500000000582	27.9375	30.09375
3870.23173223802	7295.54046225717	0.485897905902064	0.125000000058208	6.625	12.9687500000582	15.4062500000582	21.3125000000582
3753.19615473204	3531.2595243238	0.532035452100761	14.2187500000582	18.3750000000582
3933.51049940303	6457.29457515895	0.418880367554686	4.84375000005821	9.00000000005821	10.625	14.2812500000582	26.0312500000582	29.1562500000582	30.4375
3813.54011460167	9228.48445905839	0.444089884737678	1.81250000005821	9.31250000005821	11.6250000000582	14.03125
3937.53743604019	5524.37233791555	0.420756184255768	6.96875	21.9375000000582	27.40625	29.7187500000582	36.53125	36.59375
3831.73590969196	11745.829865717	0.462150286161916	22.5625000000582	24.9375
3993.09834192192	2545.29190007311	0.438854677875563	0.0937500000582077	6.28125	13.09375	30.7812500000582	34	37.53125
3814.04334393177	6785.60182035523	0.476407325608702	12.2812500000582	20.21875	34.6562500000582
3872.8098632037	8328.89781522279	0.525396524388375	1.96875	6.28125000005821	10.28125	35.8125000000582	35.9062500000582
3819.74801252579	7470.84133846447	0.500372013033932	13.4687500000582	19.03125	30.5312500000582	32.5000000000582
3857.04897064619	1528.66049943363	0.452872320808027	0.90625	8.56249999994179	12.90625	25.5	35.84375	38.28125
3932.75534130278	3663.50988327385	0.479867804236334	2.4375	14.0312499999418	18.09375	22.0624999999418	25.1249999999418	32.9999999999418	34.3749999999418
3991.56527357991	6543.87255203448	0.419307018630928	1.24999999994179	6.03124999994179	11.25	28.75	30.6875	32.5624999999418	38
3811.52595712409	4814.59427055244	0.471382094642606	5.28124999994179	8.93749999994179	13.875	14.0625	21.6875	27.3437499999418	30.25	38.125
4012.26076370004	4350.19414638352	0.422814475623347	5.0625	9.62499999994179	13.3437499999418	15.125	15.2499999999418	17.1562499999418	26.8125	33.3437499999418	35.0937499999418
3814.42685507312	5484.79099130671	0.479272888218473	8.96875	9.03125	11.4374999999418	14.28125	20.5	29.2812499999418	35.03125
3932.79661333888	5663.16604520276	0.41912216410537	10.6562499999418	10.7187499999418	14.1875	20.90625	26.5	28.625	32.1874999999418	35.2812499999418	38.0624999999418
3804.24581456138	6856.45941451	0.417540384361803	6.34374999994179	36.125
3871.92988229727	4408.71155438796	0.459833194782963	19.59375	28.28125
3807.65399077166	3117.52675743516	0.540534035045184	12.625	29.34375	39.40625
3826.58250563433	9515.37352310431	0.651305961102561	0.874999999941792	7.49999999994179	9.53124999994179	11.9999999999418	16.0625	18.59375	21.9375	32.0937499999418	32.9687499999418
3804.09095825223	6240.26069697966	0.517290711846312	14.4999999999418	17.34375	26.8125	29.5624999999418
3885.11530498818	5255.34524175157	0.434302181240803	8.59374999994179	9.65624999994179	11.2812499999418	35.2812499999418
3807.3743170656	5017.09166116421	0.421463134185191	7.65625	12.71875	24.71875	32.1875
3855.57392899027	354.697514992297	0.478251289233566	8.4375	24.28125	27.96875	29.9375	31.1875	35.40625
3946.57518945773	1348.26293546235	0.500399455446952	9.53125	12.9062499999418	17.6562499999418	20.7187499999418	27.59375	28.78125	31.53125	39.34375
3948.53491598461	1313.10338417747	0.448397684134658	5.6875	23.8125	36.40625	39.25
3873.3884683019	763.623247958981	0.550343766593545	0.374999999941792	8.4375	15.625	17.9375	24.53125	29.03125
3986.17893644549	2957.27865432571	0.443512607176342	1.59375	10.46875	18.96875	21.625	26.09375	29.0625	31.40625	32.53125	39.21875
3937.61790278312	1087.31188797203	0.46306598145621	5.65625	9.625	15.75	18.96875	26.75	28.84375	32.6874999999418	34.3125
3752.29802986046	1772.0047166306	0.823374210707291	11.5	24.5	27.625	29.71875	34.375
3964.42297141711	2473.34991933749	0.460593578332776	10.1875	16.5625	19.78125	28.3125	31.46875	39.71875
3731.47219786971	1148.19685717698	0.643843657737392	5.5625	8.0625	10.0625	15.59375	23	25.5625	28.25	30.625	38.9375
3965.13784675352	2889.25135321646	0.464926913297337	10	13.40625	15.1875	17.375	19.53125	24.15625	30.5625
3729.25949849723	1238.08275104187	0.479412132669705	5.6875	16.03125	31.65625
3825.59692718086	1139.13856372331	0.566173828748162	10.28125	18.03125	18.125	34.21875	36.90625	39.0625
3736.76082818454	926.458830046824	0.533200660922556	6.0625	8.1875	16.78125	19.40625	37.53125
3870.36488081489	1513.47965372413	0.548437838830353	8.46875	10.625	15.28125	27.75	30.03125
3772.48204315676	435.094599454618	0.770022653971561	0.0312499999417923	3.34375	27.125	30.8125
3940.39871563988	2507.77371567309	0.587847238310577	5.375	9.5	27.15625	29.71875	31.65625
3784.80458426556	948.163694718127	0.60584170399846	7.25	11.875
3840.7339625969	3006.00724272317	0.453295022381759	0.34375	3.28125	9.59375	13.34375	28.0312499999418	28.125	30.09375	33.53125
3862.929675518	2898.42350937219	0.497651363822201	11.4062499999418	13.3124999999418	16.0625	20.5	22.78125	28.53125
3797.23159658772	4435.17069595357	0.435243702560159	5.625	9.8125	23.1875	36.28125
3879.05248932536	1754.66236927048	0.515372789620943	0.09375	15.96875	18.9999999999418	32.0937499999418
3881.22184894436	3198.73176850495	0.504978613929907	1.71874999994179	38.59375
3887.03274678376	2043.56411205239	0.538811571933961	7.15625	10.0624999999418	11.9062499999418	13.6249999999418	15.375	17.9062499999418	31.75	34.3125
3790.21676360141	6830.31544570604	0.57843684847888	32.0312499999418	35.09375
4003.77119859229	1246.11664129068	0.512514519251069	10.9062500000582	14.9687499999418	19.8437500000582	34.6875
3806.99047145204	9009.4643671561	0.450912202165314	8.78124999994179	15.8749999999418	29.15625
3878.49416393791	5862.65847945614	0.476787343081047	1.15624999994179	12.3124999999418	28.40625	34.7187499999418
3757.52390981923	4869.61900877432	0.488711048954735	3.34374999994179	11.96875	14.9062500000582	20.0312499999418
3867.39528613102	8758.62828630401	0.48205929338476	17.1249999999418	28.46875	35.0624999999418	39.125
3831.16322636739	17897.7269227493	0.423777844880769	0.125	31.84375	34.78125	39.75
3824.50391180801	1700.35224552959	0.539409448521417	2.43749999994179	6.53125	11.9062499999418	14.21875	27.6875	29.6562500000582	31.59375
3970.00906975658	1132.46524059562	0.46558678556434	6.03125	10.7812500000582	33	33.1562499999418
3862.06468093587	2305.85598012916	0.479780540558701	9.96874999994179	12.1562500000582	16.46875	21.40625	23.65625	28.8750000000582	30.34375	32.53125	34.5312499999418	38.21875
3816.42974453706	5267.38425986805	0.461507856829608	9.37499999988358	14.0625	30.875	37.8749999998836
3821.20557752041	3474.24661779966	0.562419199057937	4.56249999988358	9.9375	12.125	38.9999999998836
3987.95039771126	4599.53595948073	0.445119384566127	1.03125	9.875	21	25.9062499998836
3960.39016643747	2133.80669653851	0.655454375051356	4.78124999988358	10.9374999998836	19.40625	38.8749999998836
3825.07305041602	4946.05277649762	0.503571647953288	5.43749999988358	7.96875	11.875	14
3973.20610265674	5312.03537669487	0.559085277956105	10.1875	20.125	27.4375	31.5312499998836	38.8124999998836
3934.83048928141	502.430394016851	0.718031258445849	2.1875	12.34375	18.34375	32.4375	39.2499999998836
3675.53642922481	6719.27559636915	0.532019497468521	3.34374999988358	18.125	21.7812499998836	24.5937499998836	30.0625	39.375
3862.19516568817	3892.0681282131	0.458055855868031	22.6562499998836	24	34.2812499998836
3856.52744628334	5942.703346425	0.467764011273417	10.71875
3870.30570827926	8096.2421946247	0.43060579428434	0.593749999883585	6.06249999988358	8.21874999988358	19.9062499998836	20.0312499998836	32.3124999998836
3819.85591315204	5053.46406684222	0.507384984782313	10.71875	13.1249999998836	31.0312499998836	36.5312499998836
3775.79029568125	7118.3636919885	0.74227190559645	25.8749999998836
3864.81279447074	5685.70494267045	0.668318303891478	11.9375	28.53125
