# Supplementary material for: Millisecond-Scale Motor Encoding in a Cortical Vocal Area
Source: PLoS Biol. 2014 Dec 9;12(12):e1002018. doi: 10.1371/journal.pbio.1002018 (PMC4260785; doi:10.1371/journal.pbio.1002018)
Supplement: Data S2 — Spike timings and acoustic measurements for all cases. All spike timing and acoustic data analyzed in this manuscript are provided in .csv files, which each contain data from one single-unit or multiunit case. Rows represent the multiple renditions of a song syllable. The first three columns contain the acoustic parameters of pitch, amplitude, and spectral entropy, quantified for each rendition. The following columns present spike timings, which are referenced to the beginning of the premotor window. (ZIP) [file pbio.1002018.s004.zip › MU_27.csv]

pitch	amplitude	spectral_entropy	spikes_1	spikes_2	spikes_3	spikes_4	spikes_5
3991.28324007198	132.547528113118	0.927257983242491
3939.92044168769	413.728296937629	0.520686569344577	9.90625	15.84375	27.8125
3989.05866387545	301.133244435251	0.779561009082459	12.1875	18.8125	28.125
3988.18501162822	333.493518581903	0.682968394888431	11.625	18.90625
4164.9789086926	123.660193535866	0.934897457347802	11.6875	17.9375	29.5625
3997.44028114635	200.279553048236	0.59307041594658	8.34375	17.3125
3958.9500312712	950.822163700082	0.623280024792049	14.28125	18.40625	30.5
3982.02502283032	428.931067988225	0.655139997923214	10.8125	18.34375	22.1875
3963.458726082	738.563744538157	0.735960980906481	10.1875	17.40625
3860.58595582007	642.133015605617	0.709902362630904	16.65625
3988.34672756598	1575.86198634372	0.655428848618722	14.28125
3781.33046717779	3345.52293417514	0.505450044531289	9.34374999999636
3874.17140360008	558.007930021967	0.581696628525179	11.03125	17.0625
3916.7397336934	1278.42753508477	0.782443096132256	0.374999999996362	15.6874999999964
3999.66617386584	656.877748779032	0.658815615834385	10.15625	15.65625	23.34375	27.0000000000036
4004.12340459483	1512.56897223447	0.508923194547054	10.03125	15.21875
4119.65499071416	1507.32067851368	0.593257380392854	10.4375000000036	18.4374999999964
4129.60397572563	2515.31870607783	0.660476638761043	10.875	14.375
3990.62300066801	672.882868678882	0.689315912295281	13.2187500000036	20.9375	29.96875
3994.61928651424	467.510487651973	0.508329008877712	10.5937500000036
3931.16256227208	4508.11350892617	0.581545716459874
3921.49332676738	1422.09533928869	0.476711543009032	15.9062500000036	19.4375
3934.67977759554	654.978175995052	0.575765674652526	12.09375
3870.51104858985	3533.88018393217	0.614639073561831	2.77800600635965	16.9030060063596
3892.48310927919	2395.2597221544	0.625391017544705	14.1530060063451	20.2467560063524	27.7155060063451
3867.48760168281	5284.57953433074	0.504736981016018	11.2155060063451	18.1842560063524	28.4030060063524
3993.06620501889	2673.86504974089	0.596550417187922	14.2780060063451	21.4655060063451	32.4655060063524
3855.69738854544	7637.57261890482	0.512803011040195	5.84050600635237	17.6217560063451	18.2467560063451
3879.45616018187	2952.30508768008	0.453563905253513	10.4655060063451	13.5905060063451	17.7780060063451	22.6842560063524
3874.84133845606	4704.07106730345	0.558519962180146	1.68425600634509	13.8717560063451
3937.64170012628	3058.32702385563	0.639816626844118	12.7155060063451	18.9342560063451	30.7155060063451
3871.03909020334	4272.65285234095	0.456328209100701	5.12175600634509	11.9967560063451	14.5592560063524	17.5905060063451
3815.15857427804	5073.92896265314	0.560828911742695	0.621756006352371
3885.79413999639	2770.81754104804	0.596173133913186	12.1217560063451	17.5905060063524	28.6530060063451
3877.96928889987	667.819818166969	0.666496457668939	8.5625	14.59375
3819.96691471267	167.949705859175	0.900312576203478	12.28125	16.9687500000073	21.75	25.65625
3905.86054317094	193.261718709393	0.873309789178069	16.4062500000073	27.03125
3931.98024092569	862.240299488937	0.620237113094929	10.03125	15.3750000000073	20.25	29.1875000000073
3820.99602781404	769.195349296497	0.583113137603188	17.65625
4054.34725013027	1274.20582271535	0.502589477844741	11.1250000000073	23.1875	28.5312500000073
3853.02082957366	1126.67993385017	0.449677309563983	10.5	16.28125
3986.1375726691	664.614992268485	0.646919427454685	10.03125	16.84375
4000.22879579958	1034.82141797276	0.49883893859225	10.8125	18.84375
4006.20822432353	891.165380818969	0.557243169194729	10.8125000000073	16.0625
3949.81058690751	929.805509571037	0.540487116342251	9.28125000000728	13.4375000000073	17.0937500000073	19.6562500000073	22.4687500000073
3991.34487151034	907.698753796889	0.901602873678741	1.03125000000728	17.71875
3952.64759300975	1742.62076593936	0.746696341766014	10.6250000000073	17.9375000000073
3989.86227491652	347.561019660126	0.846522569266296	11.5625
3956.06175616142	1197.9111237426	0.620316562323475	12.3750000000073	18.0937500000073	29.3125000000073
3837.47162774632	516.455616646928	0.501509874487616	0.65625	9.875
3957.09223319372	958.640499536944	0.545838567526026	9.0625	16.1875	21.15625	28.34375
4010.86489838273	1413.53547237346	0.641727357039372	11.1875	17.15625	28.59375
3990.2419905637	760.918756382309	0.578062831254399	10.8125
4004.31453198042	598.316562460595	0.612486676320314	9.46875	15.0625	18.25
3824.88446340959	2900.20753243046	0.425522003910799	12.6875
3985.40936874504	768.412568260866	0.730934267618332	12.59375	16.90625
3928.84908037662	1432.72498533503	0.641238077856954	8.71875	12.6562499999854
3990.76797083742	1082.44038069284	0.642744740501579	12.7187499999854	17.34375
3999.91643838263	674.397088340905	0.613446118627358	10.9375	14.21875	19.8125	23.40625
3753.61264219272	483.479513514906	0.694197945274711
3973.53133528512	832.671572435335	0.663078793458787	10.1249999999854	18.8125	24.40625
3992.43434730515	551.652527805014	0.741449119018122	16.75
3993.5474599455	561.476618418989	0.561932446840981	11.53125	17.9375
3324.50069091522	25.3823274857045	1.4832260122288	11.3125000000146	14	18.46875	22.4687500000146	29.0625
4011.1620528573	7798.0341898221	0.434701610624023	12.40625	19.4375	23.125
3945.95721212685	2034.59603160372	0.492766685182294	12.625	16.46875	22.09375
4014.31499914858	2788.16295003894	0.565227850161807	11.9687500000146	17.875
3814.07317246675	4909.90293899634	0.79600064010464
4002.75247687148	8989.8267667919	0.448652061242508	11.0937500000146	18.9687500000146
3880.45808760984	1968.95594451021	0.727859167685123	14.15625	19.40625
3877.29722231039	1903.13761895038	0.608729876952382	13.53125	17.0625000000146	20.78125	26.1250000000146
3958.46944822802	4069.96955194606	0.677109990191208
3879.85729909762	3036.65155112365	0.692996133547069	13.9375	18.125
3968.44701691246	5522.84432221848	0.58565155679133	10.2500000000146	18.1875	22.8750000000146
3877.64191080128	3442.12660538896	0.568787479619068	13.625	19.21875
3812.88156741591	632.188842203801	0.989724675875145	19.5
3967.00148299181	425.898006478409	0.57792834626211	10.78125	16.875
3858.69239686695	296.865811880194	0.723966062905369	11.59375
3928.71800427654	759.421724389306	0.580143156474827	10.1875	17.375
4033.2948728047	888.658902580909	0.484413243282476	4.1875	11.59375	18.0937499999854
3978.05330196341	857.406000817339	0.724357656591659	11.5625	17.21875
3934.9505590242	660.607109602183	0.764923339946721	18.5
3932.09487568949	549.790316606902	0.670720342970096	16.34375
3899.39093744006	2275.00027778864	0.496158764771909
3933.21033690577	2723.8717212795	0.517230135915744	10.59375
3974.54356703297	2261.20093990069	0.510475694445049	13.3437499999854	19.4062499999854
3853.90890218305	962.298520900976	0.590684801220202	13
3944.5000974537	434.690969178905	0.661179091232096	3.625	12.25
3968.53607432397	826.821759473832	0.820591326541779	12.28125	23.28125	32.8125000000146
3940.85902390526	451.524394652919	0.778269974820303	10.28125	16.8125
3983.61001468578	1121.25982826083	0.620271643300749	12.40625	17.3125
3946.77089936522	211.421931553314	0.779945083745647
3949.55275114139	592.422300979574	0.636250366667562	10.21875	16.375	20.03125	30.0625000000146
3942.49300330565	827.763836327514	0.60203850609605	11.3125	15.9687500000146	30.90625
3964.7437410947	821.196495266093	0.529483867063923	8.3125	13.78125	17.09375	21.3125
3818.40851967447	3429.28210215902	0.471609221023535
4020.71683623305	262.124610123826	0.805156384276295	12.40625	19.4375000000146
3820.23048378647	3292.76382046692	0.479424152386968	13.28125	25.125
3860.32600402053	1594.56251267861	0.462226421144391	12.59375	18.6875	30.1875000000146
3877.50606316405	4293.54225993524	0.498620338281958	15.34375
3899.53968517157	4195.30530775024	0.600299807355555	15.09375
3932.30798216976	2119.34227138498	0.46604922321446	11.65625	15.84375
3856.43788151243	1483.23314418283	0.649659375490977	14.0937499999709
3812.19117700702	619.406323873079	0.86895726875955	9.1875
3974.06440540857	354.255570704295	0.685256703105762	10.53125	15	17.65625
3971.94604682431	448.529829810106	0.558483955174292	13.4375	14.6875	19.4687499999709
3895.50079220579	306.727882736445	0.545526409943502	10.6249999999709	18.0624999999709	27.75
4002.86790218056	537.793013685731	0.550753650199277	10.90625	17.9687499999709
3988.6000448103	114.176100415773	0.685513005276835
3951.23651201472	618.312508204106	0.520102456879202	7.4375	11.3125	13.4375	16.1562499999709
3870.41994957152	627.274900737535	0.686941756615402	11.28125	17.1874999999709	18.5937499999709	24.65625
3958.10987296397	408.897932198973	0.737204115284194	11.90625	21.9062499999709
3874.61748456124	549.67821209749	0.508793996242625	1.4999999999709	12.7812499999709
3969.0162748855	579.391537182998	0.751809080146194	13.6562499999709
3960.66818474945	1546.03358739283	0.473811353649627
3901.5737565932	322.397338542267	0.530978758327203	8.8437499999709	14.90625	28.21875
3871.26245267107	1390.3669671902	0.458141415254963	16.8749999999709	26.7812499999709
3864.36423508451	372.46894848849	0.536033784722193	9.875	13.375	15.875	20.1562499999709
3817.00387813713	1688.63980729614	0.502240211470473
3933.10431265433	876.685807762181	0.48607603306185	11.1874999999709	19.375	29.6249999999709
3890.53916885257	850.150241297571	0.554180634336359	9.625	13.53125	17.71875
3989.11130262202	1096.68418859442	0.455561669109821	11.75	15.2812499999709	20.5937499999709
3863.51658759397	995.439535389636	0.486864743527775
3820.99722139736	144.061796360628	0.905004623227083	12.40625	17.0625	32.15625
4039.85779260569	264.498002671548	0.889649239624609	11.46875
3919.14027216878	605.429860412245	0.583510322000446	10.65625	17.0625
3947.90910421097	787.451706531172	0.503802189205405	16.4375
3945.24294570222	1680.09290883719	0.563084624921661	18.59375
3984.8244196613	2600.596273519	0.556435275296732	10.09375	14.375	30.71875
3814.30820331044	778.164872815663	0.837692728769028	11.1875	17.5625
4009.82708880861	1120.5340649529	0.713397835799435	11.65625
3878.04910004729	2524.31796814713	0.58868044076936	10.25	16.9375
3928.269731328	556.218076204964	0.677138061978292	12.25	18.125	20.5
3999.65005204638	1757.8574675569	0.523570032251737	14.5000000000291	21.0625000000291
4005.81265715649	993.707946565873	0.79512655588796	11.8125
3954.90656361404	1161.67078694518	0.517706592268611	11.53125	16.9375
