# Supplementary material for: Millisecond-Scale Motor Encoding in a Cortical Vocal Area
Source: PLoS Biol. 2014 Dec 9;12(12):e1002018. doi: 10.1371/journal.pbio.1002018 (PMC4260785; doi:10.1371/journal.pbio.1002018)
Supplement: Data S2 — Spike timings and acoustic measurements for all cases. All spike timing and acoustic data analyzed in this manuscript are provided in .csv files, which each contain data from one single-unit or multiunit case. Rows represent the multiple renditions of a song syllable. The first three columns contain the acoustic parameters of pitch, amplitude, and spectral entropy, quantified for each rendition. The following columns present spike timings, which are referenced to the beginning of the premotor window. (ZIP) [file pbio.1002018.s004.zip › MU_28.csv]

pitch	amplitude	spectral_entropy	spikes_ 1	spikes_ 2	spikes_ 3	spikes_ 4	spikes_ 5	spikes_ 6	spikes_ 7	spikes_ 8	spikes_ 9	spikes_10	spikes_11
2865.46202547036	217.801740339469	0.595269632347288	14.90625	20.71875	23.15625
2901.92453852128	317.637222976409	0.536383287866091	13.75	20.46875	26.0625
2970.16362945498	257.347334384096	0.669751805319361	15.53125	20.2812499999964	22.5000000000036	25.8125000000036
2880.32034435756	199.047785961468	0.530771442025222	11.59375	12.53125	15.4375	20.8125000000036	25.5937500000036	29.375	35.96875
3112.60974542494	207.454452146839	0.569465792957726	10.28125	13	14.8437500000036	28.25
2881.71356113839	317.83869571854	0.554853242047598	8.18750000000364	11.4687499999964	12.78125	27.4687500000036
2958.6707081573	290.612612549155	0.658535125213623	11.96875	17.625	21.875	25.71875
2999.5190452428	318.137448625521	0.72390088429023	12.0312499999964	12.7500000000036	20.0625	20.9375	22.8437499999964	28.2812499999964
2897.60142528498	704.534592656437	0.611265658852164	6.6875	12.53125	16.15625	18.5624999999964	22.4687499999964	25.71875	29.1562500000036
3223.18947514282	558.74588163855	0.519543766625071	12.84375	16.875	20.5625	23.0625	25.625	30.9375
3224.04332851768	357.414530349855	0.721818058060981	8.5625	12.03125	14.28125	18.125	21.34375	24.625	27.03125	31.25
2910.14956729503	279.208845225275	0.51712145887847	11.53125	14.90625	18	21.8125	25.84375
2895.74192173066	185.433919644673	0.540050018942589	10.3437499999927	11.96875	16.65625	19.21875	23	26.375	33.125
3151.36321895727	353.95725813341	0.592820600291973	8.03125	14	17.6875	24.65625	28.28125	31.53125
2889.22274253753	203.520761150389	0.598418425313996	5.90625	7.9375	12.5625	15.875	20.1874999999927	23.875	28.59375
3005.13796473664	95.0197082960688	0.682272934679368	12.09375	13.5	15.8125	16.53125	24.21875
2941.44270204151	302.410749758658	0.785376388018389	14.0624999999927	20.71875	26.46875
3178.39547107721	175.547159604041	0.660436314205979	11.5	16.90625	22.4375	25.65625
2869.18441420896	173.706977497543	0.607258804223398	5.09375	13.3437499999927	14.65625	20.28125	24.03125	27.84375
3130.94050793432	104.458251128775	0.598805498411378	10.8125	13.53125	16.75	17.5312499999927	21.28125	24.7812499999927	29.03125
2987.5364978493	469.643383002489	0.690853255513136	10.9374999999927	12.9375000000073	14.0624999999927	16.8749999999927	20.7812499999927	24.0625	28.0937499999927	28.1562499999927
2982.81646229337	184.652256467035	0.515807185602447	10	12.21875	16.3125	21.1875	22.875	24.0312499999854	27.375
3137.69144559089	257.456584320997	0.666574687222673	12.3125	15.9375	20.2187499999854	23.3125	31.7187499999854
2881.4055061762	193.174558357899	0.626021787980497	12.2812499999854	18.75	23.0625	25.21875	30.4999999999854
3202.77786609656	429.857821972055	0.678128231812043	9.31249999998545	16.9374999999854	18.8749999999854	21.2499999999854	23.6249999999854	26.59375	29.8125
2900.09635186772	377.925545199136	0.569059689893592	7.4375	13.09375	14.5	17.6875	20.625	21.03125	28.59375	32.1875
3100.53232375527	134.436790981105	0.653390830812737	7.18749999998545	12.9062499999854	13.6562499999854	16.5312499999854	20.46875	24.15625	32.6249999999854
2975.16497972859	295.799550091739	0.590835398776386	13.3124999999854	16.2499999999854	21.875	25.0625	28.4374999999854
2889.15899635726	383.678969947022	0.543101208616796	6.84375	11.8749999999854	13.7499999999854	14.5937499999854	18.625	21.4374999999854	24.34375	27.4374999999854
2911.05978054478	174.571102376754	0.573156496133959	19	22.3437500000146	25	31.4687500000146
2897.31228153603	221.037570355605	0.591614535392667	13.0625	21.4375000000146	24.1875	34.375
3024.29104253463	264.743372079519	0.783762832531837	7.0625	13.5937500000146	17.2187500000146	20.0625	23.8125
3239.60327825457	242.988110734004	0.661718910192887	8.65625	12.1562500000146	12.75	18.8125	21.34375	29.21875	33.21875
2977.2041727601	174.253093265954	0.470750685053632	7.15625	13.21875	16.8125	21.5625	24.8125000000146	28.9375
2940.29609644648	441.296502830277	0.494041063315314	8.09375000001455	11.78125	13.03125	23.21875	24.875	27.125	34.21875
2984.86355976232	286.530988845189	0.449212045343091	11.8125	14.9687500000146	18.53125	21.3125000000146	24.3125000000146	29.71875
2913.54355599497	259.969513837554	0.715469170743666	8.1875	11.375	14.4375	21.46875	25.03125	29.90625
2946.10369052543	139.648075687573	0.72789590101017	12.1249999999854	14.53125	18.375	22.8125
2835.13246336147	223.843278710054	0.628605876106749	11.15625	17.0625	22	24.96875	30.875	33.0625
2896.30435139445	78.8442116218242	0.779350799677871	12.28125	13.9687499999854	20.5937499999854	24.6249999999854	27.09375	31.65625
2992.54966166523	130.008494529626	0.586634589756855	8.74999999998545	16.8125	20.25	27.78125	30.6562499999854
3342.5338467053	344.844037809616	0.693820382793454	15.875	23.5625	26.09375	29.125	34.2812499999854
2889.47223315894	283.648597795188	0.533332767382935	8.53124999998545	12	13.53125	17.21875	22.3125	24.59375	27.96875	31.6874999999854
2931.94788932954	167.583259333268	0.691527792819688	8	11.6875	13	17.3749999999854	20.3749999999854	23.875	29.0625
2908.76608569446	531.167942505481	0.585965201006941	13.90625	22.625	25.40625
2953.18885487344	406.589150318868	0.574927689759158	8.65625	12.375	14.71875	15.6874999999854	23.875	31.875
3023.06173352881	119.768585481429	0.665625643047703	12.1875	16.28125	22.375	23.25	25.1875	29.28125
3082.84186155763	128.637649233602	0.642211854817222	7.5625	12.75	12.90625	16.09375	19.3124999999854	22.0625	25.28125	29.71875	33.4375
2895.60489007788	455.855187663258	0.447550135733802	7	13.09375	16.96875	21.3437499999854	23.75	28.90625
2895.04487587487	300.367297146601	0.485530633092909	8.03125000001455	11.1875	14.6875	18.46875	21.53125	22.75
3051.08349670499	432.23895893739	0.660184229773445	12.03125	16.4375000000146	20.1875	23.46875	26.0937499999854
3016.40732621668	100.860439372948	0.641933536095604	15.0312500000291	16.5	19.6875	21.53125	23.6875000000291	27.21875	29.4375
2955.74013958961	148.623095434679	0.622498946258251	7.90625	10.8125	13.03125	16.1875000000291	20.0937500000291	21.125	27.4687500000291	37.5
2887.24540223108	220.305563308834	0.520753052043593	9.6250000000291	17.9687500000291	21.65625	24.28125	27.7187500000291	31.96875	36.90625
2891.12143777244	585.863722500173	0.545271113271184	12.1875	13.7812500000291	17.03125	21.28125	23.3125	26.8750000000291	31.84375
3229.06264798982	545.8592644158	0.6366543671407	9.7187500000291	14.78125	18.0937500000291	21.1562500000291	26.5937500000291	28.75
2890.23987160942	328.073877066128	0.591165975512259	9.2812500000291	17.59375	25.0625	29.2187500000291
3079.67542967481	415.699913616458	0.580610572802444	8.8437500000291	13.9375	17.3750000000291	24.0312500000291	27.1562500000291	30.1875000000291
3026.64277913981	120.681563184193	0.482981094523325	7.2499999999709	13.0625	14.7499999999709	18.0625	18.46875	19.4375	24.34375	26.8125	30.21875
3026.72260335477	341.867513705699	0.595320132007948	7.84375	11.0625	12.53125	13.375	15.9687499999709	17.40625	17.9374999999709	19.9375	21.7187499999709	23.625	23.6875
3008.60281953974	342.550392200273	0.650857270608424	11.1874999999709	17.1874999999709	19.25	21.59375	24.25	27.625
2899.57908274216	389.41701871334	0.519787565434018	13.1874999999709	14.21875	16.3749999999709	19.09375	22.4062499999709	31.4375
2982.54517564812	505.281073957917	0.585959990745746	10.28125	14.5625	17.7499999999709	27.28125
3011.92444325387	1336.96130581955	0.480700702956473	8.28125	11.5937499999709	12.3124999999709	14.90625	16.09375	19.46875	24.9999999999709
2811.555810272	319.417866363862	0.449271761013984	6.625	15.5	21.0312499999709	24.15625	27.46875	31.7499999999709
2958.88863991403	502.82121653386	0.561657010768087	9.40625	15.40625	18.3125	20.9062499999709	22.8749999999709	24.875	27.125	30.1875
3027.17705710422	351.614214061251	0.619815013479589	19.2499999999709	25.2499999999709	29.21875
2981.1131924183	183.781473061139	0.705693129402988	12.3125	14.75	18.09375	18.375	22.5937500000291	25.3750000000291	29.2812500000291	31.875
2926.77752757553	293.863715016913	0.612972957946216	11.5000000000291	20.53125	24.0625000000291	27.4375
2876.96751506618	146.537841854737	0.683388307473809	15.7500000000291	25.0000000000291	31.8437500000291	34.375
2897.60512808926	283.942382149874	0.589178436157105	7.8125	12.65625	13.0000000000291	16.8125000000291	19.7187500000291	22.4375	25.25	28.9375000000291
2933.71754179302	597.389308330185	0.499711046835786	7.875	11.375	14.03125	17.1562500000291	20.71875	24.15625	27.71875
2925.82994067875	289.26165732731	0.538945617342387	13.09375	16.5000000000291	20.6875000000291
2900.82020117342	339.81375738029	0.502088272779267	13.9062500000291	17.5000000000291	22.34375	24.6875	27.90625
3011.27546396047	146.160230408492	0.580821336154529	13.21875	16.875	22.4375	24.8750000000291
2903.60161073763	559.369560437299	0.545385857673865	7.09375	9.46875	13.09375	16.5312500000291	24.5937500000291	27.4375
2961.8324205635	263.135387644931	0.626901565068322	14.78125	17.1562500000291	25.4062500000291	27.40625	29.7500000000291
2847.75109502261	497.183555027142	0.528518358804659	12.40625	14.59375	18.34375	25.6875
3147.09325277741	197.891091716279	0.520699400843635	5.4687500000291	8.0000000000291	11.53125	15.875	18.09375	21.125	24.4375000000291	26.9687500000291	38.9375000000291
2888.88275171373	482.466763274686	0.540462897114684	7.15625	10.625	12.46875	14.5000000000291	16.3437500000291	22.15625	27.28125
2892.23167531923	545.156277280904	0.564987711044004	8.3125	15.4062500000291	18.125	20.625	25.90625	31.5
2887.94848981169	221.41894010988	0.53306854282309	0.6875	11.65625	14.2500000000291	16.09375	21.96875	29.5937500000291
2917.69101054791	546.568986364463	0.629132123318348	12.78125	16.34375	18.375	30.125
2880.31740636924	44.8068328288831	0.626129459049692	6.0624999999709	10.4375	16	20.5937499999709	24.9375	29.6562499999709
2889.15424603068	153.641674751503	0.739090285307922	7.3437499999709	11.1249999999709	15.0624999999709	19.3437499999709	21.6875	26.5937499999709	30.5625
2872.97223888368	135.026766679246	0.619904029402555	12.78125	16.71875	18.6875	21.40625	24.21875	26.875	32.34375
2972.31748427128	150.601233846161	0.64847632630859	12.3125	15.09375	18.34375	20.9375	26.84375
2958.70379524657	295.56307396018	0.486538706286698	12.9375	14.46875	16.6249999999709	19.59375	22	24.1562499999709	27	31.9375
2881.10440159536	307.992471608124	0.649719239184427	9.125	14.125	16.9687499999709	22.2812499999709	24.7812499999709	27.21875	31.7499999999709
2889.30098332353	428.683032131028	0.563064843674217	8.8124999999709	13.9687499999709	18.1562499999709	22.9999999999709	25.46875	29.375
2921.32844140693	244.384106457489	0.557358473938904	7.1874999999709	12.6875	16.5312499999709	19.8125	23.6562499999709	27.34375
2896.98749450458	577.313387662569	0.473751624797402	6.9375	12.96875	13.8125	16.3125	20.75	23.4999999999709	25.21875	30.7187499999709
2794.08515087359	225.916724672058	0.632242641950528	12.03125	15.3437500000291	18.90625	21.3125000000291	29.9375
2881.57019054028	146.737008345753	0.639113592645133	15.78125	22.1875
2972.49929996977	193.407808875175	0.667059663963604	7.1250000000291	13.15625	18.6875000000291	19.84375	22.3437500000291	29.9375	38.6562500000291
2923.56862766839	202.987673315572	0.726689223365449	6.8125	12.6875000000291	19.78125	22.8750000000291	27.3750000000291
3015.61060478219	136.695764591642	0.764022090010785	10.625	16.9375000000291	24.71875	28.4062500000291
3265.61611503811	446.990519348441	0.763229263316009	14.2187500000291	18.6562500000291	21.84375
3140.90116262671	177.254796220877	0.758205328110616	7.9375	11.3125000000291	13.53125	21.59375	24.46875	33.1875
2849.94357983733	100.726941263675	0.466176633229175	14.71875	17.6875	23.34375
3073.400308869	256.523451062446	0.671959665390693	11.75	13.375	19.03125	22.375
2793.9297870325	209.376686372013	0.586277941490827	8.1875	12.5	14.0625000000291	18.53125	21.59375
3151.8158765291	202.024839106167	0.809782710046306	2.0625	15.28125	19.625	27.5625
3105.08711220113	489.319101408721	0.49443636548058	11.2500000000291	13.2187500000291	16.40625	22.59375	26.5625000000291	30.8125000000291
3102.53547944741	162.822983559453	0.623165106546157	5.9375	15.2812500000291	19.5000000000291	26.0625	28.8125
3132.90435514344	302.888709180055	0.79204666854595	11.9375	14.6562499999418	19.0625	19.875
3068.14466016309	336.71236615382	0.576097879456809	12.59375	14.03125	20.71875	23.6874999999418	35.4062499999418
3136.46315121974	163.901747407178	0.665176512305316	9.5	14.03125	17.7812499999418	21.1249999999418	23.9374999999418	28.25
2853.86416740462	251.236464862513	0.773023048387809	5.71874999994179	11.09375	14.5625	17.875	19.4375	22.1874999999418	28.5937499999418	32
3343.14876154881	240.101501715267	0.762236783280323	11.1874999999418	13.4375	16.4687499999418	19.40625	25.78125	32.6562499999418
3072.83391753899	142.65966516966	0.681018823961291	10.96875	16.25	19.8125	23.6249999999418	28.1249999999418	30.71875
2765.51259581692	240.185133597548	0.683983701195797	13.8125	19.5	20.9999999999418	23.3125	25.59375	31.8437499999418
3076.21619071773	398.235509873744	0.664692132388538	1.28125	6.78124999994179	8.84375	10.5625	12.3749999999418	19.96875	26.71875
3059.97671084904	272.433663769304	0.58409179028917	10.4999999999418	12	14.8125	16.4062499999418	23.4375	25.78125	29.4687499999418
2866.8827270579	236.393790021077	0.763369652948045	10.25	14.15625	16.9999999999418	20.3749999999418	23.2187499999418	30.1562499999418
