# Supplementary material for: Millisecond-Scale Motor Encoding in a Cortical Vocal Area
Source: PLoS Biol. 2014 Dec 9;12(12):e1002018. doi: 10.1371/journal.pbio.1002018 (PMC4260785; doi:10.1371/journal.pbio.1002018)
Supplement: Data S2 — Spike timings and acoustic measurements for all cases. All spike timing and acoustic data analyzed in this manuscript are provided in .csv files, which each contain data from one single-unit or multiunit case. Rows represent the multiple renditions of a song syllable. The first three columns contain the acoustic parameters of pitch, amplitude, and spectral entropy, quantified for each rendition. The following columns present spike timings, which are referenced to the beginning of the premotor window. (ZIP) [file pbio.1002018.s004.zip › MU_29.csv]

pitch	amplitude	spectral_entropy	spikes_1	spikes_2	spikes_3	spikes_4	spikes_5	spikes_6
3090.86185388363	112.045693733546	0.851679319516816	3.59375
2856.5788925112	81.6679924321839	0.691769242076857	1.3125	13.4375
3024.32952879016	91.3329761509706	0.677327635465164	1.75	37.1875
2945.43218101007	78.7873386064415	0.699146079653685	3.5625
2762.59154890058	164.548000939322	0.62385575271876
3101.82823911363	101.744630111349	0.612192532424238	6.4375	39.96875
3119.955459926	175.076378305276	0.770937701811332	1.71875
3043.68875214134	213.675937995917	0.750973908131784	0.03125	7.5625
3025.00127296903	98.230342859191	0.716372634045199	1.4375	19.6875
3111.09922140443	188.383551401942	0.607390808849676	32.5625
3167.0135196495	95.9589359440604	0.902055546908824	3.68749999999272
3081.45897160358	127.916636739012	0.711111250779779	0.21875	2.84375
3099.52958822827	158.614469908315	0.525626313149158	1.53125000000728	4.6875
3053.27755437311	198.737296592193	0.537810519246261	1.71875
3061.42346331368	198.471779711287	0.552050316331636	1.375
2999.43804648203	105.661876759844	0.57922194963473	2.875
3070.04890716521	217.576570682335	0.454287151380974	3.125	27.9375000000073
3018.37612664622	130.03492930195	0.66676816890879	0.21875	4.6875
2798.00376881625	104.382829857271	0.738863290031786	0.90625
3111.08675385611	159.826683119026	0.652125090338046
2997.34641104701	103.223208184466	0.566126244873749	1.1875	3.5	33.96875
3116.82888419071	193.778179264288	0.684931584153691	1.12500000000728	4.4375
3121.12256284775	182.029743720105	0.714189421278923	1.4375
3081.64619655401	235.84685905792	0.728509840875599	6.12500000001455
3041.14542923226	122.294900601846	0.687199882617884	1.625	5.96875
3075.20131327635	128.991709159206	0.698532565254983	1.9375	6.15625
3102.52721759932	121.301566967966	0.486199400977959	0.25
3000.50635348999	99.2206726071524	0.7634938433429	1.625	3.5625	38.09375
2967.20955532746	136.221741005247	0.720312062457633	19.125
2990.06336240066	82.494354121084	0.533716485835872	6.21874999998545
3081.17754251525	152.821580930577	0.608005378041273	0.625	2.65625
3089.74175647264	135.821336216486	0.542104295536527	0.9375	3.875
3035.13759608429	146.293772490742	0.511451391442526	5.78125
3030.13789391713	41.7506775978582	0.499463275732004	1.43750000001455
2868.4378335862	624.181819849764	0.507682033741072	3.8125	36.75
2844.58088648228	698.648705989238	0.497669260091274
2874.67848168172	782.934452229121	0.502763901044133
2865.49952387643	581.605188128165	0.505133597020392	3.25000000001455
2882.7981792581	286.062789765062	0.64715989088018	0.25	1.65625
2905.13410599068	294.498061797193	0.529450452362437
2892.5900880284	313.894081260421	0.70304806647678	0.21875	1.00000000001455
3012.58151844545	125.385709118629	0.655519480924828	1.0625	3.3125	5.75
3083.78801429799	100.881254912461	0.715306596771552
3047.11294961193	72.560575341346	0.552775040829006	0.437499999985448
3305.13964880825	226.956349267836	0.653124083319433	0.40625	2.65624999998545	2.71875
2931.24925975668	81.70418137189	0.642352252799838
3045.65250798827	183.718185740427	0.535281577051291
2788.80434824874	68.0069411875699	0.801676891755065	1.71875	5.84375
3041.49970620293	60.3411333801147	0.76150574348332	3	4.90625	12.4062499999854	27.2499999999854
3142.80248016046	88.1497159036641	0.676872563015314	17.6249999999854
2971.55300700966	86.0646154363845	0.563476224629301	2.09375
2981.33357307263	106.111741673378	0.567609039388691	9.375
3619.96181858308	175.847112829195	0.78111062926499	5.9687500000291	10.4687500000291	12.5312500000291	14.96875	15.0312500000291	19.15625
3085.49305323242	100.931985402754	0.608612516036374	0.125	4
2994.20328965539	60.5792554022634	0.701431473148133	0.28125	2.6250000000291	9.6875	17.1250000000291
3113.2373746722	149.341399161562	0.548990122027637	2.9375000000291	7.15625	34.96875
3078.96422345846	174.11360416888	0.697778351778564	1.09375	2.5	9.9375000000291	16.5000000000291	38.75
3017.70333545532	260.706992123123	0.561934039610328	0.875	3.09375	6.59375
3133.5279965371	224.527845682291	0.781280345699156	1.875	3.6562499999709	20.1249999999709
2769.69251762613	362.531526424903	0.490149088796829	2.15625
2807.39411094082	384.250199034579	0.464327998795595	0.59375	1.4375	4.875
2982.2308471121	393.711659659868	0.67786287154275
3024.27401516071	319.788668226531	0.692347335428539	2.78125
2914.4262218818	382.66115868514	0.617835138576108	3.3125
2770.90659131566	328.065544732968	0.497966857596071	0.03125
