# Supplementary material for: Millisecond-Scale Motor Encoding in a Cortical Vocal Area
Source: PLoS Biol. 2014 Dec 9;12(12):e1002018. doi: 10.1371/journal.pbio.1002018 (PMC4260785; doi:10.1371/journal.pbio.1002018)
Supplement: Data S2 — Spike timings and acoustic measurements for all cases. All spike timing and acoustic data analyzed in this manuscript are provided in .csv files, which each contain data from one single-unit or multiunit case. Rows represent the multiple renditions of a song syllable. The first three columns contain the acoustic parameters of pitch, amplitude, and spectral entropy, quantified for each rendition. The following columns present spike timings, which are referenced to the beginning of the premotor window. (ZIP) [file pbio.1002018.s004.zip › MU_3.csv]

pitch	amplitude	spectral_entropy	spikes_1	spikes_2	spikes_3	spikes_4	spikes_5	spikes_6
2854.32002617776	103148.928403575	0.835232325937647	39.4343749999998
2626.47627987203	110121.825946174	0.936926170232943	5.23593749999964
2866.61278081438	213602.080112691	1.08032236008196
2597.48951117072	152025.840967558	0.95368874913574
2802.06642792802	298147.146849455	0.963154002823117	16.9499999999998
2791.93349921935	256795.107608032	1.07030033703838
2824.54000332624	826703.17854529	0.898920463660353
2588.52035415586	288603.106493551	0.89686208107071	18.96875
2762.95695565516	879690.068920572	1.060448781494	1.71249999999964	9.80624999999964	34.3062499999996
2635.09877176728	389338.928869743	0.996922635789757
2773.17900637879	634282.993107806	0.997613240638491
2853.43679591599	715027.293980052	1.04652236894075	13.3890625000004	13.4515625000004	34.7640625000004
2782.93260180104	980447.250657819	0.860635215870219
2874.70390789635	523876.591705115	0.954770252657681	0.651562499999272	0.714062499999272	7.99531249999927	24.5890624999993
2537.6306295145	182333.374784071	0.891786832288763	5.08749999999964	10.0249999999996
2719.51806371267	638972.869438863	0.974103358229941	1.93906249999964	2.00156249999964
2776.61084506935	1707202.58622463	0.973609083689943	4.32343749999927
2760.84462497578	2334870.43257597	1.13308900088741
2529.01565285717	596926.403937429	1.10526128835582	2.41250000000036
2770.09073317081	653020.479268626	0.80466323308264	18.1890624999996
2841.1153900776	82804.3106212936	0.948754511644398
2845.0342912223	1004732.25050606	1.17662991920944	1.60781250000036
2664.03944854932	108766.465039622	0.976687334871936	9.87812499999927
2590.77656600959	125086.899435614	1.02797417446192	18.1968749999996
2768.08485035969	140845.555688133	0.699347055687932	5.49531249999927	8.83906249999927
2753.08104487432	757622.244345208	1.06451039209998
2817.32534099694	284311.239909521	1.1105175185458	4.17343750000146	9.32968749999782
2776.29359624532	413238.793152803	1.05116978206667	15.4749999999985
2807.90020570052	1504147.8142331	0.935915075267031
2774.94339316742	945652.475078557	1.06618456889635	13.6749999999993
2820.07575304861	794064.526717836	1.062985016518
2805.53931540468	1611458.23091673	0.953394745352393
2748.49789208774	1730485.02313637	0.616927620063215
2747.06814212031	1805259.86214913	0.901009198434468
2517.19079008652	262977.313238612	0.881529987008827
2763.39738801604	3032239.38276878	0.990807575479574
2900.28756590084	2311064.94923877	1.03712688990479
2742.07258132475	1181255.90799687	1.00048821966343
2727.28977735305	2231031.39842995	0.989499552130774
2780.80024612891	288606.920022261	0.846874422373558
2818.31141590031	1231117.55444119	0.96451377916115	0.746875000000728	3.52812499999709
3014.07483446484	1686843.38324448	1.12822221249646	4.73749999999927
2588.66604997341	1405075.43004527	1.11769507475268
2816.35299072132	402289.39471881	0.840116849186242	10.125
2729.12540768875	1560428.36603271	0.874019665795467
2777.0349088941	2019351.76090033	0.986877150775755
2616.55039117689	271486.565307937	0.743280180148768
2778.53660888186	2150691.63174653	1.19820750576862
2747.85876902026	1528595.01494595	1.01772746452323
2764.636676989	1317904.75287647	0.950584822879534
2766.69974131896	1700115.30801747	0.854720346035279
2753.01583164827	2093698.74310098	1.20509098010789
2770.9136862384	1878939.40386231	0.920513591482433	22.6328125
2766.88702894226	1745671.6623747	0.631550937359669	0.257812499992724
2793.75252251213	839942.293125627	0.752333453255602	2.61562499999854
2792.77598359856	24377.5419210311	0.964993083194746
2580.37531097343	274204.590806203	0.628806215589848
2878.17947484659	84221.9201214324	0.832162398183743
2706.39364039364	244781.579783787	0.488690090691891	30.5234375
2850.01050429421	98751.3429753196	0.643778761376604	5.53281250000146
2884.56695802347	131615.305897092	0.994942364980245	6.23750000000291
2642.51129224547	658659.614993226	0.819997637810596
2739.41680666505	617212.196187875	0.855043452842602
2606.93814054974	1898001.64255683	0.810296079969264	4.07968749999418
2834.88431031591	760090.306117763	0.714443170666974
2608.40263156328	983617.197150672	0.891775788742729	3.2578125
2787.46828849799	282927.270981197	0.596479188298223
2826.30005110949	1362649.54259624	1.06019937976018	39.8203125
2841.39306913239	1179011.98709387	1.2477650831804	8.26406249999854
2825.44203009635	1514231.93934058	0.901655779037469
2662.20990672823	240792.607852901	0.704159791671408
2740.83026502931	40239.1400203309	0.431090438622468	21.4124999999985
2850.52908161569	725144.404500373	0.76814097345492
2877.04444173708	487930.381659275	0.77498541651048	7.81406250000146
2854.4808294871	755428.389049169	0.828740514709254
2715.46611902139	1075487.82018124	0.734209367877844
2989.75801573902	768790.90431484	0.646891464691771
2711.96297200226	33829.5769579905	0.70282032182907
2859.30011679581	394757.173468975	0.872729650814197
2723.56370498101	334232.73129851	0.95434391816427
2923.84922526554	471077.829694688	0.744369215406781
2647.24473248313	282643.670290897	0.872180170125523
2850.25205789795	185222.356970452	1.18345270417891	10.1859375000058
2882.27291903132	260167.521125744	0.897583885915376	4.99062500000582
2559.42150707167	819036.725017185	0.970431286745537	0.717187499991269
2908.50900318806	482967.576911084	0.819322073541384	0.15312499999709
2900.4496347455	543697.164761476	0.845327449942856
2637.58012810863	189898.352645585	0.935556954228566	22.3859375000029
2830.03621259846	539227.063916692	0.818752629177115	10.7343749999854
2816.82089008858	784362.680513879	1.07030338177348
2584.87966095095	642234.615674	1.01805450762863
2818.28201625741	937833.831002654	1.16196088201221
2625.7334893813	1560380.25801557	1.28499157780285
2520.77912440845	151138.586970042	0.79937634952342
2577.15460226048	262845.720830277	1.11710568619076
2585.79526132187	504493.373235476	1.00766858440455
2827.76370381897	132253.764524952	0.838396995467592
2804.99403486547	511717.174462168	1.06117575238673	3.94999999999709
2795.33662066741	528783.972765683	0.952982293009521
2771.80693755168	476477.927082592	0.954557556502901
2618.64797667733	489919.305635291	1.21023466006711
2822.82759921515	755970.629628606	1.13596055965239
2616.70992179513	543682.902224476	0.750623945023449
2608.6512958001	1205720.18331696	0.882461645908121
2516.40115684095	302284.671939373	1.06424032935617
2781.42171045474	522838.893427454	0.924151255019664	3.53437500000291	39.8156250000029
2837.05018311669	678632.694686616	0.95528406945572	3.32656249999127	17.2328125000058
2858.72492589811	1174445.57929261	0.882688116474426
2869.42404006394	366784.229090445	1.03731567430958
2826.5028928995	772391.270120994	1.01269006256026	10.9468749999796
2563.1161026416	798289.715519819	0.883431594013824
2774.43074764014	400817.453129681	1.01311279465912
2858.39001499965	1322075.2722666	1.04875733485333
2849.72432211736	925978.90082099	0.87254124394088
2842.07445743178	844706.642532223	0.966689361554561
2866.2196469992	1284690.85706933	1.17252700868934
2834.48027012862	1456727.95053303	0.916277241329365	39.9078124999942
2577.83554911424	729824.418759051	1.01458651992601
2617.6910041385	1600108.57697306	0.881304929191502
2972.72183787308	1184352.94674385	1.17428425699421
2887.67344540802	205620.156638713	0.891397930354709
2927.0136022444	509427.227933077	0.852789443284254
2812.77275222202	265360.748652501	0.723861787797589
2809.87986642261	585274.652550711	1.18501972381216	2.53125
2853.76941613006	271085.117528083	0.920164305517901
2840.13735782861	141952.044111217	1.07493100357301
2828.97596841242	700894.143921113	1.02133444729196	0.6875
2899.87037977866	339131.902787067	1.04541095586696
2848.77272861549	831485.5136773	0.998450553210409
2993.82533598477	1572498.56157226	0.797255689238722
2600.8674437062	768255.777510281	0.9501523059318
2491.04662796764	58163.9438011646	0.930677765612191	3.6875
2832.69350683619	633280.042980999	0.815477103509607
2794.43317337087	1555914.39881297	0.902956478375958
2851.0356122293	1148764.31887251	1.03956301104357	12.6421874999942
2789.70936213467	1500073.29617137	1.0552644595527
2777.74798745811	1051717.98125792	0.80793933011817
2518.01476984636	199689.611877348	0.846133244000415	37.5640624999942
2610.88898240134	248524.175860838	1.04167291258975
2606.05511418046	329836.627711917	1.02980148648082
2865.14367378094	555914.766686874	1.22277061267283	5.30156249999709
2812.16804302913	469061.400283408	0.851846599289399
2784.92080965349	771654.921973191	1.09752429073607	0.52656250000291	11.0265625000029
2761.08893657865	973418.517574089	0.860126109213825
2784.8902406409	1458629.03818201	0.827767699425237
2784.90425166618	1711849.81946578	1.01035993716402
2840.05120646411	1338641.98082279	0.775520493443344
2773.35448293499	1740119.07870487	0.886884157557243
2525.08174026355	286566.114176554	0.831201345131957
2833.64260321649	326653.824422007	1.03797409268468
2854.51200994226	898292.240825063	1.15408741960602
2859.32127686289	445453.052206699	1.14431753219595
2623.74632461087	318952.857999224	0.965214864040973
2867.40662441965	313104.17009653	0.985059622036254	12.6562499999854
2862.62884463543	346627.721341891	0.960385666197453
2858.71294448476	924181.326253176	0.980314664584915	39.4031249999825
2818.61410038826	217090.413052726	0.9783441633453
2899.45616709527	316307.003888143	1.15006850705231
2544.29680498419	425680.499172715	0.990221425288529
2570.16915743919	536315.716534586	1.02823347500546
2813.86712559425	761757.974105461	0.69414144021206
2593.56063609809	609390.895400953	1.17330307876047
2620.8360473433	586711.013311306	1.02991379360044	14.4453124999854
2874.79704275671	340660.112814559	0.794317442811218
2805.55178321288	293491.203725052	0.807653514124213
2807.53866707536	557152.28709161	1.06408351735938
2839.93911658098	256942.86361785	1.04747372373372	17.5531250000058
2825.3289017186	568814.511497639	0.858677960766409
2596.43055977333	656979.905111949	1.03211453032541	5.64999999999418
2767.1985034594	886211.050146772	0.841758347052448
2785.69436176439	1400313.52212268	0.907591498974689	5.00312499998836
2768.99922430224	373859.144495948	1.0212421948746
2791.67965958932	1360839.89026761	1.15816328047343
2832.10927876208	1433663.53762492	1.14725293030206
2901.79650330645	450813.150396001	1.13604649145552
2830.70930979011	455963.961518908	1.16067450683202	6.00625000000582
2758.17993172926	687890.329056034	1.17175201851269
2769.01441279922	1634417.87089193	0.573975106657505
2771.91358936268	1200439.30454538	1.02308079817106
2841.16717030178	520320.907716772	1.09666270411237	17.3515625
2860.59716297387	472662.958917704	1.02362049223675
2823.89221758846	1247513.50943877	0.941621080928597
2813.0597250911	1607869.32526582	1.24211986590205
2260.39709708247	32157.9159115074	0.984991076714043	0.1875
2845.36162759799	536600.772342083	0.964167232398818	10.6187499999942
2787.36760380198	1275706.30664145	1.16819083287224	1.94531249998545
2822.64005532011	1189995.23270913	1.02798236419582
2873.21992055922	1133421.44345009	0.828031317011472
2866.33063548583	187813.990387195	0.77819227280915
2780.42347661647	560554.030684383	0.971088082720044	1.60312499997963	12.4156249999796
2541.25415667413	753960.937662709	0.974313851282288
2803.63089804993	403672.497152236	0.840911632754384	4.61874999999418	27.0874999999942
2809.69067852801	643115.663653933	1.22227387104192	1.16093749998254
2841.50505747782	285229.246077581	0.922915658288086
2818.07732058542	29149.6532684481	0.819250052318378
2849.17244216211	422143.129258594	0.629117750870259
2767.22379380949	728974.786746543	1.29537315917288
2832.83075907715	928946.425116974	0.978772130449292	17.5062499999913
2783.21725704011	1235087.93909246	1.00443074105449
2863.66964871484	797602.314934445	0.845004764310808
2844.47929766267	107382.274357865	0.940661781558348
2881.72177062827	876684.786991906	1.20299863453956
2794.88412620203	945666.930870562	1.23916369762072
2829.51911310524	312239.946237472	0.822586206538365	5.67812500000582
2799.63235532007	445586.788031797	0.79857705858489
2526.19909419068	436935.305583922	1.00120309737902	1.9140625
2769.28251979198	1087410.91731518	1.0459073836576
2845.89674064411	730417.586507628	0.999117462513164
2779.95760806161	742580.394875884	1.08248020914851	1.81718750001164
2827.26987201708	1463385.08273414	0.868209563998476
2863.10523029348	1359264.72309201	0.723805235460664
2791.18201689158	1062185.8303685	1.22559528290628
2846.48232419671	728362.832711431	0.974764256539615
2804.06216394715	630943.40562299	0.703369425650784
2868.61242748574	248920.607992611	0.865764390552124	8.28281249999418
2777.446806484	1270168.18250435	0.834600080241007	5.70468749999418
2799.62651841569	743592.974023537	0.906509588822944
2841.69456104544	718972.72514625	1.25551968035532
2234.69694919703	259285.564343554	0.963683879413164
2766.39291301856	258420.912346284	0.862640657039797	8.14999999999418
2648.86860239437	941713.048868446	1.12643721882622	0.0640624999941792	6.31406249999418	17.2828124999942	24.1265624999942
2841.89496495267	510592.467116301	1.14640345892553
2780.41543269982	2435209.74639184	0.935552784194102
3102.93977578632	1567210.19224221	0.970837954398911	10.3859374999884
2857.74247769174	1007031.26685208	0.95499835411969
2584.75427229603	226753.187463562	1.06235093458297
2844.7796310016	563698.775565228	1.23559248980956	0.0765624999767169	25.0140625000058
2777.43430280686	530871.474938539	1.00872202785951	6.28125
2816.51190392708	1969692.92332997	0.980347796040344
2859.73571856753	299038.460883942	1.0308686937936	0.5
2856.06534317828	317468.963118253	1.00865233167111	14.2625000000116
2838.24670694352	840071.670881431	0.997856843518564
2777.27494232561	1286156.16592981	0.803627058219543
2907.6065204908	82635.2503950537	0.954319899093846	3.83906250001746
2657.90612357956	107423.45405713	0.780475682670223
2918.96357708634	210406.29243211	0.910957877129196	12.2749999999942
2608.83113277518	398478.514694037	0.94012125413579	2.56406249999418
2784.53324096465	773164.846206379	1.04447827221157	6.74687500004075
2504.02545289222	317019.001323772	1.10938647189396	6.05624999999418	37.1812499999942
2886.58036506777	297710.921883085	1.16005862079306
2859.47823777966	499878.059781247	0.992808631035527	11.0109374999884
2794.06481312074	1280144.13448455	1.16207310548743	2.43281249998836
2820.27354734866	1111570.66847105	1.15045860444293	0.417187499988358	5.76093750001746	13.4171874999884
2513.05739017556	94614.7872191513	0.980504669823316	19.6015625
2764.31843725915	271786.722302651	1.082801791261	14.5078125
2802.43386103547	560427.235941381	0.922299279132866	28.8937499999884
2784.47346457307	793834.419851087	1.00407746372327
2821.35779394473	1167644.73121148	0.710917549349984	2.49687500004075	2.55937500001164
2784.4828821844	665082.351437007	1.03429814681339	37.6421874999942
2594.81264888383	365677.176497721	0.804881317673823	6.5	8.03125
2618.67479791274	61710.6738922141	0.836653431071491	15.9546874999942
2790.6329173716	381101.401028501	1.03846034462188	6.10312500002328	13.7593750000233	39.1343750000233	39.1968749999942
2815.61907816354	1162489.37988406	1.28239581896663
2579.79402521837	309549.041697364	1.09492128844692	3.68437500001164
2534.5024566507	685641.477024229	1.06455838270286
2823.3269991385	515884.820734924	0.84192343458965
2816.1812340884	71610.3500693674	0.767953592603168	31.59375
2836.30321068962	591951.81541411	0.690843018027373	3.20000000004075
2789.52772053967	203658.374159263	1.197090035066
2784.30193280737	344426.661062335	0.823074270033662	22.875
2730.88702655625	221910.946891401	1.03491037341963	10.4171874999884
2805.36341657225	373299.293717005	0.823452284301462	1.703125	23.1718750000291	37.328125
2774.66371256044	424207.532667363	0.9311871445942	3.96406249998836
2850.81157313634	787749.31429	0.975155813886145
2775.52834450827	511268.679879012	1.03292439448077
2299.73891443708	166050.391441571	0.902209770215153
2829.99106502896	584608.233195263	1.17169608649887
2797.79830413579	385872.20802689	1.19480873003682	10.5859375	16.2734375000291
2787.08683054759	226153.285073164	0.933914801122248	15.8609374999942
2816.53195950995	548558.285428639	1.19140139863771
3103.94133652658	87281.6106494098	0.977353013141051
2897.35506596489	146530.034544422	1.0869721008472	0.00937499999417923
2843.88036239756	55354.7677993413	0.714575313671909
2633.67896676632	12413.0505104673	1.12578332239117
2780.03307608186	623769.687026873	0.88740962195861
2805.3780457907	273446.171448532	0.800866804827048
2852.0010670707	360860.555979336	1.01376878388374	13.5906250000116
2770.60318923943	218988.988373431	0.964488433045538	7.546875
2787.39135549857	454566.862515796	1.0275097807107
2593.39856062438	127128.663332654	0.960152788483843
2737.75716175406	459723.16092057	1.17197379999402	20.7453124999884
2779.03177902038	1750345.71688864	1.0269007511708	34.5921875000058
2776.51599882195	1763020.13390689	1.11724669811496	7.15156249998836	8.24531249998836
2746.56537795608	1342658.3049039	0.930312153126292	16.0671875000116	24.2234375000116	38.8484375000116
2815.98233990532	385540.953574218	1.03838235586427
2732.96882424713	139742.666048624	1.01770284414433	8.31093750000582
2785.04605881322	977600.94001444	0.97252268603466	2.35781250003492	12.0140625000058	36.7640625000058
2786.58622283784	673104.389033952	1.05424474915264	6.14999999999418	18.2124999999942
2794.88930606927	1208312.34768108	1.22084898865038
2763.09355238941	49710.7573444078	0.821559845948806	9.7109375
2812.3822402821	372519.363581472	1.00455931420002
2866.50773514623	293667.621926398	0.903671579384916	16.7921874999884
2793.49212096128	352279.645136626	0.997925990020317
2793.0512137486	1329373.64801863	1.21795112298435
2843.67365421371	1242888.04406	1.02970765182334
2832.76811655618	1206371.40919979	1.22185389669665	0.710937500029104	5.7421875000291	9.9296875000291
2611.89037898798	185104.72448759	1.20101447831515
2833.29555870283	327610.788666385	0.949186372680381	0.868749999994179	10.5249999999942
2858.01252331807	217202.498149907	0.958814156543612	2.79843749999418	8.45468750002328
2847.91308490351	570467.649147995	0.905043089269578	7.64218750002328
3011.24440212645	363352.640481955	0.798842329240656	5.9140625000291	28.9140625
2579.46362163958	70293.5651597485	0.798695273156803	15.2171875000058
2551.51879150011	126353.519813761	0.975353308561004	8.65468750000582	17.0609375000058
2595.59886085853	242891.321429137	1.20712054825497	8.36874999999418
2816.45099828682	351856.340496836	1.24543543333133
2819.28695357466	302334.271329227	0.876782209445221
2796.57129164242	658055.314694777	0.950535316004583	0.965625000040745
2794.46192475649	532407.215658521	0.952918275683233	0.910937500011642
2821.18764239787	359789.370814354	1.21321694254787	6.7734375000291
2634.19587025798	62203.7841381726	1.06127776567499	3.09687499998836	14.9718749999884	22.5031249999884
2610.73579127071	670435.267172105	1.16709247269881	8.09531249999418
2899.89287728618	377002.669924864	1.06002921305925
2859.99122443179	691966.184957932	0.931721319131465	0.862499999988358	5.83124999998836	18.5499999999884
2584.6217014343	110316.232134343	1.21271054024549	4.67031250000582	39.6703125000058
2836.25931442935	981500.82649785	1.20979162326254
2831.77969900884	1385409.10774945	1.10229621232005
2781.10583037766	1132587.28252237	1.24407319284021	2.03281249999418	11.8765625000233
2601.8964114519	206055.665414581	1.06973194509972	4.39687500000582	18.8031250000349
2612.54409377397	794831.425097639	0.826899709713791
2772.69913188158	750915.319527893	0.986568436200472	3.70937500000582	17.8343750000058
2792.46400334275	990652.973796663	0.921708295276434	9.203125
2521.23867117682	163905.835693966	1.24582642546274
2760.04491310011	541185.165608299	1.02780035320175
2625.76186596781	45996.5110911764	1.02123243568417	11.9500000000116	22.5124999999825
2893.20830181165	278460.69554753	0.784778378117218	11.3874999999825
2528.06436328105	276754.599669054	0.953799240288371	4.3281249999709
2836.99458371236	128249.731217853	0.77516289666512	0.290624999994179	6.32187499999418	22.0406249999651
2809.89173829257	276328.209363479	0.91087997641138	6.74374999996508
2869.63586849672	564581.659810044	1.0479317783672	15.0421874999884
2854.30307399567	357626.122686477	0.838526590030256	11.3999999999651	15.1187499999942
2844.20329372368	145718.345213221	0.805544757355909	15.2171874999767
2518.85713523112	401200.921565544	0.998000523679333	1.30624999999418	6.61874999999418	9.55624999999418
2365.98006609196	62749.8911225021	1.21348381373478	12.0390624999709	37.5078125
2772.9457219166	102977.92946888	1.18264794277396	0.881249999976717
2537.48682294216	269525.211672161	1.14864868675437	5.60468749998836
2782.96083060876	874755.503662801	0.992106137854539	9.7421874999709
2719.24915096491	1434286.75947906	1.15469654294072	15.5218750000058
2787.10867121952	1178851.87222515	0.737848547915962
2757.06807348253	350833.119905959	1.04954644001036
2764.13741507996	616099.928942663	0.935769189348245
2796.53710428105	2402047.87523003	0.994975150252038	8.75312499998836
2775.5490020282	1483893.27837022	0.997451068280375
2770.05261673123	835924.69864341	1.19116023662179
2794.31835649839	819350.308718918	0.921285080858723	5.29218749998836	12.3234374999593
2762.53402420826	281772.073408889	0.949667543343299	5.06093749997672
2755.21818197596	964883.915819872	0.9159872025127	3.38750000001164	7.63749999998254
2523.35988730742	585858.500769604	1.26599235189461
2516.19542737011	319810.270279483	1.01734177963187
2861.37068791346	308724.220396688	0.925524432080658
3126.52245837787	794262.659302198	0.98668858287921
2851.0481009602	604476.353215423	0.971090794169109	6.17031250000582
2828.62564882191	1430568.26607555	0.919712773442208	5.19218749998254	13.6921875000116
2755.55934993792	1251817.1245849	0.856166314661879
2765.7045492294	167128.225188358	1.08586107201207	2.40937499998836
2856.33512745381	643931.776568732	1.24829906478696
2753.00142066079	196141.728046353	1.0146291874571	2.19687499999418	3.47812499996508	10.9781249999651
2797.35964371357	709852.763080025	0.786321562234558
2820.98548342906	1123957.13039848	0.813813818366829
2793.10567118778	698332.890003339	0.896234960575659	10.8578124999767
2786.08643502099	1078177.24182247	1.13408296078915
2745.66913517578	690394.25653466	1.04714610163588
2707.62662099224	855419.903191664	0.938515687364523	9.2109375
2733.68003285959	173468.846751031	0.843980576045885	0.121875000011642	7.12187500001164
2778.04670723342	36405.8850945357	0.986010991385078	1.29062499996508	39.0718749999942
2462.46854706535	68566.8063791856	0.727744844218461
2754.05112678673	344043.850762738	1.12441386887243	1.14531250001164	4.58281249998254	37.0828124999825
2717.39438574983	1007015.11482658	0.915340376867343	16.2531249999593	16.3468749999884
2765.95175033742	400284.135018755	0.974796372351841	7.97500000000582
2513.17916880221	65014.8055876236	0.998246712930333	4.71875	15.09375
2789.88455324675	653413.059818512	0.994935178661304	2.70624999998836	11.2687499999593
2787.2369630823	1001563.37773064	0.962618489265792
2762.2121309593	1459637.08194933	0.993113983346323	18.1765624999825
2766.50367553176	1083474.43631454	0.918816010355056
2626.94109916139	1039827.81250493	0.766843761574649
2561.03536334011	1848358.42202674	0.837385185049906	11.9312499999942
2759.15929967676	1041889.79297168	1.08354559645123
2750.99583249742	1152486.1340339	0.754323945523471	1.75937499999418	10.3843749999651
2769.89675551188	579771.043424355	0.94345834503238
2753.17454715912	2274418.54263787	1.23900066426652
2749.82704900322	2448119.72452621	1.12917934742899	6.4921874999709
2645.97669777714	1253168.26380199	0.862007349897122	0.407812499994179	17.5640624999942	38.6578124999651
2800.97324332012	996869.116668219	0.76072591574971
2770.82813541841	2077192.687523	1.02570239336079
2736.23797492769	865627.507196824	0.979363071401562	18.4624999999942
2530.38471713676	358994.56611349	0.920458892408505	5.43906249999418
2732.57079482027	854986.99383453	1.16102513090257	2.10312499999418	8.19687499999418
2758.06671479997	408547.500957061	0.902080117660602
2765.72074756027	667281.843586909	1.06218324015513	1.5703125	5.3515625	21.9765624999709
2773.52600081831	680989.548639055	0.92053475765082	6.60625000001164	10.1687499999825	10.2312500000116
2763.01238066545	536104.196428334	1.13192488504665	3.82656249997672	24.1078125000058
2697.37913403693	912674.234814097	0.867386963402732
2738.81997142018	2692763.12204796	1.02902045906536	0.109374999970896
2837.4144394421	101223.500957501	0.646788719615408
2842.29640975168	712214.351721046	1.12821147529158	18.3953125000116
2776.72407465526	466665.594234355	1.01285753536785	9.31406249999418
2811.55792246168	869538.038127015	1.04468819396034	18.7296874999593
2763.14853838083	1237139.01290007	1.07734219980575	4.91875000001164
2764.66457272903	189565.788442373	1.03949321783668
2805.92436536058	191984.925495027	1.00223429654277	3.99531249998836
2788.85725188448	586207.50458177	1.0492426825001	1.01406250000582
2839.70814863524	447515.743403268	1.10229245243203	4.69843749998836	24.7609374999884
2820.48431454114	418115.178309105	0.991867897871057	7.48906249998254
2817.48708077688	687185.209723456	1.09397411255414	1.4531249999709	18.578125	19.5781249999709	26.203125
2762.30901942397	1009833.04270643	0.919539074191149
2744.82981901464	819694.35890481	1.12896692941243
2754.31177490871	947332.333932354	0.970889294745814	4.47031249999418
2811.84497883853	506136.982589794	0.863137078590155	17.9953124999884
2836.05064571006	336966.144663034	1.07945572724356
2837.91730870768	575634.717292696	0.959904458280361	4.3984375	7.2109374999709
2844.43341175242	1406465.5430107	0.985063426002484
2743.23381217984	1177745.82502589	0.916594431175555	4.2499999999709
2730.66330094145	759590.276544777	1.08098097957046
2830.24759047247	39903.2475204465	1.04110356977996	5.78437499998836	10.0343749999884
3073.61169880142	451508.74723449	0.835576911113712	9.84375
2613.28333829123	264183.382365528	0.894748727971228	21.1375000000116
2522.38070573121	125541.461988999	0.929410049935616
2766.52221369836	473372.671065829	0.952857277889127
2741.50435059627	1080413.23031778	0.849290981963993	6.40937499998836
2738.3751450469	98255.7572064069	1.0322075027805	9.09843750001164	10.5359375000116
2843.4642249955	1089672.79913214	0.972551052686822	6.57500000004075	19.1999999999825
2779.65858331229	437783.682380634	1.00604490678782	8.57187500002328	8.63437499996508
2769.32099941022	1193025.82970999	1.12525411461546	8.44843749998836	37.2921875000175
2765.01099285573	902454.030803486	1.00605442970626
2787.9966384878	539419.793352635	1.00715614829336	8.796875	19.5156250000291
2738.81119403514	387650.750946544	0.987401229215459	4.59687499995925	10.5656249999884
2760.93474825033	1058105.23708692	0.992319872910521
2760.04579343508	814754.772631605	0.9117440906256	18.4874999999884	39.3312500000175
2838.66695659955	1280803.2010835	0.861532180417877	12.1781249999767	23.2718750000349
2735.16879140914	461200.295488805	1.19532756779759	2.63437499999418	21.2906249999651
2758.75238197259	1599716.11775411	0.996321019030744
2773.96997630017	342839.841974127	0.965358022522609
2761.80727767507	479896.718794222	0.977552931858781
2763.82603118491	524135.332508285	0.825405194314837
2811.75698118567	935259.998734998	0.978404434252561	1.76875000001746	9.08124999995925
2757.00556252979	1548890.56645421	0.824688175260338
2519.00538453216	435094.860608203	1.24497873907184	0.823437499988358
2648.97396087049	1681365.78666637	0.882834129008422	13.4890624999825
2772.56767876575	446225.695538192	0.785873446573381	7.36874999999418
2770.17262572108	2058379.04575229	0.855666587790033	7.68906250002328
2540.80060648229	30399.4766715438	0.992924918862693	11.1375000000116
2404.06700015925	61833.8287797552	1.20369151114326	3.41875000006985	4.91875000001164	4.98125000001164	19.3875000000116
2591.97050268713	442291.45821858	0.932108118362919	0.546875
2576.93025644007	216294.358027325	1.05673389592043	1.06562499998836	13.2218749999884
2836.16468928202	448895.876091613	0.87001983884964	6.25156250002328	9.75156250002328	17.5953125000233
2591.05213196753	416352.116529694	0.743133666201249	3.75156250002328	7.81406250002328
2784.58959024749	443443.492925518	1.24218983254917	8.22031250002328
2616.56943769099	865306.122677259	1.14678322249672	0.768749999988358	4.61249999998836
2788.72879572496	483498.045633497	1.13594018104531	1.75468750001164	18.7234375000698
2777.02549839531	186623.373624156	1.03707496425261	4.36562499997672	21.0843749999767
2775.77688843666	704258.370375522	1.03278049017244	23.6906249999884
2574.16453773697	296999.146952282	1.08925844967363	27.0187499999884
2862.11133996887	593569.393408051	0.99338042345389	1.17343750002328	35.0796875000233
2569.98371281987	82303.6034115934	0.643899533378209	6.0390625
2511.9677842999	143456.823911977	0.607813418475189	4.44374999997672	11.4124999999767	22.2874999999767	22.3499999999767
2852.46430954172	151698.003522672	0.915929947238622	1.0703125	2.4140625	4.82031249994179	10.6328124999418	11.7265624999418
2794.31988174551	532951.201162995	1.00471812615623	0.703124999941792	4.29687499994179	7.60937499994179	35.453125
2799.30043203796	473458.361838198	1.13977857982597	9.28437499993015	16.1281249999884
2560.27827785808	241569.947926758	0.826169301756474	14.4968750000116	17.6843749999534
2600.11107474592	238672.966388462	0.878084659120797	9.13750000001164
2650.44277438912	183883.756683986	0.916215904546797	6.3671875
2795.59046526123	707591.795727808	0.95586017697051	6.06874999997672
2818.65524027457	1388383.08626853	1.2802663300584	2.48906250001164	4.86406250001164	8.52031249995343
2857.97782022472	1083651.74758625	0.899399271699836	18.9390624999651
2861.32974266086	910361.276543627	0.871610597851296	2.3359375	7.17968749994179
2670.83563592821	223424.346416797	0.926786563163886	6.421875
2772.84604800359	156748.251344585	0.961885915279493	2.26562499994179
2857.56922219156	239782.148359175	0.683542292897765
2681.6309762991	401137.414977639	1.00030523771529	20.6328124999418
2593.86913422301	140527.358958058	0.929805459378018	3.52656249998836	11.7453124999302
2565.50722006052	228671.791624314	0.91131443117684	6.95624999998836
2849.30590512335	475502.846551189	0.975900552647057	2.41093750001164	21.8484374999534
2760.48266276323	515100.650395732	1.00311515991497	0.885937499988358	18.8234374999302	23.0734374999884
2766.79681026013	929993.28642207	1.21491779689203	22.8421874999185
2832.46980587474	758732.144059793	0.9911113717014	20.2999999999884	38.0499999999302
2827.66987565235	756982.430057744	1.03385069032014
2841.88349035228	365528.317353483	0.818682402228344	6.62499999994179	8.75
2932.31622278791	559127.350605464	1.00837464567659	0.784374999988358
2497.17932512855	439963.761891497	0.975701489187331
2807.03627734951	349054.434788606	0.878735161204284
2857.30166056423	994877.829132584	0.819206386393443	23.1890624999651
2592.6505031022	81347.1588314679	0.797567035858595	2.46875	6.625	18.78125
2713.56960974632	62761.0800355204	0.789278929736025	7.13750000001164	20.5437500000116
2589.95200001389	69070.0046443834	0.631530946851204	1.61093750002328
2593.15563743226	671224.147994413	0.961047972199823	3.00156250002328	7.65781250002328	16.2203125000233	18.3453125000233
2576.5819959842	219681.217452286	0.946645579743617	0.146874999976717	6.95937499997672	18.8656249999767	36.3343749999767
2522.71439630349	65317.0194508653	0.777256581968817	23.7843749999884
2641.65855576785	292715.188634933	1.16311988063971	1.27656249998836	2.12031249998836	11.3078124999884
2743.25481732681	695391.003100468	0.662697995358506	34.9156250000233
2743.29592451713	15081.0085498634	0.758311177605552	3.3984375	17.2421875
2686.05484279356	70156.8257049738	1.00927121564619	5.23281249997672	7.01406249997672	20.1390624999767
2557.42754532866	23028.5503180625	0.791781611122175	0.765625000058208	0.859375	4.10937500005821	12.890625	17.2031250000582
2621.37217236107	33544.9568105668	0.913353623486116	0.590625000011642	2.62187500006985	3.37187500001164	10.1531250000698
2629.57197102882	136174.332370809	1.01678664916205	7.74687500001164	19.9343750000116
2876.34977227703	162698.958151315	0.987412184916717	1.05781250004657	2.02656249998836	5.93281249998836	12.3078124999884
2623.72831590905	933853.781822034	1.0319838659366	7.30625000002328	19.8062500000233
2591.32403359272	321756.145907235	1.01183239524581	3.16718749998836	17.5421875000466
2769.88332512228	583090.118812535	0.748794041654034
2624.66687819465	395230.660741929	0.776041063188025	0.667187500046566	5.19843749998836	13.1671875000466	15.6046874999884	19.1671874999884
2585.48677619472	326449.876812845	1.00862517749031	10.9625000000233
2603.91475704175	463101.510316662	0.688797517954202	16.3953125000698
2616.98464471238	808138.672303453	0.58843984584511	9.1328125
2590.04556936281	336438.788600912	0.864661430464557	13.078125
2628.46119754046	1516535.24039762	1.22885413655916
2597.11488200695	389947.210339998	0.942607454591282	15.1937499999767	21.1312499999767
2544.10702158395	161137.754074267	0.82268461006351	10.8499999999767
2749.21635983385	1126915.36977075	0.673787876594373	4.42187500005821
2758.91411463413	805599.567524385	0.783142482767488
2581.48847396095	270530.267839551	1.06198120447445	9.5234375	25.2421875000582	25.3046875
2882.02353820978	473308.90707686	1.25581437780108	3.30625000002328	18.0562500000815
2600.11879103302	309839.513198199	0.751895719984188	3.37187500001164	18.8406250000698
2761.77102152091	565889.650926159	0.845676133086677
2697.79065838902	664376.315423019	0.984314630878782
2474.61004197818	36801.2883645783	0.882907785985953
2758.67099247931	536409.113256118	0.876283486117419
2503.44354435283	104496.901221315	0.952363011437024	7.15781250002328
2562.49576502077	153241.726687674	0.963548828723023	3.54375000001164	5.07500000001164	9.23125000001164	15.3875000000116	24.8562500000116
2775.82783954129	210464.995704917	1.0248861061449	1.20000000001164	9.45000000006985	18.8875000000116
2776.39267063086	383339.546409899	1.0517895580174
2797.56485947304	1893107.19021377	0.959128264301765	19.9500000000116
2857.19427106889	914515.49327424	0.877658933282802	1.51250000001164	4.48125000006985
2585.66155260714	191747.16893139	1.13269771780816	3.12031249998836
2788.13637053774	1048627.70442545	1.19301956935126	10.6593749999884
2777.02851665421	467175.547427806	1.13398495769297
2845.43932730823	1034567.2290259	1.14305051377776	19.8343749999767	27.0531249999767
2814.90087070246	363650.814973034	0.890324152938351	0.6640625	9.44531250005821
2901.7466546664	180078.640203926	1.10520399613519	5.94531249994179	24.8203125
2597.08210340726	158444.387229778	1.02977965458865	10.1906249999884
2833.94336613988	737238.381744162	0.901124001775487	8.82968749996508	17.8609375000233	31.0796874999651
2775.43046384992	1089488.36079797	1.08272593383694
2855.42725315102	1103700.03361076	1.00298035471938	16.1281249999884	18.4406249999302	23.5656249999884
2780.14737829389	505546.79387737	0.920072133020052	2.3515625	6.94531249994179
2793.30793064955	534378.274456302	0.96335838354428	20.5765624999185
2685.99402706081	97787.2283923338	1.10857119831154	4.35156249994179	19.9765624999418	27.8515624999418
2758.06223187913	766526.567015086	0.905070552770883	0.876562500023283	8.75156250002328	16.9390624999651	24.7828124999651
2854.0803932556	555020.437792387	0.935382976612767	15.4828124999767
2780.55805217829	896251.585766668	1.24223808532489	0.34375
2548.18711840384	469160.231481504	1.11742488390312
2612.05999715999	428557.462677789	0.960138758929047	36.4140625
2731.99923562926	348570.462240184	1.26791210579621
2771.85217931454	368192.818394046	1.02142700105178
2592.79243583044	146382.118376692	0.78315883991403	3.48593749996508	9.42343750002328
2807.06784718215	837949.931169417	0.87487523886748	19.8343749999185
2576.84214081004	347288.594804182	1.08428669464094	2.99062499991851	6.58437499991851	13.6156249999185
2791.62647269818	438765.992694564	1.08367717824588	1.6953125
2849.41799703847	420739.881974754	1.2888084495539	5.55156249995343	10.3328124999534
2788.53633478588	755608.383218579	0.781717346628087
2600.98194221074	270811.002821851	1.02235856392405	4.80156249995343	7.48906249995343
2844.52815544355	530835.451209713	0.955442774106539	6.24687500001164
2835.10198032299	1506483.85305392	0.996379999176374	9.55937500001164
2865.94676722269	868774.975087044	1.08225562907285	2.13593749993015
2541.50135199788	177764.592932728	0.866739458687538	1.74843749997672	3.49843749991851	9.74843749997672
2797.94397480702	688657.309825901	0.845336129540638	1.43593749997672	3.06093749997672
2829.10113179506	515055.526523123	1.18531726788282	4.33437499997672
2574.25672726257	766373.451130897	1.00633474195764	6.171875
2440.71807914257	38936.0531075145	0.858143620287444	15.3515625
2396.87147860225	33351.6453706909	0.962337221068459	4.01406249997672	8.67031249997672
2842.48403373017	108394.779812232	0.781311462057096	4.22187499998836	22.9093749999884	38.5656249999884
2597.26135951105	134575.001630507	1.01842402779914	3.77656249998836	23.4015624999884
2858.98048772935	362963.886933582	1.02396651026768	7.44062499998836	17.6593749999884
2778.08131591151	353818.079875432	0.992110408057666	0.931250000023283
2626.26508794878	57213.4082050376	0.80904212560383	2.2421875	8.4296875	9.1796875
2614.55806711191	366921.204144291	0.998954753156425	31.828125
2506.27521051445	9763.930525785	0.772960279069919	2.24687500001164	5.27812500001164
2554.19122095509	199110.566851081	0.831666870581506	8.97187499998836
2534.5629245952	255907.672729382	0.718961049114372	4.62968750001164	18.2234375000116	37.6296875000116
2620.01643992877	335841.54308807	1.0293514340706	4.13124999997672	16.1312499999767
2788.07782567043	1440067.60194032	0.868993514351126	25.2953124999767
2585.56591363556	278903.057897093	1.04755263659425	6.45468750002328
2850.76208708382	332193.822250473	0.833388900493051	3.65156249998836
2568.66019751228	381047.240708964	1.23117645629104
2612.80833348896	107059.307734971	0.946709012335187
2756.67485563788	144132.41246648	0.759791806727435	8.3984375	20.6796875
2752.52448511353	301370.745298837	1.15942248081238	38.0890624999884
2764.39221764234	568000.801421608	0.904134840015906
2782.13076010364	569570.036970012	1.11823239656837	4.2265625
2771.44590801056	828467.05312498	0.954385385558094	2.02187499997672	14.1468749999767
2517.47905452671	301586.076817254	1.04547492138653	10.3921875000233	12.0484375000233
2778.6910674866	1704454.85393061	0.993722179074154	1.55625000002328	18.6187500000233
2554.82628579169	158426.643389186	1.03095120153323	18.3343749999767
2518.41133961642	515937.468413695	0.959504809338952	8.54218749998836
2858.4150765978	345347.922264739	0.735085863975928	6.3046875
2873.38059189318	414673.610861542	0.867950806299629	3.00624999997672	17.8812499999767	18.6312499999767
2842.28597661286	385972.733209017	1.05090133127683	3.40312500001164	18.3093750000116	38.9968750000698
2610.95759652597	145686.614116727	1.11967664655866	0.529687499976717	10.3109374999767
2827.09400392823	178385.051140325	0.942190505072484	3.50624999997672	10.3812499999767
2808.65796435263	335843.862726411	0.74320733365274	6.88593749998836	16.5421874999884
2624.25561342596	145517.325410775	0.821544293477984	3.50937500002328
2799.94332104776	420913.474739782	1.01831723089161	2.64687499997672
2370.4397381515	24065.83179377	0.940032789376788	0.9140625
2772.90220533182	556642.438777983	0.750952376143061	2.6328125	5.4140625	20.5078125
2769.16645359116	1161173.39817778	1.00078463985179	5.63906249997672	16.9828124999767
2538.68721616051	261879.002305031	0.856361282946512
2785.48403652701	1283235.28804901	0.874173649272718	2.01406249997672	7.10781249997672
2851.48235009368	552740.63303615	1.0579044741591
2532.12830793898	439490.794631693	1.03612408822999	5.48906250001164	18.8328125000116	20.7078125000116	31.5203125000116
2521.45993617779	460799.648642578	0.909976664900817	5.96406249998836	16.2765624999884
2791.86385657202	856167.673952216	1.03796656436043	12.5687499999767
2764.37718001312	716335.783842311	0.721453254531296	7.14218750002328	20.4859375000233
2771.04087499495	332539.39031858	1.18981647780216	1.44218750001164	22.3171875000116
2649.25288661188	819663.486134399	0.987831226370959	17.1937499999767
2796.83889634747	1801590.98356869	1.22909839933558	6.40625
2531.77896524963	273987.521261245	1.2322709122787	3.17031249997672
2746.02726896226	462163.819950788	0.871571054795434	4.34687499998836
2748.86279996395	600346.804005956	1.17348746856984	1.87031249998836	4.93281249998836	6.43281249998836	13.6828124999884
2761.44045353236	820776.933832489	1.06568559328099	7.04218749998836
2761.92765924495	625034.643741252	1.27367330108983
2612.16765058969	123872.0025814	0.828339792960476	5.10312500002328	22.3531250000233	35.8843750000233
2537.71390760214	373528.36369533	0.699301686772563	2.09999999997672	3.94374999997672	19.3187499999767
2783.68172360142	264734.879784147	1.08733849594238	9.13124999997672	9.19374999997672
2518.79027823779	194233.017954813	1.03984598692139	4.32968750002328	9.95468750002328
2605.43026686478	145578.994928214	1.07477077044738	6.3203125	7.1328125	16.7578125
2636.00469963825	228262.556864386	0.859150036703193	7.08750000002328	15.4312500000233	15.4937500000233	25.4000000000233
2822.87204106041	627489.006114197	1.0583425724264	37.7062499999884
2777.60452792083	436872.86590953	1.03803513443382	6.390625	9.703125
2562.040357796	137278.868070041	0.977486197415703
2554.41198795686	178734.84909389	0.75845802546405	3.6796875	6.5546875	11.5234375	39.8046875
2785.20851720638	863311.027583565	1.10550013372105	16.9484374999884
2799.30779402431	557109.831943957	0.976957735544806	2.97031250002328	18.4078125000233	22.9078125000233
2767.44296036525	1428301.64169239	0.9150588814528	24.4421875000116
2746.37998708889	386563.217371331	0.999199999598204	10.8624999999884	13.9249999999884	15.5187499999884
2787.50794793292	204564.49410952	0.731275819168697	5.43906250002328	13.3765625000233	23.5328125000233
2849.52616443295	681519.765473417	0.788157698323619
2608.77065608184	364798.007533106	0.937154193976448	3.52968749997672	7.34218749997672
2504.3888605172	92407.9273481308	1.11015905013966	13.7859375000116
2580.15701600859	337456.388953745	0.923172165930918
2313.14888617923	85677.8613235561	0.802457458637258	1.31874999997672	21.8499999999767
2556.45340365951	20332.8228163619	0.971304472152945
2618.31888933365	59825.2646750798	0.836349552829625	8.87968750001164	17.3796875000116
2866.30231580042	3632.66451643964	0.706928411547782	19.2109375
2656.35944277149	28993.3358972923	0.676251987749793
2635.17540314929	12976.652144472	0.948693429888139
2604.19373038582	69173.5583963733	0.666151196742323	6.890625
2985.05353492803	487278.773162118	1.0749919567739
2605.79582126425	82169.5197656034	1.01045282706498	0.0906250000116415	1.77812500001164	4.62187500001164
2611.10569961133	113106.473797185	0.970840915427533	35.9374999999418	38.9375
2630.18339338672	209676.91397072	0.700776965293038	2.04531249997672	8.57656249997672
2622.31962950911	193617.763213434	1.10319614232529	5.59218749997672	14.3109374999767
2642.13995189991	307431.942007144	0.96846396364049	0.628124999988358	4.84687499998836	11.7218749999884	22.0968749999884
2633.18984635031	227247.734523052	0.825031872015971	18.5812499999302
2633.35166926965	164731.627564501	0.882910122885841	6.20468750002328	11.0796875000233
2635.20918860873	140109.91539042	0.853621892080964	3.09687499998836
2647.82937371454	298648.386679351	0.932418392098856	2.52187499997672
2625.04767689999	179766.480825112	0.875262537813109	3.37343749997672
2633.17568581687	117728.51463217	0.8636275541873	21.3375000000233
2817.42185424246	134417.111522196	0.88962182060595	4.34062500001164	13.6843750000116
2684.39584619961	119676.163872752	0.919092006041991	4.73125000001164	7.41875000001164	11.7625000000116
2624.48132768777	60959.2078160487	0.976907717213832	39.2843749999884
2642.62365140863	94080.3393897701	0.740685838051014	7.8046875
2117.25677354661	5631.52065229078	0.957139551116216	12.1484375
2680.43959596701	111891.155163662	0.824495620163389	3.875
2665.36757244392	24801.5595361899	0.880720906303987	22.0078125
2657.67922009847	163087.998867808	0.976142555709753	0.0421874999883585
2602.47381063082	32236.2509154388	0.723653118360512	1.38281249994179	6.2265625	21.7265625
2659.25500933106	71654.1822624206	0.677198532774309	8.97812500002328
2730.54774206736	124797.480761486	0.921797824750406	6.31249999994179	15.375	21.5
2722.37572255041	115967.632245856	0.862276094475614
1997.17535627492	151429.754825068	1.05967601218952	1.203125
2611.23418673098	333926.041670696	0.799695011330426	2.0625
2979.21035849057	80504.851630185	0.73873068540841	3.09687499998836	5.15937499998836	13.0343749999884	39.1281249999884
2935.71238937681	80262.5062222518	1.07609768344783
2931.65582991546	268592.106903566	0.962886887233408
2635.89461997401	79566.6509167672	0.766553053038431	21.0796875000233
2626.89159343989	47510.8627964439	0.657223994832486	1.10781249991851	4.79531249991851	4.85781249997672	4.92031249997672	6.57656249997672	7.42031249997672
2626.76818674666	92640.3730808209	0.952673212743991	7.83437499997672
2679.4400066407	81585.5875655662	1.02285499286108	19.1984374999302	21.6984374999302
2716.94114444222	113642.585099999	0.966182456298942	9.19843749998836	15.6671874999884
2638.51173357126	143231.4971881	0.914124582750786	5.57968750002328	7.79843750002328
2632.03512510727	120695.324347267	0.872499637360324	1.296875	26.640625
2638.47458556844	121322.147486716	0.654776765048593	4.40312500001164
2633.6351176145	25580.4666503095	0.834641822305762	11.2640624999767
2726.6159730582	231870.955486258	0.688659092611661	2.81874999997672	12.2249999999185
2676.8829713886	304481.948806731	1.02639581062819	9.65781250002328	22.1578124999651
2693.7416393198	225881.364493214	0.77333426871774	28.9249999999884
2624.8397796871	37495.9116823697	0.901023173365105	9.79218749993015
2645.20698455913	114596.29549037	0.983866074354442	2.4140625	13.2265625	17.9140624999418
2624.94098228869	313731.890475844	0.992787017418889
2892.70738156596	89077.2014488912	0.931960587532374	5.23906250001164	17.6765624999534
2647.61786382272	85613.2204201771	0.976031780398675	20.3796875000116
2629.82130018728	103367.787711439	1.03083337434127	5.66562500002328
2635.73168813476	197257.399454912	0.755689589659918	1.30781249998836	6.30781249998836	12.0890624999884	21.2140624999302
2639.92175135341	78880.1675700348	0.894388491390144	7.90937499998836	20.7843749999884
2724.70940286791	242491.059662002	0.861594686876898	11.2937500000116
2759.06671012357	253157.336265358	0.811907002711314	8.43906249996508	20.7203124999651
2865.28611908708	609617.033100236	1.16197078573934	2.46875
2610.20095432207	146697.241773604	0.943699334422242	6.49999999994179
2610.39708281286	72719.9617642798	1.1991291783102	0.924999999930151
2984.73736577562	17168.3890013164	0.777022292454622	6.42031249997672	7.60781249991851	22.4828124999767
2522.00610419426	102088.437960698	0.704208937509875	9.44531249994179	20.9140624999418
2604.95743553813	17978.4862824435	1.01035423228254
2628.79147039378	280245.430888449	0.903800208141249	10.1953124999418	20.4140625
2900.61868622512	315395.441321946	0.853383259271464	22.4828124999767
2751.21940881238	220978.982424022	0.939910435397075	1.12187499995343	4.59062500001164
