# Supplementary material for: Millisecond-Scale Motor Encoding in a Cortical Vocal Area
Source: PLoS Biol. 2014 Dec 9;12(12):e1002018. doi: 10.1371/journal.pbio.1002018 (PMC4260785; doi:10.1371/journal.pbio.1002018)
Supplement: Data S2 — Spike timings and acoustic measurements for all cases. All spike timing and acoustic data analyzed in this manuscript are provided in .csv files, which each contain data from one single-unit or multiunit case. Rows represent the multiple renditions of a song syllable. The first three columns contain the acoustic parameters of pitch, amplitude, and spectral entropy, quantified for each rendition. The following columns present spike timings, which are referenced to the beginning of the premotor window. (ZIP) [file pbio.1002018.s004.zip › MU_30.csv]

pitch	amplitude	spectral_entropy	spikes_1	spikes_2	spikes_3	spikes_4	spikes_5
2888.63641065373	264.992939123986	0.531037964067358	1.15625	5.84375	8.65625
2870.54910389691	239.837537697425	0.572692618793132	6.71875
2904.61615994172	550.939261506161	0.677580145255345	2.96875
2873.38981839126	411.529400993922	0.61745510563133	1
2878.06895063727	567.849437081191	0.52201327751375	0.875	2.625	6.78125
2895.58137423623	715.075110498506	0.673010422567784	0.968750000003638	7.81250000000364
2871.42257604367	256.465779050777	0.609839359592506	0.9375	13.53125
2744.59687175649	1.17880832027943	0.584143326814191	21.9375	26.375	37.34375
2878.84875739618	150.723548999908	0.523656121846844
2850.55210218166	590.029852214373	0.473268901686968
2851.64858063578	376.062661034893	0.477745380432652	1.24999999999272	3.46875	5.25	8.5625
2859.97074840473	591.110504482803	0.510316639935818
2857.96386754704	267.957176823996	0.511444173814799	1.1875	2.6875	5.875	6.9375
2875.20004827299	245.113937089707	0.600352565913731	2.5625	8.25	21.15625
2866.22672481985	310.968405428713	0.544948974198601	1.46373589303403	2.99498589303403	5.43248589303403
2911.0994452094	405.545703856055	0.759119571204234	2.11998589303403	5.74498589303403
2863.92398015255	426.574070051638	0.654886798481729	4.68248589303403	15.463735893034	17.0262358930413
2894.25578831026	332.165299036632	0.660370187534129	1.68248589302675	3.52623589303403
2844.86144556249	743.70407666017	0.518718311156767	1.49498589303403
2869.90006952975	586.372618772427	0.499135776975742	3.02623589303403	5.08873589303403
2888.26133307378	351.286007102972	0.577117255376632	2.36998589303403	4.58873589302675	6.58873589303403
3057.15574359293	917.829658622529	0.624439427916269	1.30748589303403	4.86998589303403
3005.76276508551	346.743269939771	0.692880644028051	1.03125	4.46875
3209.72137929368	2512.83151169503	0.543087997494172	0.4375	4.81250000001455
3132.18624416773	105.419801531896	0.877561734555796	1.25	3.87499999998545
3147.80591374474	113.122883073016	0.904703814932437	0.28125	2.03125	3.87499999998545	27.9999999999854
3043.73058034695	316.698678865798	0.613308608585476	1.5625	3.8125
2863.25334321321	130.206048920838	0.553573564854393	2.49999999998545	4.40625
2874.7108328109	145.135927057034	0.491649412195384	2.99999999998545	5.09374999998545	14.28125	28.28125
2869.55854575927	216.667398728328	0.554512821900597	1.78124999998545	3.625	8.03124999998545	28.9062499999854	39.3124999999854
2867.57733298023	725.894500409563	0.603993056975038	0.968749999985448	6.625
2789.48766758362	888.467818717223	0.548787871876343	1.90625	3.21874999998545
3285.82686448592	979.393010181653	0.694772472734862	4.46875	6.65624999998545	12
2986.55762942436	224.044873261658	0.589304610141352	1.84374999998545	4.74999999998545	5.9375	20.5
3022.23522710688	394.597696765333	0.598529389131713	1.25000000001455
3332.55322766185	880.761871939704	0.73473155173735	2.25	4.625	6.53125000001455	8.9375
2880.28582846596	316.756782707619	0.632683654435657	1.65625000001455	4.1875	6.5625
2869.66736218445	567.97952970802	0.647807553820633
3091.9480931767	619.964649781292	0.614105608068831	0.21875
2889.60868282418	414.038470936663	0.591999709119947	1.46875
2854.81344713051	1057.28103976977	0.523432368434027	0.78125	2.46875000001455	3.96875
3049.63862840817	147.134615855852	0.680812238237891	2.5	4.8125
2789.16676206633	159.759257833653	0.635158588670549	1.96875
2922.98604779833	108.566630242837	0.649103947215879	0.4375	4.6875
3013.23235438131	323.718461452023	0.695202350795195	0.53125	2.28124999998545
2805.14933274405	158.61710455156	0.532264409113709	4.47818045597523
3052.34687673629	195.885554781973	0.538534152400998	1.43749999998545
2851.30024915073	271.424851000489	0.458866189396049	5.5
3027.48442486684	353.797661105139	0.606398412310415	1.4687500000291	17.0000000000291
2799.11492246938	319.453641625143	0.551200779818734
2889.21210868217	326.998515450535	0.649352138429564	1.4687500000291	3.25	5.2187500000291
2893.18421048328	306.07667174254	0.607103217507247
3075.35236581716	343.539341010559	0.644553829588086	1.4375000000291	32.7187500000291
3099.05432025216	301.894921373277	0.588919836970705	3.3125
3578.68575711863	350.366081797309	0.882782317172956	2.03125
3017.7287234707	171.388317266842	0.692480182405473	35.53125
2996.47030095067	127.646308021479	0.780137686987575	0.906250000029104	5.3125
3013.73166093624	209.878533033411	0.731914527474482	1.25
2998.40228302838	142.66156578709	0.678364589465317	1.0625
3061.96664324304	221.232540036299	0.577986036537228	2.5625
3023.22293259606	119.550111205996	0.74810398980452	0.65625
