# Supplementary material for: Millisecond-Scale Motor Encoding in a Cortical Vocal Area
Source: PLoS Biol. 2014 Dec 9;12(12):e1002018. doi: 10.1371/journal.pbio.1002018 (PMC4260785; doi:10.1371/journal.pbio.1002018)
Supplement: Data S2 — Spike timings and acoustic measurements for all cases. All spike timing and acoustic data analyzed in this manuscript are provided in .csv files, which each contain data from one single-unit or multiunit case. Rows represent the multiple renditions of a song syllable. The first three columns contain the acoustic parameters of pitch, amplitude, and spectral entropy, quantified for each rendition. The following columns present spike timings, which are referenced to the beginning of the premotor window. (ZIP) [file pbio.1002018.s004.zip › MU_31.csv]

pitch	amplitude	spectral_entropy	spikes_1	spikes_2	spikes_3	spikes_4	spikes_5	spikes_6
3137.49053314304	582.085534732031	0.567688743732198	11.40625
3137.93877890067	457.138263682149	0.693839202786839	16.09375	23.15625
3120.53994778757	589.627678399349	0.563949893452538	7.5625
3213.31412919974	2007.87002939236	0.68580567066969	11.875	15.78125	19.9375	22.375
2885.26462665104	206.689000785782	0.72205423891013	12.125	15.65625	38.78125
3137.75725025882	1028.16808376751	0.511887700667681	6.90625	9.59375	23.21875
3140.68710370392	289.376209564383	0.56134587717463	10
3146.1235579408	94.4325851689793	0.740010358322856	7.31249999999636	14.125	16.0625	35.375	38.28125
3248.06120939237	45.407874055756	0.698390235693742	19.4687499999964
3224.54234533233	74.9691913744996	0.741621409855127	6.90625	10.46875	16.5	16.5625
3193.72461581846	172.301249326489	0.468600075370745	11.4375	21.6875
3103.9143254235	189.996302001584	0.648701145173004	13.34375	16.21875
2782.07875978079	140.462422698649	0.558074900680944	7.65624999999636	10.84375
3225.03478994693	241.943459220256	0.688241038839587	10.4687499999964	28.7812499999964	35.15625
3075.48131910137	191.662252064184	0.669621949727948	2.84375	11.90625
3250.25007279987	208.420490377597	0.684621265465592	15.96875	17.90625
3135.56210479359	160.724799118542	0.519445050767727
2998.56194272445	58.614883335256	0.631760733975	25.75
2903.81389379304	75.5462659043715	0.639561426469786	7.4375	20.0625
3193.3922325338	248.057191550787	0.741219349576039
2987.38857865301	72.2829258518715	0.646701727780555	16.65625
3136.78836863535	239.320985237564	0.45891874174011	13.28125	23.15625
3170.21703663667	653.088635693207	0.706608784028585	16.0625	18.96875
2992.16648954783	176.350670783919	0.587144956872985
2858.98697369358	355.964685877868	0.628525469788526	12.46875	22.125
3221.01066457372	209.216154040926	0.630717973276279
2956.00731502193	268.106016377116	0.622244095664488	14.9687499999927	22.5625
3108.53561930861	533.964102360093	0.711591848829077	17.78125	21.5	22.9999999999927
3019.17828101299	727.911426866455	0.535028730504768	8.84375	12.5625
3009.36059502063	121.372486141108	0.508729396412903	15.4375	20.0937499999854	26.5
3212.67336322008	177.334322808057	0.465297051233395	10.78125	13.84375	23
2871.87332089976	264.447901257501	0.663755956848471	16.3125	23.6562499999854	37.2499999999854
2994.94332533935	192.797720489336	0.499115573285628	11.2499999999854	20.625
3229.61232467243	129.056848446798	0.700188231125849	11.34375	20.59375
2876.36831906991	295.506276686807	0.626430911903519
2870.10186287145	228.054518466439	0.673294992889571	10.71875	13.03125
2914.13469308509	269.66088223169	0.604890122534894	12.71875	21.71875
2992.69182310134	222.496307730905	0.599387327983959	9.15625	13.5625	16.3124999999854	18.03125	23.2812499999854
2980.70718686416	202.480166151495	0.506737606842979	22.8125
3208.89143539428	279.185453657715	0.650297941270729	8.65625	12.9374999999854	15.8125	17.90625
2987.47762800687	154.032806159864	0.636053615285312	7.28124999998545	10.6249999999854	15.875
2887.64308719186	271.012370352795	0.650008108698891	16.03125	16.09375	31.59375
3136.6531007548	161.950493875399	0.717549123727407	17	26.375
3151.86355454474	145.887767465421	0.544484881623385	12.8124999999854
3134.74178310007	279.550662575999	0.593163942613099	11.65625	13.65625	16.03125	21.125
3154.96660000217	300.92400989639	0.750000186076298	12.84375	39.0625
3239.32184518068	204.059413328176	0.760772915975445	17.9375	22
2873.58780171345	208.853994722929	0.602953776641412	12.28125	15.34375	21.1875
2850.35029952716	218.29383116887	0.739351483041027	11.03125	17.65625	24.21875	24.9375000000146
3216.59916766761	98.0822145693063	0.866892733132328	6.65625000001455	10.0000000000146
3145.90063180216	134.760422016106	0.581533964086525	7.15625	16.6875000000146	21.96875	39.1875
3126.26354227828	126.518316555523	0.681527083164482	11.65625
3105.7168852907	224.824026019724	0.732166113861783	9.6875	19.21875	20.0312500000146	29.8125
2879.16996857923	218.44637854898	0.771390844554489	13.2812500000146
3097.57009190395	227.054593949225	0.740756306305836	12.0625	16.03125	20.625
3129.38604269926	187.354846415827	0.689754527416886	17.75	20.75	22.1874999999709	22.28125	24.1562499999709	38.625
3093.59512168567	186.264684668784	0.914419132632378	8.375	15.28125	22.125
3109.6847897076	295.289644382033	0.739492702751775	20.9375
3260.23982956735	88.5771509689273	0.53587163183549	12.1874999999709	21.15625
2866.44131296848	264.022856942966	0.734132068220946	19.4374999999709	21.375
2854.41318863989	378.768047061773	0.591820425454464	11.46875	19.03125	20
3155.68234989007	116.615228232212	0.56673902879154	7.4999999999709
3210.69931229448	113.690953029325	0.825270303500941	10.75	26.34375
3147.34499095445	183.319653856808	0.805846651377258	8.125	13.3437499999709	14.5
3117.19409555979	137.378812891201	0.808542761423623	0.96875	6.15625	11.3437499999709	17.875	22.96875
2820.70048812427	317.321208380626	0.539232283827969	4.84375	8.25
3126.62533678555	213.571625196902	0.683949730743283
3145.33106226183	236.724231140004	0.736628869994302	17.9687499999709
3136.61311058739	168.178580663689	0.755136470410859	7.15625	13.5	21.4375
2882.13506653609	264.659145385324	0.698462147908955	16.4375
3139.78606092637	165.819071129778	0.936297340909949	2.34375	9.53125	15.65625	22.8125
2885.43604994	186.719909473458	0.840667486172606	14.375	23.6875
3134.01487911363	166.332579259116	0.844452472740546	12.5625	19.84375
3120.64460800109	191.709156446751	0.766874278310233	23.53125	36.65625
3001.77434878913	196.104323267417	0.777763699630895	2.75	23.84375
2829.56992129308	462.492115886586	0.501370834724164	5.78125	21.125
3123.50874928775	235.705361775525	0.769599188220139
3125.09319479914	269.267214827166	0.81045708193317	8.5	13.6875	16.59375
2881.20554917524	121.917232783366	0.727498287565539	19.5
3085.35399845538	158.70333728705	0.722380432156939	11.21875
3117.48847523826	165.030533015964	0.83446876661056	7.5625	19.1875
3144.58416520208	212.602560556222	0.637731063083972	11.46875	21.9062499999709
3208.51345223971	745.339272964348	0.65411222996209
3220.74409991943	332.230784599327	0.655473939674878	20.4374999999709
2873.64836775513	83.803400210246	0.729096391294396	11.9687499999709	21.0625
3134.27038150508	555.191157158771	0.566379970032997	7.90625	12.375	22.6562499999709	39.59375
3179.51929908623	327.93862053056	0.638346425149627	7.0625	21.4062499999709	27.2499999999709
2886.43184938708	129.726212039146	0.689269910603831	20.8125
3117.91886397507	197.553483708783	0.551180105944408	7.4375	11.1875
3143.74563749574	258.862974719828	0.67615410300988	8.6249999999709	11.40625
2873.11644535751	126.514332701318	0.65322161892004	10.65625	15.03125	18.875	21.15625	22.9375
3209.22378339958	95.2149266048268	0.614062258118421	8.5625	11.875	21.5937499999709
2929.93684575483	396.654760883191	0.67469746420657	6.0703760162578	14.9766260162578	17.4766260162578
3026.84612779411	480.384470518104	0.650101222956347	11.0391260162578	19.5078760162287	25.2266260162287
3136.97348431574	856.712928797762	0.582819058783803	9.35162601622869	23.3203760162287
3137.32993662236	595.834558159725	0.532439085799161	19.9766260162578	25.4766260162287
3150.51782686192	668.279498791998	0.61170231346567	22.6016260162287
3088.62630704972	896.639040786492	0.65914847069831	8.4453760162578	13.3203760162578	15.0391260162287
3094.37702275837	89.8386964563368	0.708195856517983	11.5518433830293	22.1143433830293
2946.34675375701	183.811864420335	0.601861861310546	19.7080933830293	24.1768433830293
2970.05339702708	137.474830193439	0.609060719398279	15.2705933830293	21.8955933830293
2983.01035539109	174.877235052327	0.645305597212667	22.2705933830293
2979.21406890353	222.096332300368	0.604239917230002	11.3955933830293	19.9268433830584	26.5205933830293
3011.18430477977	117.144530276876	0.698744868799024	21.3955933830293	27.0518433830293
2874.03676055034	340.567584360595	0.553053152999203
3224.17653705129	255.668362635484	0.695241665025591	17.0624999999709	20.78125
3046.87037340286	269.347737746037	0.657041825591504	17.3125000000291	21.40625
3273.19168929982	269.399443704538	0.810164136526265	21.71875
3200.17551841371	304.172740666502	0.66089211315497	13.40625	24.3125	38.9062499999418
3147.30617994479	375.928780861647	0.659820453997083	14.5624999999418	22.5312499999418
3286.18799345305	496.659750169609	0.797853369132422	14.59375	21.0937499999418
3065.32004374142	185.426804865155	0.687132646937327	12.84375	16.96875	35.75
3038.5312455105	226.555729018073	0.552874528040571	18.75	23.75
2979.72999216362	250.219633875628	0.634646689982381	8.75	13.125	39.09375
3242.47454947541	286.450679541462	0.494856003201447	13.5	27.0937500000582
3119.8011439643	184.549991499112	0.724692712993653	8.43750000005821	18.46875	20.1875	23.40625
2922.28119085859	202.374480612641	0.663109473596697	2.46875	21.40625
3331.02164708329	296.954319392849	0.448572491363992	22.03125
3158.40608285986	199.95136494081	0.535836896426756	21.5625
2997.69472854745	216.079770273747	0.683518812186942	19.6875
3022.18104915071	342.245883220909	0.601649287307959	19.84375	25.9375
3027.07733057689	382.248696692522	0.534909640985667	14.1562499999418	20.03125
2989.89128058306	252.624742810666	0.616609050085996	18.125	21.5312499999418	23.15625	38
3232.44523930883	597.561352538055	0.509499544300415	12.71875	20.9687499999418
3130.58030474021	197.514308854375	0.66415326222642	11.2500000000582	21.2500000000582
3169.59554833936	134.872555031493	0.535181432784687	12.3750000000582	21.5312500000582
3190.19946241669	177.919615751955	0.608338143073025	39.625
3152.11966471388	430.165796494607	0.684905694681095	38.84375
3249.0864811763	238.323024625447	0.514401926608109	23.5
3135.98834220547	401.115794950716	0.823305415224937	20.9687500000582
3150.23599747633	278.86615858249	0.731157914877154	18.5	23.28125
3132.25839561071	333.145632269749	0.708297154689245	17.125
3141.59224250269	244.53923198239	0.5976132579386	21.625
3121.95241028256	241.296462698614	0.672635972610292
2869.20630949875	306.409317404471	0.686780049606624
3150.82632384321	317.376488872449	0.717108450396119
3126.79619308428	255.115091943444	0.707387314012512	21.65625
3227.11578182712	215.914374103609	0.589887527173557	11.84375	20.9375
3163.17212351307	485.2501778144	0.77497325557722	19.0937500000582
3147.74404734396	387.968537863369	0.663420657956012	21
3127.82670816051	208.091634752018	0.885713287332226	8
3143.94603755498	280.853299879141	0.838874705962826	20.5	25.34375
3149.02815172671	321.662665372575	0.721974826503699	21.125
3174.02611937735	269.686250254586	0.761329929470857	23.4375
3218.98463294675	258.188435883614	0.681964143404671	21.9687499999418
3226.05491968974	433.815212130793	0.634082500004566	13.53125	38.8125
3207.96217969076	238.221581240409	0.644637865696314	14.0625	22.09375
3187.45774208525	287.914903267018	0.762741952348546	22.21875
2885.90864201277	432.76921933665	0.686453348503923
2961.10817790557	61.2666930752107	0.693583847043236	16.875
2987.31420194947	67.3955048055692	0.739040304224649	14.71875	37.53125
2963.77228785563	95.2614577104566	0.593536709605314	22.09375	29.34375
3125.06645806402	140.613591835441	0.666431132737387	12.90625	20.75
3046.96222024239	247.115104070995	0.805244359837976	22.0625
2991.05242777322	82.1256049507813	0.646637995396308	14.40625	22.5
2970.27567379418	127.456148998538	0.580686700614515	8.21875	21.7812500000582
3153.55352429432	130.499395029838	0.689596382144697	11.4062500000582
3137.25755576671	404.935560807057	0.543268348110512	12.1250000000582	20.7812500000582
3148.51343002598	330.170534861556	0.660237661411487
3161.74711307274	1150.94241382632	0.710707154313953
3180.62689878091	514.78263925314	0.671789298823342	20.3125
3140.3499104037	386.91007280137	0.751854806669144
3142.8964149279	328.655433370521	0.620088119640224	24.5625
3220.44175676087	398.489292700218	0.775399589321328
3142.60826290028	134.140236785161	0.535233472447728	19.0624999999418
2916.43164132732	99.0203804390582	0.673986944553843	15.125	17.1874999999418	19.96875	39.2812499999418
2902.20181877087	222.905984088039	0.719746191731882	19.875
3136.71950445078	300.945767207692	0.622255409666053	6.74999999994179	20.9999999999418
3134.20999370777	450.828803578146	0.58270143561161	20.4375
2900.69480970143	149.193462595899	0.64850175196051	22.9375	26.84375
2967.73398983145	244.308422342722	0.685227925638944	8.09374999994179	12.0625	26.5312499999418	35.1249999999418
2964.51908147284	173.676392003104	0.697281703454946	17.59375	17.6874999999418	20.9375	38.8124999999418
3229.52389181268	162.92204927388	0.769815944098884	12.09375	12.1874999999418
3042.47066426419	229.198290107783	0.767577985278454	12.6875000000582	14.71875	20.5625
2974.41522035609	237.329830767927	0.586805227338364	7.56250000005821	12.0937500000582	16.625	18.59375	23.4687500000582
2969.75463669722	119.837395509797	0.659888863096475	11.8750000000582	20.5625000000582
3214.17651304633	407.812865690958	0.524496520954422	12.28125
3224.44821695803	136.889863982995	0.699931415614319	12.78125	21.84375
3143.80874050263	195.144975774631	0.596196979219494	22.5	38.875
2895.06267031015	134.138721970282	0.668376272866181
3193.96328185162	264.049281311675	0.633530432810095	17.09375	21.5
2892.34025648637	187.542488929747	0.640604124591813	12.375	14.09375	21.7187500000582
3144.14135136703	337.068625086005	0.519863628849351	12.53125	23.71875
3137.86450443459	808.767515450167	0.587372273967705	21.5
3139.95823288472	68.9346022989327	0.777311348727319	12.0625	17.59375	18.5624999999418
2976.87405411709	99.4467648312789	0.650968836181344	11.4062499999418	22.6249999999418	39.15625
2980.03151809805	82.3198394199885	0.563263752292546	10.9374999999418	13.6874999999418	13.84375	16.125	20.8125
3142.07024040274	246.921415689804	0.567808303517592	12	21.3124999999418
3004.72619477272	126.159678995606	0.715634523324097	7.68749999994179	12.1562499999418	19.59375	23.8124999999418	39.59375
3011.19604159825	239.676870662155	0.688557090586281	8.46875	18.9687499999418	21.65625
3110.38074984441	192.889159285266	0.631267632226256	15.4374999999418	20.9999999999418
3157.14040170561	276.445274699746	0.71681356450459
3043.21881354482	121.918705615682	0.583956640707966	12.6562499999418	21.6875
2978.80986405562	164.59960719043	0.723959255728558	13.75	16.84375	38.7499999999418
2965.00855902337	119.882628080569	0.721596470466508	3.53125000005821
2973.02168447904	94.0320609823232	0.54182666616327	10.6875	21.3750000000582
2970.83318979334	95.8010173050243	0.493284364802252	15.28125
2979.04879146141	151.425645781852	0.501537841374594	17.65625	21.4687500000582	24.40625
2921.09030334285	168.945529724524	0.655356622451468	10.09375
2950.38160248177	169.456634661605	0.563498053088677	15.625	18.2500000000582
3013.36012145428	59.0146424837674	0.753319146898465	4.90625	13	19.8437499999418
3237.26834704413	164.646651263392	0.597531121519238	6.56249999994179	23.7812499999418
2912.17312518256	124.303834034788	0.600410233102692	12.625	31.15625
2904.16603014566	207.433886548414	0.622639459403155	7.78125	13.8749999999418
2976.28867102237	87.6339832203338	0.672119912680717	10.6874999999418	11.8749999999418	14.40625	18.9375	21.5624999999418
2965.89538510075	279.119665221765	0.690917842496643	13.3125	23.59375
2974.94944701642	95.277709673765	0.542593965091528	22.4999999999418	32.3124999999418	38.9374999999418
2860.22673735463	54.1958851695068	0.624528014682617	10.59375	18.28125
3220.8361782535	148.769067801604	0.600268506566588	12.5625	18.1875	22.90625
2894.21115606127	81.3170193241026	0.648428217879795	17.5
2998.66594242855	44.9949805451696	0.733589094401321	11.1875	12.9375	14.1562499999418	20.78125
3102.27197459576	105.759603904759	0.691328360280381	15.3125	22.3125
2867.33416893046	86.0373808119753	0.595415696978342	13.40625	14.96875	15.125	19.53125
3035.89851166964	216.190875869913	0.702935751252343	10.375	14.0624999999418	19.4375
3040.15278843879	218.939421413119	0.660936756151905	7.71875	12.25	13.84375	15.4375	20.625
3142.45354047658	135.280991423412	0.702867830792648	13	14.3125
2854.08335092309	320.36946783831	0.508161883365903
3115.28485614532	203.157226727707	0.906599361982828	19.71875	24.09375	29.71875
3121.57088550492	231.438277015059	0.712089454796413	6.99999999994179	10.53125
2928.22806493928	243.842673511814	0.681958122882365	20.3437499999418
2961.85289456662	200.449281323038	0.787699630701574	11.0937499998836	13.8437499998836	20.8125	33.59375
2916.21228123336	157.915073349227	0.736741276994712	12.34375
3181.65827958966	304.281161364655	0.619932845623517	10.65625	14.8749999998836	22.375	26.3125	30.1249999998836
2999.39479184344	233.588168699875	0.608062163814736	21.5937499998836	37.53125
3785.8528304361	757.551937158338	0.852172551533135	23.03125	24.0312499998836	30.1562499998836
2933.97795725413	251.441960676892	0.675212703763505	7.5625	11.7499999998836
2951.72372399619	253.102862222769	0.708299948753006	8.5	14.3124999998836	18.2187499998836	26.1874999998836
3126.65589047125	486.365904151694	0.658359343696294	17.6562499998836	24.7499999998836
