# Supplementary material for: Millisecond-Scale Motor Encoding in a Cortical Vocal Area
Source: PLoS Biol. 2014 Dec 9;12(12):e1002018. doi: 10.1371/journal.pbio.1002018 (PMC4260785; doi:10.1371/journal.pbio.1002018)
Supplement: Data S2 — Spike timings and acoustic measurements for all cases. All spike timing and acoustic data analyzed in this manuscript are provided in .csv files, which each contain data from one single-unit or multiunit case. Rows represent the multiple renditions of a song syllable. The first three columns contain the acoustic parameters of pitch, amplitude, and spectral entropy, quantified for each rendition. The following columns present spike timings, which are referenced to the beginning of the premotor window. (ZIP) [file pbio.1002018.s004.zip › MU_32.csv]

pitch	amplitude	spectral_entropy	spikes_1	spikes_2	spikes_3	spikes_4	spikes_5	spikes_6	spikes_7	spikes_8
2823.8476982776	99.3965030135044	0.617705985655804	11.4375	30.9999999999991	38.0624999999991
3085.28132520001	361.454293728863	0.638466750803348	10.75	19.90625
3008.74201339404	206.537366639892	0.755799097623471	1.46875	4.21875	5.375	7.1875	12.5625	18.71875
2994.30825109854	252.080070110545	0.698760455101302	28.59375	33.25
3135.14001427395	381.811786136844	0.728856225627926	5.09375	16.84375	37.21875
3093.19868503904	290.614054011593	0.797597402083784	6.15625	7.5625	12.4375	18.65625	34.4375
3179.65376679627	61.3532333541517	0.763534985205806	5.81249999999636	9.71874999999636	19.3125	30.78125
2736.56563239169	50.710940095232	0.801893046229154	9.8125	36.75
3362.41745755715	118.959571576792	0.75103527024945	3.1875	11.6562499999964	28.5937500000036	32.65625
2977.02529502397	203.264304411071	0.644211943786059	13.1874999999964	18.5
3126.46817252709	257.031232675702	0.646546547838787	33.90625
3118.39600360223	240.743961593664	0.570470635279351	13.375
3064.67883602518	93.7010054672774	0.606935909609833	5.75	10.6875000000073
2896.25397140475	922.225837102407	0.528391362559304	1.74675600634509	8.96550600634509	14.6842560063451	22.3717560063524	26.9655060063451	31.2780060063451	34.4967560063451
2886.45281669916	502.833530316654	0.551818205681935	8.84050600635237	12.6530060063524	16.4655060063451	19.5280060063451	23.8717560063524	27.7780060063524	35.8092560063524
2808.89763458531	981.22603996761	0.497781275210143	11.8405060063596	18.3092560063524
2868.06282277054	770.767819452406	0.461454372124803	33.4655060063451
2995.74765079382	397.980293285092	0.487094267051	7.40300600635965	19.9655060063596	29.1530060063524	35.7467560063524	38.6530060063596
2904.94455103829	634.672557720004	0.559216864202064	5.77800600635237	12.8717560063451	19.8092560063524	35.9967560063451
2878.5211454655	1082.16824303294	0.529417561662356	5.90300600634509	11.3405060063451	15.6842560063524	27.4655060063524	34.4342560063524
2860.10379546974	108.251923923218	0.651918964064866	2.40625	6.34375	12.5000000000073	33.96875
3112.88836760861	92.2765062636701	0.594265412357884	0.25	16.8125	32.9062500000073
3053.32480289395	193.86465702351	0.621967952883399	0.03125	5.78125	9.96875
3064.52766361106	80.8529144452463	0.642661111805632	6.46875000000728	12.4375000000073
3189.81312055652	62.6947209296572	0.800419026807318	9.40625000000728	17.2187500000073
3143.32451282276	103.270552134941	0.624055262480665	1.03125	6.125	20.09375	30.65625
3123.27123411364	230.503271742496	0.559969314513154	24.0312500000073	39.15625
3102.4161069964	274.422872504152	0.603049076276859	7.12500000000728	12.15625	22.375	33.09375
3095.34502903773	203.08394317513	0.635846690703826	22.34375
2912.39204351292	155.12941905675	0.737976299091131	20.34375	35.625
3028.8600740154	128.861659021367	0.704074676423826	3.5625	9.84375	18.75	35.84375
3018.35942733439	355.002072854851	0.641348896010915	1.125	8.40625	13.78125	30.28125	33.5625
2778.61114019805	97.8594007012323	0.682414464970375	4.84375	10.125	16.0625	26.9375	36.09375
2860.97103546781	142.331452189729	0.601223590143176	6.1875	10.125	33.09375
3097.78113223548	123.747773766775	0.633284443313025	0.3125	19.4375
3102.77382986433	196.116363708407	0.697528034902886	9.46875	13.0937499999854	22
3154.92241867085	118.226881056366	0.796516807453987	1.53125	9.9375
2862.85158705203	221.659669299374	0.565770503085585	7.375	12.0937500000146	22.59375	37.5625000000146	39.3750000000146
2867.60034361735	136.410313456516	0.619401990315088	0.84375	7.50000000001455	11.9375	16.0000000000146	19.03125	25.3125	35.2500000000146	38.6562500000146
2866.39341560682	234.708294055139	0.70526623332328	7.96875	18.9375000000146	34.40625
2892.14561836668	112.542509509852	0.621277245396327	0.375	1.21875000001455	5.62500000001455	16.7187500000146	33.84375
2814.47985627711	342.66304821758	0.43807484292121	0.187500000014552	6.15625	11.875	15	19.625	24.09375	26.8437500000146	39.46875
2873.02622181365	192.871019897627	0.532141120210661	8.59375	13.1250000000146	17.96875	22.3125000000146	27.2812500000146	38.9375000000146
2857.49047333564	205.60419006206	0.534332188243464	1.15625000001455	7.5	16.71875
2876.29056420859	135.712538969001	0.557723012925912	6.43750000001455	15.03125
2883.76945107569	169.203912609396	0.676259914225032	6.53125000001455	11.09375	15.28125	28.46875	31.5000000000146	35.1875	37.53125
3055.64775332184	141.736915694383	0.695434706849522	9.28124999998545	15.0624999999854	35.5
2819.36985967316	117.549054656845	0.599083407879417	8.37499999998545	14.2187499999854	37.3124999999854
3102.47331638847	243.114939459141	0.604105758530189	4.40624999998545	9.78124999998545
3103.01078022679	222.991390423203	0.651442835531627	9.4375	19.5625
3186.63482192955	190.43540684521	0.678732501166276	9.28124999998545	15.3125	19.40625	36.3437499999854
3049.7488544944	123.130336524441	0.700106308706605	9.99999999998545	15.34375	23.0312499999854	37.09375
3090.79800588227	180.020253269811	0.555307146168146	17.15625	32.21875
3011.16671940652	120.817719609791	0.585603343733837	3.6875	8.87500000001455	16.875
3036.77247546397	129.407768112232	0.605422408988938	6.40625	10.75	34.9375
2907.13382610443	122.889444300542	0.705367673770553	18.8750000000146	36.5
3008.26461068284	228.771514025033	0.624121860500815	5.9375
2776.66860898155	39.2214326410348	0.66744475831668	4.75	12.34375	20.25
2989.58232872804	119.900437948492	0.691683909148865	5.625	26.5625
2933.51670067332	159.029753177659	0.679102773366522	13.40625	17.6562500000146
3114.92179921724	142.445760361656	0.763455079860805	3.78124999998545	7.12500000001455
3191.78483237347	74.1611315130087	0.853476811696294	1.84375	10.1875	32.5
2781.45602372916	96.6693949905841	0.734462210811055	0.84375	5.03125	17.5625
3117.74680337099	177.226923754945	0.673972060027812	4.9374999999709	10.59375	19.25	29.9062499999709	39.9999999999709
3016.57463320838	210.129565271588	0.651525458747763	9.9687499999709
2872.93958372711	213.722538418834	0.753388810095651	0.59375	12.15625	19.40625
3103.04276986606	172.495061094243	0.752677700650056	7.03125	12.3125
3021.26754654668	341.30364987785	0.690858655872422
2750.16948142711	171.055805086513	0.661143419930661	4.40625	19.75	33.7812499999709
3022.44760160154	312.991024099793	0.466838579562275	6.8124999999709	15	34.375
3036.83081737746	199.33558982675	0.516034184402201	6.375	12.75	18.8437499999709	35.625
3013.27015524411	214.39356877998	0.568421446739684	14.21875	20.84375	30.34375	36.15625	37.1874999999709	39.5624999999709
2950.5971313314	224.943912415032	0.675767214491745	7.28125	12.6874999999709	24.28125
3125.50366671428	396.14583164675	0.598934402191593	11.40625	20
3018.63915134618	247.533925082807	0.539046097375863	2.5625	8.84375	14.6875	19.5
3261.55011008787	38.9998515668172	0.596651099696129	25.40625	38.3125
2986.36192653738	109.281074999652	0.705965925950569
2869.99172449138	111.748351646326	0.648487427239198
3137.04756444453	88.4717801055607	0.741346436151412	5.21875
2863.43571630707	144.199665448422	0.729497090379047
2799.68446897223	133.581506185198	0.693833885217638
3195.34980241196	79.2579662723137	0.798880454372437	14.53125
3137.28708301958	153.120950433135	0.684990913721256	33.15625
