# Supplementary material for: Millisecond-Scale Motor Encoding in a Cortical Vocal Area
Source: PLoS Biol. 2014 Dec 9;12(12):e1002018. doi: 10.1371/journal.pbio.1002018 (PMC4260785; doi:10.1371/journal.pbio.1002018)
Supplement: Data S2 — Spike timings and acoustic measurements for all cases. All spike timing and acoustic data analyzed in this manuscript are provided in .csv files, which each contain data from one single-unit or multiunit case. Rows represent the multiple renditions of a song syllable. The first three columns contain the acoustic parameters of pitch, amplitude, and spectral entropy, quantified for each rendition. The following columns present spike timings, which are referenced to the beginning of the premotor window. (ZIP) [file pbio.1002018.s004.zip › MU_33.csv]

pitch	amplitude	spectral_entropy	spikes_1	spikes_2	spikes_3	spikes_4	spikes_5	spikes_6	spikes_7
4171.62940852198	96.3845670093335	0.663425064782434	18.8055529826106	20.2118029826106	22.9930529826106	25.0868029826106
4487.02921056454	546.872059132317	0.546421758741927	18.1875	23.53125	32.6875
4362.88680194384	42.7445768422954	0.637973323299111	10.6250000000036	18.21875	21.375	35.2500000000036	38.96875
4515.8569663819	1486.22949561363	0.552360819631211	16.84375
4428.15290576349	542.868096545688	0.637465246266466	28.40625
4450.68082499606	664.764848508473	0.575503665464632	26.59375
4276.59752870374	286.896744738859	0.707241953009099	11.2812500000036	30.8437500000036
4329.05448788615	54.930372063694	0.935612418669891	20.0625	22.8125	30.2500000000036	37.5
4358.23090498302	455.006168580351	0.761024020097488	13.8125	24.625
4566.11071990019	5.50279023946539	1.20085966070359	13.90625	18.21875	21.1875	28.8125	32.0625
4443.61498362805	790.224634471802	0.509995495600108	13.25	33.125
1757.69824030055	4.66364938359408	0.894250103641695	18.90625	20.8749999999927	23.03125	34.875
4511.24993254451	652.070486531219	0.53727120888813	17.84375
4462.48048125902	396.510383964468	0.661840794960938	15.6875	17.21875	19.6875	21.9375	28.15625
4380.61299951525	270.968692519611	0.64483929859319	16.09375	21.9375	29.5
4456.48429443627	311.297054936943	0.710965176095762	9.125	19.4374999999927	23.71875	28.53125	35.5
4420.68310659689	230.191184079499	0.664507463030081	14.40625	18.28125	19.8749999999927	22.40625	39.5625
4281.10782773451	83.3939073147225	0.824427834670433	23.21875	27.65625	30.03125
4382.94248326842	639.963362739605	0.694050754519623	10.4062499999927	15.53125	17.3124999999927	20.25	23.90625	27.5	30.6875
4210.10962183627	184.78895462079	0.691253848597973	16.0625	23.15625	23.21875	28.0937499999927	33.5312499999927
4338.45136415118	433.307758831664	0.6934627783194	12.9062499999927	23.96875	27.4687499999927	31.8124999999927	37.0937499999927
4118.33544348214	346.722484617148	0.62513839111493	18	21.8124999999854
4498.53618137596	8.59145466765672	0.979337619832115	12.625	23.21875	25.125	30.1562499999854
4545.06895249417	658.673764233045	0.464449931494433	11.3125	16.8437499999854	24.0312499999854	25.8437499999854	27.1562499999854	29.1874999999854
4367.77397000996	485.664780564778	0.56978715636265	20.8437499999854	22.5937499999854	31.6875	39.1249999999854
4432.08744823215	1646.80216154811	0.57578007768964	24.09375	28.375	35.625
4339.23786002088	675.42405370722	0.626802880350873	18.1249999999854	22.4374999999854	24.15625
4128.96009829203	97.98985931685	1.02060628471587	31.6875
4155.59855794568	418.639571481168	0.679663158997744
4371.65914809368	330.602885214919	0.652849609660158	19.03125	24.75	34.03125
4152.28384512929	331.981436101245	0.670053863181006	17.40625	22.8125	31.7187500000146
4350.38818179497	453.833854720522	0.63445935150268	18.7187500000146	26.8125000000146	30.5000000000146
4435.12409362457	487.77726792249	0.693283427984	27.28125	33.34375	38.6875000000146
4283.73370185401	355.179161043626	0.686997501619669
4282.81141915096	688.695500529176	0.673838379754374	24.8125	27.96875	30.3750000000146
4289.3285449417	865.04177533585	0.647639303171176	14.625	25	29.53125	34.15625
4148.37509456604	582.958331295085	0.85349909387376	24.75
4501.90390881787	278.74916907002	0.613378792209013	12.46875	19.03125	29.1875
4648.05383500139	94.8719015656666	0.836218270461038	24.3749999999854	28.65625
2959.82862944618	3.71920967342329	1.1426976689399	25.4662024348363	26.3724524348509	31.6849524348363	35.9037024348509
4595.16313832519	318.434963672274	0.613460439028028	21.6249999999854	28.5625	37.0312499999854
4425.59317268452	609.362558004055	0.523947139358199	32.375
4373.54474898517	96.0857336332187	0.698681841251578	20.46875	23.5
4370.02595422345	659.069938944724	0.564089003227942	15.78125	25.8125	36.65625	39.9999999999854
4207.33122460899	412.853412939236	0.648332336088253	17.71875	37.4999999999854
4420.43759997651	26.7537573513861	0.952015134458802	33.28125	35.21875
4512.48818721287	111.56102378364	0.892487454086065	34.65625	37.9999999999854
4372.48691226784	213.734826903993	0.742933448227237	33.1875	36.28125
4119.16080122452	362.51175058903	0.598240132456622	14.2812499999854	23.03125	30.21875	36.2499999999854	39.34375
4251.54713820994	540.073831387041	0.605177319056599	18.28125	23.2187500000146	25.09375	30.8125
4417.6282144697	563.30461396982	0.570003588543955	20.5	24.5625000000146	26.59375	28.125	32.71875	37.375
4666.65843418652	162.699497671694	0.625993720073526	9.5937500000291	20.0625000000291	23.625	25
4333.22538508836	303.045740667687	0.494883800421248	22.75	29.0625000000291	34.96875
4233.11471215772	317.161018094642	0.584925707360778	8.4375	18.5937500000291	30.5625000000291
4648.31018415375	129.713767251029	0.776418424007622	17.8125000000291	19.4375	29.4375000000291
4530.01294768678	820.351200513199	0.58594624706077	19	24.5625	28.9375	34.1562500000291
4260.9685615632	381.519148311087	0.660964070021239	25.8750000000291
4180.24617769426	633.154403721465	0.53312827064459	16.84375	27.1250000000291	33.2500000000291	38.6875000000291
4618.22183380931	120.840594220447	0.82275634011712	20.4375	27.8749999999709	34.53125
4219.28003152413	49.6046538679047	0.777873429466177	19.34375	22.6875	22.75	24.9375	31.7187499999709
4625.7498016737	257.200429505079	0.721451439371785	19.28125	23.5625	29.53125	32.8437499999709
3803.14869209037	155.502481800051	0.91475733827184
4665.43001511485	305.859871162639	0.859616973034494	18.1875
3887.54570330087	155.541988296584	0.834456178423215	31.53125	34.71875	37.625
3759.38733989284	42.266160953006	0.999129793638641	28.25	32.59375	37.625	37.75
4604.93000372205	123.141666722833	0.742075857516906
4090.11468272104	99.0434115459792	1.13578789110373	22.6875	25.8125	35.6562499999709
4674.24900200925	617.288579844748	0.645363905584132	14.40625	18.0937500000291	37.8125
4131.55320864884	105.487979468653	0.538469837712163	9.9375	21.28125	23.34375
4372.19320426955	261.637184720862	0.583185964074151	24.0312500000291	26.5625
4147.47548498113	188.669690535713	0.712171033041123	14.3750000000291	18.8750000000291	23.65625	27.6250000000291	27.7812500000291	33.0625000000291
4243.21530162988	462.433109454128	0.669221980358998	15.2500000000291	16.90625	21.0000000000291	27.3125	36.6250000000291
4130.95009902692	114.62649187341	0.763152487015237	28.03125
4392.66775732632	741.75194040056	0.688454491856574	23.875	28.1250000000291	30.4375	36.7500000000291
3870.3588469681	240.611641495471	0.804834028536932	16.03125	20.9375	35.71875
4038.99138800295	124.509279487342	0.73352911651868	18.0937500000291	23.3437500000291
4290.68705319267	143.751972435098	0.645373746684382	23.90625	25.2500000000291	35.53125	37.59375
4640.72963695382	143.289371790683	0.72363838516359	24.34375	27.40625	32.75	39.5312500000291
4159.33627835421	437.414900905015	0.498086842547192	8.4687500000291	29.0625	38.15625
4380.29835349844	378.489485576518	0.648896298465019	18.125	21.3125	30.9375
4159.42854028949	438.391183566904	0.752983475735905	32.5625
4297.45531190435	648.26868400001	0.655347539413272	23.96875	28.71875
4277.00176101807	532.505172046252	0.600050455905915	9.375	22.75
4505.7024070957	1.20238962250177	1.1017395002276	12.8784743055003	15.2222243055003	20.3472243055294	27.1597243055294	37.8472243055003
4388.32079094474	496.795347990447	0.70111547546464	21.4374999999709	24.0624999999709	28.09375	28.4062499999709
4153.65079822697	220.102278007661	0.622587185036936	14.2812499999709	22.8125
4149.16737911704	136.301681828153	0.712934822823239	22.59375	23.4375
4127.08699380916	135.253106119082	0.724040234159494	21.9062499999709	26.15625	34.65625
4131.89918177043	185.312958694346	1.07208703001401	18.875	23.65625	31.15625
4233.58437642974	257.586421596841	0.808495041478523	15.8437499999709	19.0624999999709	30.7499999999709
4100.75091414879	150.912369149553	1.06712606246812	17.6875	19.375	20.9687499999709	27.09375
4231.85578266208	367.737058312987	0.603160602771427	14.6562499999709	21.65625	26.9062499999709	30.9687499999709	33.9062499999709
4107.73756707387	190.236454223181	0.781484370779789	8.46875	12.78125	19.0000000000291	20.6562500000291	34.5000000000291
4748.92967185372	399.329201599786	0.717613433355318	23.5	26.3750000000291	33.3437500000291
4475.55039228393	227.707421974647	0.603808915086951
4085.4285953915	33.5796440706147	1.08513176501942	30.2187500000291	34.34375
4368.55326767497	150.830276570677	0.783687512972551	18.7623548460542	19.4186048460542
4494.28366050327	779.504631587482	0.677432815315352	19.3125	23.09375	24.5625000000291	27.1875	33.03125	38.6562500000291
4431.59683379289	535.717750939357	0.611660748025586	6.1562500000291	19.65625	26.4375	29.28125
4401.74081698153	158.257506162428	0.68127471184413	25.0000000000291	27.15625	37.71875
4386.82435231172	75.3003258627111	0.828477237451338	12.125	21.28125	25.125	32.96875
4370.13592871494	148.580179236366	0.696210742378522	15	19.78125	22.6875	24.125
4122.45574315196	106.032428599019	0.833725036030078	15.53125	17.96875	19.59375	23.8125	26.9375	28.375
4595.48028293431	689.870403936905	0.537534357830407	14.2812500000291	15.46875	21.09375	23.59375	25.875	28.0625
4152.6243716527	45.1223942831226	0.839063360634504	13.34375	16.3437500000291	19.1562500000291	22.84375	31.9687500000291	37.5937499999709
4374.41965264605	247.453215470408	0.773416351985926	16.46875	19.75	24.28125	29.1249999999418	30.9375	34.90625
4109.47347643199	118.121085172956	0.753151658910309	19.8125	22.5624999999418	28.1562499999418
4373.69650792487	495.609683567153	0.735422155687564	13.0312499999418	17.4375	21.4687499999418	24.4375	27.375	29.03125	39.65625
4396.28331719558	209.3174922753	0.630941963673594	13.1875	17.34375	19.0625	22.375	29.625	33.25
4450.86188533952	411.559579353116	0.728318261868419	20.7499999999418
4397.17976854624	3.88805399208972	1.14146774036015	21.4375	27.1249999999418	28.625	39.5
3122.93979679156	326.804417299341	0.883307542396662	14.5901909096283	22.0276909095701	36.4339409096283
4100.71887133181	215.486721051648	0.660054803688423	21.4375	29.25
4371.69591756545	1031.66604412515	0.658421831847394	16.375	23.8124999999418	27.625	36
4142.53404372892	373.600181903776	0.914019876644086	13.8125	20.6249999999418	21.90625	33.4374999999418
