# Supplementary material for: Millisecond-Scale Motor Encoding in a Cortical Vocal Area
Source: PLoS Biol. 2014 Dec 9;12(12):e1002018. doi: 10.1371/journal.pbio.1002018 (PMC4260785; doi:10.1371/journal.pbio.1002018)
Supplement: Data S2 — Spike timings and acoustic measurements for all cases. All spike timing and acoustic data analyzed in this manuscript are provided in .csv files, which each contain data from one single-unit or multiunit case. Rows represent the multiple renditions of a song syllable. The first three columns contain the acoustic parameters of pitch, amplitude, and spectral entropy, quantified for each rendition. The following columns present spike timings, which are referenced to the beginning of the premotor window. (ZIP) [file pbio.1002018.s004.zip › MU_34.csv]

pitch	amplitude	spectral_entropy	spikes_1	spikes_2	spikes_3	spikes_4	spikes_5	spikes_6	spikes_7	spikes_8	spikes_9
4463.61892936467	231.704219938524	0.73600666989376	20.65625	21.96875	23.375	27.0625	33.1875
4380.01031807995	326.968828213713	0.686476927682031	6.90625	18.1875	20	23.4375	25.0625
4395.70547084691	596.622729677086	0.952437770681609	15.53125	18.1875	23.875	24.59375	26.59375	30.5625	37.8125
4419.01647833658	812.525340743462	0.716742846594296	16.625	20.9375	22.65625
4460.29054295691	709.492584544777	0.753848180082095	15.5625	17.96875	21.34375	24.78125	24.84375
4092.81068680801	296.131840810323	0.653168625198675	14.40625	17.21875	19.65625	21.59375	30.53125
4451.61147101855	65.9814636957527	0.756523924352119	15.25	19.3125000000036	20.625	29.4375
4130.28879261389	111.387086758162	0.828810283451601	13.0947834816689	15.8760334816689	17.5010334816689	19.4385334816725	21.0322834816689	21.8447834816725
4486.52809435725	217.909554773386	0.794382535739453	17.2431084701748	19.7743584701748	21.0868584701748	22.4306084701748	23.9931084701748	32.1806084701748
4138.00708828325	298.407046896383	0.859260736793581	20.3125	24.34375	27.65625
4451.4804275323	464.150087929631	0.741708388165495	15.6875000000036	18.25	21.2812499999964	24.875	28.71875	30.96875
4097.62917601439	483.678096529493	0.767574975388096	15.59375	18.46875	23.03125
4111.34969277491	166.323722544359	0.689230236169072	14.1562500000036	16.625	18.09375	20.1875	21.75	23.7500000000036	28.8125
3634.77024518739	257.926203433226	0.731018692451174	17.59375	24.40625
4124.34881888529	221.115113916342	0.679711538928954	15.15625	17.84375	20.96875	26.3125
2600.07434765403	1859.374000767	0.610404992441453	3.625	31.25	35.625	38
4389.47299058669	290.655899724116	0.651555456830209	17.0625	21.96875	23.3125
4159.19027672503	208.748519492099	0.618671730768425	15.34375	18.03125	19.4375	22.3125	23.875	29.8125
4112.78850929083	191.028205932503	0.672964019486581	14.3125	16.875	18.875
4353.72300550589	186.355540963224	0.683041333807084	15.4375	17.78125	19.59375	20.9062499999927	25.4374999999927	29.6875	33.6875
4123.28687766577	26.6403080190492	0.936093156346264	13.40625	16.09375	20	28.0625
4128.43675866502	146.05912272372	0.794813206131393	19.96875	21.2812499999927	22.65625	26.3749999999927	32.03125
4119.98516264278	313.456510985031	0.517836933457423	12.40625	16.0625	17.6875	21.0625	22.5625	33.09375
4242.35331592648	279.188721719429	0.694406111388154	20.2812499999927	24.4687499999927	25.75	31.625
4155.90716167054	267.373414671274	0.634631873904816	17.75	19.53125	24.3125
4411.25386479553	214.352933963832	0.705490323839132	14.40625	17.03125	20.59375	23.4999999999927	25.28125
4625.33798991255	249.584019211104	0.783772119334869	16.7573961156231	19.1323961156231	21.0698961156304	22.6011461156304	23.9136461156231	24.4761461156231	32.6948961156231
4498.33157644736	186.244407121332	0.727185171284036	0.944896115630399	16.5698961156304	19.6323961156304	20.9761461156304	26.5073961156231	28.1948961156231
4254.42212038114	138.762551829898	0.784517476374044	16.4761461156304	18.7886461156304	20.1948961156304	21.8511461156304	32.0073961156304
4186.86247185802	88.7092210714717	0.721609352942857	14.6875	18.125	19.4375	20.8750000000146	23.0937500000146	24.8125
4598.32679483194	89.6972939234583	0.749145088377269	14.84375	17.7187500000146	19.4687500000146	22.9687500000146	26.46875	36.3125
4254.71674013002	160.928501418473	0.722300708492164	16.5625000000146	19.09375	20.6875	22.4375	24.34375
4611.90056731855	242.417416272539	0.771807489249809	12.9062500000146	15.7812500000146	18.25	19.625	22.78125	24.6250000000146	30.0000000000146
4132.0040969389	634.859038829286	0.58186518009032	13.875	30.34375
4119.98514675527	890.455081342638	0.468628342361013	14.28125	17.25	21.875	23.6875	25.4062500000146	29.0937500000146
4119.06995396732	631.877564407523	0.608865873587304	15	17.5625	19.09375	28.5625000000146
4236.34773856304	212.649377704689	0.520618268485516	14.25	16.9374999999854	18.9375	20.3125	22.46875
4217.22046358445	211.233973283785	0.695443452902655	11.59375	14.5625	15.75	18.46875	21.9999999999854	24.125
4482.4561340878	157.712211394877	0.821765585758564	15.65625	18.28125	19.84375	21.3437499999854	25.40625	31.2499999999854	38.875
4219.99063350243	416.586915209757	0.644355348200926	16.78125	20.53125	21.9375	23.46875	31.15625
4090.16102289193	182.031974314449	0.78925582834902	17.8125	19.375	22.53125	31.1875
4521.90669656107	249.935160243952	0.703972929027317	17.3333897922275	20.2396397922275	22.2083897922275	23.8333897922421	31.2708897922275
4542.64471104741	141.077245646021	0.699919127396274	16.0521397922421	18.8333897922275	20.4583897922421	22.3021397922275	23.9271397922275	27.9896397922421
4412.50292677314	1029.47780670807	0.530427298085665	15.1458897922275	18.2396397922421	19.9583897922275	25.3646397922421	28.4583897922275
4478.25179976285	347.394903438568	0.676335901292417	15.9896397922275	18.6771397922421	20.3021397922275	22.1771397922275	24.1458897922275	26.1146397922275	28.2396397922275
4473.29619156644	1130.69882337716	0.603376419440875	15.3958897922275	18.3021397922275	20.0208897922275	22.8021397922275	22.8646397922421	26.4271397922275	32.7708897922421
4135.37933725526	549.608049827991	0.73629968240053	11.9896397922275	15.8958897922275	18.6146397922275	20.2396397922275	26.5208897922275
4661.81529980301	198.280622554272	0.723178544217572	16.78125	18.8437500000146	20.5625	22	23.3750000000146	25.0625	28.21875	30.3125	30.46875
4526.0993663813	325.905378639463	0.659177140053434	13.40625	16.84375	18.21875	19.4375000000146	21.4375	22.9375	24.96875	30.8125
4525.11588439988	968.023193189461	0.575511801183688	18.53125	20.03125	21.7500000000146	23.53125	25.34375	26.8125	36.0625
4711.26893124131	1195.00019868704	0.638997474340633	7.25	16.21875	19.0312500000146	20.5000000000146	22.3125000000146	24.4687500000146	29.65625
4432.18660955955	568.604497436069	0.574158136946602	16.78125	19.03125	20.5	24.09375	25.65625
4399.80235719199	390.916493331035	0.611987527709978	18.9687500000146	25.09375	31.8125000000146
4485.78814150837	300.262230690366	0.575206693243348	17.6874999999709	21.625	23.1249999999709	26.0625	29.0625
3899.04102389682	125.3060292015	0.912805176627205	12.8125	15.28125	16.59375	17.8125	21.2499999999709	22.8125	27.2499999999709
4235.26734835108	75.1100685853281	0.835425152708405	16.125	18.96875	20.5312499999709	22.53125	22.6875	24.8437499999709	26.9374999999709	30.9687499999709
4521.37751214312	807.161684559206	0.633662752338687	15	17.4375	18.8125	26.625
4237.65125054782	253.928042672782	0.792967362199304	15.9375	18.5625	22.1249999999709	24.2187499999709	26.96875	30.40625
4474.11412705568	454.441646101019	0.74259220078715	14.9999999999709	17.59375	18.7499999999709	20.53125	22.15625	31.625
4438.04523290775	667.094019808794	0.638787379815269	16.09375	18.71875	20.53125	22.0625	23.625
4117.68679586614	298.015154671268	0.747040827143405	16	17.46875	19.3125	21.1874999999709	22.7187499999709	26.7499999999709	31.3125
4762.01976983044	64.8969135130234	0.859836820403537	12.03125	14.96875	16.4062499999709	18.15625	19.6249999999709	21.1874999999709	26.4375
4877.59739774604	350.476791013583	0.573121165035406	16.3437499999709	18.75	20.2499999999709	21.6875
4897.82451970999	599.891612440119	0.546019053745501	15.5624999999709	18.28125	21.0312499999709	22.65625	24.8124999999709	28.5312499999709	33.5624999999709
4471.72619168949	477.469809630186	0.545313839909167	16.09375	18.75	20.09375	21.5	24.84375	26.125	26.9062499999709	28.8749999999709
4504.49750890275	465.460522583566	0.609942889104567	8.5312499999709	14.1875	17.2812499999709	18.65625	20.4375	22.40625	24.8437499999709	28.8125
4469.09524537881	12.4220584505345	0.882466463392723	16.1874999999709	18.6875	20.0625	21.5312499999709	23.3124999999709	30.0312499999709
4232.05027139624	64.1650942613471	0.885026238632728	11.3796265176497	14.1608765176497	16.0671265176497	17.5046265176497	18.9108765176497	20.6608765176497	26.8796265176206
4509.75241000301	549.461821675642	0.525607554043379	16.75	19.4375	21.5	22.9375	24.6875	31.4375
4557.80947128973	299.866948718475	0.74804876391756	4.09375	14.96875	17.5624999999709	19.0937499999709	22.90625	24.28125	27.0312499999709
4843.09633064896	575.47387871724	0.649731190373187	14.5625	17.7499999999709	19.6562499999709	20.96875	22.3437499999709	24.21875	29.90625
4513.66419775583	251.636593999231	0.787542840302195	15.6562499999709	18.0625	19.46875	21.3749999999709	22.3437499999709	24.90625
4344.4184935795	328.298059219893	0.64368768001441	16.40625	18.46875	19.84375	21.7187499999709	23.2812499999709	25.9374999999709
4383.03769365434	157.993493129672	0.62195882072844	16.2500000000291	20.9687500000291	22.7812500000291	24.8125	30.6875
4358.96221745337	210.9977245986	0.598015519850272	15.9375	18.875	20.28125	22.03125	27.625
4414.59019077871	647.657793016367	0.538157377424941	9.8125000000291	15.125	17.6250000000291	20.875	23.78125	25.9375	28.65625
4461.38098898981	418.710550226524	0.606341124967716	16.1875000000291	19.21875	20.875	22.5625	24.0000000000291	33.6875
4186.9738981637	32.7783507645557	0.96776603918596	13.0312500000291	15.4375000000291	16.8125000000291	20.09375	21.8125	30.28125
4497.89559130141	491.218745176162	0.54449154120621	14.9375	19.96875	21.8437500000291	23.2812500000291	24.8125000000291	27.6875	33.6875	36.90625
4272.37247441514	64.8194721183575	0.630798458081728	16.125	18.6249999999709	20.5624999999709	21.90625	23.3437499999709	27.59375	30.4374999999709
4367.95376042814	330.181608628583	0.63910194503735	15.59375	18.1562499999709	19.5624999999709	24.375	28.4999999999709	31.09375
4335.05746243109	210.777554337042	0.601440755875723	14.3749999999709	16.9687499999709	18.5624999999709	20.4687499999709	22.34375	29.03125
4417.88758802385	354.337130999418	0.506658257117872	16.7187499999709	19.4375	20.875	22.65625	25.84375	30.8124999999709
4414.86199443657	702.62814424451	0.542699303868475	14.90625	17.25	18.9999999999709	22.1874999999709	23.9999999999709
4474.49652633833	48.8389167483713	0.769280385400391	15.46875	17.96875	19.78125	21.3125	22.6875000000291	26.0000000000291	31.0625
4537.56516674784	106.181448940227	0.790239578098886	14.8125000000291	17.53125	19.0000000000291	20.5937500000291	22.15625	25.4687500000291
4259.34044111068	297.165756026009	0.567997639208431	12.65625	16.84375	18.21875	19.875	21.59375	23.21875	28.9062500000291	36.8437500000291
4337.93740882409	383.061844531677	0.646806809747625	15.9375	18.7812500000291	20.375	22.5312500000291	23.9375000000291	25.65625	30.4375
4136.31889023706	51.6941603497366	0.658724895717908	17.5	19.8125	21.3125	22.84375
4077.60992303978	128.427010078288	0.914435013101712	15.6562499999709	18.15625	26.5312499999709	29.8125
4365.51165972601	231.880056935901	0.729853128109891	15.21875	17.875	19.4999999999709	21.25	22.65625	25.40625	29.1249999999709
4496.89265782056	77.7258046336727	0.933139593524666	15.375	18.53125	25.53125	29.5312499999709	38.09375
4231.47929665554	823.75145763096	0.732154445155084	12.7922523802845	15.7922523802554	17.8547523802554	21.0735023802554	27.4797523802554	27.6047523802845	28.7922523802845
4146.57413281613	114.768787135737	0.846543032308257	15.09375	21.125	22.90625	24.875	29.53125
4035.90130803226	275.005752753999	0.85182362549001	8.34375	18.9375	21.125	30.40625
4090.29097302519	194.695738835198	0.848366998560894	18.6875	32.125
4639.38640500694	182.356346317045	0.560586503878474	15.0625	17.8125	19.25	20.78125	22.59375	24.7499999999709
897.26477585392	27.4061091964054	0.634585057731454	20.9999999999709	23.4375	25.7499999999709	27.21875	28.8124999999709	30.96875	34.5
3880.46635408128	9.55484304272233	0.922421216376262	12.1249999999709	14.40625	18.5312499999709	21.28125	26.5625	27.5625
4489.09376394788	171.520242155512	0.84644002216122	16.40625	18.6562499999709	20.0624999999709	21.6249999999709	23.4374999999709	27
4121.49247687104	273.38337355954	0.87700287623586	16.5	19.9999999999709	21.71875	23.15625	32.53125
3940.93232005878	472.238436201054	0.817941772167167	12.25	15.40625	17.09375	19.09375	21.28125	28.5625
4088.29378671413	275.260044432775	0.825326727238514	15.09375	17.7812499999709	19.4375	21.4062499999709	22.75	24.6875	26.75	31.6875	35.75
4470.55719849351	680.53285777408	0.578595474033127	16.46875	19.6875	21.6875	23.09375	25.0625	29.28125
3915.6737495588	74.2053578505664	0.8750871164807	12.9375	15.625	17.03125	18.53125	27.0625	28.3749999999709
4473.87567382582	654.825635596895	0.742795085451538	14.6249999999709	17.1875	28.40625
4215.72738779176	199.051418784268	0.895358121382329	15.8437500000291	18.21875	19.7500000000291	22.8437500000291	24.46875	31.0625
4133.92460918861	119.742272874925	0.787707217822523	17.5624999999709	20.8125	22.15625
3951.59043514666	415.345192478281	0.814840113448833	15.96875	18.8125	23.75	32.28125
4356.14806734826	322.653994715818	0.984714466969522	15.9375	18.46875	21.625	23.21875	27.34375	29.5625
4289.52902806247	622.125040654173	0.768714242679762	15.84375	18.09375	22.96875	23.84375	26.15625	32.0625
4562.41169493197	456.366046471462	0.71107924910899	15.34375	18.9375	20.625	22.34375	24.375	29.40625	39.40625
4473.17422535294	406.089836785138	0.658448506215218	14.90625	17.8125	19.2499999999418	20.6875	22.6875	30.34375
4181.12481045915	313.311037155168	0.78823572351815	17.21875	19.46875	20.96875	24.0625	32.40625
4304.9453397746	237.872322416856	0.813939272553199	16.03125	18.65625	20.1875	21.6874999999418
4147.06995159238	220.93563450211	0.898778811306284	16.46875	18.7499999999418	20.25	21.9375	23.2187499999418	30.375
4467.32852320289	1555.60550274328	0.663567175141605	14.28125	17.15625	20.34375	22	24.7499999999418
4467.89047643863	454.201124246365	0.779251851513011	16.46875	18.78125	20.25	21.75	23.40625	25.9375	27.90625	31.90625
4420.92949708161	1566.60549512902	0.628638743465751	17.65625	19.15625	20.6875	22.375	24.3125	26.15625
4233.07435444854	371.650738059861	0.989136696514374	17.53125	20.34375	24.1249999999418	25.625	32.21875
4392.15217455295	101.677891902956	0.779628536439001	11.3125	19.4375000000582	21.0937500000582	22.8437500000582	29.40625	29.96875
4403.23676601128	70.2967663569758	0.793257127778001	19	21.65625	23.125	24.78125	26.6250000000582	28.46875	35.7812500000582
4406.76549937362	201.215389226253	0.670378760809272	17.21875	20.03125	21.40625	23	23.65625
4400.952410426	465.801510311154	0.571263107758783	15.1875	17.8437500000582	21.4687500000582	23.03125	27.40625
4380.5004833847	1293.99924947538	0.553793025074915	16.8125	18.9687500000582	22.96875	24.84375	31.375
4492.8484501685	251.58484009217	0.620434752285761	15.6562500000582	18.03125	19.625	21.375	22.8125	22.9062500000582	26.2500000000582	32.4375000000582
4442.68501704288	59.7653380442443	0.616294532751305	15.6875000000582	18.5625	21.90625	23.375
4407.92665026324	257.062814390454	0.594360428248242	15.03125	18.4375000000582	19.8125000000582	28.96875
4423.26675597147	488.297810532014	0.522268525269024	16.5	29.71875
4494.36871034905	356.747225737422	0.526958855405742	15.9375000000582	20.125	21.90625	23.875
4376.67784301096	169.451993453865	0.80279775584526	15.3125	20.2812500000582
4373.610939039	210.044700944378	0.61759036575511	15.2500000000582	18.21875	19.59375	23	29.40625
4487.42294933326	50.4246460797986	0.66888565233277	11.65625	14.5625000000582	16.09375	17.9687500000582	19.5	21.3125000000582
4380.73226721397	183.227107887229	0.545334340937383	15.40625	18.125	19.5625	21.25	25.8437500000582	28.8750000000582
4350.17189457088	507.470574706899	0.565639823329878	16.4375	18.65625	20.3750000000582	23.5312500000582	25.21875
4309.51735258789	192.723459302093	0.67725463152924	16.0000000000582	18.34375	19.8437500000582	22.1562500000582	24.15625	27.03125
4357.43626583974	761.015631597404	0.672087365811594	16.5625	19.4375000000582	21.03125	23.0625000000582
4400.08099513984	334.272760135141	0.576476481336852	14.53125	18.75	20.9375	23.3437500000582	38.6250000000582
4121.37731202218	438.487824478063	0.711448003806	16.21875	19	20.625	22.4375000000582	26.59375	27.5000000000582
4116.53749280607	138.33699383904	0.895692635945362	3.00000000005821	13.3125000000582	15.71875	17.5937500000582	19	22.9375	23.9375000000582
4379.93608570129	418.890074626882	0.728020824442242	1.15625	15.8750000000582	18.3437500000582	19.65625	21.1562500000582	22.78125	24.4375
4405.66940860795	204.512157162502	0.622346084887318	16.3125	17.6875	18.96875	20.90625	22.3437500000582	23.8125000000582	28.34375
4393.12257508687	125.045935998507	1.00386990695156	16.125	18.90625	20.3750000000582	24.3125000000582
4356.48595948019	397.554927638103	0.63241232737085	15.03125	17.28125	19.90625
4382.03847084041	179.729222600158	0.672248230707719	15.78125	16.9375	18.28125	20.1875	23.34375	24.8125	28.5312500000582	30.78125
4089.9559478974	195.086317917738	0.962608859712192	18.28125	19.7187500000582	21.34375	31.28125
4175.84664831405	157.515074191945	0.567329859134795	16.09375	17.8750000000582	18.7187500000582	20.34375	21.875	22.84375	25.46875	30.09375
4136.92693786325	397.074806169286	0.556078753134955	16.34375	19.21875	21.0625	22.46875	24.34375	27.0937500000582	29.75	31.5625000000582
4720.72131550983	354.829483986407	0.680917275885183	14.28125	18.09375	26.1875	32.03125
4500.7878136171	108.266255314608	0.709565640925794	14.96875	17.5312500000582	19.1875000000582	20.75	22.2812500000582	23.59375	23.7187500000582	29.8125000000582
4165.4866309864	461.195149627503	0.50037410303536	12.125	17.9062500000582	19.71875	21.1875	23.8125	28.90625
4185.91600783118	490.172291660648	0.687860668324256	14.875	16.96875	21.59375
4045.27784448053	125.254085989089	0.707306707024264	14.53125	16.6250000000582	18.5625000000582	20.0625	22.1562500000582	24.28125	33.96875
4223.03208949811	1026.79451971162	0.565947254791155	15.375	17.53125	21.4375	22.90625	24.9375000000582
4122.84275652212	1057.52492859777	0.498393983931084	11.1875	14	15.6875	19.53125	21.46875	26.84375	28.8750000000582	33.40625
4209.45110003407	669.289567118027	0.513916849341868	13.9375000000582	14.7812500000582	17.40625	19.03125	20.8750000000582	22.5	24.5000000000582
4123.71241813016	37.1629147198215	0.885863122514545	15.625	19.65625	25.40625	31.40625
4131.26835661961	313.105990403839	0.705492400265713	15	19.8437499999418	22.1249999999418	26.9375
4234.9274701537	169.061797675282	0.761031122446857	14.6875	17.3124999999418	20.78125
4457.04542829605	245.702422995445	0.74496426808117	14.71875
4226.91425129255	316.753355299797	0.571953309294955	6.49999999994179	12.78125	16.2812499999418	25.8125	32.1874999999418
4153.13522266215	272.504606790008	0.723993552161548	14.09375	16.90625	18.34375	19.7499999999418	23.375
4173.52801978937	786.350503653081	0.747433382106963	18.2499999999418	19.96875	22.9374999999418	33.09375
4729.4927032495	152.082849502172	0.670984197894167	17.0625	19.28125	20.8750000000582	24.25	26.90625
4477.82458929088	100.636561124209	0.920897151625827	16.03125	20.53125	22.0000000000582	23.5625	25.0937500000582	27.78125
4155.16264365089	457.26875171389	0.913590395063132	20.0625	21.5	23.5312500000582	26.1875	30.25
4407.53644904287	272.903147730646	0.711596860971276	15.2812500000582	17.5625000000582	19.15625	26.375	28.6875000000582	28.8125
3696.90612607561	126.144777289984	1.01855709930219	19.9687500000582	26.25	29.78125
4145.54127549771	253.138156537191	0.712433273384155	14.34375	17.2500000000582	20.8125	31.15625
4120.62343262177	477.503089295112	0.782068122907925	15	17.78125	19.125	22.4375	28.1875000000582	28.96875	38.875
4175.06427029938	293.901444754593	0.668580438523979	15	17.1875	20.1875000000582	30.59375
4165.51402244025	268.518881870797	0.733022954826158	8.78124999994179	11.40625	14.0624999999418	15.40625	21.6875
4119.25178855748	213.994167991051	0.719469654182377	18.78125	20.2499999999418	21.75	23.3124999999418	24.875	24.9687499999418	26.34375	29.65625
4506.70063631388	115.495712617099	0.956696657110871	17.96875	20.125	21.53125	23.1875	25.0312499999418	27.0625	34.71875
4246.1213465584	202.998808838804	0.768521785672196	15.1875	20.9375	22.6249999999418	24.15625	26.34375	31.3124999999418
3687.83113703483	193.795390095791	0.791541650142378	8.68749999994179	13.09375	15.78125	17.6249999999418	19.71875	21.21875	22.46875	29.21875
4131.80531906383	626.692810287502	0.853006234740076	15.90625	18.375	24.59375	32.84375	36.6249999999418
4539.3337535468	261.136560495518	0.664219874776392	15.7812500000582	22.65625	25.375	30.78125
4125.08773772043	152.062703623722	0.655604151439958	10.40625	14.8125	17.5312500000582	19.40625	23.78125	29.375
4126.41664195932	331.58935295055	0.693343862640716	16.125	19.5625	21.5625000000582	23.2812500000582	28.8125000000582
4393.95575420125	399.708049327956	0.737664629769327	16.40625	19.09375	21.15625	23.71875	24.8125
4227.04384742264	234.454354183414	0.796410157849479	18.1875	19.90625	23	24.625
4137.04476340951	315.072473620552	0.736021367001506	16.75	19.3125	21	22.75	24.4375	25.9375
4258.91501766433	239.817857641301	0.76282277037643	15.5	17.90625	24.0624999999418	25.0625
4352.0126312942	384.838504245434	0.667019792335025	16.28125	18.40625	22.65625	23.96875	24.21875	30.4375
4163.54154876721	335.972752639412	0.644835155469669	18.75	20.375	21.84375	23.6874999999418	29.34375
4430.87854785332	1540.08595931997	0.595266930882247	16.1875	20.1875	25.75	30.96875
4145.99338393023	255.549543219534	0.875798150229464	6.28125	14.40625	17.09375	19.28125	29.96875
4131.5973861177	450.957424431261	0.744167948362143	11.5625	20.15625	27.125
4133.02492934959	656.864282645995	0.737687127073028	14.65625	19.78125	24.28125	29.8125
4428.25317740369	534.392455978281	0.638881763231557	16.3125000000582	18.5312500000582	21.6875000000582	23.4375	29.2500000000582
4500.86652368765	371.499956586028	0.644601060240465	15.21875	17.5625000000582	20.78125	22.15625	29.8437500000582
4461.38835790907	669.163897789643	0.586803069898182	16.78125	19.34375	22.5312500000582	24.2812500000582	38.2500000000582
4578.03055921529	372.274122611342	0.686603377613184	6.87500000005821	16.5625	19.40625	22.5312500000582	24.96875
4120.8983944926	64.8431346155415	0.998670382358293	15.125	17.7187500000582	19.6875000000582	28.3125000000582
4621.62940171121	84.7997419662222	0.775789960538835	16.9062500000582	20.6875	23.9062500000582	30.3750000000582
4647.6030833519	141.087885043915	0.80583801428817	18.4062500000582	19.96875	21.6875
4448.05558918321	232.669621969608	0.680182961932271	12.9687500000582	16.15625	18.5312500000582	20.0625	25.96875
4338.9610150556	810.070784805446	0.557022488061324	15.9375	18.4062500000582	19.7187500000582	22.5312500000582	24.375
4419.61645858623	492.543648622886	0.601784665604865	17.5625	20.40625	21.6875	23.2187500000582	26.21875	28.5	32.5000000000582
4751.97419038077	136.368175174875	0.822241685420698	15.71875	18.40625	19.9375000000582	22.59375	24.3125	39.53125
4375.81970505445	386.978751773334	0.536777501935747	18.625	26.78125
4331.27998917846	889.081088708389	0.529541438757766	8.8125	15.5625	18	19.5625	21.40625	37.25
4288.7060068542	495.673032275356	0.622616049174504	19.78125	21.3437500000582	24.21875	31.15625
4281.43814276503	425.627595219101	0.611934819286508	14.5	17.21875	18.8437500000582	22.4375	24.5	28.21875
4244.44993881863	980.361603549405	0.526427947342061	16.53125	18.9375	21.625	24.59375
4352.12235854079	910.903922710464	0.552935076676624	6.5625	14.65625	17.40625	20.90625	28.71875	31.7500000000582
4286.46404559513	226.509217767741	0.88714565302534	12.34375	14.6875	16.3125	19.46875	21.4375
4464.17664025402	289.09734015383	0.640347528939507	17.4375	18.96875	22.71875	30.65625
4719.4091032197	278.485493930707	0.740154111260617	14.9375	17.40625	20.4375	22.125	23.53125
4513.23780397715	362.865785672791	0.625305126767621	15.34375	17.6875000000582	19.125	26.0937499999418	30.5000000000582
4393.34228920674	787.523780606677	0.56247723344252	15.625	18.40625	19.8437500000582	21.40625	23.1250000000582	24.8125000000582
4373.54665845576	797.169812536151	0.512070333306679	15.1249999999418	18.2812500000582	19.84375	22.65625
4387.4152156831	979.713436602451	0.537026207931786	15.875	19.71875	22.71875	24.25
4307.490558112	577.077142711426	0.633951885333987	16.4375	18.8437500000582	20.375	26.9375
4401.78972557502	741.157903330979	0.472627203952169	16.21875	18.5625	19.8125	25.8125	28.1875
4189.25579792225	274.242173251998	0.618594730032629	12.15625	14.8125	19.5312499998836	21.1874999998836	22.46875	26.71875	33.375
4255.45053188852	399.512269566666	0.604958707289315	16.90625	19.4062499998836	21.0937499998836	24.375
4462.19708065403	676.766576052438	0.608803271171625	19.09375	21.9375	30.875
4369.94646335089	1359.27095052762	0.650179279848992	14.90625	17.25	21.53125	24.1875	25.15625
