# Supplementary material for: Millisecond-Scale Motor Encoding in a Cortical Vocal Area
Source: PLoS Biol. 2014 Dec 9;12(12):e1002018. doi: 10.1371/journal.pbio.1002018 (PMC4260785; doi:10.1371/journal.pbio.1002018)
Supplement: Data S2 — Spike timings and acoustic measurements for all cases. All spike timing and acoustic data analyzed in this manuscript are provided in .csv files, which each contain data from one single-unit or multiunit case. Rows represent the multiple renditions of a song syllable. The first three columns contain the acoustic parameters of pitch, amplitude, and spectral entropy, quantified for each rendition. The following columns present spike timings, which are referenced to the beginning of the premotor window. (ZIP) [file pbio.1002018.s004.zip › MU_35.csv]

pitch	amplitude	spectral_entropy	spikes_1	spikes_2	spikes_3	spikes_4	spikes_5	spikes_6	spikes_7	spikes_8	spikes_9
4361.33723598654	331.695930230792	0.649016260511463	14.125	16.8125	19.4375	27.375	29.71875
4597.66906207227	505.496390208489	0.611025425498492	12.15625	15.21875	16.8125	19.59375	28.625	30.40625
4339.55160705831	362.873333705882	0.686960963028896	23.53125	25.96875
4339.0536991154	537.094210280561	0.656267489329114	31.46875	37.90625
4352.44204553971	2038.19608112647	0.57230545478394	15.53125	17.0625	21.1875	21.25	23.59375	33.625
4529.06382181765	1108.32696706742	0.789244768056207	16.5625	21.90625	32.09375
4366.96493291854	773.948992859306	0.459460908914356	5.46875	12.875	17.0625	18.84375	25.5625	26.5625
4631.95498789714	151.235964155112	0.598206534406248	13.4374999999964	16.4375	18.1875	19.625	22.6875	26.0624999999964	32.65625
4147.07817611705	61.574882213907	0.839069553730393	17	18.65625	20.09375	20.1875	22.25	28.5	31.25
4499.73175073183	121.057405521718	0.77481858099873	16.21875	20.84375	23.5937499999964	24.8125	27.4999999999964	38.25
4525.94177527446	282.332555815678	0.771219312613755	20.0312499999964	22.4687499999964	25.84375	28.8125	31.53125
4339.01132900084	237.858978866873	0.686905974271126	13.40625	17.75	19.0625	20.96875	29.03125
4380.3719559344	85.5713046431244	0.608905244795535	15.78125	24.5
4140.51803405806	255.348180621758	0.817750595259381	26.40625
4249.88524088311	562.732692799794	0.549692983011402	16.53125	23.78125	28.1875	29.3124999999964
4364.53538744241	33.2680027147773	0.7920276888715	14.75	17.375	24.125	38.53125
4612.82084624461	1329.91038398769	0.679229529111183	20.15625	25.5	26.90625	28.65625	29.75
4334.15976268688	324.9018776701	0.8978902388328	18.59375	22.53125	24.1249999999927	26.03125	27.53125	28.9374999999927
4394.88548232512	698.038793392465	0.540155300737496	15.96875	24.65625	28.875
4394.86985474408	611.963620105923	0.54392082444695	16.09375	26.1875	28.0625
4442.29638078107	784.286069706553	0.601510751699655	19.0625	24.3125	26.375	33.6875
4366.77219713405	838.538105348308	0.604071577767689	0.374999999992724	16.25	17.75	24.9375	26.71875	28.96875	31.40625	37.125
4338.9911756114	611.852853594685	0.641632837303554	29.7187499999927	37.3125
4307.05679606986	131.50835200886	0.911042472887482	10.5	13.21875	17.15625	39.59375
4637.43901474147	280.492756722572	0.85866754773428	15.5624999999927	25.65625	29.6562499999927
3913.8293406504	383.787680459321	0.849424579884467	8.59375	10.59375	11.875	14.8125	22.875	24.6875	26.34375
4245.42094094306	216.529809603633	0.779344952973459	21.71875	23.84375	27.53125
4152.56457510169	259.355701258359	0.908549981671354	10.25	15.21875	20.75	20.8125	20.875	22.75	23.4375
4326.40963706561	551.040431496909	0.533289739915713	6.59375	23.9375	26.59375
4628.21077077571	74.0924642728305	0.935104225340805	18.5	27.625	27.6875	32.53125
1752.05969039852	3.90688945902918	0.899482842015059	12.78125	21.625	23.8125	25.46875	35.03125
4593.70530756566	152.292830049718	0.784988525106684	19.375	20.84375	27.9374999999854
4725.42005514316	226.771540146831	0.817223026241762	12.40625	17.4375	22.15625	24.15625	24.90625	32.375
4557.6912604913	362.064449960629	0.697020854382207	16.28125	18.21875	22.59375	25.09375	31.4062499999854
4543.03511181128	211.283881802011	0.782624934844798	12.65625	15.5312499999854	17.21875	25.65625	29.3125
4555.52880915343	97.108295715786	0.914335180894076	16.7187499999854	26.09375	29.65625
4299.85163682276	100.659738923596	0.891814542156465	11.5625	14.40625	17.625	22.2812499999854	29.625
4644.09654510298	249.065604624148	0.71161435237958	22.03125	32.8124999999854
4246.26043023824	193.497365156455	0.788282370392206	12.0625	24.40625
4599.76683847745	581.809276391754	0.686315779070118	15.625	22.25	24.0625	25.53125
4048.26923849659	159.61679794166	0.873548314998332	12.4999999999854	15.2812499999854	18.34375	24.7187499999854
4605.39676370761	612.086926360672	0.774904210751186	12.90625	19.1562499999854	24.625	28.0625	29.375
4647.38428453004	161.171241965069	0.64501405276976	16.5625	19.84375	26.375	28.96875
4636.16933907989	349.298424201954	0.650039767993707	16.9999999999854	24.7500000000146	28.0625	29.5625
4632.12110804498	208.774390390639	0.819408385447152	16.0625	20.5625	25.15625	26.8125	28.3125	34.125	38.8125
4642.89332146335	388.247965292406	0.651309190350502	1.21875	16.5625	19.75	21.84375	27.46875
4506.87824277307	257.040545185398	0.671945813136834	22.625	24.3125	26.25
4627.11058947353	453.42025947018	0.772167770300144	13.09375	17.21875	18.75	29.125
4645.0447321528	444.047369391922	0.549573566680097	17.9375000000146	22.375	25.84375	27.53125	31.65625	33.4375000000146	38.78125
4645.72202829653	309.286052882083	0.773424787893774	13.71875	16.34375	17.90625	19.71875	21.1875	23.75
4046.73495023034	81.9007792517739	0.855867365503482	12.375	19.4375	21.3125	22.4687500000146	24.46875
4662.41339016423	424.505183508024	0.66470407021742	3.81250000001455	12.5312500000146	15.125	17.0000000000146	23.59375	24.96875	29.3125
4321.71005359499	453.318903498434	0.793234061653738	7.53125	13.46875	17.96875	21.75	26.2500000000146	27.5625
4360.1209835741	307.897497483677	0.814032935201964	13.65625	16.65625	19.84375	21.7812500000146	25.9375	28.15625	29.65625
4364.50435233247	480.995486918381	0.69916288632791	14.7500000000146	23.71875	27.125	38.1875000000146
4641.74769319639	248.231968480883	0.672603204095265	13.25	15.5	25.6875	29.1875
4363.69444975204	87.4305954394563	0.837256734088267	13.5625	22.0624999999709	28.15625	29.75	30.8125	37.78125	39.96875
4421.12134351394	816.647848221286	0.773985123077354	9.90625	14.375	23.5625	35.3749999999709
4332.57455884613	297.131599274776	0.747361758865225	12.84375	15.0625	17.0624999999709	18.71875	19.90625	23.4687499999709	25.0625	26.125	30.40625
4352.45592505583	279.124151995777	0.67226198677743	24.40625	31.6249999999709	36.875
3982.0341997535	190.603750694591	0.899966352841318	22.7113088924962	23.8988088925253	26.7113088925253	27.6488088925253	34.5863088925253	39.0238088924962
4263.62161652988	263.063527708198	0.699261971870579	30.90625
4627.1902148204	407.757662562932	0.530772866698599	18.1562499999709	21.6875	29.25	33.1875
4352.07167311068	382.659196433114	0.786669103648769	21.25	22.34375	25.9375	35.46875	37.9062499999709
4333.61357407968	427.971058715835	0.72219398741879	13.71875	25.84375	28.4375	30.4687499999709	32.6875
4332.00067935435	442.315902299077	0.850476113288988	16.59375	18.28125	19.9375	22.375	26.71875	30.25	33.84375
4281.66086467972	816.180604394061	0.743719257326683	15.75
4315.67571803595	911.264757530684	0.803752097068421	0.15625	15.09375	23.71875	25.5625
3913.81826466707	422.927583476962	0.788075182496034	21.15625	25.96875
4356.40226269321	411.708071510083	0.748273188470269	17.25	25.3125	30.4375	32.90625	38.375
4599.05741467995	124.943338863766	0.735320507430009	10.875	13.53125	15	18.4375000000291	21.625	23.0625	30.1562500000291
4366.36123202646	487.569802384627	0.546294504300783	14.375	16.65625	18.78125	19.78125	28.75
1002.32784327909	334.83357943697	0.527234713039048	1.7812500000291	13.34375	28.0625	33.9375	37.1875
4359.71472176273	552.236781544548	0.717810250926205	14.65625	15.875	17.7187500000291	24.75	26.71875	29.25	36.53125
4370.47978751953	568.923416137801	0.808797006460955	12.78125	15.21875	25.5000000000291	34.84375
4282.4079167383	324.351477682436	0.748731412692535	13.34375	19.90625	25.40625
4360.63494153566	222.943771809029	0.794614556472179	26.9375000000291	36.15625
4160.8187879608	574.076884269849	0.815816653240779	18.25	26.25	29.9375
993.452659711922	205.390225872219	0.584744137660587	4.53125	5.78125	9.09375	21.0624999999709
4501.13526147855	370.058219177155	0.698620636151121	1.125	14.90625	17.71875	19.09375	25.15625
4498.50206371503	478.255818122386	0.680419798274351	16.46875	26.53125	29.625
4374.5622013709	696.436628987073	0.66649031357145	14.5625	20.78125	27
4675.03916798213	818.770856005397	0.754519127697861	15.5	24.4999999999709	27.8437499999709
4621.33335114179	483.060255206571	0.815944661946477	15.71875	17.3124999999709
4744.70281848593	231.250602749932	0.7043634089149	17.8125	19.875	25.15625	31.625	38
4605.02562611607	269.592361672006	0.735928963851975	13.875	16.46875	18.34375	20.03125	21.78125	28.71875	35.125
4339.39960469999	377.662591648209	0.60482065037216	13.7187499999709	19.90625	21.75	28.625
4443.64846533547	473.6624424749	0.687194477494598	13.7499999999709	16.03125	17.3749999999709	19.3125	21.25	23.375	31.71875
4355.10298890506	753.071273590708	0.846860745127773	12.125	18.7812499999709	23.96875
4148.61707612472	47.0673461680024	0.910624662389508	12.59375	12.75	32.03125
4360.47963158873	510.516727466214	0.769848834101352	15.84375	17.71875	19.6875	21.96875	24.21875	29.28125	39.9375
4364.40956187588	1532.5451807472	0.484833709954957	11.84375	17.53125	19.5625	23.28125	25.25
4359.23016363123	260.131387832437	0.699224182415489	11.6641260162287	14.1328760162287	15.8828760162578	17.4453760162578	35.1328760162578
4647.61543722765	632.426235480191	0.568690260872058	13.2266260162578	17.6641260162287	26.1328760162287	27.6328760162578	29.8203760162578
4459.56610064354	176.365948573016	0.592892684759005	16.1016260162287	17.8203760162287	19.3516260162287	24.3828760162578	28.2266260162578
4411.10632427204	573.415502903028	0.792717680747702	17.0391260162578	21.1328760162287	25.3516260162287	27.1016260162578	28.6016260162578
4405.53659532805	496.884759243999	0.576103539341759	17.8516260162578	19.8203760162578	26.4766260162287
4284.51965786094	363.388584518567	0.642037234340574	21.2578760162578	22.3516260162578	25.3203760162287
4539.96384121394	380.120148330228	0.631594316716188	17.5205933830293	19.0830933830293	21.0205933830293	24.8330933830293	26.9268433830293	31.5830933830293
4462.49984220765	1122.85435076826	0.649043809665191	16.8955933830293	23.1143433830293	24.9580933830293	30.2393433830293
4392.51961116719	769.567302554373	0.654635237404274	16.1143433830293	17.6768433830293	20.8018433830293	22.5205933830293	24.0205933830293	25.4893433830293	27.6768433830293
4100.87387658126	951.387407941384	0.695897512874185	10.1151002349216	13.2713502349216	15.0838502349216	16.6463502349216	18.4276002349216	20.8026002349216	23.3963502349216	26.5526002349216	39.4901002349216
4135.41568369141	237.392958811716	0.788162065877947	15.5518433830293	17.5518433830584	24.4268433830293	25.9893433830293	27.1143433830293	30.6768433830293
4141.52119539857	317.143479823575	0.912143032645842	14.0830933830293	16.5830933830293	27.1455933830293	28.3643433830293
4731.74850519835	251.659146496099	0.615041605508816	18.15625	20.15625	27.65625	32.71875
4727.01512034635	558.633217629296	0.601087667340819	11.0624999999709	16.2500000000291	19.0937499999709	24.53125	26.0624999999709	31.9999999999709
4324.34069795069	149.434175262618	0.73664911577995	12.875	15.59375	17.5625	19.34375	20.90625	29.34375
4702.14444897901	159.96003253233	0.746080927004245	13.5312499999709	17.90625	21.53125	25.625	25.7812499999709
4373.19286396614	224.373744939686	0.787963428320953	6.46874999994179	12.375	15.0937499999418	17.96875	20.84375	23.1562499999418	28.4687499999418
4372.26170914162	189.730321176639	0.800860961840874	13.625	15.9687499999418	17.75	19.5624999999418	24.3124999999418	26.0937499999418	27.25
4382.06189727017	179.883762356241	0.814216833889805	13.4375	17.4374999999418	20.8749999999418	22.7812499999418	28.46875
4374.60619156119	268.141994824141	0.631151360622146	16.96875	18.53125	23.3750000000582	26.75	28.28125
4381.57201248612	165.422432908148	0.887807827293639	11.4571359436377	14.5821359436377	16.2071359436377	17.6446359436377	22.7383859436377	24.6133859436377	32.3633859436377
4251.52283832396	247.029164391181	0.748294330034296	11.96875	17.375
4599.48175577744	455.027093260843	0.654780609264838	11.5533047101926	16.2408047102508	20.7720547101926	23.8970547101926	27.3345547101926
4262.88467403176	499.83834163694	0.693281032673832	16.09375	17.78125	25.59375	38.65625
4186.93728883618	628.939723742082	0.662955728823542	15	20.03125	22.09375	24.625	30.15625	39.75
4278.81550755785	256.019689526146	0.634823665002256	14.90625	21.21875	23.6874999999418	23.78125	25.8125	30.1875	36.625
3996.0491120158	35.7588325507168	0.916874853351209	15.71875	23.75	25.6875	27.78125
4224.47248717011	231.505118932906	0.707566611379626	12.875	17.8125	22.5	27.5624999999418
4276.59047168658	919.398283232024	0.734834667779677	21.21875	23.0625	26.28125
4251.98273798975	890.131696358818	0.760237112780794	23.125	31.71875
4245.45974518673	156.590572539978	0.791518962638113	13.40625	15.90625	17.53125	21.65625	25.7187499999418	31.8749999999418
4593.40147687031	305.859582240221	0.635022674189981	13.90625	16.28125	19.53125	24.71875	27.5
4740.64830390809	154.709731101927	0.821946770709439	16.2812500000582	17.9375000000582	19.5	21.0312500000582
4414.86321747573	73.5544432786674	0.828663748810781	13.5	16.3125000000582	20.5312500000582	20.625	28.8125	31.5625
4433.02241283098	228.909751602345	0.765828155836198	14.9375000000582	17.40625	26
4299.82249374208	800.033998253864	0.685108861346063	13.78125	16.0625000000582	17.65625	28.0625000000582
4358.31954654458	714.33052873531	0.634275934230908	12.875	16.875
4404.4759826934	364.61171295147	0.724745188066426	18.125	26.21875
4382.07428064649	378.877841549832	0.590966090423851	16.625	23.71875	25.03125	25.3125	26.96875	29.15625	35.65625
4689.53734705882	99.1709621042192	0.857612729816383	13.75	18.25	20.75	23.4375	25.21875
4264.81416672281	615.300303847774	0.757812689027323	21.4375	25.2812500000582	30.625
4365.59605537659	66.0851122567414	0.847047897976285	26.6250000000582
4348.37205388658	740.855677823323	0.693834575136326	14.3750000000582	29.28125
4337.50296966214	571.936953723006	0.635151116626615	12.09375	15.03125	17.4375	24.3125	26.125	28.6875
4283.51656423688	754.950115264312	0.676259313620258	24.71875	27.46875	30.625
4327.05674324093	723.839747847093	0.736080519146505	11.875	16.1562500000582	17.71875	28.1875000000582	31.65625
4274.61503803538	726.415574407292	0.7942652784908	17.90625	21.625	25.9062500000582	30.84375
4358.53065280781	856.835542515258	0.707025813904133	16.90625
4883.25196485422	135.745842502313	0.691783069715064	16.34375	24.71875
4276.66624560932	54.1883273501011	0.782391928447567	10.6562499999418	14.03125	20.9999999999418	24.75
3893.239381752	4.09757561938372	0.974761234210244	10.71875	15.8125
4388.16156543585	420.965934876941	0.893528743807534	13.65625	17.90625	27.875
4338.72012489914	420.694917018258	0.701693733434894	13.59375	17.96875
4259.54693021524	791.036362926603	0.737047646378682	11.65625	14.125	16.71875	19.0625	24.75
4402.4709536291	321.929207397394	0.779751283242859	21.9375	33.40625
4289.41432524121	562.477461895589	0.69162413432474	10.96875
4361.43875331948	463.16941232405	0.802287930618636	13.65625	21.375
4767.95855827961	70.5306452588376	0.801758811343241	12.9375000000582	15.90625	19.0625000000582	20.5625
4509.55698441056	304.3918038096	0.650000795064387	12.5000000000582	16.625	25.3125000000582	26.625	29.2812500000582	39.5
4495.82340761518	984.198660825129	0.784735549371296	11.0316601181985	12.5941601182567	14.3441601181985	16.1566601181985	19.2816601182567	27.8129101181985
4440.69727337658	740.891768877585	0.638811297883202	12.53125	17.40625	19.5625	23.9062500000582	25.5625000000582	27.1875	33.03125
4411.12375743152	756.711569538137	0.552498035524717	16.46875	23.3750000000582	26.6875000000582
4221.93615247036	287.908568126326	0.641295370250893	12.9194664989482	16.1694664990064	22.7632164989482	24.2632164990064	26.2319664990064	33.4507164990064
4400.57120833948	940.712643550439	0.637341489136092	14.5	15.7187500000582	19.3750000000582	21.125	21.1875	35.75
4480.23286080549	546.26621830301	0.682590016117844	14.5625000000582	17.03125	18.4687500000582	21.5	23.2187500000582	25.28125	27.7187500000582	33.15625
4608.4745961314	471.880115476291	0.620842294994258	14.1250000000582	16.9375000000582	25.0000000000582	28.4375
4651.07049525178	144.64776842504	0.77953837199641	11.28125	13.9062500000582	18.78125	23.8125
4370.92610739762	239.043348086133	0.744931973069844	16.3437500000582	18.5625000000582	21.9062500000582
4485.71619034694	537.89668833054	0.605010936828451	23.34375
4363.0415612233	1106.87721306366	0.694135991368404	16.34375	24.9375	28.28125	30.1875
4332.20856490492	835.804326911614	0.815724902802844	19.5
4376.0560609699	238.488330232274	0.586488517921237	14.5625000000582	15.8125	23.9375	26.1875
4387.3510069506	639.160727620605	0.594254299049919	9.5	12.5625	14.0937499999418	14.9999999999418	17.1874999999418	18.5937499999418	26.9374999999418
4475.19420866766	359.350190010653	0.638529749335119	12.4976153983735	27.6226153983152	33.2476153983152
4419.38175725916	441.80250001305	0.618247507491175	5.6875	12.9999999999418	15.90625	19.3125	23.3749999999418	23.5	27.2499999999418	28.9374999999418
4464.79385001991	1147.29069611966	0.602080674077374	12.4999999999418	16.0312499999418	17.625	21.3437499999418	24.1562499999418	24.4687499999418
4392.85131955623	1446.81838154463	0.558405783427637	14.4687499999418	16.1562499999418	21.53125	27.4375
4485.89222245271	106.328584916515	0.969567615520402	19.4062499999418	26.6562499999418	28.6875	30.8437499999418
4383.64768284107	1865.54643237566	0.5420208324734	14.9687499999418	20.125	22.0625	24.9687499999418	26.5625	28.9687499999418
4351.08032381922	1483.89899232693	0.512042484791345	0.125	14.09375	16.7812499999418	19.9062499999418	29.15625
4356.05889027996	381.184638140125	0.786455504293192	15.6562499999418	17.4062499999418	20.7812499999418	25.3125	25.375
4504.66837523112	601.130551068177	0.555400957703311	16.59375	24.6875	24.8125000000582
4534.76902222309	716.049732224153	0.614196263978693	13.9375	15.2187500000582	17.1875000000582	19.1250000000582	24.25	38.9062500000582
4347.723814744	628.310800631594	0.624232627860274	14.1875	16.4687500000582	26.125	27.84375	29.5625000000582	34.1875
4717.98788944219	728.630964467886	0.600493600515144	14.5	19.0625	22.28125
4710.33606438424	390.005893316137	0.687953204939408	15.3437500000582	18.8125	20.6562500000582
4615.41980683986	574.841427703759	0.51868310760293	13.75	18.0625	24.3750000000582	25.90625	27.4687500000582	39.21875
4327.74576593901	196.834125236415	0.780601251695925	21.3125
4260.39923324022	60.2411357111696	0.863566041719013	14.5625000000582	17.21875	19.40625	20.71875	31.03125
4120.19791546378	489.355503130743	0.611275854515861	18.0625	19.96875	24.4375	25.71875	27.71875	30.15625
4334.70518536551	918.659737300911	0.826957495187089	13.9375000000582	16.4375000000582	24.71875
4359.78642629417	465.982167995125	0.778730175298614	13.53125	26.09375
4479.87183768374	159.564495425383	0.639937407277837	17	21.3437499999418	23.46875	25.03125	28.2499999999418	33.8437499999418	38.71875
4514.5509778751	320.959783837301	0.681896677789168	11.65625	15.7499999999418	17.3437499999418	28.1874999999418	31.25	39.84375
4327.04458737523	545.418258546552	0.724902287143622	14.6875	16.4375	18.4687499999418	27.75	29.25	37
4469.54864583224	1635.62300209137	0.532464671077798	14.125	15.46875	17.125	22.71875	29.8749999999418
4347.34399219662	1313.05839769114	0.592962544307668	5.28124999994179	23.71875	26.6874999999418	30.75	39.375
4393.29018259587	1996.41788998822	0.526010631074133	13.6874999999418	17.5	21.1874999999418	25.84375	29.46875
4386.68193330474	1060.57119857603	0.625144357600263	15.5	18.875	20.28125	21.09375	23.4999999999418	28.7499999999418	38.125
4221.31473308543	770.949910207388	0.954689772284706	13.25	15.9999999999418	18	19.9062499999418	26.09375
4286.45316089711	1304.55938490074	0.828244089274365	15.6875	17.125	18.6249999999418	23.5937499999418	25.25	31
4372.37685777231	1478.2203686299	0.625976579890665	12.9375	15.75	17.2812499999418	20.6562499999418	20.75	23.21875	29.3124999999418
4526.30801072155	484.212598658453	0.590586004916804	13.2500000000582	15.84375	17.6875000000582	19.9687500000582	25	26.6250000000582	27.84375
4413.81664436124	555.196658755909	0.713176909937531	16.46875	19.9375000000582	25.15625	26.9375000000582
4451.24896248705	1012.93582110256	0.531225759904282	13.125	17.7500000000582	24.625	31.0625	38.21875
4316.43615582426	1062.16220505903	0.692743138958326	13.6562500000582	20.25	25.3437500000582	31
4151.01702278856	1328.93418161686	0.651257751255226	13	15.78125	17.53125	19.21875	23.3125	36.0000000000582
4362.00293154903	845.727602398	0.661776521207277	13.4687500000582	15.8125	17.46875	22.84375	23.71875	25.28125	28.5937500000582
4516.86488018549	413.761673195712	0.476580523734152	14.15625	16.0625	18.5312499999418	24.0312499999418	26.8749999999418
4403.68629187024	995.981974529732	0.542575428904933	15.4062499999418	17.5	24.4374999999418
4434.18664372909	950.519356102835	0.566576688881071	12.84375	15.3125	17.1875	18.59375	25.1562499999418	30.4375	32.34375
4356.28566633938	888.72902105532	0.518176669406293	15.3749999999418	16.96875	18.5312499999418	21.15625	22.78125	24.25	27.53125
4405.72242344394	883.149180910888	0.69163491849541	21.0624999999418	25.125	26.9062499999418	30.9062499999418	37.8749999999418
4318.99457709302	889.707142845816	0.651056853771766	17.2187499999418	18.8749999999418	27.2499999999418
4361.57255303069	762.824457622344	0.862542586068102	17.5625	19.0624999999418	24.71875	26.0312499999418	27.53125	30.4999999999418	37.59375	39.875
4495.95678018238	80.6256974837986	0.64451750720318	17.0624999999418	20	21.71875	21.8125	23.4375	27.125	37.40625	39.75
4414.82479244653	464.377801254061	0.672749941219923	0.875	0.9375	20.1562499999418	23.53125	25.125	25.96875	36.28125
4454.45810909311	264.342012101463	0.638636009721479	15.46875	17.34375	24.8125	25.3125	27.8125	32.5625
4420.41939686147	296.90664136588	0.762485200650536	15.5625	16.8125	24.6875	26.71875	28.21875	29.1875	33.0625	37.1875
4345.03167063096	724.616443086218	0.612462549355312	13.09375	19.28125	19.375	21.03125	22.40625	28.3125	34.125
4302.39298552103	476.246372334844	0.758198112689425	10.46875	16.0625	22.90625	28.1875
4374.10374945888	737.081541216377	0.614856383779337	15.09375	17.09375	20.84375	22.5625	25.96875	28.1875
4038.73117277245	612.700361469989	0.741140875227432	10.03125	16.1875	19.0625	22.125	23.71875	25.25
4271.94807814268	154.868540951694	0.711495719490131	17.3125	21.7187499999418	23.3437499999418	27.71875	30.1875	36	39.625
4278.34564276241	174.238929206838	0.770754229317961	28.28125
4244.40509699887	157.638713562088	0.731938934411699	1.03522390499711	13.5977239049389	19.4102239049389	23.0352239048807
3933.73737812317	257.123846550468	0.791462978014345	15.375	27.9999999999418	31.09375
3928.80145349092	262.410321877438	0.798233634981823	17.0625	19.0625	19.9375000000582	24.4999999999418	25.78125	36.6562500000582
4629.25830222495	70.7867113010702	0.750258839798999	17.5937499998836	25.9687499998836	26.3437499998836	29.3124999998836
4240.4987481392	74.2573774039262	0.812003398066324	17.1562499998836	20.4687499998836	25.0937499998836
4613.05013591179	253.844619238282	0.647280287193779	7.67467977968045	20.987179779564	25.1121797796804
4242.582217686	521.440693081848	0.556870685774682	13.4999999998836	15.96875	24.5312499998836	26.4375	27.7812499998836
4243.87891652564	525.492660329755	0.635825626169386	12.0624999998836	14.5	15.9999999998836	19.53125	21.78125	23.2499999998836	29.2187499998836
4226.21128461216	383.936480716872	1.01699066533867	15.8125	21.90625	23.4687499998836	26.0312499998836
4208.11252822934	639.484440183252	0.717417212437863	15.90625	19.8749999998836	22.4375	24.9999999998836	28.59375
4200.86001316462	898.959296872881	0.791736101770892	17.4999999998836	26.3124999998836	29.5937499998836
