# Supplementary material for: Millisecond-Scale Motor Encoding in a Cortical Vocal Area
Source: PLoS Biol. 2014 Dec 9;12(12):e1002018. doi: 10.1371/journal.pbio.1002018 (PMC4260785; doi:10.1371/journal.pbio.1002018)
Supplement: Data S2 — Spike timings and acoustic measurements for all cases. All spike timing and acoustic data analyzed in this manuscript are provided in .csv files, which each contain data from one single-unit or multiunit case. Rows represent the multiple renditions of a song syllable. The first three columns contain the acoustic parameters of pitch, amplitude, and spectral entropy, quantified for each rendition. The following columns present spike timings, which are referenced to the beginning of the premotor window. (ZIP) [file pbio.1002018.s004.zip › MU_36.csv]

pitch	amplitude	spectral_entropy	spikes_1	spikes_2	spikes_3	spikes_4	spikes_5
4240.17109652586	86.2045966886404	0.789464428243091	0.250000000000909	36.6250000000009
4201.46264137749	108.335378091624	0.596599018184263	32.625	35.84375
4343.21417026162	171.933746990526	0.768710834122538	33.75	37.03125
4229.98855027238	85.2288855697693	0.516119145565913
4192.91609605551	405.863882654201	0.525142566935999	29.78125	33.59375	38.40625
4214.89432919596	277.544227082	0.54483647525906	18.125	32.75	37.375
4189.2461399444	544.123878981593	0.521473616117925	31.15625	34.71875
4229.0274363483	357.105371584013	0.579405998252372	33.9375
4243.47973423962	605.852174648767	0.596417766234561	28.25	35.53125
4230.1333304231	1003.27189680792	0.586607289537895	34.71875
4170.99737814186	601.081169461798	0.452733851333051	37.71875
4252.89659229229	1022.38166433662	0.58248949227178	23.1875	32.53125	37.96875
4251.37144989931	175.324077686079	0.805992402700223
4339.33870318369	298.889334577176	0.671836325575459	23.2467560063596
4155.26089335556	346.745395919387	0.800522225232304	24.3717560063524	27.9342560063524	32.2780060063596	34.9655060063596
4105.6264755128	216.828348725999	0.707857852814907	31.6217560063451	34.5280060063451	37.2780060063451
4223.01686205273	479.797417160362	0.703570634580886	35.1842560063524
4119.36829518617	471.160075577856	0.8197866989427	39.6842560063451
4244.51876655012	652.30941568474	0.694804550972236	33.8405060063596	37.6842560063596
4111.27001799257	528.734280786972	0.613911193177587	21.3405060063524	25.3092560063596	31.4030060063524	39.3092560063524
4349.35154019799	248.149447283107	0.833158448643194	36.0625
4358.0647029718	42.6582879463768	0.865497092216503	27.5625000000073	28.53125
4230.87912027752	375.494609690602	0.584429149230353	31.5625000000073
4242.37567823119	677.178912427743	0.587708661316351	35.34375
4269.62500688516	624.281670875047	0.540395190230082	26.8125000000073	33.6562500000073	36.28125
4202.80176149072	1306.15086618332	0.489890294769268	38.4687500000073
4215.65369698632	802.181266620574	0.54964473746539	39.96875
4129.86146824281	886.844766375805	0.595236208094925	33.1875	36.5625000000073
4175.32496632562	533.705586757138	0.584943564834119	35.59375	37.9375000000073
4187.86351177124	183.190063034574	0.472905882732552	6.65625	30.9375	34.3125
4170.21412978225	256.854771745401	0.505715305446609	18.375	26.9375	30.3125	34.21875
4186.75478472728	378.976048777518	0.495323771321539	19.375	31.59375
4174.73875347968	1064.74397640457	0.462813239989243	32.9375	36.9687499999854
4144.11391126299	68.5057580790427	0.73598717492609	29.0625	34.1875
4178.5570346459	1374.51310098098	0.479277043329464	37.1875
4218.1184281694	452.678824707134	0.612049612439634	33.25	36.8125
4127.93661928717	370.210219423084	0.698116687257616	38
4528.08495191986	136.759750333632	0.714181236714158	21.1875	32.125	38.7187500000146
4588.21425264228	161.697218007109	0.695089093394112	31.59375	36.375
4620.72749036441	120.606138651298	0.72988886130884	4.00000000001455	25.9375	36.9375
4238.05555967847	269.223631194978	0.720290060154544	21.65625	34.15625
4187.03009860001	168.526147737991	0.780594577268503	30.53125	34.6875000000146
4301.31523077363	344.061063796357	0.715897939901698	38.9375
4127.15448543512	268.093539728614	0.91594624006366	38.40625
4234.82908092373	773.956894967212	0.709538636863903	23.84375	34.46875
4213.83282998655	730.143566910098	0.735202707976778	34.8125000000146	38.7187500000146
4256.60892094935	252.636590155778	0.64662028428162	21.2812499999854	26.7812499999854	34.9062499999854	37.9687499999854
4179.89429968862	94.4659490510045	0.634632278103468	37.6249999999854
4171.02376359654	124.489110325674	0.573892866753289	36.8124999999854
4248.48743113881	950.969405491293	0.595298825446565
4133.67363163247	616.310724311202	0.456017950343325	36.3437499999854
4146.12022118776	278.785207953355	0.70230144045692	6.0625	32.375
4255.70318081943	480.282549217841	0.548204370083115
4206.26934031957	455.739048470595	0.671086609018755	32.4687500000146	38.71875
4373.9164977504	219.61720160494	0.652824249356183	28.8125000000146	32.96875	37.0312500000146
4270.20044215939	332.460847958419	0.566465194124568	21.65625	31.90625	35.625
4448.21457922474	638.458456611044	0.627004545378059	34.125	37.15625
4250.06610875272	631.928725245818	0.669056804556579	33.9062500000146	38.1562500000146
4286.40029337562	1273.50467503223	0.63806050116473
4217.87628489852	582.201661686727	0.553799399407007	29.0625	34.5625
4131.80148548396	351.192934428468	0.844925586877403	17.4375	31.5937500000146	35.0625
4391.73165097049	270.284689024351	0.65246315955627	35.59375	39.21875
4261.60844749554	75.0795541741099	0.78173329171693	25.7812499999709	34.3124999999709	37.5312499999709
4126.93270912117	2.43220583522007	0.841774324785897
4377.85281853067	68.5022009810504	0.77681012307159	34.09375
4216.62847321648	105.893740989899	0.658722097371071	19.2187499999709	33.53125	36.9062499999709
4236.64873773236	412.945546605938	0.634065438762747	31.1249999999709	34.3125
4141.75856698208	324.534334039549	0.7049777187497	33.5937499999709
4512.32695909611	10.8102584714741	0.880765775558381	23.96875	30.9375	33.875
4561.96636241213	37.1144215672976	0.855644930419436	18.4687499999709	22.40625	36.65625
4158.72388032345	21.3875580013614	0.68038389720088	18.90625	33
4276.48294488294	50.8657945288867	0.766659812326977	33.3124999999709	36.3125	38.96875
4301.38278458252	109.317723398163	0.802614053309816	22.65625	35.09375
4213.08238879128	32.960694487121	0.900048018303778	8.75
4308.34858676387	155.399651760209	0.810137004290469	10.75	16.1875
1019.227189247	36.8269910810855	0.487412161376681	30.875	33.53125	35.25	37.65625	39.1875
4087.34056531421	33.9165396790427	0.724174986985193	37.71875
4189.01967676661	70.8661755248581	0.768581456133754	26.09375
4186.01450207413	46.4971551473348	0.67933249285203	27.15625
4228.03353772973	428.276979336416	0.708923503025674
4232.1503785772	564.110207818453	0.518628813438112	22.34375
4151.25667507755	314.875494931411	0.748724850211242	28.59375
4207.79473929662	1169.1591695404	0.60514021356633
