# Supplementary material for: Millisecond-Scale Motor Encoding in a Cortical Vocal Area
Source: PLoS Biol. 2014 Dec 9;12(12):e1002018. doi: 10.1371/journal.pbio.1002018 (PMC4260785; doi:10.1371/journal.pbio.1002018)
Supplement: Data S2 — Spike timings and acoustic measurements for all cases. All spike timing and acoustic data analyzed in this manuscript are provided in .csv files, which each contain data from one single-unit or multiunit case. Rows represent the multiple renditions of a song syllable. The first three columns contain the acoustic parameters of pitch, amplitude, and spectral entropy, quantified for each rendition. The following columns present spike timings, which are referenced to the beginning of the premotor window. (ZIP) [file pbio.1002018.s004.zip › MU_37.csv]

pitch	amplitude	spectral_entropy	spikes_1	spikes_2	spikes_3	spikes_4	spikes_5	spikes_6
2479.04638879175	571.063517944299	0.574248328590502	13	15.71875
2492.82403316614	501.538973586164	1.16349653153146	14.7187500000036
2390.43463179837	382.572590975472	0.983223232178493	2.4375
2488.02775997878	445.47414156231	0.637318084368543	16.09375
2496.26813646006	315.09368013896	1.08994835788565	2.46875	11.53125
2510.30349840907	454.572539364103	0.677796288674723
2437.60686260251	504.393145614883	0.706322695548668
2345.5673899337	173.179164081666	0.984696041983231
2556.99042403517	647.516856655954	0.732687045435859	14.5000000000036
2139.78945944093	269.599291158031	0.997728310034938	13.3125
3248.19231186136	407.950249971961	1.00557841997538	27.875
2394.11990716528	473.857528848517	0.891489214666226
2376.0736910361	632.081396588871	1.03632829380685
2497.8052300323	420.217122230694	0.822405045168239	13.5
2487.62383328383	451.437202753514	0.701347548474744
2459.29594768259	306.016072105638	1.06444864285384	0.34375	14.3125
2484.2280667186	611.082255388216	0.744121892278621	14.40625
2470.26955150442	320.816578295615	0.717326990712182	15.21875	18.09375
2417.09701688426	641.921106744791	0.592494829539298	7.59375
2496.45043045849	770.597533737577	0.49902310092588	10.625	12.3124999999854	15.5
2515.52724063676	433.635442638681	0.67147519613715	12.96875	18.5
2468.99320877908	406.324549897387	0.621910362061848
2487.71776457782	424.865462837193	0.892134338744956
2365.04038612234	512.097302108822	1.00744277359877	1.59375
2454.20101958755	631.653542791618	0.578310564017251	11.3125	33.21875
2501.2369327414	555.070416927515	0.810192652536983	12.7499999999854	18.4375
2352.43081602313	403.561737612061	0.788146809746694	14.375	16.375
2405.28976581488	214.077971809088	1.06925124227286
2440.80697747784	406.061498312626	0.66378257197222	2.59375000001455	11.2500000000146	14.5625	16.875
2464.7126951385	597.588171817461	0.730319271699839
2469.97341875803	714.644554872452	0.831850692110995	5.21875	11.0625	12.9375000000146	15.75	21.875
2493.91753191432	722.70265130648	0.627888467576298	13.1562500000146	15.8750000000146	18.0312500000146
2423.38134849702	711.663536038902	0.678380058104591	11.28125
2469.54830422574	691.435843198766	0.619358851600352	15.0312500000146	17.28125
2404.42226995506	555.682191832043	0.709595227897798	10.65625	13.53125	27.5625000000146
2503.57978650876	292.416478710352	1.14432793110667	6.03124999998545	11.2499999999854	16.8125
2473.36811156774	993.693456737094	0.492340850890973
2460.90989412533	665.300923965527	0.502088731966601	9.78125	14.6874999999854	16.375
2391.25820901641	515.569756215887	0.643754606166065
2459.27202975475	582.073949895899	0.553689591759545	16.6562499999854
2419.94069369831	452.382047849735	0.712978770392325	1.59375	4.43749999998545	15.6875
2515.95696508068	2286.45021605377	0.494044705875642	10.25
2413.28475769914	546.34410462903	0.524218226869117	6.93749999998545
2531.6162493139	853.22060290025	0.566756908589173	1.03125	11.75
2492.96474761579	723.102814719895	0.556093611623249	9.1875	13.375	16.53125
2440.08226950625	656.689381169588	0.53665655226482	12.375
2473.78425471206	1165.2252421865	0.507935902746121	11.40625	15.09375
2468.03249156405	960.916968844669	0.487603859738772	9.3125	15.46875	17.875
2480.07735832942	1122.74174565626	0.455589196512223	6.28125	10.5312500000146	14.28125	29.0937500000146
2492.60187995926	571.927241225192	0.487522220383428	12.8750000000291
2508.61582012327	759.085799986485	0.549567482291648	12.75	15.9375
2483.36715403859	335.998986906033	1.07091743118389	8.46875	15.2812500000291
2502.40550547067	1310.17295044511	0.483788164975109	2.59375	9.0625000000291	13.28125	16.5937500000291
2463.32495575026	451.099775313799	0.954093461587464	3.71875	10	12.53125	13.5625000000291	14.84375	16.8125
2444.84418058627	1030.66720037469	0.538525688088861	16.625
2496.05188323894	1214.03079878755	0.486692239199476	12.71875	15.6875000000291
2465.08883941455	577.840368969885	0.743875697143641	14.1875
2414.50854422501	517.850421077333	0.585749552790261	13.0625	15.7812499999709	19.3125
2426.72847595038	306.2600275221	0.729470573403052	9.625	15.6562499999709	17.65625	29.4687499999709
2443.86275555266	400.054065061337	0.62051545796348	12.75
2456.72799446454	727.903265283517	0.5823932541257	5.4687499999709
2387.14661003319	635.333645755421	0.672340839716646	12.0312499999709	14.59375	36.3124999999709
2391.51723587871	270.324573504907	0.732892800673619	11.3749999999709	16.09375
2388.91052242628	421.687948881001	0.722699887177632	11.9375
2386.45237429514	427.100002480149	0.576519718289977	14.875
2509.26538894698	450.090416024786	0.685622943289213	2.90625	12.125
2401.09192590052	464.259353857059	0.677401133017314	17.7500000000291
2470.79074358321	533.404296008663	0.576693204162075	9.625	12.6562500000291
2392.70214279848	914.911810381768	0.676920156766855	11.96875	33.59375
2497.74986885147	694.542442257085	0.800709886603784	16.84375	31.1250000000291	37.4375
2495.2428898697	568.961889231179	0.803543484064908	4.03125
2489.80026246287	478.023526645468	0.616176406521649	15.125
2393.88340376198	1064.6071567456	0.774441851000885	13.53125	15.875	19.21875
2489.53138234523	510.07194742567	0.613728662794499	12.40625
2375.82966146844	262.358814094435	0.865181515372351
2369.25961859618	769.43792735821	0.703220174561921	16.8125
2365.65071600266	510.071449648298	0.797789528769753	12.46875
2493.13176925048	1337.21169564966	0.534894128555662	12.25	15.21875	31.7500000000291
2413.66563742476	472.224598506073	0.629316618663826	17.7812500000291
2473.9854217399	528.965059986005	0.888856842080275	12.7499999999709
2430.66977543994	547.129021607729	0.869372190613056	8.8124999999709	12.3437499999709	15.4999999999709
2286.57912119486	449.908419540528	0.652242880351438	13.1875	16.03125	18.65625
2430.35283396464	566.360343037618	0.90994332331679	15.9999999999709	18.15625
2486.27495575506	632.587966710784	0.875236685558686	14.1875
2372.10996164046	615.054108973623	0.761424698932139	0.34375	17.3124999999709
2499.03101277184	1054.79995257239	0.847624431822513	16.46875
2417.81284923372	534.889109782602	0.727622188862358	17.9687499999709
2470.84317302795	929.290954702342	0.47244991400677	12.4062499999709	15.9375
2452.46869429504	236.450617768174	0.888612277174758
2230.42015163721	381.651874324654	0.861833153253118	0.125	14.21875
2461.90395550211	284.674590016264	0.738743317480241
2543.26651511152	214.280729966592	0.998746348504132	39.65625
2386.54143390667	385.160212048209	0.724462414021302
2433.84456702641	317.231015817009	0.609343938429053	15.1875	18.09375
2365.81070982512	123.025189891249	0.776847793996898	11.84375
2459.64142260692	551.794047567192	0.605386442184645	11.78125
2421.13442915325	262.528513315315	0.650742794927548	12.75	19.71875
2389.45868858865	790.218737595811	0.697404095418691	11.9687500000291	14.8125000000291
2457.23901084581	218.905058299935	0.707254477046886	12
2462.48964560083	511.707017073818	0.623605620554809	3.40625	10.4375	12.59375	15.2499999999418
2447.39745590934	643.548023536433	0.580737125492719	9.4375	16.75
2398.35233420659	379.717833206606	0.759619663496189	16.46875
2370.91787299011	432.305100470004	0.764045561810983	10.875	13.8124999999418	15.90625
2457.606007216	241.19910635256	0.643348870763489	0.906249999941792	11.625	16.4375
2406.24823917211	364.930361294185	0.760622157214513
2412.491771757	730.848157220009	0.577132999051995	11.6875	14.25
2500.46958839558	438.769486932599	0.932082061279545	9.46874999994179	11.75	16.3749999999418	27.8124999999418	38
2385.36196475214	757.606910126541	0.615776603079101	11.6874999999418
2509.62392151791	275.822374542535	1.0047885288101	15.0624999999418
