# Supplementary material for: Millisecond-Scale Motor Encoding in a Cortical Vocal Area
Source: PLoS Biol. 2014 Dec 9;12(12):e1002018. doi: 10.1371/journal.pbio.1002018 (PMC4260785; doi:10.1371/journal.pbio.1002018)
Supplement: Data S2 — Spike timings and acoustic measurements for all cases. All spike timing and acoustic data analyzed in this manuscript are provided in .csv files, which each contain data from one single-unit or multiunit case. Rows represent the multiple renditions of a song syllable. The first three columns contain the acoustic parameters of pitch, amplitude, and spectral entropy, quantified for each rendition. The following columns present spike timings, which are referenced to the beginning of the premotor window. (ZIP) [file pbio.1002018.s004.zip › MU_38.csv]

pitch	amplitude	spectral_entropy	spikes_1	spikes_2	spikes_3	spikes_4	spikes_5	spikes_6	spikes_7	spikes_8	spikes_9
2519.17885149199	1207.09850631364	0.586517477401806	35.65625
2443.70413601699	518.93629177827	0.713900381276624	27.78125	30.4375
2472.2321599448	595.540003029163	0.701443751996165	36.9375
2432.90953839726	488.08271025188	0.577231362330757
2342.86044002769	520.02429880798	0.646972572976123	17.96875	35.75
2475.91759483772	934.775412120909	0.555157822072414	30.46875	38.90625
2394.98941507981	407.754383905268	0.700737023028989	13.84375	29.25	34.625	36.3125	38.46875
2444.81200076606	607.265958528719	0.569329023814391	29.9375	33.96875	36.3125000000036
2491.73357745404	873.463422212399	0.529033017040043	28.4062499999964	32.59375	35.75
2461.48191404233	574.342420770419	0.703609535382132	24.9375	29.6875	39.625
2465.51952938259	599.40428117822	0.744356329984308	30.6875
2468.025979158	565.570117294557	0.547763533225604	35.90625	39.5
2490.625327458	848.927589234685	0.587795347586759	29.125	34.09375	36.625
2389.09056193868	630.769419724774	0.708280198734317	28.65625	32.7500000000036
2420.24385317294	498.765527866216	0.636162695918856
2783.76857282017	1858.54695163275	0.144801455588048	7.0625	8.53125	9.46875	12.15625	15.90625	23.53125	26.5625	29.03125	31.34375
2474.47411858797	354.809300520733	0.83667234055141	32.3125	37.09375
2378.18321234791	328.373378591383	0.930950535613098	29.15625	33.5625	37.96875
2492.26828741055	562.06963420564	0.694468882896902	29.90625	34.4375	36.9999999999927
2468.36057590791	525.495619545074	0.575134273539333	29.4375	34.21875	36.9999999999927
2378.11357839361	621.633321486154	0.63905835320578	29.0624999999927	33	36.5625	39.28125
2456.45315408312	687.3666653631	0.579336525545471	26.8125	34.1875	36.71875
2414.84967472961	415.026204582494	0.719163510684323	22	25.5625	28.53125	30.65625	34.5
2401.03785472816	432.466644953513	0.739236596800917	28.75	33.8125	36.9375
2356.49268198904	850.321755119002	0.64974143643439	30.28125	33.40625	37.8437499999927
2363.15180314049	874.258633726336	0.567939199222357	31.90625	35.96875	39.8125
2342.28140766775	290.878944232134	0.970016374174351	33.7261461156231	38.3511461156231
2420.57681747345	394.608107269219	0.540670967796752	28.8198961156231	33.1636461156231	35.9761461156304	39.7886461156231
2417.63458588876	538.482055600855	0.57056563478254	15.3511461156304	32.0386461156304	37.1636461156158	39.7261461156304
2403.74146580144	478.111509406484	0.705100964115444	29.7187500000146	33.3125	36.1875	39.1250000000146
2424.91799100954	642.005361278202	0.678075227921951	30.15625	33.7500000000146	36.6250000000146
2442.56102317694	352.999516098975	0.664217291137399	16.1875	29.9375	33.2187500000146	37.21875	39.625
2379.63788641076	531.596237165629	0.780496880774381	25.40625	29.8125	34.21875	37.34375
2408.72785345151	366.013804118299	0.543845290103282	28.90625	33.1250000000146	36.5	39.78125
2477.86856549844	670.214315165723	0.632477808608637	25.6875	30.4687500000146	32.46875	35.5625000000146	38.1562500000146	38.96875
2353.9903905252	1024.94647675335	0.651889251485295	29.625	33.6562500000146	39.6875
2459.37479016617	445.443653473389	0.614214653598447	35.4375	37.5
2370.665252769	529.195130919144	0.641700220492868	30.6875	33.9062499999854	38.46875
2371.69267400753	1156.29096087621	0.624603656419577	26.25	29.7499999999854	33.71875	36.125	39.34375
2380.77834840251	621.753845218365	0.590702537546777	30.78125	35.65625	39.96875
2388.45237550249	621.250529485505	0.657301705163107	30.40625	36.375	38.875
2391.60565220306	217.843572793973	0.9681291179001	16.3021397922275	34.2708897922275	36.5521397922275	38.3646397922275
2456.02271106727	466.768686351083	0.661052432560461	20.1458897922275	29.6458897922421	32.3958897922275	35.3958897922275	37.8333897922275
2489.76039223201	467.047907805531	0.589900665798864	28.9271397922421	32.3021397922275	36.1771397922421	39.4271397922275
2489.09829576626	375.47150055881	0.743834509354516	16.7083897922275	29.5833897922275	33.4896397922275	38.0208897922275
2477.1873762101	610.289162336411	0.629414372136828	30.8958897922421	34.1458897922275	36.6771397922275
2414.94483189448	495.767983413465	0.797025792612674	30.0521397922275	33.8333897922275	38.0521397922421
2470.19566140767	527.704266152252	0.641901775553495	28.8125	31.4375000000146	34.34375
2396.84567224242	381.745600704987	0.725757798619655	25.40625	30.4375	32.6875	34.9375	39.71875
2402.06522591674	490.545401348658	0.790281732884029	29.9062500000146	33.9375	36.875	39.3125
2381.20192089875	618.615241539886	0.941875497009787	27.2812500000146	31.09375	34.40625
2429.21956812406	660.920475541164	0.954485083887369	28.5	33.375	36.09375	39.4375000000146
2472.15715130714	838.4634337925	0.679892490471677	31.375	34.9375
2408.22586681985	661.729685900548	0.711827807084705	26.875	34.1874999999709	38.40625
2453.9730268234	548.203708122774	0.553314350040132	13.3749999999709	32.71875	36.1249999999709
2416.48430708296	716.743343941236	0.644386777424197	25.125	30.625	33.28125	35.78125	38.9062499999709
2483.93964652075	603.762759077904	0.748761804649348	2.71875	14.0624999999709	33.4999999999709	36.34375	39.375
2431.68241789789	923.941642078638	0.624092228198323	31.40625	35.9687499999709
2402.34689211338	490.223286967334	0.770717217805092	30.4374999999709	33.0937499999709	35.5937499999709	38.6562499999709
2399.35864409251	764.01462207929	0.623415168484326	24.5624999999709	28.5625	30.7187499999709	32.8124999999709	35.28125	36.90625	39
2463.11803310795	479.074818326574	0.660935521069674	30.15625	36.1249999999709
2477.78270261342	574.996413302727	0.643445143075878	32.875	36.1249999999709	38.8125
2442.19546293316	405.501418827821	0.691986492436756	29.5312499999709	36.2499999999709
2478.7685075861	675.759457608885	0.681871427333546	26.4374999999709	31.09375	33.625	35.9374999999709
2474.81720229812	782.324751833194	0.55440777540396	17.8749999999709	22.53125	28.21875	31.34375	33.2187499999709
2472.32617460564	650.189977034978	0.595548271455058	30.5937499999709	33.84375	36.8749999999709
2387.03487113982	676.541300093872	0.63799570796397	29.71875	33.8437499999709	35.5624999999709
2381.12112111702	504.752256616935	0.729236291872513	28.34375	32.09375	37.0312499999709
2460.34879720309	578.229713766725	0.521975109680864	29.375	33.9375
2458.00343470748	793.653352756071	0.594521367897977	38.21875
2399.64896831626	525.686165143462	0.659752729909445	29.3125	33.25	36.2187499999709
2408.64181526411	480.006001713326	0.688640538787287	31.0312499999709	35.03125	39.2812499999709
2381.50220442415	457.157682783687	0.652804546798255	11.21875	31.1875	33.7812500000291	39.3437500000291
2386.57120476953	529.901524378309	0.6077006058108	13.65625	28.96875	35.5937500000291	39.5625
2483.73492084299	741.461258685298	0.551048350445451	28.4375	35.40625	38.6875000000291
2459.67017024078	510.537506058988	0.568225354115913	21.5	25.53125	30.4375	32.90625	39.75
2467.10550914546	770.687707718571	0.555004505004733	30.4375	36.71875
2344.6918656136	735.821347669853	0.51067461790274	3.0625	25.125	28.75	31.3125000000291	33.25	35.0625
2368.63635239728	377.408155475424	0.667751321171716	27.71875	32.625	36.96875
2382.28782370615	399.501000652572	0.676203497329299	30.1249999999709	35.5	36.875	38.7812499999709
2431.02554794431	607.452794379267	0.535463963679215	33.1874999999709	36.03125	38.4687499999709
2434.2411239777	660.639750866868	0.534638844790288	30.5937499999709
2443.05322637506	920.403055234161	0.609569171836591	31.3437499999709
2390.35383882301	397.04948506952	0.761896458279098	28.71875	32.59375	39.46875
2441.50437114144	573.000265972905	0.703046588203915	29.8125000000291	33.7187500000291	36.25	39.78125
2372.74423677539	525.860035246087	0.616404329199802	9.9375000000291	25.2812500000291	30.5625000000291	33.15625	35.84375	38.5
2364.36995513902	557.258467496092	0.550156508125668	30.3125000000291	33.6562500000291	36.7812500000291	38.4687500000291
2371.14875121372	487.118281103873	0.940676782223281	28.25	32.1875	38.34375
2396.28012187768	350.139495570026	0.79284375245782	19.375	31.03125	35.8749999999709	38.75
2388.51205961835	336.336739657933	0.709573891677511	25	31	33.96875	36.71875	37.71875	39.375
2485.60006693736	435.583837773998	0.914749979717005	30.78125	34.90625	37.21875
2395.82130979087	593.998659553899	0.912832212000586	28.9999999999709	32.53125	36.2499999999709	39.84375
2447.22794800587	523.86834420648	0.695860511899487	27.75	34.96875
2366.51480551706	487.117454047672	0.901192351849474	4.0625	27.96875	33	37.2187499999709
2465.28498697447	574.916834166877	0.882747030741414	30.46875	35.84375
2386.90510340739	367.677824903901	0.855290973557096	30.5312499999709	34.0624999999709	37.1875	39.28125
2415.27520858557	605.352494693166	0.686468921211856	30.8749999999709	34.5312499999709
2478.44919568937	574.333077421303	0.765587243612005	30.3124999999709	33.75	36.1249999999709	39.7812499999709
2408.85837068605	422.819695934553	0.870360526099942	26.46875	31.1874999999709	33.46875	37	39.75
2386.25532636214	506.36612236722	0.830964941719902	29.59375	34.4374999999709	37.3125
2395.17320373092	350.437003926258	0.667323345637151	31.03125	34.03125	37.03125	39.6875
2399.99245213365	400.220850445866	0.781960677079515	7.40625	29.09375	35.2187499999709	37.6874999999709
2530.55811342576	416.758663378673	0.810042396724482	16.8125	21.1249999999709	26.9062500000291	29.90625	32.2499999999709	34.4999999999709	38.1562499999709
2486.87487556301	556.281098530166	0.80214240122033	27.4999999999709	31.9687499999709	34.8125	37.875
2430.14951236651	816.923403804293	0.686577211207346	4.9999999999709	11.875	20.71875	27.8750000000291	29.96875	32.3749999999709	35.9375000000291	39.21875
2469.32535001486	874.59671765557	0.66992660863181	29.4374999999709	33.8125000000291	36.28125
2486.16582336713	1048.87484558636	0.587425221310799	23.3750000000291	31.03125	34.15625	36.5937499999709
2465.46590875108	467.343430550908	0.618098541833533	13.1875	29.9375	34.28125	37.3125
2407.15371833402	578.619387435599	0.801967881387561	28.25	32.1875
2288.3517169469	833.767908094461	0.672052724197361	30.5	37.625	39.96875
2358.19137314695	511.440843956707	0.962776956416361	29.3125	32.71875	35.1875	37.75	38.84375
2412.76482957626	756.861473768589	0.63998451601957	15.3124999999418	27.84375	32.03125	34.25	37.0625	39.3124999999418
2372.01679630192	516.175918990649	0.802871357183822	13.625	29.5	32.875	37.4687499999418
2373.55076630828	641.900603517712	0.96921346080888	15.71875	18.3124999999418	24.34375	29.03125	31.5	33.28125	39.34375
2423.24395905606	813.805671159603	0.615844272359266	21.5624999999418	27.625	31.53125	34.0937499999418	37.84375
2335.19324100831	789.979243037178	1.01074676220605	13	25.3125	29.6875	32.625	36.15625	39.15625
2344.98777110396	927.073010457476	0.845098471565711	28.6249999999418	37.0625
2379.77420738751	392.805316217105	0.965089830380276	30.53125	33.9999999999418	37.84375
2415.53402493834	618.246453625923	0.760915236123881	13.09375	29.53125	33.8124999999418	36.40625
2497.16219511456	336.758889030216	0.808442947712564	30.59375	34.0625	37.4687500000582
2359.66064206189	404.023639005838	0.611899391649803	15.9375	30.84375	34.65625	39.71875
2407.54515551206	398.613710644249	0.694175324802856	35.4687500000582	38.15625
2479.64471648262	440.65337140432	0.664827115497881	29.3437500000582	36.21875
2382.20370696887	331.976694557344	0.780729876414656	29.0625000000582	32.90625
2490.84790135414	402.978368777475	0.86830449865004	29.90625	38.1875000000582
2475.53706271534	330.125388166245	0.645505501511343	22.40625	30.6250000000582	37.3437500000582
2422.94761211794	335.228807039482	0.721366310082409	8.18750000005821	31.0937500000582	35.3125000000582	38.0312500000582
2344.83485696088	582.129056323637	0.676876583762046	34.96875	38.4062500000582
2477.30578730482	395.528454754193	0.671273813519618	30.625	36.71875
2402.29823121738	365.041737855316	0.735354144373562	30.34375	33.5000000000582	36.78125
2398.0795770815	265.473808014965	0.645084364367025	33.1875	38.6562500000582
2451.823238692	364.530291857827	0.814781251480321	14.3125	29.8125000000582	36.5625000000582	39.8750000000582
2394.90666732603	439.866694879807	0.6142845239305	31.8125	39.96875
2293.48278420072	729.459266822466	0.582080467859791	22.0937500000582	27.65625	32.375	34.53125
2438.82573886487	417.726956522061	0.674524380946778	12.90625	32.15625	34.7500000000582	37.71875	39.8125000000582
2407.265468318	626.153165323702	0.634546541297053	23.8125000000582	29.8125	31.9687500000582	36.5625
2377.95917362663	460.293690134198	0.69932871797364	12.8125000000582	25.3125000000582	30.8750000000582	33.5	36.7500000000582
2375.71476463621	747.471354608094	0.59594321193296	30.8125	36.5625
2382.68836838392	699.671581893833	0.821945858219069	7.15625000005821	27.5937500000582	30.9375000000582	33.5625	37.25
2500.50211994144	387.186888835703	0.772981142391557	15.28125	30.34375	36.4375
2414.30302780636	289.899070585744	0.692672378857738	28.9375	33.0625000000582	35.2812500000582	38.0625000000582
2354.94833492024	419.857068252211	0.590343146997206	29.9687500000582	34.5312500000582	38.875
2350.00527320528	671.417659935205	0.557066216028797	30.2187500000582	35.1875000000582	38.2500000000582
2396.20110769615	560.13913896995	0.671723413933694	35.25	37.0625000000582	39.5312500000582
2385.22449243717	184.770688840157	0.932061978136296	0.156250000058208	8.4375	30.59375	35.5625000000582	38.59375
2344.81306409311	587.58814311181	0.552636131983602	30.9687500000582
2356.75161682659	655.051388067207	0.699694146919361	37
2397.42635798858	342.197622617787	0.631767344178078	25.3125	30.46875	37.3125	39.4375
2374.96993537526	443.134472890926	0.667382148169174	32.2187500000582
2276.43547965166	528.49240221305	0.803375961037727	5.125	30.125	34.15625
2416.78255309664	535.165224741581	0.53488332313955	31.40625	38.53125
2272.31269507854	993.301327149515	0.560450772827055	30.8125	34.0937500000582	37.4375000000582
2391.93831744353	491.956297187322	0.627525193380576	30.90625	36.8125000000582
2347.50335125183	1053.67396267456	0.537170911520906	15.09375	29	39.0625
2464.36422511429	496.128605319698	0.70627558947108	23.9062499999418
2463.44533168943	511.276410333537	0.602904400931424	33.9375
2490.78959748308	539.735194827331	0.814551115112705	29.90625	34.625
2296.26515243997	519.347132769354	0.623508343447549	27.9375	29.2499999999418	36.5625
2396.14380526267	362.217008049789	0.783679435685187
2341.38606094304	613.195235679544	0.584142498793515	31.0625
2368.9184288457	750.707388982667	0.568716285056568	34.03125	37.5
2462.35720243476	307.474113181018	0.75992774302366	14.96875	30.3750000000582	35.3125	38.03125
2469.36735189241	450.871179792249	0.683429741476546	30.9687500000582	34.75	38.0625
2336.80400305494	635.803821729392	0.679811619417049	29.5312500000582	33.5000000000582	38.8125
2441.62651626326	878.312744515955	0.717031740866312	13.75	37.8125
2363.64527396263	881.350982236398	0.606814148286695	35.25	37.90625	39.71875
2351.0201598041	1117.31139085384	0.594574717604745	28.5	33.0625	39.96875
2377.70275569675	628.662443579537	0.683168033592655	29.125	32.4375	35.21875	38.46875
2396.46674033113	1033.88974704347	0.688064913258818	35.03125	37.8125
2394.16427457152	924.345258074653	0.77218720224216	13.78125	16.3125	33.375	36.75
2358.02940478355	371.885922035874	0.736966307026599	34.90625	38.4375
2483.402133359	675.258563878335	0.686590502564326	29.6562499999418	34.15625	37.34375	38.53125
2334.53958288617	1062.04083852453	0.526610104217001	6.03125	24.90625
2243.58779057334	834.384775061107	0.692624426203458	2.75	29.28125	36.9687499999418
2358.40572114221	1672.20996820207	0.546484729921993	13.6875	32.125	35.5	38.5
2354.33558933151	550.021196033296	0.613458425679289	1.375	29.34375	33.3750000000582
2441.89182903937	411.585715414902	0.660214334188422	31.78125	38.625
2386.42486790035	337.12596556498	0.948025782955655	12.71875	30.28125	35.4687500000582	39.21875
2463.9557896217	624.686111955371	0.675031083690679	13.1562500000582	19.09375	23.1875000000582
2423.3362653158	403.007419022663	0.836412309434923	31.15625	36.71875	39.21875
2314.17145370862	812.0448438137	0.650920787637225
2357.45169778522	443.320448185186	0.679041074963588	32.625	33.84375	35.125
2356.04192740586	651.774321760266	0.722693672009401	28.96875	34.21875	37.2187499999418
2373.47047600657	367.097072496042	0.801705132016437	25.75
2315.79802308051	798.190405319506	0.565412347928734	31.3125	34.71875
2348.74035590844	588.010541380982	0.559518891977752	30.625	37
2373.87545128975	578.952532999188	0.894386407851911	27.46875	36.84375
2300.61089537774	521.757749788967	0.564845857526758	28.9375	33.21875	36.125	39.25
2462.82922472696	358.273955534827	0.641540733713169	30.8750000000582	34.96875
2440.61821269642	427.932965138627	0.830169798951343	29.21875
2477.99855554218	810.684318353275	0.69246510311917	17.4375	35.0625
2404.58908553596	638.670620317117	0.681793876051894	35.71875	38.0625000000582
2415.8727574752	644.591880358478	1.08123874373593	6.125	29.25	33.3437500000582	36.0625000000582
2487.46201181124	449.610859292547	0.568475987469657	28.5625	31.8125	35.0937500000582
2457.3331858385	460.130367140083	0.775058515846443	38.1875000000582	39.71875
2483.01851868136	690.08070965654	0.670401822178187	31.1250000000582	36.3750000000582
2409.04715216091	441.594247993614	0.984264038246962	38.53125
2321.13454917971	592.348348270751	0.772841150637911	30.4687500000582	34.9687500000582	38.09375
2381.8871124511	327.468750440912	0.72188651327757	14.28125	30.75	37.3437500000582	38.375
2414.53008074049	255.511778185389	0.954951057736845	28.84375	34.125	37.75
2291.61866562555	332.850044912819	0.656630650506441	3.15625	36.96875
2449.80653226219	641.827100029747	0.694144295887485	39
2393.64172224372	605.894214678618	0.609635357455899	32	36.125
2367.93917631379	616.122519917781	0.760101370782317	16.53125	29.28125	33.1875	36.15625	38.65625
2314.17982552516	960.941501248172	0.513661223176758	30.875
2492.09288542928	210.766126455634	0.758874821842128	28.3125	37.53125	39.9375
2494.50436701554	1050.60369406504	0.586024969951396	30.96875	34.5625
2399.97641845102	597.421100962444	0.701544775173608	13.03125	31.4375
2403.80566645888	500.477992962729	0.687037206941457	29.71875	35.34375	39
2386.06206804466	494.489703439866	0.67822862013303	34.1875	37.65625	38.8125
2385.33559046824	765.974365271239	0.580644484619686	34.6875000000582
2436.54265016958	687.330085188407	0.639563759320749	36.2500000000582	39.8124999999418
2500.46297481026	574.673559384399	0.583641040142032	13.875	30.09375
2388.66442019059	267.259551287263	0.750815457256089	14.125	34.4999999998836
2330.47504720282	604.421939956611	0.62536060407228	24.40625
2446.63625784449	390.842758986534	0.702198389382431	33.1875
2387.1429278535	530.229277718519	0.799850090340178	15.40625	32.75	35.78125
2407.11683338688	606.793424825675	0.699465647800462	10.46875	27.84375	39.3125
