# Supplementary material for: Millisecond-Scale Motor Encoding in a Cortical Vocal Area
Source: PLoS Biol. 2014 Dec 9;12(12):e1002018. doi: 10.1371/journal.pbio.1002018 (PMC4260785; doi:10.1371/journal.pbio.1002018)
Supplement: Data S2 — Spike timings and acoustic measurements for all cases. All spike timing and acoustic data analyzed in this manuscript are provided in .csv files, which each contain data from one single-unit or multiunit case. Rows represent the multiple renditions of a song syllable. The first three columns contain the acoustic parameters of pitch, amplitude, and spectral entropy, quantified for each rendition. The following columns present spike timings, which are referenced to the beginning of the premotor window. (ZIP) [file pbio.1002018.s004.zip › MU_39.csv]

pitch	amplitude	spectral_entropy	spikes_1	spikes_2	spikes_3	spikes_4	spikes_5	spikes_6
2510.83041768305	363.943652978924	0.767596379799983	7.3125	12.3125	20.125	23.625
2462.90025371896	298.136485090889	0.614837870683802	9.09375	13.90625	20.75	23.84375	32.53125
2417.8806046308	173.754789375302	0.815751394027824	1.84375	8.125	20.125	25.03125
2428.79574056027	467.281984393429	0.542969757129154	11.9375	14.71875	34.90625
2398.26929324066	767.370944122159	0.544523639576316	3.46875	5.1875	22.09375
2496.53552977932	758.700114108074	0.512749301399414	5.9375	9.3125	21	24.875
2479.91020810403	694.034186509022	0.562597093927502	0.531250000003638	3.15625	12.46875
2376.80704884242	751.539306485577	0.660812212969047	2.3125	5.96875	8.12499999999636	10.3437500000036	22.46875
2400.2664817943	628.161453397032	0.528520582125174	1.71874999999636	5.84375	10.34375	13.3125	17.375	25.40625
2478.52708136072	513.324037492703	0.566054444334738	7.46875	11.75	12.7187499999964	14.90625	24.1249999999964
2412.08249932425	430.434683125697	0.632754555518074	4.93750000000728	18.15625
2488.56735728516	868.894950159883	0.476515638626028	4.5625	17.8125
2459.9844895012	940.117187618139	0.426922871055438	1.96875	7.34375	11.9375
2409.23966184707	525.610685073726	0.554060298541355	6.53125
2394.84606851763	393.044975195643	0.751449799863898	1.65625	6.96875	12.2812499999927
2479.51327893388	578.240837792267	0.643385359554583	0.25	13.84375
2493.50085949815	591.822039430912	0.605121850816008	0.34375	28.9062500000146
2410.33076807912	847.317088994629	0.594526410342807	2.46875	5.15625	8.71875	27.375
2456.76200128624	1106.93363097984	0.523297468248509	4	7.75	12.1875	15.8125	24.09375
2153.90922268328	3.03873655714081	1.04247776051946	9.84375	12	17.6875	20.40625
2484.39434286569	1069.48837923408	0.505072779557546	3.3125	11.0625	14.125	34.53125
2447.09837665928	685.559892695918	0.554048937531966	4.84375	8	9.21875	11.625	13.5625
2493.24700178314	985.531126099186	0.525907952009866	6.34375	10.0625
2458.55150679202	568.061833981917	0.547796324605164	3.5	10.4375
2500.25881381177	865.419548572294	0.524138581562626	8.5	10.96875	12.75	15.34375
2512.03159007208	1003.01283868128	0.565605967091144	4.28125	9.06249999998545	15.25
2479.9808904366	801.34525314738	0.55122671584993	2.12499999998545
2499.03219900492	1166.15834572881	0.508380645129885	1.74999999998545
2438.36649996038	710.13184967161	0.496664326552781	9.9375	13.15625	14.25
2489.61684804054	885.547885502177	0.585912849343899	4.46875	10.4375	15.09375
2490.48355931553	1011.59560138807	0.543550641451199	4.96875	8.46875
2472.74133964927	1170.7044522841	0.489482927304354	3.3125	9.0625
2405.80972840236	662.625816454492	0.539069465139314	8.875	21.2187499999854
2479.16843511944	800.986112718912	0.543434035365673	2.84374999998545	5.49999999998545	7.5625	14.03125	15.96875
2458.29277794213	656.422492252578	0.504204239886226	4.8125	7.3125	9.09375
2500.45343213723	863.624080507028	0.53082418860022	5.5625	9.99999999998545	13.53125
2491.98281220641	1027.0503939816	0.513306070005046	3.37499999998545	6.6875	12.125	28.125
2448.4509417462	788.4954227598	0.534193853901341
2494.62278895461	442.952708205365	0.571428305298709	1.84375	13.6875
2449.87839500096	747.309012801174	0.51254195125666	0.71875	3.65625	5.59375	21.1875	24.4375	36.1249999999854
2393.48147830036	618.008030562946	0.606360423163223	5.3125	12.9999999999854	15.1562499999854
2367.52962062227	930.229453128387	0.590472059644667	4.09375	10.46875
2438.48891955806	755.430855116436	0.525744322829774	4.28125	6.65625	9.84375	24.6875
2416.31444284955	566.230623548039	0.531031178341046	1.21875	4.125	7.3125	9.03125	13.34375	19.4375
2402.97246039968	763.353836307337	0.51280987627932	4.625	7.75	11.5	31.625
2424.1431434468	824.811470178416	0.572786094297072	5.75	9.125	10.90625	12.9375	21.96875
2447.57266094149	708.423137952235	0.548040294796345	4.9375	10.7500000000291	13.90625	17.1875
2430.54107809387	815.449409510001	0.576251785356727	4.28125	7.59375	9.84375	12.53125	20.4062500000291
2424.35724994321	765.664839220459	0.573245283749329	3.6875	12.8125	22.4375
2400.23324335608	626.690532725707	0.620823664527631	4	8.28125	11.28125	37.5
2394.18732915963	383.304164486511	0.604634325113335	4.78125	6.6875
2468.04222645898	784.506322309847	0.57484213440813	4.84375	8.25	11	21.65625
2406.17636257439	575.849204433788	0.531706491651958	1.6875	5.3125
2412.66238074844	626.522332332064	0.540854318324535	11.5312499999709	13.65625
2353.93874081076	925.167935212253	0.588008011324347	5	8.71875	12.5625	17.09375	28.2187499999709
2391.28390241862	828.576628511225	0.646183147772563	4	7.46875
2478.4760952782	591.67710056489	0.603305571999106	4.8125	7.53125	9.7499999999709	13.96875	17.71875	17.8437499999709
2426.47414959257	619.025857931707	0.652952853570619	5.5625	17.375
2412.06385537806	654.147000404818	0.552854057328386	7.03125	10.40625	14.2187499999709
2463.85123497255	788.179773278231	0.586984835021777	3.34375	7.4687499999709	13.96875	23.28125
2401.03162406958	348.672913913189	0.783329030958614	1.03125	4.375	6.25	8.90625	12.75
2355.17996452071	443.406897461661	0.857088453416055	4.0625	8.59375	10.28125	13.15625
2452.25828260942	447.579641498942	0.802142451067104	2.1875	5.65625	9.625	16.7812500000291
2447.53609996851	948.326695878808	0.591550404349971	7.65625	9.25
2403.44573685952	971.881199876078	0.909402097220326	2	3.375	11.71875	14
2369.52928804359	906.436274611282	0.711209150694032	3.1875	5.96875	8.6250000000291	11.46875
2467.30735960012	425.220589700924	0.782245778757152	4.09375	17.5625
2388.49895455186	656.781789632863	0.786344296045874	1.4375	4.21875	6.9375	9.21875	11.1875
2410.78219912183	729.454287773864	0.781510401809516	1.96875	4.125	7.65625
2423.57602694358	456.763032180383	0.543877831796843	0.71875	3.4062499999709	6.4999999999709	13.65625	16.28125
2569.79447021551	511.365394173897	0.658365519350725	12.46875
2390.18331109042	431.882294967143	0.604781262783536	3.1875	10.84375	12.625
2383.64374066245	509.4288894274	0.781863243806155	8.03125	11.5937499999709	14.34375
2480.34156448471	823.07654587587	0.621504925325332	2.875	6.3125	8.4999999999709	11.09375	13.53125
2377.07609439369	306.136660887529	0.767924921679422	5.6562499999709	8.3437499999709	11.2499999999709	12.75	14.4375	25.4999999999709
2458.35798159881	503.420793584821	0.826537039778004	2.8437499999709	8.90625	12.4374999999709
2517.37585628595	473.582011171219	0.648220661156177	6	8.3125	21.40625	24.03125
2398.09856979545	418.094988827674	0.615554997544842	1.46875	4.28125	8.53125	11.875	15.75	24.3125
2452.52421488863	549.455233622531	0.585567491020165	0.21875	2.96875	8.09375	30.28125
2408.37284336154	623.827768686907	0.515305872966395	5.03125	8.5625	11.375	14.96875
2457.23869015306	597.481937450811	0.695356465860182	3.15625	5.6875	10.6875	12.875
2463.59107216123	636.215871868962	0.552001283462609	2.53125	5.46875	8.5625	13.6875
2398.72160598891	910.585323165157	0.518980188517747	2.84375	6.59375	10.4062500000291	13.03125	33.75
