# Supplementary material for: Millisecond-Scale Motor Encoding in a Cortical Vocal Area
Source: PLoS Biol. 2014 Dec 9;12(12):e1002018. doi: 10.1371/journal.pbio.1002018 (PMC4260785; doi:10.1371/journal.pbio.1002018)
Supplement: Data S2 — Spike timings and acoustic measurements for all cases. All spike timing and acoustic data analyzed in this manuscript are provided in .csv files, which each contain data from one single-unit or multiunit case. Rows represent the multiple renditions of a song syllable. The first three columns contain the acoustic parameters of pitch, amplitude, and spectral entropy, quantified for each rendition. The following columns present spike timings, which are referenced to the beginning of the premotor window. (ZIP) [file pbio.1002018.s004.zip › MU_4.csv]

pitch	amplitude	spectral_entropy	spikes_1	spikes_2	spikes_3	spikes_4	spikes_5	spikes_6	spikes_7
4310.50399651764	685768.312973352	0.784509430809245
4365.69860862113	691981.215936972	0.660642810194886	0.90625	2.75	8.21875
4315.48455880812	1005445.90301997	0.632475366972559	1.1875	4.1875	8.15625	18.25
4278.17969810032	911824.905056619	0.838821363137304	0.09375	2.46875	9.15625	19
4324.96303532358	665624.724258395	0.794836443134443	0.125	4.1875	38.03125
4368.45921341333	815921.083400868	0.638172496329945	1.5	6.6875
4331.42610184241	1613892.70204724	0.873440332852966	4.1875	5.4375	14.9375
4366.13889625252	90961.7356921129	0.984369745068108	1.5	3.75	6.4375
4058.44191980387	1210100.66666724	0.737240181510959	3.875	29.75
4046.4819048094	1099922.9535583	0.744940203619993	2.375	4.15625	6.8125
4016.28139679081	2299108.84534612	0.574848778536027	0.96875	2.78125	26.78125
3958.20465361594	1462704.53139588	0.526189476922277	0.75
4381.50081659617	679258.300986215	0.939355382299247	0.5625
4390.01270445453	1445079.1448288	0.954418832954784	1.46875
4001.70195158278	1514681.08506577	0.803564384730041	1.9375	4.3125
4006.20532590289	1547899.42729623	0.869123684714183	4.78125
4003.6160098149	1207048.30597633	0.871860038244108	27.78125
4383.00613132798	967016.825393076	0.809275319083387	4.34375
3997.54630507921	1328194.66581982	0.908494988173295	1.1875	5.0625	23.8125
4386.71460349228	802377.381936345	0.98483111063892	1.71875	7.125
4437.30661634463	962516.406348135	0.990735371838369	4.03125
3999.41740627448	688011.669573547	0.840836305948026
4005.91331691094	1602329.25314399	0.671194091130314	2.5625	5.84375
4339.75098739898	1895056.93802777	0.810588762701675	3.8125	6.90625	23
4286.04339404341	1778731.45895192	0.745781765105054	1.46875
4010.20410881307	1605908.50080008	0.7366909293413	1.375	3.65625
4458.9148301836	404892.726568881	0.784803369080121	0.9375	6.4375	25.6875
4357.6869138502	1695609.63990403	0.867237948401549	3.125
4383.71005486796	984901.720763963	1.00458817759273	0.53125	3.53125	10.21875
4370.14646259892	1295558.10883187	1.02641593209884	3.21875
4003.46707106937	1790696.84189316	0.878235187864334	0.03125	3.46875
4417.15123387668	824919.984142982	1.04194799711589	0.71875	2.875
4166.96986738502	851866.786002979	0.642768565035543	1.71875
4483.7976605101	1075476.29401577	0.704223479154951	3.28124999999636	7.15625
4175.00565936154	1083741.89815393	0.743719660571164	3.18750000000364
4209.53151779729	817629.06182666	0.610983630174408	3.8125	7.03125
4145.75822626033	910382.247305769	0.575983270075213	0.96875	3.59375	18.96875
4202.2402023985	568941.183609607	0.754572845992136	0.28125	1.8125	4.15625	6.65624999999636
4156.67289907891	715698.39022065	0.742661688039962	2.46875	7.9375
4131.11752232637	791453.70532413	0.714631501622884	1.125	4.93749999999636
4021.94174935043	1140121.3479405	0.69409789469713	0.78125	5.84375
4084.08726517058	1068452.65321701	0.718166217178057	1.15625	3.24999999999636
4147.25512939556	581739.323085614	0.695916397055133	0.34375	2	3.53125	16.5625
4148.92453031266	1113267.64120374	0.544442441662655	5.74999999999636
4144.6450382252	1228618.49767222	0.732276142847593	8.375
4169.45592265317	1073945.14515482	0.574276493901627	1.93750000000364	4	7.125
4160.2459096136	1133896.02989935	0.580244445048407	1.71875	3.5625
4138.2164921569	723420.178936787	0.833244436274458	1.71875	5.46875000000364	7.28125
4187.20247498602	849481.767074276	0.694739374310188	6.21874999999636
4191.50815686201	1227418.2417916	0.738841690322195	2.15625	3.96875
4176.14182826792	1269770.97628434	0.604899192532964	0.34375	6.3125
4233.58570599329	1638893.73073356	0.692831341785415	1.6875	3.84375
4252.51904347496	1135821.79303764	0.699473498383743	3.5625	6.46875	34.53125
4361.181726644	1503110.11127211	0.780032693552817	5.59375	7.5	29.15625
4250.86134361383	764125.065530648	0.797297453247969	5.12500000000728	6.46875	10.03125	34.34375
4253.60558025239	1145349.48001173	0.735813765894228	4.84375000000728	7.90625
4264.84885463754	1220603.49549232	0.884809713639927	2.65625	5.15625
4139.70212610972	1123189.30371069	0.809794134912689	0.3125	2.12500000000728
4117.2588923052	295517.852188335	0.892989131149577	2.46875	4.96875
4155.66567772735	780705.906697727	0.601418268889706	3.84375000000728
4163.16777587286	1467819.44439719	0.621505521524886	0.75	2.40625	4.3125	5.75
4150.82241905289	1336623.36961486	0.584591411062937	6.5625
4126.73307348553	48968.7641439381	0.866926488208961	1.8125	5.09375	9.6875
4111.87699556793	692779.081915351	0.635830622842169	0.15625	4.15625
4019.45416866154	1980632.72489934	0.563182488908424	2.75
4418.50809629004	205810.70232414	1.0902247497987	4.3125	7.75
4224.688771663	712088.235426557	0.860194368607374	0.375	3.5	5.78125
4486.5214492312	581670.786427885	0.858968345186013	2.15625	2.84375000000728	4.65625000000728
4108.85295801219	831164.7834861	0.687657464990982	4.75000000000728
4111.87099104416	1032747.88647791	0.66577371516738	0.75	2.40625	5
4135.79507320576	612907.303040629	0.94028313915989	1.5625	3.71875	6.625
4489.06625446356	85918.5788157409	0.866363179810683	0.46875	5.8125	15.78125	29.90625
3541.39223245773	1312.33848395698	0.822086720418879	4.8125	10.0000000000073	12.4375000000073	17.0625000000073	23.0000000000073
4503.99561143097	101265.644819786	1.12025518733849	1.81250000000728	4.21875	7.5	9.62500000000728
4035.16446014919	707837.985846158	0.743357714827519	0.96875	4.84375000000728
4127.99940055345	466592.869417373	1.02867300657226	1.06250000000728	2.5	7.71875	8.75000000000728
4617.35120804588	187374.390962919	1.11669912918088	0.187500000007276	2.375	6.40625	23.6250000000073
4020.97756080299	464223.255842209	0.679194807686681	1.53125	4.65625000000728	28.3437500000073
4474.81646508006	556610.076393798	0.910282916313436	7.27595761418343e-12	2.31249999999272	7.18750000000728	8.37500000000728	24.71875	31.8750000000073
4629.15423086131	522820.089232851	1.1077318430105	1.96875000000728	4.68750000000728	5.71875000000728	9.00000000000728	27.6250000000073
4388.76148013084	395996.789853299	0.974199759151296	0.228100727661513	6.41560072767606
4022.99181251736	734604.552253985	0.751904052691858	1.72630749765085	7.8200574976654
4036.26896415151	552019.98436823	0.911723906923172	2.21875	4.9375
4397.99866966223	1129861.7650383	0.754835470405228	1.78125	4.40625000001455	6.75
4398.22007916199	966108.171629748	0.829482955814162	3.03125
4364.63004630089	1273739.3326229	0.935129048644336	0.6875	3.43750000001455
4113.10670721374	494057.180937828	0.827382801773664	1.375	4.8125	12.4375	20.09375	25.8125
4636.44948843624	614614.80531522	1.02324140385222	0.0937500000145519	2.125	4.21875
4014.53390645835	638151.368241024	0.855334941262445	4.09375
4404.73747642442	1046830.59684918	0.860702013665533	3.46875
4391.17959033989	1338156.45385612	0.87230450969909	0.4375	4.78125
4373.16199865671	2057465.81806072	0.720659247895283	1.84375
4391.20945131208	1267249.45939722	0.857923548858236	2.71875	4.06250000001455
4400.66806350194	1955449.46401883	0.672898367777527	1.625	4.84375
4018.79395599009	1108420.87905158	0.818967476651447	0.5625	3.75
4034.81315034302	660917.575624043	0.890798421460414	2.25	28.3125000000146	33.84375	37.375
3984.94713863896	735944.482908839	0.874236852541116	0.406250000014552	2.03125	4.87500000001455	11.7812500000146
4083.57855187599	447370.621950363	0.990359315489089	0.78125	4.90625000001455	7.3125
3269.59402156877	38162.5755681269	0.977794937659686	1.125	5	6.4375	6.71875	11
4802.23659799272	9687.32408864342	1.12921778172065	2.59375	5.28125	6.375	7.53125	9.65625	13.6875	15.625
4150.36582349549	1780566.51132006	0.695424620979787	2.375	5.46875
4113.350613855	1589223.02259677	0.929630969801531	0.28125	2.03125	5.53125	8.34374999998545
4479.13462682184	1683969.83840498	0.684575389483919	1.1875	3.71875	5.78124999998545	25.875
4140.59965761295	2281441.40117676	0.870570465110098	1.84375
4155.13488355869	2049411.96857614	0.804445123288151	1.625	3.62499999998545	5.37499999998545
4498.82367024694	1261038.23874464	0.872878637048106	1.28125	2.90625	8.15625
4105.33093548165	1111970.26161202	0.924377139367816	1.09375	6.09375
4077.63926022006	1185623.12511373	0.932181745101319	0.84375	5.06249999998545	7.34375
4112.12934507276	1073929.33007304	0.729093603249343	4.46875
4444.88431682269	595420.43064259	0.93008318780318	0.90625	6.78125000001455
4007.48627729149	718484.813015119	0.744941259095944	0.875	3.5	6.90625
4459.14393206958	562682.730683606	0.804342831846204	0.468750000014552	2.71875	9.75
4441.99920226893	684475.160384668	1.05149239543937	2.0625	4.03125	9.31250000001455
4556.21127797249	1145729.11316726	0.639685698752876	1.46875	3.65625000001455
4484.99139982541	1673098.26310813	0.587824168278056	0.968750000014552	3.90625000001455
4025.26195526964	2895885.18218406	0.491952577513549	0.53125	2.34375
3992.49455796479	556995.400732602	0.684519364405654
3276.30459558906	3971.53843030956	0.814229247563765	0.6875	5.625	8.5	11.84375	13.8125
3981.33026215146	804182.207151007	0.742675317082291	2.00000000001455
3983.89801193263	679489.779696831	0.702317745123085	0.4375
3974.10770950738	471520.538896835	0.876224946190172	1.84375	5.1875
3983.02317502945	252930.319780657	0.845101793444582	3.1875	8.125	30.59375
4154.47354560852	1156783.37643784	0.601454191174536	6.5
4138.17493177154	1332473.58539042	0.505944193508	1
4370.65240524591	1782647.34165061	0.642827383511241	2.34375	5.53125	9.21875
4392.50982182367	426226.201263169	0.846931859973603	0.875	2.96875	4.5	9.40625
4154.0306251607	1393349.55736587	0.514648012397862	6.59375	9.75
4141.51863593629	1141653.89786108	0.512924493365352	0.625	3.46875	6	7.09375	13.09375	15.65625
4157.68210269243	677817.113515309	0.751452360713865	3.46875
4138.0088507489	860386.286932383	0.640276704734115	3.625	5.40625
4132.85759491187	738624.979282587	0.622312443060073	4.4375
4139.02140854286	1097870.32216218	0.62448733656289	3.21875	6.78125	27.375
4148.81566945641	1605292.37947002	0.536212331990781	2.25	4.9375
4150.41150100023	1359314.5073424	0.645439021526402	0.40625	2.5
4453.27261513827	1700278.87760936	0.675681574447895	2.3125	6.90625
4229.59029763595	1558959.77627158	0.69391484837052	1.375
4205.95371631138	1791213.91905979	0.690098397232601	3.09375	5.75
4245.10495789602	772258.953642239	0.887069847284644	1.1875	4.15625	7.62500000001455
4084.69733370202	1466896.61566288	0.603251016518829	2.65625
4091.98538561026	1114474.43157265	0.549000318960986	2.34375
4163.28628578933	818117.701245535	0.728028107371853	1.90625	6.03125
4133.05800389726	1520859.65013641	0.610011356845044	0.03125	5.53125
4254.6460827326	797475.679680261	0.71677883522511	1.40625000001455	5.4375
4250.55783506288	1220355.93912775	0.775139227369117	3.21875	7.40625
4124.44174235567	1372798.80999603	0.77526914034307	2.0625
4146.33518528406	1183839.27144343	0.727150947388906	3.78125
4127.32924242911	875006.727384124	0.754213769210019	9.6875
4149.15308861921	506822.452737591	0.522848361989318	2.03125
4130.51865948807	845755.722694974	0.630905447478267	1.65625000001455	5.6875	6.59375
4130.31791842108	1176151.75217669	0.813394286302815	0.875000000014552
4114.84030846743	712541.432627549	0.841070948307124	0.6875	2.34375
3991.7958939454	743724.486348835	0.734774092733071	0.15625	2.12500000001455	8	33.5
4193.76335426548	884911.072889374	0.763580880969064	2.62500000001455	5.09375
4136.92473492707	897645.962266012	0.810909428900228	1.09375	3.15625	5.90625000001455
4176.22163377211	852353.748213547	0.755203110597943	2.40625
4117.4414108005	431196.518338919	0.757448320743494	1.93749999998545	5.65625000001455
4108.78406163341	731989.77382215	0.724182527025623	1.06250000001455	3.06249999998545
4465.67548973751	658493.465452453	0.687941551196939	1.03125	5.96874999998545
4071.63977270622	861461.783757367	0.714355731812116	3.1875
4121.21971765212	422562.778847122	0.840234863954319	0.40625	4.0625	6.37499999998545
4101.24449615558	817170.55144222	0.746943575998995	3.59374999998545	27.8437500000146	35.6875
4012.3225334887	944058.606662731	0.627281536711115	0.250000000014552
4096.44520180739	897799.584492197	0.793554493200536	0.281249999985448
4418.92054417499	1963803.54419528	0.726851406406586	2.5	5
4121.51582714727	954259.915122811	0.753836594915456	1.93750000001455	3.8125
4142.91660131713	1178825.81968509	0.665060560333904
4126.2308700434	1551747.15340859	0.53182267238634	2.0625	23.34375
4487.72816373981	1317975.31140939	0.776929274376311	1.875	4.4375	21.4375
4462.43652004125	1082107.5006576	0.736795739319704
4144.84103130762	1622862.82132635	0.749146044508413	0.65625
4015.9465348444	1721232.32171125	0.618194766454961
4115.24247403534	1321815.95032336	0.748763639839872	0.90625
4122.69537834754	1311981.25371076	0.816526887644515
4010.85741908018	742016.684192827	0.730981693299794	2.9375
4505.01696880068	774063.09706566	0.922872199956257	2.3125	3.65625
4252.27857071217	631581.319934357	0.770945205191617	2.53125
3987.23087166977	1169485.84117706	0.585792924870827
4176.9920848827	1113173.46002439	0.764165592519912	3.78125
4465.29277560255	1327623.16353891	0.723168006739333	0.749999999970896	9.5
4462.56397199492	1017584.65715731	0.761178844296543	0.09375	2.5312499999709	5
4186.09032582969	1052301.65863931	0.769609657232176	0.0937499999708962	7.03125
4456.22066510705	1210178.06309488	0.827084836804638	2.78125
4153.20332165183	1141456.1030591	0.883732917253074	7.1249999999709	34.8125
4240.27408052917	671097.957141475	0.895596606086124	0.468749999970896	2.25	5.0624999999709
4481.13862430359	803726.688265503	0.888395468523449	0.28125	5.9375
4129.1873358191	728005.171166733	0.711858983269242	20.78125
4241.50065219983	2280634.71288103	0.740043531857257
4448.35299163573	1712355.64935414	0.723069612144982	1.96875	5.25	31.375
4247.312302709	803105.185872646	0.844806480254359	0.96875	11.28125	23.8125	24.375
4276.48920469663	1375689.4361901	0.79405937587432	0.90625	2.2499999999709	8.46875
4260.18109817808	1108777.73975445	0.886304300320944	3.40625	5.78125
4122.24615463567	1085348.51168898	0.811350621298004	3.09375	6.03125
4176.36278476517	676726.060514684	0.926403317185455	3.21875	4.25	11.21875	29.3125
4517.80020561618	915687.420884193	0.937303102849729	0.875	2.53125	10.46875	36.2499999999709
4128.60389274622	806506.320935331	0.580763292542919	3.0625
4420.40311672579	1565522.86206256	0.74971759585768	1.125	4.125	7.125
4133.0005847729	1288724.57678069	0.529452391828325	4.1250000000291
4140.93147455379	1348024.85536256	0.554292159522549	2.8125000000291
4142.37545672995	1837631.7881811	0.596235327388526	2.125	4.34375
4171.94544815631	813195.255941118	0.620133082169959	1.71875	4.09375
4185.20434855765	1043137.32501732	0.663862686204173
4168.80583807555	1766043.92729005	0.688678566916976	3.5625	6.5
4142.47678693917	1254118.35091354	0.539713876967574	6.59375	8.59375
4117.94282127849	440084.303096398	0.79693438222751	0.625	2.78125	8.28125
4076.54402641714	591341.788444903	0.722494897864704	4.71875
4126.63894579173	1066541.55032855	0.613380702484062	2.78125	6.3125
4346.45503109908	914549.895229909	0.754335916833368	0.78125
4405.96879473113	1619054.04442744	0.770577494548825	2.53125	5.65625
4295.11398119218	459299.967349218	0.822360584262727	0.375	6.78125
4067.74363437533	768727.820940059	0.73497586844514	2.09375
4460.9440719867	588059.676068824	0.890882852716038	2.34375	4.75	8.375
3930.43771336772	1727567.6010518	0.556552461672248	2.125
3988.77196671698	743204.426980698	0.581833239880426	4.1875000000291	16.09375
3966.33527668639	991768.6844587	0.692542957659072	0.65625	2.875
4050.89062154189	595959.364756308	0.832189519557906	6.6250000000291
4018.82691919629	826840.04338805	0.668842351312626
4144.02403576766	456826.079718296	0.734730805025974	0.468750000029104	5.71875
4033.11393519006	855167.255672319	0.708374006997673
4144.65656865366	772427.434076678	0.833638601689082	10.1875	27.84375
4372.55441632092	346719.20195682	0.847254785754512	0.09375	18.125	20.59375
4236.505196149	360878.502134752	0.845932967119126	0.5	4.46875	5.9375
4014.38663018378	708039.324869405	0.819830171852376
3998.57739348115	1475726.31790272	0.665714103114079
4135.86367800584	1085109.53865459	0.705547863881346	0.09375	2.46875
4045.83011800587	1036154.84401173	0.690468026559312	2.375
4069.22360152089	845384.609738866	0.745616693703381	2.0625
3987.81390681208	1496675.7917368	0.676272841944903	3.6875
4034.21419142687	1045967.21436558	0.875837259311335	2.03125
4469.74663646263	1056392.505169	0.783795888483381	5.125
4122.28742923282	1141977.61371302	0.716234161032796	0.6875	2.96875
4028.35478823088	1325670.03757738	0.848727884862906	3.25
4122.62923578235	731581.292665717	0.79526620601361	0.0625000000291038	1.4687500000291	25.8750000000291	33.75
4129.67622701167	560504.990473482	0.73599285978155	3.9374999999709	26.71875
4150.66081157028	704063.966303571	0.743053892945141	0.65625	4.03125	5.21875
4335.57443503176	1678334.08644985	0.718073597732999	0.25	20.1875
4435.59330614325	2032939.8831932	0.622811150171547	1.46875	6.3124999999709
4160.74818747866	829251.337186466	0.752398160524634	7.7812499999709
4160.79014130805	1132837.95073944	0.65097559878778
4166.7411500408	1369378.35016527	0.479256034583802	2.125	26.75
4141.11543774114	658876.069516773	0.735900542103681	0.75	35.65625
4202.21655134132	1007159.27937902	0.768974147960359
4343.13434759202	237509.749266409	0.82212874031358	4.34375	14.875	23.1875	30.125	33.8437499999709
4142.66408053053	776097.796423073	0.666692876521705	2.28125
4144.32875162475	1021023.75106142	0.536161622354415	5.8437499999709
4145.92079826104	1482869.96553432	0.721034327208416	3.78125	39
4131.13929785466	690871.200304357	0.603045435796278	1	7.59375
4139.47728699076	724661.339526569	0.6475972397714	5.0625
4152.88141873855	1152451.28127945	0.598922909610564	1.90625	7.90625
4169.40428720543	1401012.43778527	0.583436681013539	4.40625
4131.42005826127	686712.655963924	0.660130397288527	0.375
3954.63981970038	889904.139566863	0.628130314599519
3996.95080890797	1143044.03710854	0.562012792714802
4054.13333575029	872561.394333238	0.552056413658826
3972.73627236152	618469.759193522	0.775164185641622
4014.07692433823	670609.74561906	0.661148681280006
4237.46506702047	393104.395628476	0.844056762248999	0.0937500000291038
4251.56776374529	626785.974428541	0.673750446960487	0.0625000000291038	25.1875
4257.71423384956	758279.907193242	0.792658112256173	0.5	7.34375
3989.84968842886	839892.54566056	0.579303753764938
4426.8821961317	532586.094244459	0.810563780346948	3.59375	8.8125000000291
3985.87442596819	648657.422224492	0.740088481013946	1.09375	3.59375
3970.22230545429	1158964.34243422	0.538411639094534	30.6875
4272.65444870475	569242.886412565	0.841374137548661	3.6875
4236.31332860982	395429.812524881	0.867776512140024	2.4375	25.9375
4009.0048828326	272576.974594826	0.770000092720322
4395.60628921751	339992.045705091	0.731828677324545	5.0312500000291	12.6875	16.6875	24.7187500000291
3961.30815101586	1078381.82295115	0.595564025020714
4309.34977572165	972852.126471839	0.610486842983088	0.3125
4331.86428413965	1059992.37515293	0.829929640380073	1.21875	5.96875	25.2500000000291	31.375
4319.81570813337	677484.011802298	0.849915923647346	8.2812500000291
4024.7328805591	814439.538145592	0.69688198436476	2.53125
4096.91794299395	724650.767815222	0.77662678149062	2.6875
4124.79433831187	703042.300046192	0.67759705530238	6.375	26.75
3977.97630112901	766896.200261188	0.611528446332275
4057.53167294834	795177.068788718	0.650286345977188	1.8125
4045.54381687659	1099158.32987641	0.574961965450071	1.9062500000291
4094.62873482442	903588.544404134	0.732791694391495	0.437500000029104	2.6562500000291
4065.60859038307	1000075.8080238	0.7361965502183
3988.11340080445	643437.398066771	0.686028259212854
