# Supplementary material for: Millisecond-Scale Motor Encoding in a Cortical Vocal Area
Source: PLoS Biol. 2014 Dec 9;12(12):e1002018. doi: 10.1371/journal.pbio.1002018 (PMC4260785; doi:10.1371/journal.pbio.1002018)
Supplement: Data S2 — Spike timings and acoustic measurements for all cases. All spike timing and acoustic data analyzed in this manuscript are provided in .csv files, which each contain data from one single-unit or multiunit case. Rows represent the multiple renditions of a song syllable. The first three columns contain the acoustic parameters of pitch, amplitude, and spectral entropy, quantified for each rendition. The following columns present spike timings, which are referenced to the beginning of the premotor window. (ZIP) [file pbio.1002018.s004.zip › MU_40.csv]

pitch	amplitude	spectral_entropy	spikes_1	spikes_2	spikes_3	spikes_4	spikes_5	spikes_6	spikes_7	spikes_8
3581.11596805435	468.918698243207	0.786534428936011	0.53125	2.34375	5.46875	7.5	10.53125	21.875	35.03125
3556.08049004491	1792.42624573618	0.514221321531677	2.375	4.62499999999636
3488.99283241812	2191.94244619195	0.492591716131823	3.46875000000364	5.78125	19.21875	25.5
3507.17924034792	3893.15329584118	0.527329240737945	1.90625	6.78125
3490.14922678015	1996.34753799518	0.433149458779401	0.3125	3	4.8125
3470.68160060006	2393.73137408401	0.470817290340279	4.46875	8.03125	10.15625	20.2812500000036
3495.00386429069	1414.40712302927	0.430463485759116	0.28125	2.49999999999636	4.1875	7.40625
3711.46337297061	99.6503608517196	0.735043513602718	5.46874999999636	17.8437499999964
3496.46462322306	1867.75134907593	0.489995419914639	2.0625	3.875	27.1562500000036
3623.85174558736	5893.53706248006	0.389957064348605	1.96875	3.9375	36.40625
3823.95371645327	1748.47011814203	0.396598126958586	2.875	8.375	20.0625	22.28125
3672.32836627465	770.585832640432	0.657416813836449	0.125	7.59375	9.75
3521.44260870386	1426.63495431626	0.609525289055035	1.96875	4.46875	7.9375
3436.22132253732	1270.35534895868	0.469210496371291	2.1875
3761.36994813341	2567.97580512701	0.428641437075007	9.1875	11.59375	37.8125	39.34375
3575.22284908902	520.43828379775	0.489843796807784	0.28125	1.6875	8.24999999999272	25.1875
3492.42143171067	639.016735731878	0.448039114417328	0.875	1.90625	4.53125	5.71875
3433.93295319972	1777.73816153795	0.421893829372044	1.90625	4.18749999999272
3494.7679204186	1173.50143143429	0.424433989767971	1.75000000000728	3.75	4.62499999999272	6.65624999999272
3415.20114823839	2036.26074833062	0.539089268821854	2.46875
3578.25482815411	892.80987871985	0.591096776253853	1	2.15625	6.46874999998545	8.3125	17.1249999999854	21.84375	25.59375
3421.92607568529	1917.18390202373	0.476370097177322	0.0625	2.74999999998545	4.4375
3415.69622703793	4002.06248164242	0.492861549372655	1.21875
3413.03629903506	3083.76494510627	0.426085875181085	1.34375	3.46874999998545	5.3125	8.84375	20.1562499999854	33.4687499999854
3544.51015620259	147.872328396773	0.681839625402652	0.1875	2	3.15624999998545	4.9375	7.9375	21
3459.06028943144	2306.53151777324	0.400459625899925	0.375	2.9375	8.56249999998545
3440.70224027455	846.088580852144	0.46703901073644	1.78124999998545	3.53124999998545	6.5625
3503.22290804136	858.56643246387	0.523882197055605	1.625	3.34375	7.1875	24.8125	31.6875
3498.14496052963	810.862171164254	0.459731091530995	3.09375	6.09375
3434.10159790211	1139.3646540326	0.455459053275129	4.9375
3423.92162370884	1441.47588239387	0.489131981546624	0.46875	3.21875000001455	8.37500000001455
3390.2733997458	1525.31022272048	0.386680409853492	1.6875	3.125	8.34375	28.375	36.84375
3420.42232098714	1514.86842326593	0.472009649211797	0.0937500000145519	2.96875	4.96875	9.0625	23.03125	34.21875
3494.71507724529	1236.33274182962	0.460846702249886	1.21875	1.93750000001455	3.84375	7.25	37.59375
3522.51232591588	559.395700324138	0.570272003887145	0.15625	3.09375	30.46875
3561.60566934082	553.930460275895	1.00159473824667	1.34375	2.53125	3.59375	5.31249999998545	22.0312499999854
3564.29040861527	412.134500120845	0.803706077928817	0.624999999985448	2.25	5.62499999998545	9.875	38.4375
3439.82255639657	465.465328294134	0.618294367576577	1.78125	4.21874999998545	31.21875
3483.73759931597	449.214282201018	0.743153342318205	1.875	3.59374999998545
3485.70080509288	473.661950866652	0.641276650400143	1.24999999998545	3.375
3488.04364717399	693.547695434847	0.702899007964406	3.375	6.40624999998545	8.375	12.0312499999854
3445.67399561164	1261.66649047631	0.382588396754006	2.75	9.90625
3431.91599448961	3482.64947390263	0.51570416348772	1.37499999998545	3.9375	33.09375	38
3410.6142998369	2498.11034183879	0.400635172593419	0.0625	2.78125	6.6875	11.71875	23.2812499999854	25.59375	28.8125	35.96875
3496.98748000148	293.794308545945	0.570682435240837	3.0625
3444.10691150686	367.778334015281	0.677082564815385	1.8125	3.46875	5.375	8.96875
3543.1673443734	6138.78740348339	0.662930084015654	4.09375	7.09375	11.46875
3584.36343045872	376.718790131322	0.574064317568224	2.375	8.96875
3563.02314565524	379.548643544458	0.858400225900123	1.46874999998545	3.25	8.87499999998545	32.375
3362.37992565462	1081.93367222963	0.511709957924504	1.9375	3.6875000000291	3.84375	23.0937500000291
3555.34942745126	770.044284239936	0.889064339961674	2.28125	4.3125000000291	6.875	8.3437500000291	19.03125	34.8437500000291
3485.94318970754	873.943091055866	0.478444531522558	0.46875	3.03125	5.7500000000291	39.1875000000291
3422.82249803621	1455.18140129931	0.455177490763085	0.156250000029104	3.4375	5.9375000000291	10.84375	32.4375000000291
3517.66978092509	287.637772247338	0.841489614064427	0.718750000029104	4.4375000000291	18.8125000000291
3366.89997489078	1440.04858095152	0.493454291822156	2.40625	4.59375	5.6250000000291	8.7500000000291
3475.90147350638	709.936316552025	0.587000239530032	0.406250000029104	1.6875000000291
3805.41989056663	3402.91081797685	0.402931215454541	1.71875	7.1875	10.21875	18.0625	20.375	28.09375	33.0312499999709
3500.52498866576	377.997215672898	0.760494555374341	0.0312499999708962	1.6874999999709	3.5312499999709	4.125	6.5	10.875	14.4062499999709
3448.88879260099	719.862706467205	0.538500904265446	0.1875	1.84375	3.9687499999709	7.125
3448.22056977885	1278.99967691462	0.498482488074672	1.0625	2.7812499999709	5.34375	28.7499999999709
3503.99964127814	599.999016268091	0.596263048596544	2.9999999999709	5.0624999999709	37.5937499999709
3528.45630585228	1617.72066557305	0.426389587906144	0.5625	2.3124999999709	9.59375	29.0624999999709
3489.95593347626	993.325747403527	0.445743101697365	2.125	3.46875	4.4375	35.0625
3491.17508878997	2400.39412813289	0.42546988276756	0.53125	3.21875	4.84375	7.8749999999709	22.8124999999709	31.3124999999709
3464.68922013673	1414.23139045156	0.557356484237283	0.687499999970896	3.0624999999709	5.1249999999709	16.96875	20.09375	37.3125
3811.93399928322	5896.1692327756	0.398173446097536	6.8750000000291	19.4062500000291	32.34375	36.90625
3563.71750296536	611.009204744796	0.556248822293984	2.2500000000291	6.78125
3518.8272867281	977.183130801427	0.536261111511625	0.937500000029104	2.65625	6.4062500000291
3507.45808045088	343.392355244514	0.628453253966901	2.9375000000291	6.5
3382.81862294132	869.056957075518	0.519875536982832	2.3125	4.2500000000291	9.6875000000291	35.5000000000291
3477.18963625368	1098.02553484705	0.409985213084068	2.3125	4.84375	7.21875
3497.91112178482	1463.83036601689	0.401973803147288	1.7500000000291	3.34375	31.4375	37.09375
3561.6497795016	436.994061192829	0.510694673396898	1.6875000000291	4.6875	7.7812500000291	13.75
3532.21385872581	547.550440144587	0.557124104562466	8.875
3514.09842244472	835.1285093247	0.474914208707402	0.718750000029104	5.375	13.625	18.28125	24.4687500000291
3612.4361371926	4735.48771588774	0.409131723472491	14.8125	25.9375
3383.24668418849	136.400884040602	1.06817687402798	4.3750000000291	5.40625	7.78125	9.375	21.2500000000291
3509.65031707685	939.1939265954	0.443052606712385	2.84375	20.53125	27.25
3493.41804619185	2062.19277244688	0.475919044558077	3.2500000000291	7.46875	21.21875
3609.73284311	639.032706892132	0.472981957344286	1.7812499999709	2.7499999999709	8.3437499999709	38.40625
3821.67087553618	4150.35082534978	0.398062155827585	1.6249999999709	7.9374999999709	16.53125	18.03125	21.9375	24.8124999999709	27.90625	29.6874999999709
3567.70528287777	641.799711705461	0.481082527835826	0.437499999970896	2.875	4.7812499999709
3478.9438968032	767.400883319938	0.471893601774552	1.1562499999709	3.5312499999709	7.625	19.8437499999709	29.25
3521.54055319196	682.527328528194	0.600310167549757	0.40625	3.09375	8.09375	33.7187499999709
3440.44402858945	2753.40846756482	0.438670692876401	2.75	4.46875
3600.03971606864	428.344117073809	0.584171256368862	1.3125	2.8125	4.2499999999709	9.2812499999709
3581.23178435166	810.174282772326	0.454268037116692	1.7499999999709	9.78125	21.78125	24.9375	34.625
3444.86670390151	5581.46362465318	0.441495536427474	1.84375	5.2499999999709	10.75	26.34375
3507.19559119632	1085.80998733102	0.573757602201149	1.4687500000291
3508.03868660077	2120.08137167144	0.48841411340921	3.2500000000291
3493.20660470428	3667.31808289229	0.496930854821313	3.5312500000291	5.4375	25.1562500000291	38.4375000000291
3512.11447427058	787.304344992648	0.597249369374758	3.15625	4.90625	4.96875	26.28125
3564.97441477483	3294.04833481007	0.436339396876893	0.218750000029104	2.9375000000291	12.875	20.2187500000291	23.5	28.78125
3606.59377253428	1042.95879311872	0.632362452029966	1.5	6.34375	7.71875
3564.56815000946	965.722747241334	0.511857492817312	1.03125	5.84375	10.125	13.6875	21.03125
3448.29819664826	400.640102338133	0.643345361550645	4
3617.69591907556	378.073155976601	0.75345076254546	1.375	38.53125
3770.73541428562	1119.85420824994	0.690811472389373	2.53125	7.9687499999709	9.9062500000291	21.6250000000291
3572.90418890924	109.414525532061	0.681583357248928	0.40625	1.9687499999709	4.78125	7.1562500000291
3537.94558172165	2026.46996784985	0.389546638821333	4	6.96874999994179	25.3749999999418	33.7499999999418
3385.91569679788	1582.91409626582	0.421475020698872	1.49999999994179	3.75	5.12499999994179	6.40625	27.0625
3441.96252113457	1342.96070071703	0.469471625391751	1.09374999994179	3.15625	4.68749999994179	6.21875	32
3566.6154029146	919.38229798734	0.389600871746613	1.40624999994179	4.0625	7.3125	9.5625	20.3749999999418	34.25
3523.26643747902	316.755332359409	0.535130781796971	1.18749999994179	3.875	5.28125	8.625
3444.57057810937	1233.04170798821	0.501320205160582	2.59375	8.03125	11.375	14.78125	22.34375	28.6249999999418
3544.88166162976	1552.48498811679	0.440377773392251	1.3125	2.81249999994179	4.875	8.0625	10.5625	17.25	25.7187499999418
3459.96060664953	1931.78074981907	0.546550701156223	2.34375	21.5624999999418	25.875	28.90625
3500.93404430099	1943.62332359389	0.427489618853163	2.09375	7.375	16.28125	25.84375
3500.24931247442	615.555189024331	0.452623752872798	0.0312499999417923	3	7.125	20.3749999999418
