# Supplementary material for: Millisecond-Scale Motor Encoding in a Cortical Vocal Area
Source: PLoS Biol. 2014 Dec 9;12(12):e1002018. doi: 10.1371/journal.pbio.1002018 (PMC4260785; doi:10.1371/journal.pbio.1002018)
Supplement: Data S2 — Spike timings and acoustic measurements for all cases. All spike timing and acoustic data analyzed in this manuscript are provided in .csv files, which each contain data from one single-unit or multiunit case. Rows represent the multiple renditions of a song syllable. The first three columns contain the acoustic parameters of pitch, amplitude, and spectral entropy, quantified for each rendition. The following columns present spike timings, which are referenced to the beginning of the premotor window. (ZIP) [file pbio.1002018.s004.zip › MU_41.csv]

pitch	amplitude	spectral_entropy	spikes_ 1	spikes_ 2	spikes_ 3	spikes_ 4	spikes_ 5	spikes_ 6	spikes_ 7	spikes_ 8	spikes_ 9	spikes_10	spikes_11	spikes_12	spikes_13
3868.39506539813	1583.78985996423	0.465654345079406	3.9375	10.46875	14.3125	17.03125	20.9375	23.28125	28.875	36.84375
3471.34476254017	4131.41905777087	0.559633040855674	2.09375	6.5625	13.03125	18.53125	24.6875	29.28125	31.125	39.65625
3450.17583373666	3879.56463368043	0.480390860497739	8.40625	12.53125	27.59375
3446.96804007531	5433.83096543039	0.57604312808347	9.96875	21.21875	27.4375	28.4375
3389.9793661549	1043.08441897911	0.455480763883881	7.625	14.25	24.40625
3515.2754518078	2423.16734593703	0.521903711416008	5.03125	7.96875	11.28125
3536.21834596096	10194.8162517695	0.474801584989492	7.53125	11.8125	14.46875	23.15625	33.6562500000036
3549.31149884878	7509.85872882203	1.02217158231278	9.59375000000364	22.34375	34.4375
3388.85914743915	2078.10799171516	0.689302659019758	0.3125	7.90625000000364	12.59375	21.5	24.1250000000036	30.5	39.9687499999964
3444.44945319206	1957.96416734645	0.425482874284579	33.125
3497.23531808382	4841.36437187037	0.5129920097455	7.625	10.9687500000036	20.1875	22.59375	30.1875000000036
3305.57059668141	3862.72347643367	0.519315300037897	10.9687499999964	14.0937500000036	17.03125	20.4062500000036	21.6875	23.59375	25.7812500000036	34.4062499999964
3619.51504931349	6033.850600412	0.429284019651118	7.34375	11.25	29.125
3475.36610708282	1567.13805648082	0.409231709818566	6.78125	9.78124999999636	13.625	19.1875000000036	20.2812499999964	23.53125	29.46875	32.4062500000036
3518.76908557484	3009.06023635374	0.501882575976858	5.71875	12.96875	20.625	31.8125
3551.52303233184	3048.77277105979	0.425574015036376	7.90625	11.6875	19.28125	19.375	20.625
3436.13389589351	2599.36689160695	0.798068067702122	7.625	11.21875	18.78125	21.875	26.6875
3804.13504074812	2589.95410425318	0.447922369730068	2.93749999999272	13.53125	15.78125	19.59375	21.65625	28.1874999999927	29.4375	30.4375	36.5937499999927
3497.1361560495	4673.08519427497	0.474381625058801	8.125	12.0625	21.0312499999927	21.15625
3470.61807134583	4671.56011665438	0.558291165991762	6.59375	10	19.75	27.40625	31.5312499999927	39.09375
3502.28257629615	2015.02255959287	0.391034730190823	5.09374999999272	7.875	11.25	13.4999999999927	21.0625	21.71875	24.90625	27.0312499999927
3429.78783091962	1969.90089518301	0.557058845771329	13.09375	20.40625	23.65625
3382.13717923109	1193.81839868318	0.856594538312667	12.2187499999927	15.15625	20.46875	26.0312499999927	27.96875	37.78125
3683.92088727576	7348.14967585366	0.443950510429829	14.2187499999927	16.84375	18.96875	29.65625	30.71875
3436.03893336463	1399.71980326726	0.597112560981796	6.8125	20.96875	24.875	39.4375
3463.24519405737	3292.44343134318	0.681497938043749	0.163646115623123	6.0386461156304	10.6948961156231	18.4136461156304	21.7573961156304	31.0698961156304
3416.56978262297	5567.24402321113	0.561684599130357	5.91364611562312	9.53864611562312	11.8198961156304	19.3511461156304	30.1011461156158	33.0386461156231
3459.1451562437	1739.5176429241	0.754766127793424	7.6948961156304	11.5386461156304	17.1948961156304	26.1636461156158	39.5073961156304
3442.52425646899	620.735461284248	0.645763756117547	7.9375	11.03125	13.4375	18.84375	21.9062500000146	23.2187500000146	25.09375	31	38.8125
3520.41348556539	759.792147437182	0.56794580140566	0.28125	5.53125000001455	7.78125000001455	10.53125	11.71875	14.03125	16.5625000000146	20.8125000000146	25.5625000000146	29.8125000000146	39.8125
3502.77628910873	2415.65947786141	0.496638065329502	5.96875	8.96875	10.9062500000146	14.5625	18.9375000000146	23.3125000000146	38.0625
3473.83667115125	2533.88935229334	0.506555814390405	6.03125	8.37500000001455	11.3125000000146	13.6875000000146	17.0312500000146	20.6875	23.0625	24.46875	27.1875	33.875
3486.23648589802	1304.12510732198	0.494202945066475	7.34375000001455	11.6875	14.28125	17.3750000000146	18.53125	22.6875000000146	36.0625000000146
3447.04107081415	1336.84514788937	0.785134755679422	7.78125	11.1875	23.125	27.5	39.5312500000146
3444.7279715898	1085.43256266797	0.763412084021557	6.375	19.4375	20.1562500000146	23.625	25.5312500000146	29.0625
3857.29691632778	259.891253034842	0.584639788906538	6.28125	9.5625	12.96875	16.53125	19	23.59375	25.96875	26.6874999999854	29.0624999999854	34.1875	37.125	39.84375
3559.70143931587	2770.72509292143	0.400874800079738	5.65624999998545	8.5625	11.9375	15.5	18.8125	22.875	39.65625
3621.78930899576	2424.29111825405	0.487593095947553	8.03125	11.1562499999854	13.46875	15.75	24.71875
3835.254256116	3180.13864484697	0.646210525633139	5.28125	8.59374999998545	10.65625	14.5937499999854	16.46875	19.59375	21.65625	24.625	26.84375	29	31.53125	38.0625
3634.73855823179	3993.68595231744	0.4852710175738	7.34375	11.40625	23.125
3492.72353946841	5705.93328067398	0.452448850142464	11.3333897922421	21.8646397922421
3442.38308517187	1234.72816440878	0.505616019737265	20.3333897922421	30.1458897922275
3491.70026303223	1312.71672707012	0.561530412544821	7.61463979222754	10.6458897922421	25.3958897922275	30.7396397922421
3488.49693808171	3008.31545202532	0.459238685191352	8.20838979222754	12.7083897922421	21.6771397922275	29.1146397922421
3484.06812086735	2694.8896692487	0.504317442285202	8.14588979222754	23.1146397922421	28.7708897922421
3440.8445662336	534.774712234995	0.469065799482665	6.64588979222754	16.6458897922275	19.9896397922421	23.2396397922275	33.1146397922275
3542.81545337166	3053.13900523641	0.482975132849764	6	9.0625	11.53125	18.625	31.34375	39.34375
3485.74610611716	2535.2360702447	0.584517817102046	1.59375000001455	8.40625	10.625	13.09375	20.3125	25.15625	34.71875
3497.63585862138	2486.70190648357	0.572784773116512	7.65625	10.5625	14.03125	21.78125	23.28125	32.375
3253.71932537913	2780.16082165471	0.655360189782834	0.28125	1.875	7.78125000001455	11.0000000000146	13.8125	31.09375
3351.15456422968	4918.31168053051	0.703123820803694	7.34375	11.9375000000146
3509.44439753944	2543.26734358575	0.573467473495472	6.875	9.3437499999709	12.5	19.875	24.5624999999709	31.3125
3368.81030003619	5734.97616338065	0.674274338243584	5.0625	10.7187499999709	16.21875	20.03125	22.78125	29.53125
3480.2265351704	986.576961491211	0.576802349111529	7.21875	11.625	20.9062499999709	36.90625
3503.04962952354	3688.4503373959	0.523682310789514	7.3437499999709	11.5312499999709	16.1875
3369.60419993642	4403.82426686819	0.587764093681289	6.15625	8.25	10.8125	12.5312499999709	22.6874999999709	26.5
3501.42054119257	5254.84654386679	0.402322716088315	13.28125	22.5312499999709	28.9687499999709
3400.73872744804	1998.22911138832	0.671277785757971	7.21875	10.5312499999709	12.9375	20.375	24.6249999999709	37.5937499999709
3446.55275327078	2627.01752639412	0.587426871647633	6.15625	9.375	12.15625	18.65625	25.3125	32.65625
3500.39602806895	8192.39148395986	0.419264027004218	0.843749999970896	7.34375	10.4687499999709	13.4375	30.4062499999709
3686.93562163236	4226.99793711528	0.975259404076422	3.09375	5.75	7.6562499999709	17.34375	20.7499999999709	23.78125	28.375	33.21875	34.34375
3497.02559316217	5109.16730655706	0.486663432230616	7.8125	10.46875	13.0624999999709	22.9375	39.75
3621.61090422577	1028.03651994067	0.462076773216756	7.4374999999709	10.59375	13.4374999999709	19.9687499999709	25.625	32.5312499999709	37.5624999999709
3433.50109105217	1676.92008230216	0.98192976338832	5.1875	7.6875	9.0625	10.875	18.28125	20.3124999999709	22.15625	23.8124999999709	25.8749999999709	28.9374999999709	31.9375	34.71875	35.75
3520.26199770626	1822.17756066934	0.728063124653537	7.4999999999709	11.0312499999709	14.59375	33.4375
3431.14804130083	6680.72212596193	0.429973726143789	7.4375	10.625	12.4062499999709	14.59375	23.1562499999709	28.4687499999709
3937.81305830705	3939.85831359256	0.486216504489623	4.8125	7.15625	12.3749999999709	16.5624999999709	20.8125	26.3125	28.53125	31	33.78125	38.9375
3727.83405757604	5667.81781110027	0.429986508322742	0.03125	2.4687499999709	9.0312499999709	12.5625	16.4062499999709	18.40625	22.1562499999709	24.84375	27.5937499999709	31	33.1562499999709	39.75
3440.31489845523	7904.31100899641	0.62218939159805	6.375	10.40625	13.4062499999709	23.34375	31.46875
3429.96866268615	3922.20534482125	0.491864131860024	7.09375	10.125	12.5624999999709	15.4062499999709	30.8749999999709
3407.62871543518	1949.02007057348	0.578631024644013	7.0625	10.125	13.1875	23.875	30.71875	39.8125
3688.86013916848	2519.03327191582	0.531084716679722	4.1875000000291	5.4375000000291	8.3125	17.03125	20.0937500000291	23.75	26.25	30.0625	32.96875	38.96875
3395.13226206075	7237.63800927802	0.408381985025153	7.875	11.3437500000291	23.65625
3520.26059199981	1544.45644892103	0.567287590600558	5.3125000000291	9.59375	12.09375	15.1250000000291	17.2187500000291	22.03125	28.03125	30.8125
3622.21575141077	4042.17470207288	0.410221491046329	1.5312500000291	7.1250000000291	10.09375	11.5937500000291	13.625	16.53125	19.0625	23.40625	30.8437500000291
3504.07542549226	858.148765932944	0.558369424338949	6.3125000000291	9.4375	29.4375
3441.36771956409	2143.97593335639	0.515828621965065	6.3125	7.7812499999709	11.78125	20.125	26.71875	39.84375
3555.98609476067	1771.39928084461	0.514815302248448	6.5937499999709	9.5	15.0625	19.4374999999709	25.5625	30.4999999999709
3438.48992558599	8055.64700467407	0.41762538277461	6.34375	8.9999999999709	13.2499999999709	19.2499999999709	24.2499999999709	30.3125
3453.93242471513	4157.25318942642	0.602620730066755	0.124999999970896	9.71875	12.65625	19.2812499999709	26.0937499999709	30.21875
3393.8337852991	2422.40898664577	0.666967612918789	0.3125	8.5937499999709	10.6874999999709	13.3124999999709	15.1562499999709	19.15625	22.2499999999709	24.0937499999709	29.03125	32.6875
3423.48141929857	4750.89785853265	0.39870411681762	6.4062500000291	9.3437500000291	15.1562500000291	22.46875	23.3125	37.03125	39.1562500000291
3648.48572166075	970.000584008866	0.703813951090589	4.125	7.1250000000291	9.9375000000291	16.96875	30.09375
3398.5690252815	4791.80171731883	0.474334230064632	6.3437500000291	9.5	13.5937500000291	16.2500000000291	21.8750000000291	32.65625
3397.64114863224	3231.77288502123	0.44059512115497	6	10.6875	21.90625	21.9687500000291	31.4375000000291
3523.80688663467	7193.00500643658	0.504174011673318	6.125	9.5625	12.03125	30.2499999999709
3540.0194416154	4965.91421445422	0.427629793763027	8.03125	37.8125
3511.73559944898	5763.16347823661	0.375523371044503	0.625	8.125	10.375	12.34375	21.6875	22	25.375
3432.45175961003	4010.48795736585	0.462792070595195	1.15625	8.9374999999709	32.15625
3495.99195108694	4792.24237676745	0.42561229499854	2.5625	9.75	11.875	15.375	23.59375	28.09375	33.75	39.53125
3493.65777713779	5622.22766963952	0.398042739438755	6.34375	13.1249999999709	21.46875	27.6875	31.1249999999709	39.96875
3498.73436892755	5999.28593444869	0.436392004455327	5.3437499999709	8.8125	11.28125	27
3488.67414018886	5679.47092897285	0.419158582484065	0.625	9.25	12.4999999999709	27.875
3758.07871154912	4490.50395578514	0.453489404008877	3	12.0625	14.15625	18.46875	21.7499999999709	24.59375	27.375	36.9374999999709	39.96875
3386.42903490152	3225.01819230635	0.419761359832333	6.5937499999709	9.1249999999709	14.5	22.6562499999709	29.25	38.6874999999709
3385.54535869097	1970.2106529588	0.581990387263901	7.3125	10.6874999999709	12.75	22.25	33.8749999999709
3441.28880825384	5510.91980361509	0.590830496008168	6.9062499999709	9.5312499999709	12.2187499999709	23.3437499999709	24.28125	32.1562499999709	39.4062499999709
3432.47229679618	4099.03028641478	0.477062760916954	7.5	11.5624999999709	13.2812499999709	19.5624999999709	23.96875	32.1875
3484.65758836738	3877.08293029246	0.404236275512361	7.59375	10.71875	15	21.3125	24.09375	38.5312499999709
3423.55168190163	1248.5827364731	0.419516827817525	6.8124999999709	10.1875	13.59375	26.21875	31.8125
3685.44808729815	5105.83491504818	0.501046846403806	1.46875	5.71875	7.3125	12.09375	15.96875	16.6874999999709	21.4062500000291	25.6249999999709	34.8124999999709	38.4687499999709
3440.30529747818	1367.74982594585	0.593856081273449	8.0312499999709	12	17.1250000000291	22.375	31.4374999999709
3434.13343120217	6761.41380568873	0.649908974941447	8.9687500000291	11.4687500000291	13.2499999999709	18.2499999999709	23.0625	31.53125	37.8125
3365.69907066649	6264.00248032904	0.791141414179978	0.1875	7.5	10.8125	14.375	38.125
3449.54366909699	6449.55549297123	0.448660601969589	1.65625	6.3124999999709	11.2812500000291	14.28125	19.5	20.5312499999709	27.1562500000291	31.6250000000291	37.5937499999709
3447.97805578517	2691.50293488811	0.713409640960084	11.53125	17.125	24.46875	36.15625	39.71875
3364.33612214991	3802.11179195788	0.968780766545952	7.8125	23.125	38.40625
3376.37573306041	5663.14723468468	0.727320805461069	7.90625	11.6875	15.59375	22.40625	26.40625
3495.33991729203	5706.04655611216	0.508706772561753	5.71875	9.625	17.28125	21.125	32.6875	39.25
3453.9413504527	4817.61186028679	0.468402469688809	7.375	12.8437499999418	18.28125	23.53125	32.53125
3743.39171521642	1583.22307511066	0.509340935418468	4.09375	9.59375	12.59375	14.5	16.3437499999418	18.375	23.25	25.625	27.125	34.15625	39.375
3479.84602495675	4145.78591131581	0.449614742318982	5.90625	11.875	20.9375	28.0625	28.8125	39.8125
3504.6146816646	1546.71311136987	0.44213646246123	4.90625	7.6875	10.125	12.4999999999418	20.25	20.96875	30.75	39.8125
3430.39951653553	3414.46553109159	0.472793773316576	5.90625	9.3125	11.9374999999418	18.6875	21.6875	23.53125	38.1874999999418
3500.28285738866	2970.98376052613	0.476581443300484	7.625	10.375	14.0625	20.5	24.5	31.59375
3441.46039296332	1664.91318318557	0.496293535111007	6.53125	9.46875	11.8749999999418	17.4375	22.71875	25.40625	31.53125
3423.78181986341	4883.91461597368	0.575589697463969	8.53125	11.875	15.375	22.65625	25.3125	26.5625
3508.0885517988	1913.1683923744	0.647516268757395	7.34375	9.93750000005821	11.8437500000582	14.5625	25.46875	38.9375000000582
3422.958500479	1766.87551165652	0.442636675364873	6.87500000005821	10.15625	15.5937500000582	20.1875	25.46875	29.4375
3458.87316099769	1286.97135099241	0.441957434758977	7.59375	10.84375	17.0937500000582	24.21875	32.5312500000582
3490.0569224513	2061.43071108449	0.46679385233228	8.65625000005821	19.7500000000582	22.6875	32.84375	39.15625
3421.8308023331	1410.38204469448	0.395907154998846	6.34375000005821	10.5937500000582	13.6250000000582	18.25	24.2812500000582
3483.31106272659	1060.08384849677	0.520732525808066	6.25000000005821	9.06250000005821	11.2500000000582	13.2187500000582	15.28125	24.0625000000582	30.0000000000582	32.8125
3413.95623939642	1345.81258086374	0.546555981789213	6.96875	10.375	13.7812500000582	28.53125	29.4375000000582
3430.17261626268	3422.44218722826	0.437185661112012	6.40625	9.9375	11.84375	18.96875	24.25
3423.98678479078	1863.34588485561	0.416497601445349	5.875	9.53125000005821	17.5625
3427.05146645251	1248.74003431185	0.481017365345999	0.25	6.71875	28.9062500000582	39.9375
3455.64643661601	1412.16170586397	0.452761601465775	6.90625	9.53125000005821	11.5312500000582	13.3125	22.6875000000582	28.15625	31.1875	39.59375
3402.29211328515	4575.17406367177	0.441945538505988	11.03125
3548.94204286809	1689.28838087665	0.578912433424523	8.78125	11.9687500000582	15.3437500000582	23.6875000000582
3558.08769249624	1822.59526459288	0.485709493702123	10.9062500000582	13.65625	24.8125	30.59375
3322.06513322699	4621.51674629657	0.634575975407827	9.125	12.1875	19.9687500000582	31.0625000000582
3364.05833491381	6607.74360111316	0.453337831310607	0.0312500000582077	10.8125	12.78125	20.875	22.78125	23.9375	31.09375
3364.38310493753	4835.90156245481	0.447432531553778	6.96875000005821	10.96875	13.53125	27.6562500000582	30.34375
3358.64041053165	3887.62470227429	0.829903426988651	7.65625000005821	10.7187500000582	32.5312500000582
3738.22250709257	1221.15211691801	0.574107489449836	7.625	10.5625000000582	14.8125000000582	16.5625	19.15625	27.5625	29.5937500000582	36.5625000000582	39.5937500000582
3488.47033248286	1144.4035410202	0.599029784056921	6.37500000005821	8.59375000005821	11.875	17.2812500000582	23.71875	39.34375
3519.68420884637	667.902097138452	0.727539823708589	2.06250000005821	7.37500000005821	9.87500000005821	15.34375	21.40625	23.65625	29.03125	31.6562500000582	35.0625	37.0625
3565.60874434752	3055.40734846003	0.462860559564289	6.6875	9.78125	12.15625	23.3125	31.40625
3415.7454215497	1640.76485246471	0.773740287262912	9.0625	13.34375	22.75	24.21875	29.40625
3359.66788803075	3368.65962623272	0.646555723442743	7.875	10.65625	12.90625	30.5625000000582
3452.33245799404	1658.34657151059	0.556973965582076	6.40625	9.28125	11.3437500000582	13.8750000000582	32.0625
3756.150927246	7772.39780977437	0.453304602973134	6.8125	9.1875	14.0625	18.4375	22.75	25.0625	29.125	34.90625	39.75
3317.60830558437	4725.57223789325	0.509373494457833	7.12500000005821	11.0625000000582	13.09375	20.2500000000582
3753.19566764287	4483.29591619128	0.424882572817824	1.875	8.25000000005821	13.0625	19.1250000000582	21.78125	23.8750000000582	26.6562500000582	29.34375	32.1875	38.25
3362.46792290806	1029.64697618286	0.651053859993495	9.40625000005821	12.3125	22.75
3531.05924642296	1006.74756850823	0.526110502514553	7.78125	11.40625	15.1562500000582	19.5	24.8125	31.84375
3306.40294431797	3164.21309326649	0.491079743661111	5.62500000005821	9.81250000005821	11.7500000000582	18.65625	23.25
3439.24806512234	1822.82557811675	0.498237191144925	8.1875	11.5	22.8125000000582
3441.93001273145	389.838390446235	0.860218833791158	4.99999999994179	8.3125	15.9374999999418	24.6875	39.6249999999418
3532.35653793953	1402.33756462983	0.426949054839658	0.03125	9.96875	12.3125	30.375	31.0937499999418	34.9687499999418
3565.1269774029	2586.16140732129	0.389397441200018	6.9375	11.3125	22.9374999999418	38.75
3434.30664517457	3006.64211166305	0.628986857225084	7.9375	22.5624999999418
3455.62799439566	1787.91346238152	0.441793731311071	7.40624999994179	10.7499999999418
3320.36840365477	1474.19730632796	0.511227583564393
3428.57651314374	2750.44991796425	0.436444683098281	8.5	14.2187499999418
3846.09245819769	2463.14279600778	0.663213140394185	8.625	13.84375	15.4062500000582	18.7187500000582	24.71875	26.90625	31.6875	36.71875
3440.48749788961	1071.59886412597	0.441237345254184	5.40625	10	19.25	23.625	24.53125
3391.94668711165	1589.77155033269	0.503229751514007	8.15625	10.53125	18.90625	24.1562500000582	27.375	30.34375
3332.88237314077	1269.59832975715	0.494189584116409	7.625	20.5	28.28125
3419.29338115754	3508.1059524425	0.473207286235505	6.46875	9.59375	11.53125	18	25.75	34.84375
3382.02078011343	4793.42277090741	0.567022699064452	7.21875000005821	11.3125	21.96875	33
3405.88178789293	4038.029045667	0.555817586881761	7.65625	10.0937500000582	24.65625
3433.51477829339	1533.24881044218	0.553750321524993	8.375	36.375
3313.70459491384	671.365986358749	0.808235850941756	7.59375	9.71875	12.03125	14.21875	20.40625	24.21875	25.21875	31.96875	39.34375
3428.75778325246	3217.50572754099	0.509358074827237	6.53125	24.34375	33.1874999999418
3436.89926624023	1038.57429653705	0.562185881728686	6.8125	10.53125	14.40625	18.9375	26.59375	28.5937499999418
3320.69711961895	1812.32583887624	0.475494762823501	8.84375	11.28125	14.90625	25.40625	31.53125
3341.14328155879	3362.70679651255	0.664856666604004	7.0625	9.8125	11.6874999999418	18	30.59375
3441.23129237051	2058.38143255058	0.555368758246167	6.06249999994179	9.90625	12.96875	22.03125	24.78125	26
3490.88728747373	3673.9592177643	0.500828810807054	11.34375	13.9062500000582	31.03125
3411.13715715129	2247.35348746911	0.414968822232736	4.96875000005821	8.31250000005821	11.53125	20.1875	26.0625	32.0000000000582
3553.38967484437	3189.14363304473	0.410463659098728	10.28125	30.71875
3497.48075988683	4887.68005803275	0.453768242719299	5.40625000005821	18
3679.18378393307	13856.9479375611	0.37071089889623	3.28125	7.5625	10.4062500000582	17.9687500000582	20.34375	24.9375000000582	28.8125000000582	30.875
3444.13107859928	1620.37684251898	0.419570887287351	10.375	12.84375	26.21875	39.90625
3794.51510024405	4567.52604193322	0.522248806910744	8.0625	12.78125	18.28125	22.03125	24.5625	31.25	34.25	38.25
3443.00495196054	773.248095802103	0.616038164271055	5.40625	8.53125	11.09375	13.875	30.46875	39.3125
3389.37174103341	2111.84137974263	0.473056050722756	8.375	11.8125	15.25	20.875	30.5625
3343.72692994634	4927.80837267733	0.468347579312794	9.84375	14.5625	24.28125	32.1875
3248.20070074407	1889.54487609962	0.675777620074145	6.4375	10.21875	23.34375	29.9375
3364.56017078004	3517.2291785415	0.493259746183283	7.5	10.6875	12.7499999999418	25.28125	32.125
3433.21010842805	1170.14812622877	0.440266089614787	9.12499999994179	20.2812499999418	23.5	24.78125	31.125
3530.90291655431	2841.11537761248	0.38171753094506	5.96875000005821	21.3750000000582	24.75	34.03125
3517.90502410876	3722.85500590178	0.391922355932143	7.65625	12.8125	20.21875	22.8750000000582	39.3750000000582
3491.60060134425	7550.84872805149	0.387853829229182	7.3125	10.90625	23.5625	31.7812500000582
3448.87617691105	4357.3905011576	0.666271460307624	7.28125	10.28125	23.0312500000582	39.03125
3411.2335752891	2435.99364671859	0.412667710013858	7.875	10.625
3566.19518208596	2738.44786432815	0.400115421415589	7.125	30.5000000000582
3371.15400812099	4092.4603429524	0.63344204688157	6.5625	11.3125	18.7500000000582	23.4375000000582	30.875
3395.42450576554	2362.24273874838	0.588598668673869	8.5	15.34375	22.2500000000582	22.4687500000582	33.0625
3391.62518122942	1315.13851561384	0.462431047176464	6.93750000005821
3376.8452761017	4772.54699292079	0.417954719043738	7.53125000005821	32.96875
3416.37182225283	2547.75659923678	0.646383473488256	6.25	9.3125	10.9375000000582	20.09375	31.4375
3684.29566021653	1321.75876203497	0.682750441817299	7.0625	9.75	11.8125	18.59375	26.0625	27.5625	31.3125	36.53125
3414.41961388155	2245.63788861992	0.472955852452321	11.625	21.40625	26.09375
3373.3383620505	7635.26669556495	0.43303993468411	0.6875	7.09375	14.34375	31.71875
3423.2113491097	2309.7153411497	0.45819423741328	1.40625	8.96875	12.84375	15.09375
3454.1137058697	1089.74967917184	0.659853028522399	8.09375	11.21875	14.5	26
3630.0215496259	1903.7003361965	0.813227825512593	10.5	12.53125	20.34375	23.4375	30.8125
3680.56762001409	951.943359806864	0.560407735534879	5.15625	7.84375	20.6875	22.875	25.0625
3425.99586149488	2650.28152661113	0.452515695705436	10.9375
3371.01816664138	8174.74459179729	0.40644619052313	8.5	11.4375	13.90625	21.53125	38.875
3577.69357546165	1136.86768633589	0.780516760358084	7.25000000005821	11.2812499999418	32.4999999999418
3493.6103578864	3206.8882865428	0.601122080035619	8.6875	12.0937500000582	14.25	20.9375
3435.87047973356	2098.68163722302	0.502552908746992	5.59375	30.5000000000582
3443.94868340379	3327.39310655732	0.541889102974388	8.5	11.7187499999418	15.0624999999418	23.3125000000582	24.4062500000582	31.53125
3686.200630766	5918.79838487921	0.410938439537334	10.78125	13.9062499999418	16.25	16.84375	26.7499999999418	29.125	33.4999999999418
3442.51570006417	1848.62743577617	0.721602443680444	7.0625	9.875	12.4062499998836	14.34375	20.6875	25.71875	30.625
3755.76785490305	1793.93735561518	0.485306297945403	5.375	8.53125	11.3125	13.09375	15.375	17.625	24.4687499998836	27.65625	30.25	35.90625	37.6875
3320.514872186	2640.9554341918	0.582340892933798	3.09375	5.28125	10.84375	12.7187499998836	15.4375	20.28125	20.34375	22.6875	24.9375	32.3125
3385.9055450012	1911.7386711801	0.470421033888224	6.21875	9.59375	12.1874999998836	21.875	23.59375	31.9375
3614.79978878673	5912.9777557474	0.497941125457427	5.46875	10.53125	14.1875	20.6875	23.90625	30.2499999998836	34.40625
