# Supplementary material for: Millisecond-Scale Motor Encoding in a Cortical Vocal Area
Source: PLoS Biol. 2014 Dec 9;12(12):e1002018. doi: 10.1371/journal.pbio.1002018 (PMC4260785; doi:10.1371/journal.pbio.1002018)
Supplement: Data S2 — Spike timings and acoustic measurements for all cases. All spike timing and acoustic data analyzed in this manuscript are provided in .csv files, which each contain data from one single-unit or multiunit case. Rows represent the multiple renditions of a song syllable. The first three columns contain the acoustic parameters of pitch, amplitude, and spectral entropy, quantified for each rendition. The following columns present spike timings, which are referenced to the beginning of the premotor window. (ZIP) [file pbio.1002018.s004.zip › MU_42.csv]

pitch	amplitude	spectral_entropy	spikes_1	spikes_2	spikes_3	spikes_4	spikes_5	spikes_6
3812.21268632834	618.67528188368	0.484769607455064	16.75	19.3125	22.65625	25.28125	30.6875	33.4375
3445.0268251476	2010.84782243827	0.402535745584246
3712.01579183533	1789.14797399813	0.392669698863179	17.71875	22.125	28.375	32.53125	36.21875
3438.56446293998	1955.47016315647	0.427546725340134	13.96875	16.75	18.8125
3505.9569369135	1877.54111728096	0.533673814852203	14.90625	17.9375	26.6875	37.90625
3535.04267001096	2163.5529123782	0.456473390052355	15.4687499999964	17.9375	21.75
3431.49604241739	1037.05961556632	0.482242167106715	16.03125	19.28125	21.84375
3434.2011213438	1261.78331045434	0.75674414376862	2.37499999999636	5.125	15.5312499999927	19.1874999999964	22.6874999999964	31.0624999999964
3445.11899725202	905.867745093385	0.53692957031982	15.3125	18.2500000000036	21.03125
3486.57666379222	1230.29603452466	0.402938726059959	15.2500000000036
3398.54519679316	472.701748081288	0.722454841635887	13.8125	16.59375
3511.92063625347	963.550095596259	0.45083186420413	15.5625000000073	24.3125
3405.31943751922	1274.22114052647	0.477640588489237	6.5	15.53125	18.65625	20.3125
3436.14081322099	577.746692911738	0.488657930927916	13.65625	16.09375
3438.83286885424	1195.55242326829	0.455569725691579	15.1874999999927	17.8437499999927	19.3437499999927
3501.48326860865	349.691956111139	0.516094357533794	0.125	2.5625	17.3125	18.84375
3427.02180497132	1816.89344567446	0.440118228611346	13.15625	15.75	17.28125	18.96875
3369.59663364706	1121.64999897719	0.471228740598145	14.46875	17.0625	18.65625	22.6875
3466.45963689491	826.845959843372	0.532368201427625	12.375	14.125	16.78125	28.96875
3384.50317469242	915.567412057601	0.45909525100904	13	15.4375	17.15625
3433.52702136755	800.623732024286	0.536333550373161	14.59375	17.28125	19.28125	21.6875
3446.1148483367	685.497988339187	0.413763754732299	13.625
3510.27142961356	245.51574271563	0.530260826276907	17.375	21.78125	27.21875	36.15625
3378.39506207353	2081.90833618404	0.664906131781973	16.5625	21.3125	23.125
3493.86554883261	572.438308370885	0.418225940686664	13.5625	16.28125	17.9374999999854
3434.94034884689	834.42022217396	0.499273730446257	13.1249999999854	16.25
3522.57450655964	1539.13332203411	0.463336750802711	13.71875	16.375	18.03125
3435.46002390391	2961.5035446162	0.542197138564783	17.875
3549.89384913608	832.893057049989	0.685591417535951	12.75	16.46875
3532.14445593576	557.15632800313	0.833428490457206	15.65625	18.3125
3497.51057280923	671.305791554926	0.443697278193602	14.34375	17.3125
3442.33426791949	1321.75206406066	0.568574991017422	15.90625	17.25	31.125	35.9062499999854
3461.40658823555	992.855577249706	0.451400684357765	12.75
3446.61017918238	249.885659877973	0.535674281605256	15.65625	39.6875
3404.58724876563	784.394664896199	0.457007897225839	14.03125	16.65625	30.125
3451.63624782547	1146.65255271491	0.425458524420763	13.125	15.875	19.5	38.6875
3539.24814434644	361.133339201262	0.588709334250736	1.6875	13.9999999999854	16.53125	18.5625
3501.52472878178	891.357785288001	0.664403097322513	13.875	16.90625
3493.80581856059	955.87264560308	0.647629362686866	1.9375	2.06249999998545	12.09375	14.78125
3497.02204383304	544.636268109432	0.454321734676003	0.28125	2.875	14.46875	17.375	32.375
3485.71898639457	713.472795762011	0.466415855103241	15.28125	18.21875	19.84375
3513.75174912157	538.704075672856	0.482345959959846	15.59375	17.8437499999854	20.09375
3489.62984160937	792.354081765847	0.426003787140221	2.49999999998545	14.84375	17.375	19	20.375
3629.8146541331	821.418103397619	0.569179546893597	12.21875	16.46875	18
3477.70519237427	297.009559962367	0.546324935499397	11.78125	15.75
3486.18351286224	989.067876117631	0.465241958396062	12.7812500000291	15.875	17.625	21.5625
3381.28347686237	1855.15250693768	0.438211105944511	4.6250000000291	12.7187500000291	15.40625	17	18.8125
3451.07934165308	3226.08067081106	0.505960776984363	0.46875	13	15.375	17.21875
3496.50436792423	562.251012802326	0.436119038223019	14.5	17.375
3415.52920463103	824.737067656619	0.449806507659191	13.84375	16.6875
3466.41013808377	869.15445111011	0.421307774176625	13.90625	16.40625	17.90625	19.96875
3375.04034428753	1058.21625959771	0.451608125346862	2.28125	5	10.9687499999709	13.84375	34.03125
3489.51772880473	1640.43842074944	0.522616017219777	15.15625
3435.87102518036	1296.13705827291	0.55354516334175	13.96875	16.78125	18.5
3466.981210303	2017.3872582066	0.443187552793854	14.53125	17.125	19.40625	29.03125	33
3482.20818078438	1126.64163419088	0.417121621394945	15.46875	18.09375
3401.70556021417	2414.54936132382	0.519262588430655	14.96875	17.46875	19.46875	21
3792.36877260092	1447.81315340655	0.543097084647732	17.59375	18.53125
3744.26327306413	513.740332126926	0.644934569322235	15.875
3444.46693907711	1277.69727738168	0.463386201198287	16.15625	19.3125	22.21875
3505.82880724684	1209.36642671789	0.377127376609923	14.7187500000291	17.3750000000291
3744.15266885162	2215.24544230416	0.614576135908329	11.53125	17.53125
3388.29558113029	3650.69480471176	0.409345314347459	11.875	14.6250000000291	16.375
3522.39735014688	1791.64251871243	0.412556566899503	12.09375	14.6250000000291	16.1562500000291	17.53125
3436.00009918671	4902.45585349408	0.395052175431111	13.4062500000291	14.46875	15.6562500000291	17.21875
3497.90031589752	2746.99176497312	0.439151110990581	14.5312500000291	16.96875
3379.3305478641	2754.4482778233	0.403521215614389	13.1250000000291	15.7500000000291	18.21875	20.96875
3810.66178346089	8470.93892186734	0.568364175359062	18.53125
3428.74184425524	4189.64752592878	0.431412368382622	14.5625	16.75	39.8750000000291
3815.64209371067	2800.27638076023	0.443279869348602	15.75
3545.8942997386	3560.7730479318	0.455394857605491	14.0625	16.46875	17.96875	35.0937499999709
3513.90683950068	3179.73122107843	0.411332657522991	15.6249999999709	18.2499999999709	19.96875	22.28125
3458.28757887822	3229.49843524972	0.609389599280199	15.2812499999709	18.6249999999709	21.03125
3376.4901898311	2797.05995371823	0.499328975926272	15.53125	18.28125	20.21875
3806.89275795433	5249.65821119265	0.431705061604594	18.84375
3495.11368667659	1395.50301345332	0.890957761349466	15.40625	18.71875	20.9375
3445.22052789286	777.914574324442	0.474813533716268	13.1875	16.15625	17.8125	19.59375
3500.49778452468	2963.00521078919	0.438887666888184	14.4375	17.25	18.9375000000291	20.5
3440.25683976467	892.183783565828	0.534259889217734	13.6250000000291	15.90625	17.3125
3424.18937935069	2164.5588786131	0.522740998151892	14.28125	17.1875	18.96875	21.84375
3387.14082961416	891.506625979096	0.479218400685999	1.34375	14.625	17.5625	19.65625
3496.03970926625	1809.33408889507	0.488317119677861	4.3125	12.15625	14.6875
3402.41831668016	989.411644230207	0.431842344421167	11.3125	14.28125	15.84375	17.34375
