# Supplementary material for: Millisecond-Scale Motor Encoding in a Cortical Vocal Area
Source: PLoS Biol. 2014 Dec 9;12(12):e1002018. doi: 10.1371/journal.pbio.1002018 (PMC4260785; doi:10.1371/journal.pbio.1002018)
Supplement: Data S2 — Spike timings and acoustic measurements for all cases. All spike timing and acoustic data analyzed in this manuscript are provided in .csv files, which each contain data from one single-unit or multiunit case. Rows represent the multiple renditions of a song syllable. The first three columns contain the acoustic parameters of pitch, amplitude, and spectral entropy, quantified for each rendition. The following columns present spike timings, which are referenced to the beginning of the premotor window. (ZIP) [file pbio.1002018.s004.zip › MU_43.csv]

pitch	amplitude	spectral_entropy	spikes_ 1	spikes_ 2	spikes_ 3	spikes_ 4	spikes_ 5	spikes_ 6	spikes_ 7	spikes_ 8	spikes_ 9	spikes_10	spikes_11
3444.45632734666	6113.91764842635	0.402830534801822	1.65625	6.25	20.90625	25.5
3384.57071697013	7051.62476708893	0.41749697767607	4.5625	34.0625
3388.29177236271	2492.72133478362	0.524507180630328	15.09375	24.46875	32.53125	34.65625	37.03125
3498.77166638081	6922.60008443521	0.43380538664538	3.84375	18.15625	20.65625	36.125
3437.11404462194	10151.5953624319	0.429615154437978	2.625	4.34375	11.875	20.3125
3375.4772979935	5283.78732905586	0.431697621319702	7.21875	9.21875	22.25	26.71875	31
3620.0500213746	1124.50592699229	0.422384334325773	6.09374999999636	6.15625	28.71875	32.2187499999964	35.34375	39.0625
3501.91346375971	3837.94100908713	0.430550262528397	4.87499999999636	18.15625	22.8125
3514.93353228463	4631.67270553505	0.408205346910509	4.96875	19	29.53125	38.8125
3464.28100881453	2541.65213325578	0.418992060418037	0.15625	25.46875	31.65625	37.2499999999964	39.84375
3564.0560863473	2257.70995347574	0.40941486286421	36.40625
3501.16919612329	2942.05447797221	0.433584636634671	2.31249999999636	18.125	23.3437499999964
3490.40442148453	6389.59932169507	0.450663910550592	4.40625	17.40625	32.5312499999964
3442.72711773143	1611.56263009546	0.386472087241704	18.875	25.9062499999964
3526.21487941176	4727.91975176638	0.38656766850047	11.0625	14.6875	28.21875
3502.57755877327	4770.18117286083	0.503846465406851	18.5	25.15625	26.375	33.5
3473.15642360134	7584.88694023216	0.392269854954873	25.3125
3494.60052923396	8112.30950189506	0.418307507698062	1.28125	23.875	25.34375	30.15625	33.6562499999927
3375.8945902003	7081.15401484045	0.452061201036941	2	22.53125	25.78125
3545.09394954356	4070.77407206546	0.400107115718608	0.0625	33.21875
3435.49422586735	6015.1393545763	0.480300564402555	14.09375	35.4375	39.875
3508.05843603608	12810.0369930699	0.397753640764944	2.5	9.84375	12.09375	27.5625
3398.1323703827	3653.00710040683	0.416518359859602	3.46875	5.6875	7.71875	22.8125	28.3125	33.53125	38.28125
3509.05043413799	3701.2056309825	0.391687260627875	3.28991363319801	4.94616363319074	18.039913633198	20.508663633198	27.539913633198	31.633663633198
3448.34131163931	2350.64997417164	0.419802416292011	5.375	28.875	36.5312499999927
3484.84180339535	6226.48222313332	0.403571911721827	0.46875	22.6875	25.21875	28.46875	35.90625
3706.50895676177	2857.66572516033	0.589349302157144	9.09374999999272	17.40625	24.40625	28.03125	30.25
3446.2452935309	1382.87985945621	0.434404268556162	4.03124999999272	8.21875	10.28125	22.6875	30.71875	33.96875
3816.51635071528	5459.82887623495	0.42383538081483	10.53125	30.4375
3603.7786875641	1218.39331411539	0.568453017698343	10.53125	15	18.71875	34.125	37.59375	37.6875
3381.69868314186	861.591691393587	0.386921954832637	11.4375	16.65625	24.1875	38.375
3461.16443191942	3286.87796916541	0.47254079932772	0.75	9.71875	34.6875
3501.76775201647	3051.51231586704	0.390352889377626
3446.34535818642	5846.28660702993	0.438452450480951	21.84375	25.75
3489.05867431923	5681.57619577775	0.391726236298394	3.53125	21.3437499999854	22.78125	26.5625
3436.69768190025	1920.98848628877	0.458032085860956	9.49999999998545	20.2499999999854	22.7499999999854	24.65625
3509.80360190717	3436.3777455439	0.466444176709802	1.62499999998545	4.90624999998545	16.3125	31.4062499999854	37.84375
3444.30392362318	3645.22644213842	0.430310645080332	35.34375
3426.06274585539	2739.93904096777	0.40735347414835	1.625	3.12499999998545
3451.71727920961	3781.91546699482	0.388958837243431	2.68749999998545	23.09375	31.25	36.96875
3356.71231574165	1259.59665831212	0.40665728405083	0.6875	14.1875	35.59375	37.46875
3445.63602927066	2982.27927204205	0.464210093299091	1.34375	2.875	13.5625	18.875	21.8125	24.75
3489.19640466783	2526.49652429073	0.390077167778966	0.21875	6.9375	11.75	23.78125
3378.59708537471	5458.70300507203	0.452386407912872	15.8125	22.21875	33.0937499999854	36.4375	36.5
3413.88829716872	3562.53382055453	0.450169345144302	6.1875	22	29.75
3469.31910097962	3775.41255916913	0.394128379162658	2.59375	25.0000000000146	32.78125
3460.91353953665	2455.53802268255	0.410118787455545	6.1875	13.59375	17.65625	20.96875	26.125
3506.99333364419	3237.95113570977	0.413495999765364	13.53125	13.59375	16.53125	21.8750000000146	38.4375
3499.35124518517	2959.3068611987	0.395113710424179	2.81250000001455	4.6875	16.40625	23.6875	31.03125
3490.60904461484	5904.02295296632	0.546412609592294	19.0937500000146	22.5625	30.09375
3460.37303345849	2482.49945854171	0.411577481065571	8.81250000001455	32.0625
3423.36390867889	3487.21229209663	0.401724443165564	0.125	3.25000000001455	6.625	12.40625	19.65625	30.90625	39.21875
3482.67161166091	3546.443571403	0.414246811819337	3.78125000001455	28.7500000000146	37.8125
3510.69162730826	3933.71488374342	0.382020528819738	2.875	35.3437500000146
3545.02675313231	1767.14777889673	0.550303607915462	0.156249999970896	7.46875	23.0625	35.1875	37.1249999999709	38.9062499999709
3513.49708881801	2719.00808508878	0.437924741387907	0.53125	8.5312499999709	19.09375	25.5
3475.05871825154	5678.70115168481	0.40613704934235	5.625	17.5	34.90625
3397.75766103505	2389.48525650085	0.506993502992969	2.90625	23.375	38.3749999999709
3436.30883478789	3679.63505032498	0.409673635948431	0.1875	4.0624999999709	31.4062499999709
3447.05569403423	2120.29977577495	0.414740763472151	4.3124999999709
3474.59362999326	5181.52523054024	0.40868625646208	0.9375	2.8124999999709	4.5	8.9374999999709	12.96875	18.0625	35.78125
3501.41144237238	3633.56424833671	0.461895759730822	19.90625	31.34375
3371.87175396098	3748.0035642747	0.41340530127905	2.5625	4.3125	10.125	25.46875	38.625
3497.78459798354	4247.11650543022	0.398365755301791	3.4375
3502.99872619684	3831.13456554522	0.43559577685926	2.65625	5.875	27.34375
3440.13756719289	2668.91639574424	0.498615975299176	23.9687499999709	28.5624999999709	31.84375	38.65625
3435.20696840488	10539.9811798628	0.416346219316852	24.28125	28.5624999999709	34.5625
3428.32530542609	1969.34131502487	0.422431676406147	0.21875	11.03125	21.3749999999709	36.5	39.96875
3492.38788237575	2579.33910833746	0.437591393783836	1.90625	7.84375	24.8125	28	34.71875	37.34375
3446.29932135126	2244.93112094548	0.560514009564904
3491.303901763	2808.6239854772	0.395421032691975	0.1875	17.625	20.8125	24.15625	27.3125000000291
3436.00565277447	2937.52606131244	0.423697899184151	4.625	28.625
3492.6200983829	3404.63374855839	0.377938841991729	17.625	27.65625
3409.62065589394	2997.5721445738	0.491656916466306	5.40625	9.3750000000291	23.625	29.46875
3433.06933475579	2049.14969896627	0.511353559699894	4.03125	5.8125	22.125	39.21875
3513.56086185202	6435.7593984524	0.382762050013234	4.21875	22.375	33.1562499999709	39.46875
3488.74470488847	7394.59370071828	0.382331378309233	19.875	25.9374999999709
3438.87255197027	7162.06701815217	0.400983617724315	0.40625	36
3435.68881361807	10750.5947571495	0.399118974147949	24.46875	31.65625	35.3125	37.5625
3454.98246427143	11017.4470738216	0.41960574032219	2.8437499999709	4.46875	6.4375	11.1875
3432.81228759642	9287.98404191048	0.389520133024823	8.3125	23.15625	24.65625	35.5
3432.38942129324	6136.59710258824	0.398855038983103	4.875	15.4375	19.875	22.96875	26.90625	33.625	36.7187499999709
3379.56360985962	5154.89709383385	0.530613408234257	0.3125	3.8125	16.03125	20.65625	22.65625	35.6875
3313.68360510077	1023.93012707384	0.452691186137323	6.25	8.3125	17.96875	21.9062499999709	24.09375	26.875	30.625	39.03125
3380.73444428985	4183.96346793493	0.4720064799083	1.1875	6.8749999999709	10.4999999999709	17.15625	20.21875
3384.43433052412	6364.24467291481	0.489615848053861	2.8125	4.46875	21.6562499999709	23.96875	27	34.09375
3448.36436789784	8436.06336568245	0.448082598874994	9.5312499999709	14.9375
3388.37402540098	10420.6747351955	0.424476073572133	17.09375	25.09375
3424.44009466407	9280.79643888412	0.453379350181951	2.0625	3.6875	7.375	15.09375	25.8749999999709	29.34375	36.9062499999709
3563.44437838237	5109.7230925651	0.383053875827289	1.6953760162578	4.5703760162578	21.4766260162578	26.2266260162578	33.1328760162287	34.0391260162578
3573.1250572107	7195.39866157099	0.381647425190576	2.88287601622869	6.94537601622869	10.1016260162287	33.8516260162287
3473.49407607002	3756.72763238322	0.389738672130438	2.03912601622869	3.6016260162578	23.4141260162578	33.1641260162578
3845.29167086392	9946.35967964871	0.466308787194077	1.91412601622869	4.9141260162578	14.9453760162578	20.7578760162287	27.4453760162287	32.6328760162287
3593.12718746317	5598.19670138091	0.392578735565824	5.91412601622869	9.94537601622869	13.7891260162578	33.9766260162578
3477.53527326683	7204.07582974203	0.386341685997521	3.1641260162578	4.9453760162578	26.5078760162287
3513.4882230786	7497.77833081162	0.421745029075502	0.770593383029336	3.33309338302934	4.95809338302934	12.4580933830584	20.6455933830293	23.9580933830293	30.8643433830584	33.5830933830293
3561.86917666685	5046.86762912263	0.386185767334544	0.176843383029336	4.73934338302934	6.39559338302934	12.1143433830293	33.8018433830293	36.1143433830293	37.2393433830293
3376.44441815978	4649.89113986832	0.40553002905784	0.208093383029336	5.17684338302934	6.95809338305844	16.0205933830293	20.2080933830584	22.9580933830293	25.5518433830293	33.7705933830293	36.6768433830584
3453.54800699786	7438.55230335441	0.396912582759369	0.864343383029336	15.8330933830293	17.3955933830293	23.9893433830293	28.8018433830293	37.6455933830584
3404.62772526565	7914.97385469982	0.408678547784155	0.458093383029336	3.58309338302934	5.48934338302934	14.2080933830293	22.1455933830293	24.1455933830293	32.5205933830293	35.7705933830293	38.7080933830293
3634.03724547432	1034.62648196742	0.463729614448788	6.17684338300023	7.86434338300023	12.3643433830002	14.9580933830002	20.9893433830002	24.2705933830002	30.8330933830002	33.5518433830002	36.8330933830293
3507.11270779555	1727.18660012217	0.548528814379578	2.09375	3.9687499999709	9.59375	20.75	25.21875	27.5625000000291	33.375	39.3437499999709
3513.47253198798	1734.16667744548	0.478252888572962	0.999999999970896	11.71875	15.3125	21.4062499999709	24.59375	27.7812499999709	33.8437500000291	36.1874999999709
3486.31072180134	1545.24803462834	0.435500767652258	1.9375	3.375	5.40625	7.90625	24.59375	27.1875000000291
3504.95319489457	1725.56453316772	0.407899870110677	2.18749999994179	7.18749999994179	20.6562499999418	23.4062499999418	25.8125	35.3125
3500.44855732792	1477.47801204868	0.399702893701823	1.06249999994179	3.96875	9.15624999994179	11.9062499999418	27.34375	32.5937499999418	37.3437499999418
3538.90260447434	3395.0250000438	0.401641441971151	1.5	7.31249999994179	20.1562499999418	23.4062499999418	27.1249999999418	29.0312499999418	34.2499999999418	37.21875
3528.49769670705	4807.00916593306	0.417826709164892	1.65625	4.625	6.65625	10.2187500000582	14.78125	19.3125	23.6250000000582	25.34375	33.375	35.21875	37.71875
3431.1005357833	1710.41866350904	0.403323035520482	3.5	4.84375	15.0625
3452.49198366906	3403.22648674505	0.468048146721037	2.9375	4.5625	6.46875	13.78125	18.1875	20.875	22.5625	29.1562500000582	38.03125
3488.14095584464	4210.24392946236	0.845649786855161	3.40625	3.50000000005821	12.78125	15.3125	16.9375	18.9375	20.8125000000582	29.53125
3472.45694735363	2967.9684519551	0.507150419564515	0.71875	5.59375	21.8437500000582	33.34375	37.625
3440.3583772969	1582.28897827537	0.437982191453955	1.34375000005821	5.53125000005821	6.93750000005821	9.25	12.59375	15.8125	18.5	24.1875	29.46875	31.15625	32.125
3438.92847705525	1546.80641142848	0.432204038210204	1.71874999994179	19.15625	21.65625	24.6875	36.09375
3441.17993217225	4348.52335122581	0.427983989558897	2.03124999994179	3.78125	5.5	17.4375	20.8125	23.625	33.21875	34.5625	37.71875
3420.04532478984	3538.17961928361	0.480755635124619	1.28125	9.40625	14.46875	18.65625	21.15625	22.78125	25.875	32.34375	34.90625
3495.62612882339	4324.78220415151	0.383447143982692	4.09375	20.15625	30.375	36
3502.4808466325	3022.03194021204	0.44310823625468	3.625	7.28125	18.78125	20.9375	34.90625	39.46875
3481.64526418451	6229.98474836497	0.536086479277677	8.03125	15.5	20.15625	23.09375	39.6875
3482.81914383177	3888.17240536045	0.402793476560955	2.34375	3.75	5.40625	24.625	27.75	38.0625
3445.68080355217	1051.03779841725	0.49265173484214	1.09375000005821	2.59375	10.2812500000582	19.7812500000582	21.90625	25.7187500000582	31.0000000000582
3502.9559117919	3969.28393026214	0.444042671155835	10	16.96875	23.5625000000582	30.96875	34.5312500000582
3503.38162680838	2026.45466207806	0.410801292820293	1.53125	28.8125
3558.83979797269	1509.90170344295	0.381211229131886	4.5	8.21875	32.40625
3443.74242162221	1350.55237864138	0.381264352120433	3.31250000005821	6.75	18.15625	21.5	23.5625	26.4062500000582	34.75
3532.52028019666	1839.44015405267	0.404639591830385	4.15625000005821	5.71875	13.59375	22.71875	28.28125	33.4687500000582	35.84375	38.84375
3487.8246682784	4449.46300021216	0.389070124903444	1.4375	6.84375	11.84375	23.34375	26.96875
3515.78109285187	2854.63164348357	0.448335880442939	11.25	31.59375
3493.55352558284	1736.22554047366	0.37926181150542	3.28125	19.96875	32.5625
3511.68316793386	3633.72483792566	0.435284722012334	2	14.625	20.65625	23.65625
3486.7959285606	3209.0639490299	0.387412273381822	21.75
3488.82923461877	1921.98596515684	0.504492057390499	9.25	13.46875	24.0625	30.5625000000582
3447.10850975186	2309.75619668727	0.490514977112002	6.875	21.625	24.2500000000582	27.40625	35.625
3512.84676005666	1444.23230193934	0.395511871865511	21.6875
3482.83649768539	3594.39052395024	0.481945012895088	2.9375	24.03125	28.03125	37.15625
3436.97978957518	3726.07795114847	0.456434100581057	3.59375000005821	12.4375	26.4375	31.4375
3521.17093306777	1139.68061393186	0.472763423391738	3.625	19.3125	21.65625	30.625	35.09375
3517.13971489725	1927.72754547627	0.486607992426069	2.28125	15.46875	22.8437499999418
3566.76415120281	1827.05451031507	0.420249443800308	8.90625	22.5	26.125
3466.7306293949	852.658030002063	0.486080669590498	2.96875	25.0625
3458.90367511346	1845.19303164532	0.385985177172947	4.0625	23.09375	32.6875
3509.88369254379	1560.11421942103	0.533558760694501	2	3.5625	38.9375
3386.44623051392	1317.64484479463	0.431989326474607	19.34375	35.53125
3432.80784281583	814.374072806535	0.514497535031173	24.28125	37.96875
3436.04930413421	1465.1722745677	0.517278487791572	0.0625	10.75	20.6875	27.28125
3508.84282915307	5509.99222306252	0.378132011659115	0.90625	2.5	6.8125	10.5000000000582	14.4375000000582	18.8125	20.9375	23.9375000000582	29.4687500000582	36.84375
3497.68901053266	5863.02426635393	0.444032016198042	2.81250000005821	14.4375	18.0625	20.6562500000582	23.28125	28.1562500000582	33.625	37.6875000000582
3448.97190094599	4518.75326961925	0.425306073221722	2	3.46875	8.00000000005821	13.8125000000582	19.59375	22.4687500000582	25.2500000000582	34.96875	38.1250000000582
3578.03611274423	2280.1781766682	0.523808234710593	1.15625	2.90625	6.9375	10.96875	14.03125	22.03125	25.2812500000582	30.8125	35.3750000000582	38.59375
3413.22105967514	6869.01847932523	0.430737939422579	0.90625	2.5625	12.1875	14.5000000000582	25.15625	27.5625000000582	33.2187500000582
3540.63934426484	8057.6456171359	0.38417951038408	2.21875	4.00000000005821	12.3437500000582	16.375	19.65625	30.25	33.8125000000582	36.0312500000582
3749.05301913828	1069.79006543284	0.624496599255368	3.46875000005821	23.4375	26.0937500000582	35.8750000000582	39.0625
3531.66734755265	10394.1244624857	0.378256810021877	1.53125000005821	3.03125	22.21875	24.8125	27.21875	32.53125	39.6875000000582
3509.46493391554	5232.76139244128	0.520949502487386	19.4687500000582	34.71875
3510.70112612394	6523.49399541101	0.436729580115057	29.2187500000582	33.34375
3435.49083626076	7275.63154079732	0.505584935782173	1.1875	2.625	6.34375000005821	10.09375	17.8437500000582	24.90625	30.9062500000582
3501.76142362063	8631.50472286384	0.398965125642526	0.500000000058208	5.0625	16.875	22.4375	23.875	38.1562500000582
3432.40018461685	6859.01679863761	0.42041610761693	4.125	20.9062500000582	29.46875	34.6250000000582
3494.6730698663	10586.753393155	0.401657043602455	29.0625000000582
3388.99534647375	5468.51359916193	0.438206789215089	2.68750000005821	23.6250000000582	26.4375000000582	38.875
3560.06305155851	4848.34807224636	0.425541005255801	2.40625	5.56249999994179	15.4375	18.59375	27.6562499999418	31.625
3434.57021804255	4443.55905071461	0.450425416874381	1.12499999994179	7.87499999994179	10.5	18.09375	25.28125	29.25	34.5937499999418	37.25
3495.29565514261	9545.24556713876	0.423543014453675	2.15624999994179	3.9375	18.78125	23.5625	29.8124999999418	36.875
3434.38166232122	7141.40644202201	0.51829459677367	0.0937499999417923	1.53124999994179	3.28125	4.84374999994179	6.78125	17.6874999999418	31.84375	38.15625
3485.83020063937	6892.71367349112	0.397310372389535	2.09375	5.9375	7.6875	20.71875	27.53125	38.90625
3427.11713051848	6115.87100024291	0.393134207367347	0.09375	2.84375	19.4687499999418	22.2499999999418	25.5	29.09375	30.46875	31.4374999999418	38.4374999999418
3497.73212022802	11839.5295952762	0.418931880129245	3.6875	7.24999999994179	14.625	21.9999999999418	25.3125	28.0625
3443.98240757681	4224.82554495348	0.44632994961904	3.3125	4.71875	6.40625	22.3125	23.8437500000582	27.0625	32.96875	39.09375
3482.54161910133	8664.59979557839	0.380386985492649	1.37500000005821	3.28125000005821	5.84375000005821	11.6875000000582	22.0000000000582	23.0312500000582	25.2812500000582	29.9375	36.7187500000582
3380.84448919566	6208.48470864361	0.463550505081487	0.531250000058208	12.7500000000582	17.625	23.53125	26.875	34.09375	38.1875000000582
3469.08234397354	4444.48912499842	0.426130860396555	5.34375	7.125	16.34375	28.21875	29.71875	34.09375	38.7187500000582
3431.46089044133	2258.83944134628	0.409301426265467	1.46875	5.65625	8.25	13.5	17.6250000000582	21.03125	24.375	30.375	39.75
3550.12057787669	3756.01744363996	0.438208265273188	2.125	9.09375	23.2812500000582	25.90625	38.6250000000582
3497.28570239945	5941.33813956831	0.414255923562221	1.34375	2.90625	27.4687500000582	38.6562500000582
3453.72551149832	3877.57364004664	0.52773580032202	1.3125	3.84375	5.40625	11.9375	15.40625	19.4062500000582	22.03125	25	34.125	37.7812500000582
3490.86709352047	4432.10165175129	0.449681277764034	0.0625	2.59375	4.4375	18.2500000000582	21.6875	25.7812500000582	33.0312500000582
3515.76785851926	11405.9898834698	0.36990140130786	1.6875	8	14.875	21.84375	25.03125	26.8125	30.2500000000582
3474.81598334973	3983.31067486044	0.436980225307364	1.03125	7.09375000005821	9.62500000005821	19.21875	22.28125	24.34375	26.34375	28.46875	35.09375	39.3125
3498.89846004678	6691.84585234179	0.400886318840897	17.8124999999418	26.3125	34.7812499999418
3611.63543748278	3820.87886334422	0.443747256376085	3.78125	9.40625	23.7499999999418	29.0624999999418	34.21875
3486.23713686096	5582.78253664279	0.385114090259314	1.71875	4.93749999994179	10.6875	18.21875	21.84375	24.4062499999418	34.65625	37.4375
3428.17385536457	7999.3652635303	0.406347707167047	2.8125	15.2499999999418	24.1874999999418	39.4999999999418
3371.91586658904	3793.34990681279	0.455085471135668	2.96874999994179	22.9999999999418	26.9374999999418	28.6249999999418	38.5
3483.89290630785	7395.5609176187	0.522039117257983	3.15625	5.65625	11.78125	11.84375	19.09375	21.8125	29.0625	34.71875	36.7499999999418
3429.10250771831	6915.97540986095	0.409120499908063	22.53125	28.4374999999418	36.125
3419.21650739158	12111.6730676151	0.377768683225308	3.6875	5.8125	12.4062499999418	19.0624999999418	22.9375	27.65625
3423.39406781217	7661.00970570718	0.436297748686241	4.68749999994179	38.5625
3573.05521559309	5585.28444872656	0.425794707405022	14.0625	17.1562499999418	19.4062499999418	21.6562499999418	24.8125	35.75	37.375	39.09375
3487.91291868315	6141.4202558585	0.434576649383031	1.09375000005821	3.25	6.84375	14.7187500000582	18.3125	20.71875
3441.78521789996	4245.01217226059	0.435609719849751	10.5312500000582	22.03125	23.75	33.5	36.5000000000582
3459.14355524788	4557.59737647075	0.376982938633185	9.09375000005821	17.6562500000582	20.59375	22.9687500000582	24.6562500000582	28.09375	36.3437500000582
3486.36729709034	5808.18081724009	0.419241740605566	1.84375	18.40625	20.84375	22.3750000000582	23.5000000000582	26.1875
3496.46610124006	8908.98794001533	0.441687784112823	2.21875	3.65625	18.71875	20.3125	23.6875	31.3750000000582	39.125
3440.47430303594	6768.4001325334	0.396636194269523	2.84375	6.03125000005821	22.2187500000582	22.3125000000582	24.03125	26.625	30.0937500000582
3458.94782275331	2130.37942521908	0.429971488616644	0.625	2.43749999994179	7.0625	10.34375	23.0937499999418	37.53125
3497.49220699478	7420.68109241687	0.437283625700972	3.28124999994179	4.96874999994179	6.84374999994179	18.71875	30.71875	35.1249999999418
3498.54306534057	5208.7381070841	0.477259634988272	5.46874999994179	7.5625	9.90624999994179	22.59375	27.5624999999418	30.9062499999418	39.4375
3455.43547329648	6345.7227794147	0.447109587856061	1.43749999994179	3.46875	7.28124999994179	13.4062499999418	17.3749999999418	20.84375
3508.24838648806	8234.94196417927	0.397434431427306	5.125	10.84375	14.96875	18	20.25	38.65625
3438.83567982396	8056.95839194491	0.429782412249486	12.2812499999418	15.8125	18.9374999999418	23.90625	26	34.96875
3373.65096775912	7074.50822211147	0.446649167955624	19.21875	35.0625
3494.08204660342	1401.74556810476	0.397339845206026	9.375	15.40625	17.8125	24.15625
3363.51500165432	2102.05857184414	0.525491642565837	3.5	9.28125	25.59375	34.59375	37.21875
3512.83718143039	2343.1083056315	0.452629315011738	2.53125	23.03125	26.5
3447.90686355039	1799.38079395691	0.398956136051296	1.15625	16.8125	20.0625	29.15625	30.90625
3497.67907147806	2454.33783509947	0.402313975629753	24.46875	28.21875	32.21875	37.28125
3449.37286054873	1690.35335769933	0.423040448588071	0.125	30.4375	34.53125
3443.23170128395	3787.89098341021	0.444535546354073	2.03125	3.5	31.78125	37.09375	39.78125
3555.76751374304	2765.99111568441	0.415691739731726	1.09375	10.25	25.9375	30.4375
3500.03525727496	3337.03128048059	0.391275245345206	1.125	14.0625	25.5	32.4062499999418	37.84375
3558.68457443895	3654.95291827175	0.424456932132739	3.71875000005821	15.5312499999418	25.1874999999418	25.7187499999418	31.7812499999418	38.03125
3509.71267632554	1595.49228519672	0.463188397611991	1.34374999994179	3.5	28.6562500000582	35.4062499999418
3388.03369709094	3052.23262088993	0.390133843719694	2.46874999994179
3495.22901698486	3354.05831684315	0.42168281015134	4.46875	7.78125	18.5937499999418	21.2187500000582
3494.8054338708	3848.05191639215	0.511327686465057	7.5	15.34375	34.75	37.65625
3543.26016759938	3482.63208956026	0.441550624975457	21.96875
3499.78250315069	7134.75123518711	0.436790441071334	3.68749999988358	13.9375	18.21875	24.1874999998836	32.34375	32.4374999998836	35.1875
3520.2325410892	9470.61406542133	0.409965637694114	18.9375	21.4062499998836
3501.1712671308	7263.44856523777	0.439972459190168	0.906249999883585	4.21874999988358	22.7812499998836	32.1874999998836	37.8124999998836
3410.35210443503	4354.51496232206	0.385307478004695
3420.98565497917	10153.4891800381	0.411039477526824	9.87499999988358	22.40625	24
3462.7391157751	3890.21405281869	0.410673416266258	2.15624999988358	17.5	23.7812499998836
