# Supplementary material for: Millisecond-Scale Motor Encoding in a Cortical Vocal Area
Source: PLoS Biol. 2014 Dec 9;12(12):e1002018. doi: 10.1371/journal.pbio.1002018 (PMC4260785; doi:10.1371/journal.pbio.1002018)
Supplement: Data S2 — Spike timings and acoustic measurements for all cases. All spike timing and acoustic data analyzed in this manuscript are provided in .csv files, which each contain data from one single-unit or multiunit case. Rows represent the multiple renditions of a song syllable. The first three columns contain the acoustic parameters of pitch, amplitude, and spectral entropy, quantified for each rendition. The following columns present spike timings, which are referenced to the beginning of the premotor window. (ZIP) [file pbio.1002018.s004.zip › MU_44.csv]

pitch	amplitude	spectral_entropy	spikes_1	spikes_2	spikes_3	spikes_4
3502.37782760737	933.739221533158	0.427172487958123	5.9375	10.03125	12.5
3570.15124740281	4340.42327866678	0.386622621986595	6.8125	9.90625	14.0625	15.375
3504.8945836784	1111.97320713605	0.449661024598806	4.53125	7.53125	10.71875	13.40625
3427.88139115714	705.570789110558	0.427339069129224	6.03125	9.40625
3503.71450055541	1629.99521847786	0.433980965972597	6.65625	9.8125	11.5625
3553.38922088912	788.167990157573	0.548483273698752	5.15625	7.5	9.6875	11.78125
3586.3101814593	1377.92774019618	0.463400459921854	6.5	9.625
3560.45187592724	189.754831365206	0.490464564623576	6.71875	10.34375	13.46875
3546.48066571725	2010.51675229742	0.627899918270899	6.21875	9.43749999999636	12.46875
3603.56611700695	1696.37445220873	0.401576608685001	9.875	11.9375
3558.80433000823	1001.86614873386	0.457267336488994	5.34375	9	11.25
3522.67676207401	1035.93014384684	0.506121691914518	7.15300600635237	10.3717560063524	13.6530060063524
3484.78486969543	1030.47097961972	0.61191796063048	6.77800600635237	12.5905060063451	13.8717560063451
3468.69117818327	2197.5041643733	0.592414811454617	5.99675600635237	11.7467560063451
3475.80235584146	1903.12445524946	0.461947810527725	7.87175600635237	11.4967560063524	13.6217560063596
3552.51549112885	740.698058297961	0.580716566324755	6.93425600634509	9.68425600635237	13.2155060063451
3429.53734588773	1756.66667055211	1.22209104136482	17.7155060063524	21.2155060063596
3579.26687338593	1315.23265806074	0.41766600438994	4.59375	7.46875000000728	10.0625	12.2812500000073
3513.24171488977	1394.16159824454	0.422472994427188	5.75	8.59375000000728	10.875
3558.05401553933	597.638491988381	0.493190265769812	5.65625000000728	8.62500000000728	10.71875
3430.4063590285	1891.55588875635	0.427528583920169	5.1875	9.34375000000728	11.4687500000073
3443.33022553135	3372.91351037672	0.413478305174731	8.21875	11.34375
3510.01771636846	2337.77225941282	0.422205908585723	4.1875	7.71875000000728	11.0625
3562.82705839541	749.339757680297	0.728755063602842	5.53125000000728	9.03125	11.71875
3492.13860708939	987.252608851859	0.571005515497385	6.28125	10.3437500000073	12.78125
3817.74127854	673.247261484038	0.636903234997838	2.75	8.84375
3454.76904030712	2324.20931730724	0.418538332926553	4.5	7.96875	10.6875
3495.77639084227	875.981400660837	0.518695495031975	7.34375	10.5
3502.4926183222	2735.30156853439	0.449109475651165	5.6875	9.28124999998545	11.9375
3565.79126905752	781.786909096043	0.588305275751608	8.21875	10.9375
3521.69986148432	1882.08599336363	0.483496151738388	2.03125	4.15625	6.59375	8.4375
3498.1157717163	559.211557086311	0.548776265522039	6.1875	9	11.625
3885.67711912332	2027.61036829893	0.681303048189936	6.84375	9.31250000001455
3531.91118111125	1859.78554553899	0.414651737963283	6.78125000001455	9.5625	15.84375
3439.7229224742	3434.37781286196	0.398047411497477	5.5	8.34375	10.7500000000146
3601.72803569533	4423.10041737021	0.460793169331654	10.8125
3557.02023203981	5044.98870063441	0.385229407224396	6.53125	10.0000000000146	12.9375000000146
3530.55782872415	2028.93644868402	0.443567819047642	6.56250000001455	9.90625000001455	12.9062500000146
3566.85661002489	4786.13874398322	0.403310998798357	5.59375	9.15625	11.6875
3550.89108994585	1005.89324351261	0.406360907424662	5.25	8.75	11.4374999999854
3566.78057216566	3005.01183268179	0.393736062702301	6.0625	9.4375	11.9687499999854	14.5625
3557.74424346447	1422.11307018692	0.386174781867617	6.96875	11.0624999999854
3565.10622764925	2007.03812724848	0.420701714321757	6.15625	9.12499999998545	12.25
3554.73081950539	1805.1659550283	0.389478766314062	5.34375	9.49999999998545
3531.29778913733	2045.27539071042	0.406201498458784	5.28124999998545	7.96875	10.0937499999854	11.9062499999854
3821.4949046274	997.669733516308	0.634012873252509
3401.99279297426	1180.21549633202	0.41189048038245	6.34375	9.59375	12.03125
3509.73508394401	539.249987249986	0.496230442935057	6.65625000001455	9.78125	12.1562500000146
3567.80071366002	4244.45827637746	0.42453170808529	6.96875	10.2187500000146	14.2500000000146
3567.28630817248	2915.48195259642	0.439641348398004	7.21875000001455	10.2187500000146	12.5625
3516.08500639216	1657.91184470242	0.402159887566321	4.81250000001455	7.53125	9.78125
3433.6140352858	1446.32845627776	0.396553696482612	7.53125	10.75	13.53125
3467.64495387216	1182.91726240265	0.479998698184803	5.56250000001455	9.125	11.3437499999854
3434.2601689657	1139.43533327025	0.56635927970854	3.875	7.1875	9.71875
3429.94118470485	831.319929219615	0.518708155046489	7.0624999999709	12.1874999999709
3548.12385855727	3354.42193304342	0.409175317353752	7.75	10.6875	13.5624999999709
3433.36990578798	936.432777015064	0.478259652851114	5.96875	9.6875	12.0312499999709
3436.96469384172	769.314296369773	0.664935259600805	4.6874999999709	9.1562499999709	11.4687499999709
3499.67201938112	1667.60660858741	0.415203304839801	9.7499999999709	13.03125
3507.5133798542	1120.44002821527	0.564980085922344	5.28125	9.90625
3496.77430941777	981.581022337533	0.558375133880639	6.21875	9.46875	13
3520.66084883616	1882.91792974913	0.410022901093644	3.625	7.15625	10.65625
3391.41022379772	1545.3697801065	0.49274170249699	7.25	10.25	14.34375
3562.05378113765	1033.50047297012	0.4102888273601	6.96875	10.09375	13.0624999999709
3576.37476623999	318.739794284666	0.887492582743534	3.34375	6.09375	8.34375	11.0937500000291
3477.17069813932	527.110025254259	0.42845993228847	6.625	9.65625	11.90625
3500.12508399988	1979.77727395922	0.600463736700801	5.4375	8.21875	10.53125	13
3501.60442034527	3896.65291309321	0.479786872709092	5.40625	8.6250000000291	11.34375
3483.08512867294	1523.51823742714	0.529595113975925	6.75	9.40625	11.75	14.8750000000291
