# Supplementary material for: Millisecond-Scale Motor Encoding in a Cortical Vocal Area
Source: PLoS Biol. 2014 Dec 9;12(12):e1002018. doi: 10.1371/journal.pbio.1002018 (PMC4260785; doi:10.1371/journal.pbio.1002018)
Supplement: Data S2 — Spike timings and acoustic measurements for all cases. All spike timing and acoustic data analyzed in this manuscript are provided in .csv files, which each contain data from one single-unit or multiunit case. Rows represent the multiple renditions of a song syllable. The first three columns contain the acoustic parameters of pitch, amplitude, and spectral entropy, quantified for each rendition. The following columns present spike timings, which are referenced to the beginning of the premotor window. (ZIP) [file pbio.1002018.s004.zip › MU_45.csv]

pitch	amplitude	spectral_entropy	spikes_1	spikes_2	spikes_3	spikes_4	spikes_5	spikes_6
1054.40752403046	333.176428065923	0.697944293827616	3.5625
1054.35276823801	184.578453688861	0.671292897549328	7.1875
1039.768726111	138.880204440192	0.620388412235559	3.4375	6.31250000000364	8.28124999999636
1052.18819512666	211.785962627296	0.633369086511713	0.53125	8.65625
1027.66094109859	202.59008904249	0.625645104136939	4.53125	7.59375	10.21875
1039.84758761309	166.365317410893	0.681969251154174	7.09375	9.71875
997.341707139789	114.163287749905	0.606057566691181	2.09375	3.68749999999636	6.625
1001.68325793966	107.793473721097	0.723596515815717	8.68750000000364
1058.62009645086	149.838483723773	0.663895138111677	4.8125	7.8125	10.375	16.28125	21.53125
1032.69986471181	107.886713332769	0.513970416253446	5.34375	8	17.78125
1053.28357453468	143.619007562028	0.615760278203086	5.53125	8.8125	18.09375
1020.00952577744	153.703280786518	0.598246364467189	4.90625	7.3125
1022.34540098409	183.697449770467	0.631414352231516	4.84375	8	9.84375	15.4375	17.28125
1032.58800324872	228.726894888142	0.643628805604748	5.875	6.84375	7.78125	9.71875
1007.35538180792	171.020009820311	0.60059575063606	3.03125	5.5625	8.40625	13.03125
1029.75362402627	210.406110210902	0.612949372711361	4.09374999999272	7.0625
1032.80138014343	183.75695300565	0.571218372961409	3	4.65625	7.28125
1039.38128564328	147.740821355464	0.627966716802573	0.5	5.1875	8.28125
1051.45592226228	232.803269867259	0.607229227109641	5.03124999998545	8.0625	18.1562499999854	18.25
1033.48702070884	171.694834992595	0.656423494950338	5.96875	8.5625	17.5
1016.92453523763	202.625616339243	0.615898716356159	8.375
1020.57095325581	230.745448202465	0.603792215941019	5.37499999998545	8.125
1000.69436671754	208.688240352491	0.48614172399804	5.06249999998545	6.65625	8.25
1005.61680441122	233.461310885272	0.601739760941637	5.25	10.875
1002.25399901199	153.439816494013	0.658951534291602	5.5625	8.31250000001455	14.6875	16.65625	18.5000000000146
1037.50530217783	231.842235219582	0.619993784894304	1	5.5
1011.182547281	162.881682821339	0.562333691405839	5.1875	8.90625000001455	11.8125
1008.22170925973	277.512257432556	0.609734937984008	5.28125	8
1030.53718959215	195.501852110635	0.595536355739592	8.125
1014.62035478122	168.633298420023	0.57576427893231	2.59375000001455	6.34375	9.3125	13.5
1007.01264073525	210.070393322909	0.594646387552619	6.50000000001455	8.90625
1002.48119182213	217.430590546866	0.651229600753045	4.625	6.78125	9.28125000001455
616.268878692914	7.46942647523194	0.655286306972313	0.0937499999854481	4.4375	18.75	29.0625
1040.67872284811	216.453077476859	0.646050377819578	4.8125	7.28125	8.9375
1026.06591985221	307.261151530871	0.632270933010578	6.5625	8.09375
1010.0940558263	210.688087947915	0.610605465810461	4.96875	7.625	10.6875
1013.73347751248	285.117373076586	0.665114542260239	0.3125	6.6875	9.875
1011.91840899871	175.665607761652	0.571933363999645	6.12499999998545	8.65625	11.65625
1008.92563813898	240.829423298581	0.61824667543642	10.03125
1000.49852900636	206.517905145875	0.629168423319087	5.5	8.03125	11.8125
1013.74461491037	183.110547564587	0.556846014703383	6.375	8.53124999998545
958.914605738744	154.750035413612	0.735003100178841	6.37499999998545	11
1001.31401273252	276.493099792688	0.638524175017984	4.53125	7.59375	9.9375	26.25
1016.25651511115	300.433531480862	0.589306489928262	3.28125	5.4375	8.18749999998545
1006.86399117513	258.827753905168	0.638647492169117	6.53124999998545	8.96874999998545	12.5312499999854
1003.85294681174	234.872744130896	0.61914672468984	4.65625	7.34375
1030.66412930992	340.333094649405	0.612694392258775	5.78125000001455	8.56250000001455
1022.905801939	271.849872575177	0.627853715417496	5.75	8.5625	18.75
1017.42323945049	225.65133419795	0.639024750525788	0.15625	2.96875	6.4687500000291	9.5625000000291
933.684513354296	150.09668231776	0.810945644030708	14.53125
999.822208448178	216.246990706383	0.642903923541485	0.906250000029104	6.875	9.53125
1006.44733659622	175.96679065501	0.62204546545543	4.78125
1002.28974260761	212.999978050139	0.660282879195501	1.7812500000291	8.7500000000291	16.375	18.8125000000291
999.537052870326	187.91181466304	0.60533755657939	6.6875	7.7500000000291
1109.2964687597	2.77703639696349	0.846169476151676
996.313604639901	179.965714158684	0.64756919538239	3.4687499999709
1029.15635876139	161.00889207374	0.552199352963754	7.0312499999709	9.875	11.96875	14.8125
1003.01969103357	200.912595745956	0.521820330938923	3.0624999999709	5.0312499999709	6.59375	9.53125
1005.30241444181	158.239112841593	0.638544448521434	0.187499999970896	2.78125	5.4999999999709	8.34375	14.1249999999709
1007.46796881912	160.965801997917	0.554118747751596	4.7187499999709
1014.22071228372	201.273065115575	0.580518079815847	7.4687499999709	8.5937499999709	13.3124999999709	19.625
998.821895027654	156.822071640233	0.589100376535615	5.625	8.6562499999709
1010.58020628302	129.843588814735	0.587522852514163	2.875	4.9062499999709	7.6874999999709	9.9374999999709
955.614970095975	4.57935793270832	1.04879679029686
1000.94049745691	190.354693542865	0.637020467074237	5.6875000000291	7.84375
996.064456865726	178.510237020768	0.550101209537608	7.0312500000291	12.28125	16.1875
1004.30136628438	194.132107364677	0.615499593578718	5.78125	6.4062500000291	7.3125	12.9375000000291
1022.10325745615	224.831467673666	0.597060568752901	5.65625	8.0000000000291
1002.06348255263	261.363797106294	0.62381257242024	5.0625000000291	8.1875	9.1250000000291
1006.49100826246	177.885374335332	0.601545617887594	1.2187500000291	6.5000000000291	9.21875	12.6250000000291
998.470291607331	270.00268419967	0.619542471552057	6.5000000000291
986.739174604977	227.648899633265	0.666528489499509	2.6875	5.625	8.1562500000291	10.75	14.3125000000291	19.9375
1016.26195493769	379.454757306499	0.644820882888556	1.6562500000291	6.5	13.3750000000291
1050.59807014962	324.376250283188	0.597829100507728	8.5
982.577979016937	178.01332786096	0.667111693992877	5.15625
995.488100853711	218.42803028014	0.590054257431149	9.6562500000291	28.1875000000291
1007.39466538321	251.346717432114	0.607887640084745	7.8750000000291	15.2812500000291	33.9375
1002.47117628339	195.885203058943	0.647120267088542	6.4374999999709	9.03125	11.8125
1018.1047132068	250.510684154333	0.654002577400757	2.5625	4.3125	7.2499999999709
990.41978574284	261.544510780917	0.647030354967373	6.2812499999709	9.375
1024.87596332818	197.718317395582	0.606625609476452	5.28125	8.0625	15.2187499999709
1000.51931176569	173.005957676843	0.610284274938481	5.65625	8.2187499999709
1003.39398784717	251.195223659784	0.633148128068003	7.125	9.8125
984.700802128431	148.679986909345	0.643634618218136	6.65625	9.3437499999709	19.5625
1036.58914839783	271.068369210073	0.731447140226169	1.1874999999709	3.375	6.25	9.9999999999709	14.4687499999709
1030.51304307111	195.394321991782	0.652622030721814	5.4062500000291	7.96875
1016.01514655589	178.234258952272	0.579996764361304	6.375	9.15625
1030.37856569299	199.751059577387	0.611186229962008	6.3125
1011.69117912123	192.160944268587	0.660225369334948	0.53125	6.0312500000291	14.90625
995.444493543332	116.017150754393	0.708953461110352	6.34375	13.8125000000291	15.7500000000291
1009.05929995494	140.047787531715	0.564205600739263	5.0000000000291	7.6562500000291
1013.759822938	154.710953971299	0.651375282233497	7.125	10.03125	13.25	15.90625
1053.66065571652	127.069202142152	0.683127490917562	3.5625	6.125	16.03125
971.135805519563	71.8684857695084	0.597213239488295	6.375	8.25	11.5625	11.65625
1039.65163811846	155.908139561942	0.661395136719881	7.5000000000291	12.15625	20.3437500000291
1020.3609766918	187.912806052113	0.598513883162585	5.5625	10.4999999999418	21.5625
1003.31947030055	183.172340098527	0.609765272655135	4.74999999994179	8.99999999994179	11.1874999999418	14.4375
1016.67105779298	147.390172785923	0.717221030887061	4.43749999994179	5.81249999994179	8.62499999994179	19.375
1005.40523439941	133.332315836925	0.653251132001489	4.40624999994179	6.71875	7.40625	8.84374999994179	11.0624999999418
1017.87672860326	187.154486851968	0.6784104407788	5.37499999994179	8.12499999994179	11.1874999999418	13.53125
991.704383206835	152.590250243362	0.684772981988794	7.5
995.993362780394	129.659231583199	0.6481448945429	2.65625	4.96875	5.87499999994179	9.15625	17.96875
1013.70632973005	152.973912649395	0.614014819420276	5.31249999994179	8.40625	15.53125
978.73760316473	161.402568892123	0.701208583491965	3.49999999994179	5.75
999.032459437448	112.24438408656	0.524547829192508	5.68749999994179	6.87499999994179	8.28125	10.25	12.1875
