# Supplementary material for: Millisecond-Scale Motor Encoding in a Cortical Vocal Area
Source: PLoS Biol. 2014 Dec 9;12(12):e1002018. doi: 10.1371/journal.pbio.1002018 (PMC4260785; doi:10.1371/journal.pbio.1002018)
Supplement: Data S2 — Spike timings and acoustic measurements for all cases. All spike timing and acoustic data analyzed in this manuscript are provided in .csv files, which each contain data from one single-unit or multiunit case. Rows represent the multiple renditions of a song syllable. The first three columns contain the acoustic parameters of pitch, amplitude, and spectral entropy, quantified for each rendition. The following columns present spike timings, which are referenced to the beginning of the premotor window. (ZIP) [file pbio.1002018.s004.zip › MU_46.csv]

pitch	amplitude	spectral_entropy	spikes_1	spikes_2	spikes_3	spikes_4	spikes_5	spikes_6	spikes_7	spikes_8
993.483295783209	246.729591285572	0.537423063148472	3.875	6.40625	9.5625	12.71875
1014.62625913396	317.568775970681	0.641960277097775	7.5625	9.28125	11.875
970.931293444677	159.370222396079	0.677815861154967	16.5
991.128361074155	201.249131702903	0.510579204196789	6.6875	9.40625	10.9375
995.252122710971	254.842073606996	0.619674808925665	4.59375	9.4375
1010.39019237446	230.99923869431	0.615204037011161	6.375	8.65625	10.28125	12.28125	17.625
1034.35632462522	45.5399257413668	1.01603293491469	11.625	14.5	16.125	17.875	19.4375	21.84375
991.245689475983	262.079889076441	0.649251554786375	7.96875	11.03125	13	15.3125
993.689756335773	258.070139510428	0.605054013793239	4.74999999999636	7.78125	9.21875	12.4375
991.793457704442	304.942175018304	0.662025072478987	6.625	9.375	15.8125
1007.72992761572	275.850384200172	0.601127248661322	8.875	10.5
983.920027483127	275.25389923699	0.657518872537982	7.93749999999636	10.71875
994.989910674713	280.7833861128	0.667285164914213	8.25	11.0937499999964	14.9999999999964
1001.14006595563	270.729971884983	0.664478494127356	9.87500000000364	14.5312500000036
992.667149600813	254.815139188529	0.688785577217243	6.5625	11.25	13.71875
986.637880747933	189.209470951102	0.604299580497859	10.625	12.25	15
979.345083344579	242.621797874703	0.705169308314075	9.46874999999272	15.84375
996.757173267364	221.727743531466	0.494928384919893	4.59375	9.25	10.3125	11.34375	13.90625
996.00546618384	299.968410860821	0.603261498484102	9.53125	11.375	12.90625	15.875
974.50514821762	243.93890040897	0.683875986103042	5.78124999999272	8.71875	10.2812499999927	15.65625	19.71875
994.371422473291	146.496985444063	0.703148804715697	6.46875	9.34375	11.09375	13.71875	16.3125
989.350361092391	200.61891497751	0.627607249670822	6.71875	9.56249999999272	14.1875
1006.25016390402	201.133268633578	0.673238738113738	7.0073961156304	10.1948961156231	11.6948961156231	14.2886461156304
999.874239176469	227.960254965646	0.680378904370779	6.56989611562312	9.7886461156304	11.6948961156304	13.6636461156231	17.6636461156231	20.1323961156304
992.463513684774	234.139514876583	0.654935539177123	6.1948961156304	11.1011461156304	13.9136461156304	15.7886461156304
1014.19138715041	234.570947884975	0.68591887616243	12.71875	14.8125	16.5937500000146	18.21875	20.46875
989.925191530783	186.191836931495	0.676560319079972	6.125	9.03125	10.90625	12.75	16.5312500000146
988.013196659853	193.909598508518	0.645350785569311	5.71875	8.65625	15.40625
980.363629556667	172.132698565897	0.745508582027432	9.71875000001455	12.7187500000146	15.59375
990.018515735663	161.199493650452	0.663502826212295	4.4375	7.375
1035.44256471774	263.656676645007	0.658964276578162	7.6875	11.9062500000146
996.778476579262	251.411740456423	0.638742168265995	7.71875	10.5625000000146	12.34375	16.0000000000146
1057.57214625521	266.713143480437	0.6182530811983	5.84375	9.78125	13.09375	15.53125
1003.16532156156	197.211451588446	0.652375472065086	7.28124999998545	9.90625	12.0625	15.53125
987.410085832509	255.343987842499	0.518638486731215	6.375	9.15625	11.0312499999854
1022.67330813532	265.290570017871	0.624180090465662	7.70838979222754	10.2708897922275	12.2708897922275	14.5521397922275
1019.15021565467	235.457939246596	0.603232644744874	8.33338979224209	11.1771397922275	13.2708897922275	15.9896397922275
1011.89077522239	185.708939386853	0.567967645610508	6.27088979222754	9.11463979224209	10.8021397922275
977.160670464107	238.222319429878	0.683167518407609	7.36463979222754	10.1771397922275	12.2396397922275
987.478694094697	215.65990819881	0.671125665523986	8.02088979222754	12.4271397922275	16.3021397922421
1004.20325140855	293.088447194331	0.62582516813234	7.86463979222754	10.5208897922421	12.2396397922275	15.3333897922421	18.6458897922275
996.65885736675	250.522599170147	0.744947747806037	3.6875	7.03125	8.87500000001455	12.03125	16.0000000000146
983.335168019099	216.847680014093	0.654207507861279	7.96875	8.90625	10.7500000000146	12.5625000000146	15.375
996.732364734009	387.751957978964	0.679300152005515	7.375	10.1875	11.75	14.25	16.0937500000146	17.9687500000146
996.704433382328	277.885290419051	0.673896590152934	7.15625	9.90625	11.8750000000146	18.625
1009.96600542677	271.350415419296	0.67715664876602	6.71875000001455	9.84375	11.84375	13.40625	16.21875
1006.17767024698	331.855086994199	0.670807698440457	7.8125	10.3749999999709	12.03125	14.09375	16.1249999999709
983.909653979725	286.16102303215	0.666295291112495	5.6875	8.4374999999709	10.1875	12.0624999999709	13.78125
990.3239725129	215.129016779683	0.713788150997768	7	9.71875	11.6562499999709	14.625
988.079820412068	263.759840590094	0.701545229623934	6.53125	9.1875	10.84375	12.9999999999709
1021.95023475781	276.307542130902	0.632241067375524	7.4374999999709	9.875	14.65625	18.6249999999709
990.937780663597	222.824402518987	0.665700486929568	8.53125	11.3125	13.15625	16.5625
1014.88684716472	315.881291719577	0.62870372823661	6.15625	8.65625	10.09375	15.0625
989.206615994201	206.846363982315	0.656097851110006	7.625	10.4375	12.78125	15.1875
1013.96221961264	251.390213228697	0.659563296032101	7.125	8.5312499999709	9.8437499999709	12.1562499999709	14.75	17.25
1009.48047794416	290.694477503939	0.644167488405577	6.6249999999709	9.1249999999709	10.8124999999709	12.7187499999709	15.5624999999709
987.498792774008	301.177998164755	0.685273768593036	6.34375	7.3125	10.0312499999709	11.90625
992.201663383124	220.406714745712	0.669395397004067	9.2812499999709	11.0625	13.0937499999709
1005.05681816962	260.984555027956	0.661904045649773	6.0625	8.5	10.28125	14.4062499999709	15.96875
1042.036818432	268.920638018817	0.712413085046343	5.84375	8.4374999999709	10.1875	15.75
1038.85537019681	201.406480514084	0.69712152667855	6.65625	9.9374999999709	14.03125
1034.8986391516	261.827400817739	0.681908119773631	7.15625	9.65625	11.5312499999709	15.9999999999709
1000.01661261296	286.405545858933	0.651727047574206	7.1874999999709	13.8749999999709	16.1875
996.887036176285	243.663594969844	0.628855458289495	6.2499999999709	9.28125	11.21875	16.40625
1005.64880882895	255.944296125468	0.650864131162228	4.53125	7.90625	10.6562500000291	14.2500000000291	16.2187500000291
1003.23233869276	234.386391351085	0.651833970245735	6.3750000000291	9.125	11.2812500000291
1006.7649825137	256.345955757838	0.63140157397415	6.21875	9.4375	11.2812500000291	14.5000000000291	16.8437500000291
970.474192903159	231.582935972748	0.707353494427828	5.6875000000291	8.5000000000291	13.1875	15.3437500000291
992.452292573882	281.434344212668	0.713531700866899	7.0625	9.8125000000291	11.40625	15.1875
983.101051421179	220.756792483445	0.684256645068906	6.25	9.1875	11.0312499999709	14.3749999999709
947.491362994228	188.064256685326	0.754150830240358	7.8124999999709	10.40625	12.2812499999709	14.25
993.879280363687	229.702055665025	0.663505610739477	6.6249999999709	9.3125	11.03125	14.5
995.686004006983	218.931432781889	0.694142474449375	7.5625	10.375	14.6562499999709
992.659154016079	300.632107547863	0.516336322991211	5.3749999999709	8.03125	9.625	12.9999999999709	15.2499999999709
1009.62133188839	235.249561483104	0.663638470868738	1.25	5.0000000000291	6.9375000000291	8.5	12.40625	14.8750000000291	16.9687500000291
990.076733849516	229.539658605397	0.730354255816614	4.8437500000291	7.5625	9.1562500000291	10.75	12.46875
995.817814478386	252.729409154058	0.701354302798308	6.96875	9.6875000000291	11.5625	14.625	17.4687500000291
955.920431931424	225.320305470444	0.707794317745491	5.6250000000291	8.7187500000291	10.59375	14.8125000000291
1006.60720599339	290.189326354551	0.590205441701692	7.125	9.65625	13.0937499999709	14.84375
995.262195948006	272.478647174805	0.64491880417167	1.90625	6.8125	8.4375	10.03125
1002.78993991605	291.400549689083	0.587781181647181	7.6875	12.59375	15.65625	18.28125
990.887462941913	259.962930757009	0.622789639224097	7.78125	10.5
966.150699026142	243.995963899781	0.669132279389079	7.59375	10.21875	12.1875	14.96875	16.6875
997.051288705184	272.451817982906	0.610980180878058	7.03125	9.90625	15
993.393525300479	234.706545918237	0.685313672512351	7.5625	10.2499999999709	11.75	13.53125	17.6562499999709
1000.43171235609	247.990235086715	0.604734415381173	7.90625	10.96875	13.1874999999709
994.056036778992	231.780822117926	0.666581808249477	5.9375	8.625	10.96875	13.375
988.142944474293	216.007814689678	0.675198176535055	9.65625	14.96875
993.427251696705	238.092574851539	0.605737281075728	7.46875	10.3124999999709	12.09375	15.0624999999709
996.426945896296	278.357369876673	0.668512380537641	12.46875	15.65625
1004.49150103748	320.877692388548	0.677017254635473	6.90625	9.4999999999709	11.21875	12.875	14.75
978.736546026754	248.20984517126	0.675863438214111	0.437499999970896	8.15625	10.9375	12.5	15.40625
1011.35878102482	301.895353871764	0.628211772695847	6.0312499999709	8.5625	10.03125	14.25	17.9062500000291
983.435801700211	202.638690635409	0.68948569817979	6.4687499999709	9.2499999999709	11.2499999999709
989.113178485364	263.469054826654	0.663410440572973	6.2500000000291	8.40625	9.6875	15.375
983.578900780247	253.97050523706	0.705469395063601	3.65625	7.4375000000291	13.46875	15.6875
988.340548839406	227.975263723571	0.683433065626328	9.5000000000291	11.0625	14.4375
986.92583202105	254.614247128221	0.681229240704974	7.4375	10.1875	14.875
1004.66172645241	358.137660511029	0.677333455092931	7.09375	9.71875	12	14.5625
1006.21190592528	303.015176187301	0.657828653790339	6.59375	12.59375
984.521100233867	248.930626192434	0.695845287044961	7.71875	10.0625	11.625	13.5625	16.84375
957.110943938961	267.603679060284	0.732339060896217	5.1875	8.65625	10.46875	12.1875	15.09375
1002.0973792157	321.320167038466	0.678868780609266	4.75	6.5625	7.46875	8.78125	10.5	12.40625	15.28125	18.3125
976.949140850859	230.115245579033	0.76501103094876	5.9375	8.8125	10.9375	13.75	16.6874999999418
996.230265406793	253.782728450551	0.666464094778758	6.1875	8.6875	10.09375	13.1875	17.0625
996.28656074898	215.563055935784	0.681907958881224	6	8.9375	10.8125	12.71875
988.610232085227	312.048690914873	0.590065386828121	6.1875	9	10.71875	12.4687499999418
972.101020943495	258.481687356749	0.714872006771742	8.15624999994179	10.84375	12.78125	16.6875
997.503563618248	219.873726376089	0.683542673318738	6.93750000005821	12.8125000000582	15.25
1003.65986271145	306.418518707321	0.655846908804864	6.71875000005821	9.34375	10.9062500000582	14.6250000000582
999.754409401323	225.069625316486	0.625658830212463	8.09375	10.7500000000582	12.3125	14.0312500000582
993.399604320748	195.571598706925	0.612126353254259	6.43750000005821	9.25000000005821	15.21875
987.659403150755	208.28291684044	0.692949911117837	7.93750000005821	10.65625	12.4375000000582	15.40625
947.110749713394	228.0257855258	0.75863555492245	8.56250000005821	11.3750000000582	12.8125000000582	17.375
990.993782778431	165.577698173166	0.676567501700611	6.8125	11.0625000000582	15.90625
996.411761283335	250.821797793412	0.647963283648209	5.71875000005821	8.4375	9.90625000005821	13.5312500000582	15.6875
985.5324188882	252.789922312486	0.71302068795607	4.56250000005821	7.8125
965.167462936706	279.669739075322	0.727615857298975	6.75000000005821	13.25
989.881767787086	240.002069829629	0.652391032321907	10.0625	12.3750000000582
994.695458650256	287.067803496785	0.617525406760919	7.46875000005821	10.5	12.46875
972.675621432819	210.843574171532	0.731747404177433	7.31250000005821	9.625	14.0000000000582
976.859067986166	185.032266473007	0.680539937356888	6.87500000005821	9.78125	11.6562500000582	15.2812500000582
1000.89141774357	259.34454129696	0.637685999028362	5.40625	8.31250000005821	10.78125	14.625
991.739113315652	248.299405699953	0.646635675737412	6.78125000005821	11.96875
997.915301484926	298.206172450276	0.674120428929666	6.5	9.65625000005821	11.53125	13.96875
1004.25450579477	325.499612983969	0.645642532803113	9.6875	12.0312500000582	15.25
989.613343372579	342.522195523444	0.636528804618786	3.375	6.34375000005821	12.6875000000582
983.734053564431	188.29733203626	0.679780576792156	7.15625	9.50000000005821	13.4062500000582	16.28125
992.818061930604	230.312780202604	0.640262256514407	6.34375000005821	9.1875	11.53125	13.625	18.3437500000582
998.283353371802	360.450593507468	0.640372594954511	5.9375	8.5	10.8125	12.8437500000582	15.3437500000582
955.553000006773	194.95355687981	0.742587388653228	9.4375	13.65625
984.127402949104	215.938498229208	0.68955627441923	6.53125000005821	9.34375000005821	11.65625	15.03125
992.238400634143	266.388370206137	0.641696232625197	8.65625	11.40625	15.53125
989.241435876962	312.199508301668	0.725358036474257	7.68750000005821	9.21875	10.6875	12.625	14.3750000000582	16.75
985.123535950347	229.339830279033	0.72416484434007	9.28125000005821	12.0000000000582	15.53125
985.445993109967	221.035636206718	0.687273850672281	7.28125	10.2187500000582	12.6875000000582	15.7500000000582
975.368500681859	249.876103766409	0.710056776433159	8.46875	10.25
985.724335855531	184.096457964732	0.689084090335871	5.78125	10.65625	13.0625
967.540613787537	222.932807832277	0.80617855809567	7.8125	10.2499999999418	15.75
1001.68292718889	247.247580346141	0.666721990610196	7.40624999994179	9.875	11.8125	17.375
991.565025086463	235.811838416724	0.705847441529161	8.24999999994179	10.125
971.910903681611	234.472044564542	0.762824485455026	10.6875	12.5624999999418	15.6249999999418
983.526138089553	289.431868070742	0.712503696644443	7.4375	13.28125	17.2187499999418
959.688834508765	214.878567395559	0.734599424920324	7.81249999994179	12.8749999999418	15.3437499999418
988.372440342764	263.787679180012	0.683627768663442	6.25000000005821	8.15625000005821	8.65625	10.53125	14.3437500000582
960.622591333501	265.670840408432	0.735502412727937	7.84375000005821	10.46875
989.368045465346	226.013228849751	0.658089815998059	9.5	11.1875
969.564731951029	213.510028101098	0.700512117535498	9.3125	11.5	13.5625000000582	15.34375
964.819010066315	307.037618047629	0.735216969630232	9.09375	17.625
988.201313752822	260.076018141424	0.684087883369393	5.93750000005821	8.5625	10.53125
997.115902594776	340.558384690386	0.690610197686991	6.96875000005821	9.5625	11.375
997.204878499121	236.119738981735	0.568716435738365	6.78125	11.0625
962.824932664294	196.909903387185	0.631720625814999	9.46875	14.0625	17.0625
1004.68771154793	327.209277283474	0.662976354188871	1.625	4.78125	6.1875	7.625	9.84375	15.5
964.51014510726	279.159996747153	0.706569537841282	4.90624999994179	7.875	8.03125	9.8125	11.71875	13.46875
994.004453556749	272.886513593515	0.631925585983932	6.6875	9.875	11.65625	16.53125
956.097123280547	199.535441390453	0.729206437147748	11.4375	13.3125	15.46875	17.09375	23.84375
981.506751479651	191.563675277878	0.692918899156405	6.43750000005821	9.00000000005821	13.9687500000582
980.654809552711	182.563940812047	0.654470311964976	6.71875	9.59375000005821	14.75
986.78710400926	266.592163822611	0.681161040347598	6.0625	9.09375	14.15625
974.038352535854	270.299975862259	0.687208889017066	7.71875000005821	10.65625	12.4375000000582
982.44290485122	262.384684864757	0.663896047806504	5.71875000005821	8.25	10.03125	16.8437500000582
998.915884163315	293.470030244195	0.525070046343735	7.9375
956.037392021328	158.584165403788	0.728981671270539	11.71875
999.947345954714	266.004149373885	0.611905862695011	3.25	5.84375
964.30912831152	166.316306427709	0.678926399883627	6.875	9.59375	14.15625
974.40992888904	143.682762318385	0.652601039384153	7.46875	15.09375
943.73422572221	212.404622028058	0.719495625074753	7.09375	9.96875	12	13.90625
1006.41144612988	191.615908177092	0.590549778395612	6.03125000005821	9.5	12.03125	14.46875
981.890284597137	253.73534550899	0.666066938269832	7.3125	11.53125	14.28125	16.9062500000582
1002.19045677722	249.544121399115	0.603410624196467	10.46875	12.375
987.283447532408	210.469428334197	0.675351936804919	11.9375000000582	18.1562500000582
1010.08490323556	207.321597931529	0.586514278874314	7.46875	9.90625	11.5000000000582	15.75
1020.06805724337	188.244443443629	0.622365582955126	10.21875	12.1875	14.8125	18.15625
998.989274878819	216.466030896428	0.623288614354478	11.7500000000582	17.3437500000582
989.733616196883	245.285290977054	0.657550660156696	5.96875	8.9375	10.71875
949.635551155702	214.075670091745	0.725521123687158
977.337096759483	237.003670706812	0.710913519087644	8.34375	10.96875	13.0312500000582
994.514824046861	194.317377528941	0.66102674985294	7.25	10.0625	14.53125	16.3750000000582
957.720915728752	164.907850838886	0.687509631239768	8.5625	10.84375	14.4375
954.43194063095	188.458992951798	0.709503468296771	8.03125	10.625
1009.1994882868	257.716199582214	0.608103331860563	9	12.84375
985.162464114823	218.728554103312	0.662189020061605	12.125
980.617178974471	182.821840402383	0.639163158545434	6.65625	8.875	11.34375	16.0000000000582
987.27786393276	216.857057770419	0.637731900430289	6.15625	12.5	14.46875
1000.0494334376	267.510027966002	0.639460805536037	8.78125	10.46875	15.46875	19.9375
992.281355394138	170.126589524487	0.639504710814949	10.21875
971.1375616332	231.44109407944	0.757502970246246	6.18750000005821	9.50000000005821
995.875668701468	184.639766286373	0.614478495132214	14.0000000000582	16.2812500000582
983.862575937248	187.287485584255	0.644454488017112
990.954289424743	206.098094114286	0.666094040763389	6.3125	10.625	12.875	16.1875
974.213632326986	190.177344094149	0.689644479770011	6.6875	9.59375	11.375	13.28125	16.8125
982.950861663144	246.570934215189	0.67537728361389	5.875	8.46875	10.3125	14.34375
994.095076782249	246.92117393318	0.512699945233899	10	12.46875	14.4375
