# Supplementary material for: Millisecond-Scale Motor Encoding in a Cortical Vocal Area
Source: PLoS Biol. 2014 Dec 9;12(12):e1002018. doi: 10.1371/journal.pbio.1002018 (PMC4260785; doi:10.1371/journal.pbio.1002018)
Supplement: Data S2 — Spike timings and acoustic measurements for all cases. All spike timing and acoustic data analyzed in this manuscript are provided in .csv files, which each contain data from one single-unit or multiunit case. Rows represent the multiple renditions of a song syllable. The first three columns contain the acoustic parameters of pitch, amplitude, and spectral entropy, quantified for each rendition. The following columns present spike timings, which are referenced to the beginning of the premotor window. (ZIP) [file pbio.1002018.s004.zip › MU_47.csv]

pitch	amplitude	spectral_entropy	spikes_1	spikes_2	spikes_3	spikes_4	spikes_5	spikes_6	spikes_7
1033.98303752573	78.2678340598787	0.787649125655389	35.78125
1077.45578621321	124.920804122419	0.651346523226479	16.59375	22.59375	34.34375
1047.88025561607	76.7681671304686	0.870830855696785	23.65625	31.40625	37.34375
1041.65901294788	101.572023697612	0.71394552194873	21.65625	27.21875	35.3125
1037.11519540916	83.5263694622067	0.714414979843763	21.0937499999927	23.2499999999927	32	35.40625
1032.32346384701	94.1037781863261	0.748009116728696	20.3125	22.09375	33.90625
1065.78292545185	138.607037320787	0.72286007377169	18.9375	22.53125	35.78125
1040.58756296577	94.269344627173	0.662551227909629	19.09375	21.15625	22.78125	33.78125
1050.35492433834	114.393002917554	0.677072356163781	0.1875	17.875	20.46875	22.84375
1053.53846891904	99.5702497103058	0.775912135288665	19	21.0625	31.1562499999927	39.1875
1060.35800460343	119.20999390903	0.702179903833703	18.40625	20.78125	23.3125	28.625	34.1875
1054.27397152039	105.330343683752	0.716215012304503	18.3125	20.59375	23.5625	28.5625	36.09375
1051.23248029418	135.152828549213	0.637782393867598	18.4375	20.9375	23.9062500000073
1048.69869270506	114.445500732551	0.656587842970084	20.125	21.78125	34.53125
1027.4190938709	82.1633282536542	0.620030213868874	18.125	20.4375	31.78125
1068.13266105761	13.9654560013265	0.859869162859223	25.09375	27.5	36.84375
1042.2641605662	135.92319155868	0.686542582329423	23.09375
1044.80660444059	115.567336591623	0.719873997367213	1.25000000000728	19.15625	21.3125	21.6875000000073	23.5000000000073	29.8125	39.03125
1006.24974972208	90.7358984086519	0.670885914519656	20.0937499999927	22.0625	24.3125	32.9687500000073	37.5
1044.04173214847	80.785453391205	0.662226475849667	1.21875	19.7187500000146	24.375	33.65625	37.7187500000146
1005.02140806489	75.0951222929169	0.588163879712843	21.6562500000146	32.9375
1038.37260267418	104.992971159205	0.656375315031391	21.96875	26.34375	34.125
1041.16072123746	96.4159696784397	0.642930487272472	18.6875	22.625	34.875
1018.27385292802	69.3017716034802	0.570400842776611	18.28125	20.96875	24.90625	30.65625	33.21875	37.9375
1004.17669211177	78.3010596519803	0.632703342952698	20.9375	26.59375	35.5625	39.125
998.138631569694	74.6230610068613	0.641492609482516	12.1875	19.59375	21.875	23.5937499999854	39.46875
1049.30377688272	71.446651072456	0.618546719899084	19.0624999999854	25.09375	34.6874999999854
1011.44331947678	68.9615340276644	0.572744108292143	15.3125	18.0625	20.34375	33.625	36.75
1054.07183127744	107.943733736366	0.668839195500007	18.25	21.15625	34.125
1103.81426641636	143.845029328902	0.586236006200717	22.90625	29.5625	35.03125
1060.39076841793	145.760323946682	0.629985486497398	20.84375	26.0000000000146	38.5625
1077.53400564315	177.106343499777	0.636052695561892	18.65625	21.03125	22.4062500000146	25	39.125
1077.98625101185	141.451168615857	0.705309117216574	19.5937500000146	21.75	23.84375	32.71875	38.46875
1030.62083003843	150.11522882544	0.672880330696047	20.03125	22.15625	32.4375
1065.82935017708	167.051188994363	0.628315007321145	15.6250000000146	19.4375	31.5	36.78125
1050.19360190674	103.760409083263	0.654887868026586	21.125	22.84375	30.09375	36.75
1049.9513314215	121.87694542788	0.70096483501247	19.09375	21.34375
1058.73995246382	134.198915822027	0.723183893581558	18.9062499999854	20.96875	23.0937499999854	34.15625
1061.79960575909	125.077789670542	0.799344334643926	19.40625	22.09375	31.3749999999854
1101.17320162027	138.713341879448	0.745254247675937	19.1875	34.625
1153.83717094592	29.5602826091712	0.866293779310807	24.71875
1049.9140727612	88.8741168588888	0.775280146442533	20.1875	22.4375	30.7187499999854	39.6875
1048.24980307281	96.9749570329754	0.709574860717407	18.71875	22.4375	24	30.15625
1050.92275804145	121.372909469548	0.647062201754621	19	25.5	33.53125
1062.54120821908	141.024797494579	0.705218323855225	20.1875000000291	22.34375	24.3125	31.9375	36.1875
1013.04153151874	86.4012957422897	0.637154246046504	19.5625	21.5937500000291	24.03125	30.3125	37.0937500000291
1051.95105779768	98.9585841394017	0.688606078655898	23.2187500000291	34.6562500000291
1040.80433511103	122.251076066646	0.683970863389018	19.9062500000291	22.125	24.34375	28.3125000000291	36.625
1020.58105342417	71.7419391597041	0.61652356544498	11.8125	19.3125000000291	22.0625000000291	27.4375	36.96875
1021.4985009973	110.852649156444	0.615441038071845	18.78125	21.5312500000291	23.5000000000291
1029.04841737436	78.6018299564101	0.62344809362458	20.40625	22.8437500000291	33.5937500000291
1055.61556106712	229.563580333306	0.710284739403344	31.90625	36.53125
1056.46913763879	188.453614306923	0.772700054821709	19.46875	21.6562499999709	35.4687499999709
1039.19019496352	164.422417055923	0.666358624879046	19.5	21.78125	29.75	34.25
1049.91569684246	202.261434382551	0.707956883561185	17.5937499999709	19.78125	21.84375	23.28125	28.6249999999709
1001.96919896209	136.856463224745	0.646507300238972	4.3125	19.7187499999709	22.1875
1050.41312573214	175.505831743661	0.702644513120269	18.53125	21.4374999999709	23.125	28.46875	37.5625
1017.17551703028	166.796395813916	0.587041065917361	19.6562499999709	22.375	25.40625	38.4375
