# Supplementary material for: Millisecond-Scale Motor Encoding in a Cortical Vocal Area
Source: PLoS Biol. 2014 Dec 9;12(12):e1002018. doi: 10.1371/journal.pbio.1002018 (PMC4260785; doi:10.1371/journal.pbio.1002018)
Supplement: Data S2 — Spike timings and acoustic measurements for all cases. All spike timing and acoustic data analyzed in this manuscript are provided in .csv files, which each contain data from one single-unit or multiunit case. Rows represent the multiple renditions of a song syllable. The first three columns contain the acoustic parameters of pitch, amplitude, and spectral entropy, quantified for each rendition. The following columns present spike timings, which are referenced to the beginning of the premotor window. (ZIP) [file pbio.1002018.s004.zip › MU_48.csv]

pitch	amplitude	spectral_entropy	spikes_1	spikes_2	spikes_3	spikes_4	spikes_5	spikes_6	spikes_7
1065.31204314144	323.950195384674	0.623738680259152	19.53125	24.46875	28.125	33.3125	36.375
1056.44633817065	370.954155744325	0.629421644558616	19.84375	21.75	28.65625	33.40625	36.375
1050.93250084518	377.017282563775	0.632426016087014	20.25	22.40625	29.6875
1012.75119272117	331.155837527266	0.63552194074172	9.09375	23.40625	33.375
1055.92426986008	390.81578551178	0.696872367450586	31.84375
1055.30131320925	326.240097421061	0.608201745048649	22.90625	24.71875	33.1875
1034.77481414944	94.8460615077642	0.488192807120198	28.9845983091145	32.0470983091145
1053.62228069247	126.436510957742	0.643201158040099	19.65625	21.7812499999927	23.34375	37.21875
1022.45796402331	140.792012942068	0.62707682997899	20.125	31.3749999999927	34.84375	39.28125
1054.66986890533	221.548477999133	0.602493141281097	18.84375	21.0625	22.9375	34.09375	39.5
1055.04800656706	249.468983926634	0.609319289645993	20.84375	24.03125	37.2500000000073
1070.76419593297	186.079447743284	0.586047489839436	23.28125	33.96875	37.4375
1050.53176757341	120.643362375777	0.590184898299172	36.96875
1044.82143971582	247.877771661062	0.645330584416097	19.8125	21.9687499999927	27.15625
1067.54689099805	316.623398293005	0.61870902552968	19.9637358930268	21.901235893034	26.526235893034	32.8699858930268	35.244985893034
1060.49971220288	412.715243888336	0.650381642526091	20.432485893034	23.9637358930268	39.026235893034
1048.09560634673	350.002844463552	0.661170308612104	19.057485893034	21.213735893034	22.8074858930268	31.744985893034	34.963735893034
1056.53392350388	318.463880347843	0.617807204448294	20.526235893034	23.838735893034	33.557485893034	37.1512358930268
1018.48902087691	354.069401542024	0.615830497910579	22.557485893034	26.526235893034
1014.79289958302	344.793543816453	0.632407304098878	3.15123589302675	21.588735893034	33.4637358930413
1056.01393373536	289.41142457908	0.659334960787352	8.90123589303403	22.619985893034	31.338735893034
1078.07042817432	317.162051134775	0.637109666666288	19.4062500000146	27.34375	37.09375
1057.36081661964	165.647467722269	0.651805081759625	18.90625	21.125	22.7812499999854	27.34375	36.6562499999854
1070.84039779243	85.295518454474	0.748612194232304	21.3437499999854	34.2499999999854	36.875
1043.67864110801	108.080588512623	0.718589405155078	0.0483586659684079	19.5171086659684	33.3608586659539	38.7671086659684
1037.92054448338	158.440424007068	0.646185749832757	17.46875	19.8749999999854	21.2499999999854	22.75	30.21875	39.5312499999854
1050.30279310484	112.029096192823	0.622882436820349	21.625	23.375	26.6249999999854	33.1874999999854	37.1562499999854
1064.99852607872	259.090587994411	0.634894335331205	20.1562499999854	22.1249999999854	25.9374999999854
1028.87224476963	321.184782207881	0.64697033809157	22.378039569463	37.7530395694484
1039.26721693261	278.414265858961	0.636285158966333	13.71875	19.5937499999854	21.9375	23.40625	25.5312499999854	35.7812499999854	38.4374999999854
1054.14012865661	342.571574649493	0.613317588463397	20.15625	22.75	25.34375	32.46875	39
1055.56036366321	337.82367436766	0.602099554469312	22.4375	26.3749999999854	28.6249999999854	37.3125
1045.74410990345	314.021304115128	0.633303923484145	18.71875	23.09375	34.34375	38.78125
1034.288233014	157.236141535712	0.772357884357981	23	26.90625	29.8437500000146
1031.61174550979	303.627485611362	0.621844743905087	22.1875000000146	24.0625
1033.93088067247	238.604922398507	0.685093964840527
1013.98144038533	269.880188483114	0.611638564163995	25.9687500000146
1033.53283019398	330.303581663733	0.640737821626574	36.1250000000146
1026.02595876216	119.184506462901	0.576285082193532	17.4375	19.9062499999854	21.3749999999854	23.375	38.03125
992.561211238861	20.2777847730246	0.83482460123213	25.90625	27.46875
1032.85254642432	106.077675610311	0.725927900288761	19.4687499999854	21.5937499999854	23.0937499999854	30.71875	36.125
1008.90013979316	80.8409135599651	0.616580448515066	18.9375	20.59375	33.9374999999854
1694.51390443478	4.94251444345229	1.03741123190548	30.3749999999709	34.5624999999709	37.8749999999709	37.9374999999709
1031.15086768514	220.271341625195	0.492461039446026	26.3642528501223
1002.68656485001	124.813978626333	0.603374524561541	17.8125000000291	20.0625000000291	28.8750000000291
1036.37026548137	126.692313728527	0.540226513208204	13.1243045776209
1057.75042752747	102.218578362476	0.850485901336813	5.40625	19.75	23.25	25.0000000000291	36.25
1003.54927762347	72.691568182601	0.484390274480394	19.5937500000291	32.0000000000291	37.5937500000291
1020.82774539159	101.781541281633	0.610074974410897	20.375	31.53125	36.40625
1013.21933196101	89.1243824501004	0.59306092471204	18.6875000000291	20.7812500000291	33.2500000000291	36.8437500000291
1028.41659983518	97.7205248052775	0.570368862713483	19	21.09375	22.6874999999709
1047.76807423974	104.730036309562	0.707959177471521	19.1562499999709	36.1562499999709
999.058231446178	87.2424291432088	0.63971760569585	19.5625	21.7187499999709	33.4062499999709	36
