# Supplementary material for: Millisecond-Scale Motor Encoding in a Cortical Vocal Area
Source: PLoS Biol. 2014 Dec 9;12(12):e1002018. doi: 10.1371/journal.pbio.1002018 (PMC4260785; doi:10.1371/journal.pbio.1002018)
Supplement: Data S2 — Spike timings and acoustic measurements for all cases. All spike timing and acoustic data analyzed in this manuscript are provided in .csv files, which each contain data from one single-unit or multiunit case. Rows represent the multiple renditions of a song syllable. The first three columns contain the acoustic parameters of pitch, amplitude, and spectral entropy, quantified for each rendition. The following columns present spike timings, which are referenced to the beginning of the premotor window. (ZIP) [file pbio.1002018.s004.zip › MU_49.csv]

pitch	amplitude	spectral_entropy	spikes_ 1	spikes_ 2	spikes_ 3	spikes_ 4	spikes_ 5	spikes_ 6	spikes_ 7	spikes_ 8	spikes_ 9	spikes_10
1066.84537529933	315.737783400234	0.664461303832512	2.9375	4.96875	12.34375
1021.02311198951	326.229043364426	0.599976503889153	12.90625	15.21875	22.28125
1035.29735173177	265.76699569478	0.718007473347164	14	15.125	17.03125	21.28125
1045.04010887629	332.515521321703	0.762717560703095	3.59375	16.5625	18.40625
1057.5135251031	339.217646256013	0.681506541854395	2.875	17.375	19.6875
1036.42964187221	222.051105257031	0.771780170424036	1.65625	9.15625	15.34375	16.625	19	21.21875	35.125
1064.28894473421	179.240806920287	0.579076860762585	2.875	4.875	9.34375	11.46875	12.4374999999964	13.3437499999964	19.5625
1077.3071840865	209.806285732862	0.63441691877712	0.40625	12.3437499999964	20.0625	20.1562499999964
1056.73842925373	254.595192716838	0.659788013681615	1.90625
1038.54194989438	193.901314218324	0.657536875660095	6.5	19.09375
1001.10335360843	181.464082989608	0.642629915595694	3.84375	6.1875	8.625	15.84375
1039.38087706887	114.664593159265	0.715400915870909	4.21875	9.68749999999636
1071.67951319117	331.272674633615	0.609977130583522	6.375	14.3125	21.6249999999964
1066.09153368234	210.795151968325	0.585236407201133	18.59375
1054.52335609507	221.432518121816	0.69682797870921	4.75	6.65625	16.03125	18.96875	20.71875
1039.41678513103	241.140309049337	0.710389083566868	9.43749999999272	19.40625
1057.57636714488	222.370158331807	0.68515870024577	11.9375
1013.13116694872	269.492621140874	0.572679224618673	3.96875	12.7812499999927	17.4375	25.75
1045.85571891637	270.988172255638	0.650890599617125	0.812499999992724	5.34375	7.53125	12.84375	15.1874999999927
1011.31748269989	193.851334388016	0.58922688148981	17
987.255462119493	188.552323824625	0.688535204269266	3.09375	5.25	8.25	13.21875	20.90625
1054.51206190839	272.929880141474	0.684633908276031	9.625	18.46875	22.875
1049.26701860417	258.16444425179	0.68621823396472	0.25	11.125	19.53125
1054.77713687134	271.837584099801	0.664278588965704	13.84375	18.03125	29.78125
1014.01482453328	265.88603753266	0.654596125916467	6.46875	16.46875	21.25	28.46875
1007.83677747343	273.163851402332	0.633884874555985	12.3749999999927	15.15625
1017.12209067769	292.997054922554	0.646233186253954	5.4375	19
1008.88656333113	153.888509620049	0.619190701597564	17.0625	18.125	24.3749999999854
995.366090428762	188.846935338321	0.555176420139133	5.96875	16.15625	20.0625	29.96875	39.09375
992.963679277061	188.197670740528	0.565744256660753	2.3125	4.40625	12.2812499999854	15.125	16.8124999999854	20.5	29.59375
1001.79950640461	261.041370055358	0.622120991019624	8.6875	12.9375	30.5	34.65625
986.416193408929	212.256449196261	0.587632801547067	1.96875
1063.81600748901	133.04090391071	0.858515640860499	2.21874999998545	16.2499999999854	18.0624999999854	30.4687499999854
1000.48968569535	226.45082510214	0.666463628832978	1	2.53125	4.71874999998545	13.40625
1008.94395870048	270.401159211508	0.669149176423945	0.71875	10.90625	11.03125	14.9375	15	21.78125	27.8749999999854	35.6249999999854
1001.01533406277	258.195218390883	0.631558141076815	7.78125	12.5	14.46875
1007.04924955105	242.23263121146	0.63101513979161	22.1875	29.78125	31.6249999999854
999.054108700457	207.32441622963	0.641461244740441	3.28125	9.81249999998545	15.4374999999854
1005.35584848172	251.990252592594	0.638334586622906	2.15625
1003.13008318875	212.065585475068	0.635929701749353	11.46875
993.755089633124	263.311078852422	0.632379347458816	14.5
1004.89422562473	255.898696651817	0.616470608053921	5.65625	14.34375	16.59375
998.568186068852	294.604568347071	0.638273418198556	0.5625	14.65625	16.28125	24.8125
1008.17588563286	200.606723232253	0.671901998399344	10.625	15.21875	31.8125
992.50735280016	241.938326386451	0.634468294366739	8.34375	14.59375
1026.07727934308	263.660356799555	0.674475066487598	2.875	15.40625
1015.831405256	292.473491287901	0.65457271779166	12.96875	14.90625
1021.77665965438	280.482341550343	0.613905887838703	13.5625
997.787781517978	314.598111715914	0.59921238856337	5.375	14.125
1039.53027008193	267.925558540261	0.668809790211666	0.34375	12.5	14.9375	17.78125
1021.6542976553	265.086613002122	0.625027105749454	0.25	5.46875	14.8125	16.4687500000146
1006.32398223937	268.003428261128	0.641225923746002	3.03125	7.40625	12.09375
1020.49683636692	203.903992175249	0.625092307175156	2.6874999999709	4.96875	16.3749999999709	16.4375
1000.19830619905	291.958260148411	0.620721920714472	4.9687499999709	7.375	15.25	24.5625	26.9375	27.0312499999709
993.274437392076	259.421850451114	0.697579507225072	1.4687499999709	3.65625	24.5625	30.9062499999709
1005.06000607741	254.116210174862	0.574446247338166	8.0625	13.25	15.53125	16.9375
977.356120296427	199.812227932473	0.68802557381461	13.4375
1011.92973048167	273.301722111421	0.647399977367884	11.5	20.8125
1044.76826402058	280.042904196475	0.666669824979795	15.8124999999709	17.15625	19.09375	21.46875	23.25
1002.05796233191	221.469434788113	0.62663945394023	0.90625	6.78125	15.28125	19.9062499999709	25.9375	30.6562499999709
1003.02612222053	270.315487246227	0.679470537245841	2.34375
1002.71479926849	275.270487619753	0.703277025367588	2.90625	5.125	17.4999999999709	26.4375
999.407693073761	271.438634280009	0.670322382605965	11.90625	29.4999999999709
992.376984486149	253.855243191453	0.691320368604497	10.375
994.850022105105	330.592450671897	0.644827392723771	6.09375	7.9375	16.65625	26.6875
1006.07660044222	223.244683827809	0.645973306325934	0.28125	5.75	10.375
1025.54631599864	271.140188153538	0.631744236742506	0.28125	12.9062500000291	14.15625	16.375	25.8125
998.389469101557	217.00508854462	0.659425709445136	14.46875	20.125
1013.5793313043	224.182809420416	0.632283027098007	2.7812500000291	4.65625	14.4375	19.875
1001.35441653455	254.555673411893	0.566750263200749	2.875	13.25	14.96875	18.1875
985.062605447042	216.930345905363	0.656556335501098	0.59375	15.59375
1007.01394585515	276.371455430633	0.589648515268356	14.375	20.46875
996.302089678387	342.32267178716	0.633349863875335	3.03125
1070.14145949428	328.104320731776	0.696028333004169	8.0624999999709	12.1875	14.1874999999709
1052.26320107449	268.329641748153	0.687661641608381	4.9687499999709	11.34375	17.875
1034.92507157083	256.019730921413	0.717025206377184	16.5624999999709
1053.11152016425	292.451010584071	0.699917376360515	4.21875	11.3125	14.0625	17.46875	19.8749999999709
1016.97609506819	240.61069737764	0.657250491129022	0.968749999970896
1011.77456633179	243.788393932295	0.676788582127143	0.875	9.125	15.71875	17.375	19.34375	22.21875
1062.46374307109	162.301419125099	0.695190313141021	1.96875	15.5625	19.34375	21.875	26.375
1012.33003302353	203.211120765916	0.666589930951286	4.875	12.0312499999709	19.25
1016.5780798318	217.187196259531	0.656028705552694	9.46875	13.71875	14.90625	19.3125	24.8125
1012.66831548782	233.222901955974	0.672307604902867	20.46875
1045.20989820883	234.76172563633	0.75411840171456	14.5624999999709	22.2499999999709	33.1249999999709
1046.5218433513	272.265910081906	0.70266000061799	1.90625	10.3124999999709	15.03125	23.5624999999709
1039.18511676219	295.758379138027	0.68314576764075	4.625	19.65625
1003.16212428701	250.095488977015	0.6424579812857	1.0625	4.0625	13.71875	17.40625	20.21875
1062.35113367741	154.413994197795	0.728440194324358	1.6328760162578	6.03912601622869	8.3516260162578	13.6953760162287	17.0391260162287	18.4141260162287	21.6641260162287
1065.95430116998	188.488550297301	0.682716835842376	6.75787601622869	14.2578760162578	15.8203760162578	18.5703760162578
1014.07276833561	204.043234456166	0.624422933866173	3.3516260162578	5.8828760162578	15.0703760162578	20.8203760162578
1042.40467778706	191.115673721573	0.685902080800595	13.1016260162287	24.4766260162578	26.9453760162578
1059.9357225292	207.467725544113	0.678463481017129	1.25787601622869	6.7891260162578
1074.21746072981	166.910928067825	0.650280613779686	8.77059338302934	12.2393433830293	14.3018433830293	28.7080933830293
1084.22823074363	206.271199996183	0.689120474821654	3.33309338302934	5.48934338302934	10.1455933830293	16.0205933830293	19.7393433830293	35.3643433830293
1057.10841098872	137.897444613682	0.794568806583196	1.92684338302934	9.89559338302934	14.4580933830584	21.6143433830293	27.6143433830293	31.4580933830293
1070.61896365692	239.853158530088	0.680938291685626	3.33309338302934	5.58309338302934	8.33309338302934	28.2705933830293	31.2705933830293	34.6455933830293
1056.96659908829	204.416992576999	0.703048028454425	0.645593383029336	5.67684338302934	7.80184338302934	9.95809338302934	13.6455933830584	15.8955933830293
1034.48692721909	255.394993762181	0.721354478530568	15.5518433830293	16.7080933830293	22.2705933830293	31.3330933830293
1063.14591305214	229.516442851333	0.622631733144337	2.4687499999709	13.5	17.40625
1066.66176124636	259.73741103433	0.646924352764424	3.8125	9.9062499999709	19.9687499999709
1025.36956621854	270.109360867088	0.631058052337524	8.09375	12.2187499999418	14.25	25.7187499999418
1056.32312112252	283.164313285797	0.637121103830278	11.28125	13.9062499999418	15.75
1058.39683180756	298.963772536455	0.650795568715771	5.78124999994179	8.1875	11.9999999999418	14.5624999999418
1046.81912214101	277.944350118844	0.631188912783965	9.56249999994179	15.6874999999418	17.1875	31.375
1057.13629320151	242.529909981157	0.6197368113652	2.15625	4.78125	15.3125	19.59375	22.78125	34.34375
1050.10969504517	238.787917541892	0.620582325062998	2.03125	4.03125	8.21875000005821	11.53125	20.0625	30.4375
1055.34824742578	352.226563205672	0.72016141611844	5.3125	8.09375	17.375	26.6875
1045.40191954921	326.980163809174	0.661992713008796	15	16.9375	17.0000000000582
1021.78204445166	218.58272148046	0.650501182711918	4.9375	28.03125
1046.87340164602	212.384931946187	0.643192712070872	2.84375	17.3125
1058.12397336105	219.080710617681	0.679036768253513	1.71875	6.09375	14.75	16.40625	26.625
1065.79434616253	222.56387635946	0.640557910657043	2.9375	5.65625	7.84375	12.15625	16.21875	17.59375	20.125	24.96875	31.96875
1060.43460932362	254.11401348881	0.654767764210604	4.375	6.5	12	14.1249999999418	18.625	23.0624999999418
1058.07033341399	293.482932121818	0.6607807637935	4.84375	9.6875	12.5625
1057.75714874746	330.126335150907	0.65395579744579	2.65625	5.59375	13	16.46875	23.53125	30.09375
1039.41399228814	310.512426522318	0.643534387147856	0.78125	12.625	17.40625
1014.39634359776	314.341850048618	0.607179780287269	0.656249999941792	4.1875	9.87499999994179	13.7812499999418	21.0625
1032.79660973288	218.634305831897	0.6937640758123	2.75	5.0625	12.5	13.6875	18.0312500000582	20.1875000000582	22.4687500000582	30.375
1061.62178834306	205.082579636775	0.640407764102338	6.40625	8.90625
1037.64321085674	254.719084314463	0.669384631135808	1.28125	13	15.3125	15.3750000000582	33.09375
1041.59291854878	221.489452417199	0.705679043500381	1.59375000005821	7	10.15625	14.75	17.96875
1064.62558147505	349.463355423828	0.688733541944807	3.6875	22.5
1006.12453127367	218.567950386039	0.597517164840048	11.0312500000582	18.96875
1044.16734059323	286.619683127488	0.659737496852777	3.6875	7.65625	12.4375	16.09375	17.1875	19.375
1048.97685044763	290.864264531829	0.755938081032942
1031.49947854868	210.756272495172	0.741631235828804	7.1875	10.21875
1048.16645425106	292.612011179432	0.71022826567557
1034.74444923799	298.835422847321	0.737566069820245	12.46875
1044.83719729387	297.906316528024	0.69392668726063	10.59375	19.21875
1058.98062961369	174.684299118714	0.85372176210781	15.03125	22.25
1038.25318114816	287.854512662484	0.72832802789738	0.84375	12.375	14.65625
1048.40459873228	263.311830759263	0.662639795864179	4.34375	16.9687500000582
1058.37808905896	113.464121574679	0.88064216836715	18.46875
1044.79387722359	259.189353014533	0.715566446515463	1.53125	3.90625	13.53125
1092.97493946816	337.81717430232	0.693144234876533	3.46875	9.56249999994179	15.875	18.84375
1045.15183584558	339.259894302064	0.679231026270754	11.3437499999418	17.625
1018.07444139406	350.234041819204	0.618385649422932	2.46875	4.59375	22.09375
1043.5374515655	313.910316104217	0.75250824220205	10.40625	13.5	20.53125
1060.50929134615	346.208652386464	0.634466068881479	5.5625	12.40625
1054.44628703196	337.986234561374	0.681199077113187	2.25	13.2187499999418	18.34375	24.28125
1026.04185444043	292.066541296189	0.634720273944512	11.84375	18.09375
1018.2935884471	304.12563944211	0.622807245480658	0.5
1065.15844897986	186.508216014123	0.650061076073827	1.37500000005821	3.5	6.12500000005821	11.375	12.9375	14.4375	20.21875
1062.22088711699	193.451031460082	0.65975887982268	2.78125000005821	5.1875	13.15625	14.8125000000582	15.53125	27.53125
1043.21729023555	232.702966571011	0.70917467955948	9.75	11.4062500000582	12.4687500000582	14.84375	17	19.09375	21.25	23.9687500000582
1057.0058234803	176.966059898668	0.645918851736506	0.1875	3.09375000005821	5.25	14.5625000000582	16.40625	19.5937500000582
1060.49613655173	236.925026823972	0.665091560239289	1.03125	13.5625000000582
1056.80842478	254.959912071727	0.670687212087353	2.25	6.75	11.5625000000582
1065.26216276672	261.575150169413	0.66083551135059	4.375	6.34375	12.21875	14.03125	18.46875
1036.42156658366	232.388707321905	0.711968261980702	5	13.3125	20.3125
1046.55034215358	297.616900686229	0.684828873480152	11.4687500000582	16.7812500000582
1024.59554096509	249.009139451876	0.654552105939746	13.25
1044.41262209037	266.924372064615	0.701762319656028
1013.07840960094	237.767231147521	0.653195704136067	10.21875	15.9062500000582	18.6250000000582
1045.19315813599	257.744654734766	0.714903938323895	15.4375000000582	20.5000000000582
1068.62701432883	275.350100764419	0.74483500654617
1018.59584113254	238.723227525945	0.667185216278922	0.03125	3.25	5.25	7.65624999994179	10.84375	13.90625	16.78125	18.1874999999418	20.96875
1044.07580889168	290.875358769299	0.659733177155097	2.40625	4.78125	11.125	27.1249999999418
1017.99724932176	249.522705371821	0.666676277003672	1.875	3.99999999994179	8.81249999994179	14.3437499999418	17.6562499999418
1046.68153090806	232.793666532707	0.700865215901012	2.12499999994179	5.34375	7.28125	12	14.5625	18.09375
1036.14063247238	223.600625456156	0.645012593136696	5.21875	15.46875	17.9374999999418
1032.27707565695	244.033846848319	0.708303473960275	0.875	3.65625	5.81249999994179	10.65625	13.4375	15.125	31.4999999999418
1016.37908510655	330.436832707418	0.646894324538559	1.84375	11.6562499999418	16.9375
1066.93257598688	192.133299369129	0.656442007006918	0.468750000058208	3.06250000005821	9.50000000005821	12.71875	14.5000000000582	19.5312500000582	20.6562500000582	27.65625
1019.69003174914	244.032965103965	0.685174486177963	0.687500000058208	3.53125	9.96875	12.9062500000582	13.0000000000582	15.2187500000582	25.4687500000582
1012.56244902671	249.379921588942	0.655556289633061	1.03125000005821	4.25	11.15625	15.90625	18.40625	22.90625
1059.0504418771	208.206133132906	0.692998820716595	3.4375	10.71875	13.28125	15.46875	36
1068.25177083144	306.88648630972	0.699785551985846	1.59375000005821	3.59375000005821	6.125	10.46875	15.5625000000582	19.90625	21.34375
1085.37135931372	315.102260578081	0.708347328530764	2.34375	4.625	10.09375	14.21875	15.5	16	24.4375	27.1875
1018.45345679865	247.285839495148	0.624456517810745	2.65625	2.71875	12.125	19.75
1020.18888227476	238.570274364209	0.641073151152856	2.1875	4.40625	11.34375	15.34375	24.28125	28.25
1056.59364868048	382.931585182138	0.714014228941976	1.12500000005821	3.28125	5.71875	10.6250000000582	13.5	18.34375	22.5625	23.6875	25.9375	33.2187500000582
1036.82189729496	250.996589534413	0.721099678196546	13.25	17.78125	21.96875	25.875
1048.1918677959	203.098707433064	0.697730114227475	1.21875	3.375	3.5	5.3125	12.53125	15.09375	34.96875
1098.26374477879	199.054489424927	0.639663811208789	4.62499999994179	12.7187499999418	15.0625	18.3124999999418
1049.16321224051	276.888543779604	0.679288257755543	9.5625	12.65625	15.09375	16.8125	18.15625	21.6562499999418
1081.61831841047	256.803168888056	0.672524334311977	20.125	20.2499999999418	24.1562499999418	37.9375
1079.92983696509	275.779331021627	0.649366150752216	0.499999999941792	2.53124999994179	4.99999999994179	11.9375	14.125	15.6874999999418	18.3749999999418	29.1875
1055.9430268021	256.483592808554	0.685195949774707	6.125	11.4687499999418	12.6875	17.4062499999418	21.46875	23.2812499999418	25.4999999999418	27.84375	33.5937499999418
1012.79155760135	202.349485485879	0.66621405990304	4.31249999994179	7.25	21	27.3125
1025.82873869364	203.570984431231	0.660090242401299	2.96874999994179	7.625	14.625	16.03125	20.3749999999418	26.34375	31.375
1055.56386929948	288.905106263325	0.638519201500765	7.12499999994179	17.03125	20.375	25.6875
1069.59814306605	224.665785601939	0.625397831832744	8.24999999994179	10.6875	13.40625	16.0312499999418
1068.04004719846	313.024676872424	0.676401303766192	5.40624999994179	8.28125	13.90625	15.7187499999418
1064.61265171253	195.478241387159	0.553619190289147	9.96875	17.9687500000582	26.46875
1054.29278470913	199.104951166956	0.649961105355937	1.25000000005821	5.59375	10.1562500000582	17.21875	35.0625	38.5625000000582
1072.95014922443	243.669053653338	0.639932935260912	5.15625	8.5625	11.7500000000582	17.0312500000582	19.375
1069.09568881286	201.266272299464	0.640442974557568	7.09375000005821	11.75	13.7500000000582	16.15625
1069.05608553329	271.594610584982	0.66248346454372	2.03125	4.09375000005821	15.3125000000582	20.40625	25.5
1005.0625137926	246.808667483718	0.652361859927449	2.21875000005821	12.34375	14.6562500000582	15.6875	19.9687500000582
1064.61719809103	164.994327899227	0.636876074729055	11.7187499999418	18.875	21.875	23.78125	25.6562499999418
1066.90144525748	230.309599344463	0.623192074606281	6.21874999994179	9.40625
1053.45469567888	223.256085657751	0.674164062234825	2.59375	5.18749999994179	11.53125	14.1875	15.96875	18.2812499999418
1059.51153864789	286.088627903467	0.696116584200535	3.84375	13.7499999999418	18.0625	21.09375
1049.29523809533	208.314374568499	0.655832530654239	4.84375	9.03125	10.3437499999418	11.875	19.625
1069.49691991341	204.563181190916	0.634052448172495	12.15625	14.5625	16.03125	18.0937499999418
1059.10233523267	304.053413979924	0.656022906728169	4.12499999994179	11.75	13.15625	16.4062499999418	17.7499999999418	17.8437499999418
1052.79532799892	183.094222201416	0.632437446574511	4.46875	6.65625	9.09375	12.625	14.84375	17.40625	19.3125
1060.54965547582	193.570042190094	0.636006533536975	4.96875	12.40625	32.875
1016.8807419352	206.843486807839	0.660401810731751	5.0625	7.21875	13.75	18.0625
1051.95279938329	183.250273590231	0.620757564586652	4.3125	6.5	11.75	14.3125	16.40625	18.9374999999418	24.5312499999418	34.3125
1063.43707457859	180.532457278422	0.594708385710345	3.875	5.96875	8	13.875	16.25	19.4375	26.65625
1038.51358568292	148.874632366677	0.568646749994755	0.75	13.21875	14.84375
1025.19973874232	197.946680457302	0.594904616722231	12	14.21875
1055.79229076673	191.251149230995	0.592169796128791	14.3125	19.96875
1025.65588071236	199.110878389203	0.639975536767552	2.28125	8.15625	13.375	15.125	27.1874999999418
1047.96567788034	213.88367831467	0.651081260726028	14.1249999999418	17.9999999999418	33.75
1023.92206948156	279.718183650053	0.634128114236568
1043.08414494632	317.572353186348	0.644117952965673	3.24999999994179	14.75	17.375	19.09375	32.8749999999418
1000.04223234616	251.153028311979	0.623415265920005	13	16.375
1052.92026202666	259.928667992229	0.666137623761705	18.0312499998836	18.125	19.5624999998836
1053.07740350762	322.198770035317	0.703602683454657	0.0312499998835847	11.7812499998836	13.21875
1056.41595012932	299.760602272064	0.665772790742752	16.3124999998836	19.7812499998836	23.6249999998836
1013.43496182329	223.594216413194	0.624135871011348	16.0624999998836	27.9062499998836
1034.68930868884	251.46444700468	0.650049375657683	1.59374999988358	12.9374999998836	20.7187499998836
1031.21805113839	329.59532585272	0.642947056208893
1037.29724613934	351.712794760622	0.684600841433712	35.9687499998836
1015.53001428943	236.732512880536	0.625677989268933	1.375	13.03125
