# Supplementary material for: Millisecond-Scale Motor Encoding in a Cortical Vocal Area
Source: PLoS Biol. 2014 Dec 9;12(12):e1002018. doi: 10.1371/journal.pbio.1002018 (PMC4260785; doi:10.1371/journal.pbio.1002018)
Supplement: Data S2 — Spike timings and acoustic measurements for all cases. All spike timing and acoustic data analyzed in this manuscript are provided in .csv files, which each contain data from one single-unit or multiunit case. Rows represent the multiple renditions of a song syllable. The first three columns contain the acoustic parameters of pitch, amplitude, and spectral entropy, quantified for each rendition. The following columns present spike timings, which are referenced to the beginning of the premotor window. (ZIP) [file pbio.1002018.s004.zip › MU_5.csv]

pitch	amplitude	spectral_entropy	spikes_ 1	spikes_ 2	spikes_ 3	spikes_ 4	spikes_ 5	spikes_ 6	spikes_ 7	spikes_ 8	spikes_ 9	spikes_10	spikes_11
4405.97648316058	764781.822252907	0.792760097529126	19.1875	27.84375
4407.69030290914	1717521.82058264	0.789110159884126	6.8125
4398.94012142208	2073886.37310865	0.700144264439671	2.875
4435.84915464065	2212024.71296189	0.580495702775973	1.3125	27.28125	32.1875
4389.2258914892	1500458.23848843	0.706260901808298	2.59375
4281.82764855693	1513726.51197492	0.77493167219447	0.4375
4428.11372019474	1556878.58368058	0.73267070362207
4247.29963077238	1794407.36136326	0.731114930906815	3.4375	33.03125
4362.34068765456	1456637.65333581	0.739774704540747	4.8125	11.8125	32.0625	39.03125
4257.08302502744	2021014.1065826	0.77853687207044	30.9375	35.5625
4220.65420411383	903682.962470771	0.846609792750153	14.59375	30	31.8125
4402.75959951751	652076.011451713	0.882475646817243	30.09375
4147.50115336296	1648193.05843786	0.795070634071274
4350.19162358557	1638437.65941131	0.876276688323265	6.28125	31.90625
4086.99047684268	2545202.71750241	0.632152311591341	3.71875	36.15625
4113.41854271772	1674799.02604074	0.735447852296299	0.25	6.53125
4125.61917412833	1810821.97371763	0.771564911570702	1.21875	37.125
4145.09926213317	873687.781536147	0.840892562993652	3.34375	31.46875
4477.41590861466	1040857.98591661	0.97180814731282	29.625
4145.83737710709	743158.164633219	0.947098829021377	29.71875
4117.04954682717	1490799.51774392	0.869214004088094	27.375	29.90625	36.4375
4439.14206881851	1602558.13483854	0.789697641774366
4200.36039569145	2642631.53853769	0.728103968867649	1.84375	35.46875
4161.48123733322	2972752.96579947	0.786871411048159	8.59375	30.84375
4234.3172746842	1761682.45132522	0.855233725606217	4.53125
4210.36242486869	1711733.49654082	0.92763430537484	36.40625
3973.46349204429	1002.62062604261	0.885832332906994
4298.03320910652	1673916.44806154	0.860190248649449
4345.6145917536	1469878.6408534	0.703663149742531	5.78125	22.9375	31
4336.7174720362	1325002.31120257	0.864681875780489
4355.28422216522	941028.970643419	0.83395234653731	27.125	33.25	38.6875
4275.56838317783	1129467.37675941	0.905472295917635
4226.36305106307	3736400.56418489	0.781780559181018	31.28125
4365.06043033999	1217112.48766246	0.925185096926391	2.21875	29.03125
4340.38953229836	1556010.4075897	0.893541172918581	4.84375	30.53125	36.90625
4452.0641774964	1289241.93309058	0.885893132410598	29.71875
4419.97102147418	1236192.28517829	0.885895546160136	36.53125
4097.9863529268	1391032.104647	0.862258820830076	2.875
4123.27832605543	1188783.55957092	0.767769504877741
4171.33226286188	1233629.14530996	0.77563829945014	4.40625	30.4375	36.34375
4131.75156592076	1298719.4044628	0.7933245746582
4147.11531868275	1411216.59384224	0.816374659624426
4376.39050605294	415107.848680176	0.987352111638211	30.875	37.84375
4030.24975009364	470669.401866922	0.80235627914893
4114.31552759986	1105736.81242763	0.782032390962759	27.5312500000036
4121.82682087814	1390396.40480019	0.882864571033744
4094.73714819706	798646.131333048	0.824462159663715
4424.82148212904	1121599.55667915	0.848846764472026
4456.3954726612	885677.146617324	0.954076267978519
4414.86016121942	696947.30552847	0.968666817977673
4096.86558147483	317437.19659719	0.947722402562639	29.625	35.9375
3301.13344027778	339673.010523226	0.951896897329947	3.81250000000364	10.5937500000036	38.4375
4034.42850985073	543081.273504629	0.688059962124666
4472.73400394606	498660.588314772	0.898059786545484	27
4434.76136362346	276057.864620488	1.02461596226161
4475.62716957258	571035.718283422	0.703830685752899
4471.80168885327	695452.940781359	0.862536441813051
4127.15771003548	398028.285648875	1.09123733539482	33.59375
4476.5222716234	332304.987276652	0.954212033970907	3.71875000000364
4120.35607832124	406233.131385814	0.967975476947667	3.25
4123.01875599661	1123179.89056397	0.835558187844082
4080.61917077465	1057440.18989751	0.805969716448779	28.2812499999964	34.5624999999964
4119.50451184601	2324848.58258884	0.835338056862044	1.37500000000364	27.9999999999964
4110.77010400228	1490442.70554697	0.729511726153425	30.90625
4082.54786976512	1065455.00293279	0.98258865727934	4.68750000000364	37.03125
4388.76066127223	1348220.95921589	0.952600979670231	30.125
4373.02537659188	690193.501370208	1.00634445558227
4382.12182420153	1325429.75599564	0.822714341554241	4.84375	30.90625	38.2812500000073
4404.37180432323	397294.794257558	1.03281358245102	7.68750000000728
4433.781650052	575057.029206471	0.840530845197849	3.03125000000728
3996.73985490784	437450.937725303	0.64427929428192	37.4375
4029.17003217067	1055171.22098162	0.753356395013686	4.65625	30.2812500000073
4066.31230328588	1337643.80006096	0.816148634371579	3.43750000000728	24.3125
4009.82731884287	848241.556625761	0.706548128194845	0.937500000007276
4075.32142145152	1044766.13922152	0.872985859881162	32.5000000000073
4024.58206286837	494789.235579962	0.911229735888393	33.0000000000073	37.4375
4044.93126867838	314700.462221485	1.00765567142662	2.96875	36.28125
4017.48359937816	1077288.60120879	0.504918851234026	2.21875
4135.14164266885	609637.492630578	0.741633407831753	2.03125	27.375	34.1875
4394.02302587116	718835.043997806	0.938071417544196	1.40625000000728	5.90625	35.3750000000073
4084.15067635647	517615.849305937	0.862893588006723	0.5625	30.25	31.09375
4127.22732410784	613599.222467099	0.760581103796131	4.09375	30.96875	37.59375
4045.46003883794	507063.325500945	0.720488028348873	4.71875	29.4375	30.25	38.5937500000073
4050.33672308947	615620.382825942	0.888496214551259	4.9375	32.21875
4014.7085962328	455920.928506613	0.854730558182111	3	28.3125	35.4062500000073
4009.3496647498	658595.974759272	0.626265888826548	6.6875	27.84375	38.9375000000073
4436.80502850822	1150438.64871945	0.91748396723682	3.84375	26.15625
4459.94855680992	558438.193972954	1.04177915116975	2.25000000000728	31.9375	38.78125
4018.46508230927	550483.600733915	0.82303061674186	4.75	29.4375	36.59375
4127.25902972587	413834.878819007	1.00761320079337	4.03125	27.1875	29.28125	34.96875	35.8125	39.9375
4602.80256296525	79070.0795531973	1.03294453401028	1.96875	28.53125	36.25
4471.23869387098	433780.800170514	1.05297912245433	3.21875	31.78125	36.28125	39.25
4026.88134071275	214515.094014177	0.789599885006322	3.15625	25.8125	31.96875	34.9375	36.875	39.40625
3926.7964239947	696651.695330372	0.611306632831761	3.96875	34.59375
4022.63683005874	1394585.48157208	0.554778821357064	8.75	28.21875	34.8125
4327.59734485017	781987.779017998	0.965739736063952	4.6875	35.5
4023.51646869521	417897.992699776	0.912821196570691	2.84375	32.4375	38.5
4017.32716338836	532872.548590042	0.789104776366678	5.96875	28.28125	33.3125	36.625
4010.63832645079	372205.219338047	0.999564505862975	6.0625	28.9375	30.15625	33.5937500000073	38
4008.35172188831	496529.262728941	0.974622826317535	2.6875	37.21875
4106.95468511692	735826.618602859	0.942131962904802	31.53125	37.25
4115.01290145444	2048247.42224947	0.531966436448245	3.50000000000728	7.9375	34.03125
4410.08400614507	895905.129211851	0.942265657560778	2.03125	7.6875	19.46875	31.2812500000073	33.3750000000073	38.5625
4403.92182238064	1336255.78826858	0.905387122335416	0.84375	2.75	17.65625	30	36.40625
4042.59337794024	769981.799489132	0.87906025910862	29.21875	29.71875	34.0625
4104.93259624818	1489530.59436109	0.884070770775822	2.34375	28.78125	36.8125
4085.36287632444	846613.139717837	1.01104307531667	3.15625	29.03125	31.59375	37.6875
4048.07853494989	509366.298514253	1.0305555081289	4.25	10.25	30.40625	38.09375
4012.384693403	392649.181404078	1.00453798650554	30.6875
4452.82780523218	749278.998334804	0.885953885987946	3.4375	38.28125
3943.56116861074	438343.862786497	0.608505549969202	1.1875	4.6875	32.03125
4400.15245679282	480192.00290014	1.00974385167686	1.625	29.28125	34	37.09375	39.5
3982.66830193946	510076.25127506	1.05795312153257	0.437500000007276	5.5625	36.40625
4008.06812396611	509986.084421063	0.947276271906278	9.09375	24.21875	29.28125	31.53125	32.7812500000073	35.34375
4481.46523311288	245531.794077995	1.07508808923255	0.53125	31.96875
3994.7977812896	520178.729292789	0.727905878206631	0.4375	29.34375	38.2187500000073
4014.30798576766	555579.05781293	0.682207485756529	5.21875000000728	30.53125	36.78125
4051.87167104189	746803.855509645	0.701620106978102	7.27595761418343e-12	30.8125	35
4246.03441311783	1236368.97762137	0.846814670456776	0.34375	5.68749999999272	32.25	34.09375	37.4375
4141.32412369284	1735200.30752784	0.822694833754352	4.75	27.71875	33.4375	36.1875
4401.00165484366	2179762.91661404	0.66911799745405	4.875	29.53125	36.03125
4386.90259510348	1797932.79023126	0.587792457225264	2.0625	30.8437499999927
4320.77703515248	1413276.35112652	0.710624810132989	5.28125000000728	11.34375	27.3125	29.25	36.875
4483.80267776129	1193795.01930525	0.915766760612261	3.90625	8.375	30.5937499999927	37.4374999999927
4097.01284753085	1395110.5587442	0.783071228722303	3.46875	29.625	31.90625	36.9687500000073
4074.37196940279	1557207.01908746	0.951825224452064	2.78124999999272	25.5937499999927	32.4062499999927	33.5625
4045.39548735987	1756017.04438519	0.69572037560024	2.24999999999272	25.8124999999927	30.9375	32.5937499999927	37.09375
4517.99088532657	910417.867010666	0.94383037546044	8.40624999999272	31.1875	35.6874999999927	38.28125
4004.4100831159	1098263.08850644	0.579454322915382	12.875	26.4999999999927	35.9999999999927
4099.36521161357	1237834.16696594	0.66653993400094	1.90624999999272	8.21875	13.4062499999927	17.5937499999927	31.65625
4003.19190454669	2712204.35227438	0.542723266635477	4.8125	30.3749999999927	33.59375	39.1875
4014.47388785225	2089271.18059179	0.544407925309027	3.87499999999272	31.3437499999927
3875.47352659319	1418531.1203405	0.85137439755646	30.8125000000073	32.125	36.78125	37.7187499999927
4143.19069538015	1164826.72778836	0.661474755174948	3.5625	30.84375	39.6562500000146
4129.42528746049	1601805.42993217	0.865339414839083	29.5	36.875
4140.07906925515	654847.713637717	0.854998010243589	4.34374999998545	24.53125	26.78125	29.40625	32.8125	35.5625
4185.2018523051	1701839.92333566	0.886765565768684	0.625	6.84374999998545	26.84375	31.71875	32.6875	37.6249999999854
4269.29880775324	2505076.61351018	0.754262227139775	13.5312499999854	26.3125	28.90625	30.9375	34.78125	35.8125
4363.78027132314	2051735.87292326	0.782179461231585	0.84375	4.1875	6.6875	11.625	15.5625	29.0625	34.6249999999854
4441.84095866576	1999176.35936745	0.780470759985145	0.40625	29.2499999999854	30.8437499999854	33.9375	36.1562499999854
4244.51000437906	1479838.25801525	0.889134670907873	3.5	28.90625	30.28125	33.3749999999854	38.1249999999854
4201.48884691784	1848794.0347947	0.939296507576927	5.87499999998545	30.09375	35.28125	36.25
4278.76856707137	1753114.17897629	0.788538930423641	2.21875	28.8124999999854	29.5937499999854	36.125
4109.51510933188	1832232.13067087	0.787425116681066	5.59375	28.90625	32.78125
4103.12601133189	1628340.53208839	0.834482046771569	29.125	36.0625	37.03125
4159.54502806091	1173493.91567627	0.90578896203137	31.53125	36.90625
4247.74518653985	839566.841868657	0.897761539785762	2.8125	6.59374999998545	29	31.34375	36.78125
4406.84395760105	1448756.28949681	0.646868666034454	0.03125	5.25	28.5312499999854	30.84375	35.7812499999854
4107.20925963916	1564688.66212895	0.629742389697995	6.99999999998545	25.9687499999854	26.65625	32.71875	34.125	38.4687499999854
4342.11213407127	1763027.15209348	0.814179962886679	3.03124999998545	25.5624999999854	28.2812499999854	33.46875	35.65625
4368.74986203877	1402468.34059487	0.794206345211666	5.34375	27.28125	29.7812499999854	32.6249999999854	37.0625
4460.5157657429	1467678.60864611	0.800075149316018	4.59375	29.4375	33.53125
3585.52272654174	77853.1026180962	0.90404718368715	1.28125	10.6875	35.5624999999854	36.4375
4010.20222117396	1840676.01182629	0.684281161421533	3.24999999998545	29.3437499999854	32.03125	38.0624999999854
3893.54851377085	140843.064291045	0.987383061893397	2.90624999998545	15	28.4999999999854	29.59375	32.875	35.9062499999854
4457.24973037818	1420240.84949024	0.948139007537337	30.78125	31.8749999999854	38.8125
4302.18172661303	1923437.24597316	0.901087505039009	1.21874999998545	28.4375	32.21875	37.5624999999854
4471.37440162482	1565473.43253232	0.9427167483096	5.34375	26.8125	28.96875	31.125	35.4375
4453.21384094341	664968.953309167	1.04153179844809	4.21875	27.84375	29.9375	34.3124999999854	37.0312499999854
4366.7545869865	1556068.12247508	0.87353201184574	5.40625	30.0624999999854	35.0937499999854	38.1562499999854
4402.17439412538	1677611.17498185	0.668350926466756	3.125	9.125	15.2812499999854	26.5937499999854	28.34375	31.6875	34.65625	35.96875	39.9062499999854
3994.6674048293	1752311.97574717	0.88074650881511	4.8125	15.875	24.4999999999854	28.71875	29.5625	33.53125
4418.56434783636	1379995.67313041	0.980100767608458	15.3124999999854	25.2187499999854	29.90625	33.28125	36.75
4070.80615095482	849042.375683197	0.660013876866882	6.1875	7.96875	30.65625	35.2187499999854
4234.60999235473	79863.0416435535	0.981933592677261	21.8125	33.5624999999854
4127.04207679186	1839450.32846093	0.800594213759173	0.09375	29.1875	36.375
4544.27761084947	1341840.94567075	0.951360686177369	2.125	8.40625	29.90625	31	34.03125	35.8749999999854
4133.53859274904	2521531.44552806	0.654858208001464	3.49999999998545	27.4375	33.8125	39.2187499999854
4107.8911866963	2277350.23565333	0.844386439700992	2.1875	14.21875	29.1875	31.7812499999854	35.4062499999854	38.375
4112.45164832826	1625520.22991743	0.744200920666345	4.06249999998545	9.78124999998545	27.875	28.78125	38.0625
4106.04499483946	2246506.30702438	0.842894553628494	22.15625	27.09375	33.25	39.03125
4026.36998697596	598020.826446451	0.836495297326122	0.6875	3.75	28.15625	31.0625	32.1875	37.65625
4372.73793627	1678349.28697665	0.867768390734664	3.4375	25.5	29.03125	29.6875	36.65625
4369.4671661469	1747186.18428722	0.822665750881866	6.8125	28.15625	30.75	33.40625	38.5625
4448.85536670223	743350.749744612	0.986150259042416	7.34375	29.1875	30.3124999999854	35.46875	36.46875
4440.1853979813	1070047.97509955	0.699988769600743	8.3125	29.1875	30.21875	36.6875	38.25
4027.6706204613	520651.103090366	0.749088947031568	19.4062499999854	28.71875	30.65625	34.34375	36.34375
4504.75486470255	651950.131017412	1.06366667443144	30.25	31.8437499999854	38.3125
4294.99701645461	610151.419751817	0.933985898979986	29.78125	36.75
4031.92185978073	841772.143394208	0.749981061950392	7.18749999998545	17.40625	28.5625	34.40625	35.1562499999854
4392.09796532813	884087.838557999	0.960467928050209	4.34375	5.75	30.125	32.0624999999854	35.25
3904.14649476009	618423.722705587	0.985869252630286	1.9375	22.75	30.8125	34.8125	38.4062499999854
4028.62635426738	1429235.93285752	0.760109679630787	5.15625	13.53125	28.90625	32.59375	34.15625
4396.06334831018	980230.437083755	0.734029827617537	3.4375	11	26.84375	31.3125	32.3749999999854	33.65625	37.96875
4021.03740738987	1484354.54105845	0.654562235043107	3.21875	27.1875	32.75	34.21875
4067.72049053014	2665407.16143024	0.666602954755021	5.71875	20.40625	27.4375	30.125	31.40625	34.75	37.84375
4158.97002032863	2879750.01453292	0.713897359500704	26.4375	30.96875	37
4005.42298832054	1255536.86444958	0.594150959718624	0.687499999985448	27	28.75	32.1875	34.3124999999854
4055.69225422348	887833.276744128	0.683107969358199	1.71875	29.03125	34.96875
4032.59023505193	991913.155864278	0.844963409274405	1.28125	22.6562499999854	28.28125	28.96875
4025.78712862863	1216944.57965098	0.54228716511015	4.53125	27.875	28.96875	33.1875	36.9375
4076.37579592113	713998.041197484	0.919315226480571	4.46875	6.5625	28.3124999999854	36
4018.93012334178	300904.060989979	0.894260697130779	3.40625	16.375	27.4375	28.90625	31.84375	33.46875	37.03125
3989.41374513192	1105809.65498067	0.60690901130386	3.375	27.1875	31.1875
4006.51873785495	1890128.17981728	0.563115704813345	3.15625	26.9687499999854	30.15625	30.96875	37.46875
4029.42417064905	1405488.17107614	0.711151394331007	4.75	26.5	30.59375	33.59375	34.46875
4015.48555300183	1853332.88446682	0.599668337336229	12.4687499999854	24.5625	26.15625	29.875	30.5	33.5	36.125
4535.40115619022	688666.049641791	0.962788344888422	6.75	18.8125	27.78125	32.09375	35.1249999999854	37.25	38.34375
4209.07848629793	582872.641760303	0.686443086439966	3.4375	9.21875	28.53125	29.03125	34.3125
4122.26001846143	840179.120197088	0.624617897822405	2	10.8125	24.9375	28.90625	31.96875
4170.46899029227	882955.294616052	0.581204369172089	3.25	28.25	35.90625
4149.17400578855	1049636.60385876	0.73610568446879	2.53124999998545	29.84375	31.5	36.25	38.1875
4271.33764208332	983749.601211848	0.819421213553359	3.4375	14.875	29.9375	33.90625
4355.10767881036	1033205.08411828	0.857112075420277	3.84375	17.53125	32.25	33.5	38.65625
4189.50061263159	567144.803043441	0.72300481475361	5.90625	12.625	31.65625	32.875	38.4375
4216.29409313232	765714.163360671	0.716034584089971	2.90625	28.625	35.15625
4497.72667763785	798820.54775525	0.690796839189157	1.625	9.15625	27.6875	30.1875	37.21875
4156.40834001211	880307.660360612	0.699043659082573	2.6875	28.21875	29.375	37.9375
4175.2972418096	815149.389127328	0.758393074949384	3.71875	26.625	28.21875	34.0625	36.46875
4188.04450618347	576375.405725799	0.77553338764192	0.96875	27.25	28.9375	33.8125
4453.76937785297	615720.832658416	0.857339273011364	2.59375	15.40625	25.03125	29.3437499999854	36
4137.39717254153	248448.018858735	1.0046273201166	4.125	23.84375	28.0625	31.0625	31.90625	32.8125	36.09375	36.9375
4128.59290249679	432803.150010367	0.757654308413543	2.0625	26.375	31.5625	34.28125
4232.55418354894	541428.74108279	0.74774429838408	2.375	18.1249999999854	28.8749999999854	29.6875	37.40625
4126.15240984564	289046.759700992	1.05287396646167	6.15625	29.78125	31.8125	34.09375	38.8125
4520.44297013323	477925.504064882	0.853924315634443	7.375	13.375	17.5	29.40625	30.59375	33.9375	34.5	37.4375	38.5625	39.71875
4758.81501281633	646520.42734969	1.05196349723418	1.28125	5.90624999998545	29.53125	36.625
4378.48713872613	496200.050547863	0.864956083401399	2.0625	8.59375	24	28.2499999999854	29.09375	33.84375	35.625
4095.07292312478	536011.152711565	0.901443540390353	1.34375	15.15625	27.5625	28.59375	33.4999999999854	35.5625
4151.8717616381	741303.477909451	0.85587446759425	10.9375	14.4375	28.0625	32.4375	35.9687499999854
4485.17739955124	538761.209150861	1.03405260673225	4.1875	28.71875	30.65625	33.84375	36.59375
4480.04959701778	489322.18418696	0.909162045874379	5.84375	7.3125	16.21875	28.5	30.0625	33.6249999999854	35.84375
4117.16889619014	591803.09413812	0.933394020045872	2.0625	28.625	29.9375000000146	33.78125	35.78125
4109.61913439802	353895.583719946	1.00960887073815	2.9375	8.28124999998545	17.3125000000146	28.0937499999854	28.9374999999854	32.6562500000146	35.3437499999854	37.78125
4260.94132501118	852412.901454781	0.738355817030855	2.96874999998545	8.0625	28.9375	33.28125	34.3125000000146	39.2499999999854
4290.84309417791	1004456.33863575	0.753908293784265	1.65625	13.7187500000146	27.0625	31.7499999999854	37.8125
4173.36496698703	1069372.6505505	0.747214403891621	28.4062499999854	28.9687499999854	34.34375	36.2187499999854
4260.57560855963	1665777.16838506	0.563756344255222	4.03125	12.71875	15.78125	28.21875	32.9999999999854	35.0625
4131.99916501922	749690.418718187	0.905008416876394	2.96875	12.3125	27.9375	32.4687500000146	37.7812499999854
4091.65420982598	813909.840446192	0.845142468908726	29.53125	33.3125	35.4375000000146	37.625	38.2499999999854
3996.14048193903	709541.409917688	0.636944595859889	22.1562500000291	25.3125	28.9375	31.875	37.46875
3997.00708726363	632670.872915974	0.791802371670738	2.9375	28.1250000000291	30.9375000000291	33.1562500000291	36.6250000000291
4010.81157704216	680675.339857663	0.782276464758047	0.53125	14.6875000000291	25.6875	31.65625	33.2500000000291	35.5000000000291	39.3750000000291
4348.5882180482	677214.906741009	0.773758566056979	6.375	11.9375	24.9375	26.90625	28.875	33.3750000000291	38.59375
4390.95310807671	443720.492496608	0.787038267599531	11.71875	27.1875000000291	31.0625000000291	33	36.8125000000291
4373.13931837133	660677.634478573	0.878329203206298	7.4375000000291	13.25	27.6562500000291	29.09375	33.125	36.0312500000291
4424.52977796607	383375.719414552	0.703044950896078	28.15625	29.5625	33.8125000000291	37.0625000000291
4339.6805304108	687715.443081687	0.721214605658051	20.5	29.46875	35.125	36.4375
4130.13078628928	984182.117209723	0.656364188022682	3.9375	4.21875	9.84375	29.125	32.6874999999709
4128.15137093616	1173017.24938521	0.658828198527374	4.75	27.65625	34.09375	34.8125
4119.85648830552	1273757.69409326	0.633332193746891	5.4375	7.09375	12.6875	28.71875	29.8749999999709	37.09375
4213.42273848974	529721.39569974	0.774209947944511	5.4062499999709	6.75	14.7499999999709	28.25	35.875
4233.81167955046	552134.932606704	0.737344658090196	5.5624999999709	29.8437499999709	31.28125	37.84375
4218.02979926662	619211.64132973	0.725679871432044	10.125	26.8437499999709	29.9375	32.6874999999709	34.15625	36.8125
4305.41445997021	298853.471573315	0.791636806556603	3.15625	12.03125	30.59375	36.96875
4156.15112303941	417522.857048917	0.672301691907051	5.59375	17.8125	21.625	26.3125	35.1874999999709	37.9999999999709
4147.30631977675	392107.187858226	0.777963094677168	0.84375	3.5	6.90625	24.46875	28.71875	31.5625	35.5	36.03125
4147.61793682406	483640.084626606	0.611348837868233	3.3124999999709	17.09375	28.53125	30.6562499999709	33.0625	36.4375
4335.38786691985	332389.491890228	0.864001152151723	1.875	11.5	16.7499999999709	23	26.8124999999709	28.7499999999709	32.21875	35.5	36.59375	37.71875
4247.7355184227	515335.677704115	0.841713141139673	1.3125	6.46875	8.28125	11.6875	27.6875	29.6875	38.4687499999709
4199.89652116704	479203.661714867	0.803542805167255	4.03125	10.09375	14.1875	30.9375	31.875	35.375	39.84375
4204.49100630911	304053.189578747	0.854517474389962	4.34375	10.21875	29.5624999999709	36.1875
4225.48779657589	445386.784177609	0.83768578185926	29.5625	31.625	37.40625
4184.45525790609	361229.467702049	0.781808817475505	3.90625	26.75	28.84375	32.21875	34.46875	34.8124999999709	36.875	39.6874999999709
4533.94131323459	444272.123047947	0.928181983426617	3.3124999999709	28.34375	29.8124999999709	33.5625	38.8125
4161.69554322938	854326.248909045	0.745492192527075	1.84375	29.3125	37.96875
4166.05057421676	652437.214571721	0.714609588219825	1.09375	15.1875	27.15625	28.28125	31.65625	34.625
4132.90900948042	606226.132636658	0.811698006001062	3.59375	15.34375	28.6249999999709	35.09375
4155.84250540558	361796.417395661	0.816112932018536	0.593749999970896	5.65625	30.65625	35.21875
4249.89927230371	457365.882754421	0.912157225190142	2.5	13.9375	29.15625	31.375	33.625	36.40625	36.9999999999709
4158.7515169465	420369.141879536	0.79498324439604	6.6875	8.78125	20.0312499999709	27.1875	30.1874999999709	31.21875	32.90625	35.53125	38.0625
4133.74833617896	630821.340784667	0.56477547431952	1.25	9.1249999999709	28.0625	32.6874999999709	35.8125
4135.77464672076	832443.816475772	0.606973988293195	3.75	27.34375	28.34375	35.9062499999709
4134.75857598971	805016.170210056	0.579682970842404	2	10.90625	27.5	29.53125	31.25	36.4375
4135.40780273402	764081.28297465	0.671910477071857	1.65625	8.4999999999709	13.65625	28.1874999999709	29.90625	36.21875
4146.05579321314	695054.20050477	0.579501691899451	0.5625	12.90625	28.46875	33.3749999999709	39.59375
4132.77548168251	783611.110855051	0.605844783417088	1.65625	5	9.09375	28.65625	34.0625	35.1875
4493.84885171362	825500.867554123	0.810614853984901	2.8437499999709	28.75	29.96875	33.875	38.65625
4202.48315925186	468702.768096545	0.65169628297671	25.5937499999709	29.34375	30.6875	31.84375	34.21875
4129.91432505023	889700.845156607	0.683544145084438	4.375	9.9375	30.0937500000291	34.09375
4145.85834787415	876697.245858206	0.649016339585441	6.09375	28.53125	30.59375	35.65625
4155.48201424959	740472.941346719	0.64415158979718	3.71875	7.3125	17.65625	27.46875	32.53125
4137.89281233482	1992371.2008865	0.557500968436188	5.4687500000291	24.9375	27.28125	29	32.625	34.15625
4156.59718008369	1150287.68655485	0.715039440420333	3.1875	8.0625	13.1875	27.15625	28	33.40625
4139.9765006451	844793.605347156	0.581643604552355	7.8125	30.1250000000291	33.40625	34.21875	37.5625
4148.2416126622	1005716.32025936	0.658172965317514	3.34375	4.53125	27.375	30.6875	31.875	35.625
4169.6256961473	499484.22851359	0.7975283197121	5.21875	28.09375	28.9375	36.75	38.0625
4233.48061529832	656220.55943058	0.672137602718062	0.78125	28.15625	31.53125	33.25
4212.22545079554	764431.630386384	0.617735952640458	29.25	33.90625	36.21875
4142.6087267476	803757.816441903	0.734523145167673	8.3125	27.34375	28.6875	35.0625
4214.08727746982	1551363.19707192	0.584655935750479	11.5625	26.5	29.3125	35.4375
3878.54834278626	1052217.31438651	0.845886024237038	27.5625	29.125	32.4375	34.96875	38.65625
4191.55777848853	546086.616945458	0.62905000893566	0.28125	8.5312500000291	13.875	29.0312500000291	30.03125	34.6250000000291	36.40625
4216.45902535723	800640.619521671	0.776110844487665	1.46875	7.78125	14.21875	29.78125	33.65625	36.125	36.9375	39.625
4220.42913437539	702404.5143169	0.80621484956437	30.15625	33.28125	34.625
3875.49837160547	560884.067355851	0.883446883018466	14.75	29.1875	31.53125	33.59375	37.46875
3888.03069891223	490109.575582262	0.804687250616163	1.25	4.5625	27.03125	34.375	35.125
4174.46552015731	833718.15890346	0.649974189196075	0.5	8.25	9.3125	20.15625	26.4375	28.03125	30.625	32.75	34.625
4224.84058269001	792889.950033495	0.625836996947512	3.7187500000291	14.15625	28.5625	29.75	33.53125	37.375
4222.02362385033	402563.848014998	0.807294295706792	3.53125	29.4062500000291	33.46875	35.75
4228.11957023432	664058.128679938	0.836964440069704	21.0625	28.5	29.65625	33.0625	37.21875
4222.78797340018	508286.910007038	0.858013818681156	0.90625	15.15625	29.84375	31.84375	34.6875	38.125
4210.87464712869	435278.234765484	0.833767349726452	0.15625	13.8125	14.6875	28.5	29.6875	33.5625	34.34375	38.09375
4224.66413932109	827563.997848926	0.629434126120306	24.875	26.34375	29.71875	32.71875	39.09375
4198.73808241095	831516.348695484	0.891802770022138	1.0625	10.625	27.3125	37.90625
4169.0070226527	528000.373681067	0.535590458376344	28.0000000000291	28.96875	31.625	37.6562500000291
4209.32466454646	965429.032240908	0.663759795787362	4.1875000000291	13.71875	28.9062500000291
4471.3118880566	40779.2597168389	1.00890597932725	32.09375	37.6875
4202.40402864601	224204.05209901	0.761911244224487	2.6562500000291	26.3750000000291	29.0000000000291	32.3437500000291	33.9062500000291	37
4156.89736858651	417005.376972754	0.702936315839357	4.0312500000291	18.21875	26.625	29.375	32.9687500000291	34.28125	38.0937500000291
4204.10008844994	1481106.35856304	0.765463302941136	1.5000000000291	3.0625	14.3125	28.75
4192.48211165854	1799618.69539006	0.665122800818817	4.875	8.375	27.53125	28.8125	34.1875	35.71875
4357.68882802288	1740015.93842862	0.748135105098755	5	17.6250000000291	29.40625	33.5	35.15625	39.5312500000291
4121.23565558267	2010578.6213903	0.666598061062457	1.1875	28.40625	29.34375	35.375
4134.61269020004	1505502.9347917	0.673538806578896	5.125	11.5	29.78125	30.96875	35.03125	37.125
4117.69636120275	1273175.62421315	0.635280840462851	2.75	29.375	36.6875000000291
4197.16398441343	630161.694706385	0.79624922821817	6.53125	29.03125	30.90625	34.625	36.3125000000291	39.75
4141.93462651715	580515.906441074	0.612778272374756	1.875	3.8125	15.625	27.2187500000291	31.375	33.25	34.59375	36.5625
4131.16703367645	776420.599153346	0.534818620780002	3.375	27.71875	32.84375
4134.85653551222	725891.382634934	0.557048109509987	3.4375	27.9062500000291	33.7500000000291	35.34375
4137.23257218896	744796.266939751	0.6579447768527	27.5312500000291	30.4375	31.53125	36.5
4090.72755442532	928124.599742546	0.573398595188195	1.78125	7.9375000000291	27.0625000000291	30.71875	31.28125	33.90625	36.75
4122.0172015986	810336.020634463	0.812318240944509	2.5	9.3125	16.375	29.34375	31.34375	32.8125	35.7187500000291	39.75
4068.23137858319	2012648.47372453	0.478355336823966	0.65625	18.875	27.53125	32.9375	36.4375
3981.53025237573	693528.095736883	0.606817658000243	0.1875	2.09375	8.8125	19.40625	25.3750000000291	29.40625	32.5625	37.21875
4109.80046449621	1462603.86820431	0.605009067472921	0.3125	8.65625	27.5625	33.34375	38.9375
4052.55345654598	1627855.31958933	0.645143170725826	1.3750000000291	9.125	27.84375	31	32.65625	39.375
4016.93815178392	2149676.13389841	0.49133450011169	4.9375	27.0625	29.65625	31.2500000000291	34.0625	36.21875
4041.99249947702	2144396.88502507	0.4761575191328	2.375	7.96875	14.78125	26.40625	28.8125	30.4375	33.96875	35.5000000000291
4040.20162037304	1677409.45182201	0.512820654826287	5.1562500000291	18.375	25.125	29.34375	33.5	35.90625	39.65625
4064.71508685839	1618287.79186169	0.646843707689454	4.28125	28.25	29.5	33.6875	35.375
4142.39576370608	792841.097112842	0.829284086968187	18.46875	29.40625	31.25	34.21875	37.5
4121.91270711798	1448030.161594	0.681450270755546	1.1875	4.21875	10.375	15.4375000000291	27.7187500000291	29.3125	32.4687500000291	35.5625	39.1562500000291
4537.60043514854	79495.4688542911	0.785581212225371	10.5312500000291	28.71875	33.9375	36.3125	38.40625
4017.56364453201	1021486.06920384	0.575241629637684	1.34375	9.96875	27.59375	33.6562500000291
4032.06749191492	1318038.45916272	0.615404857269014	10.75	29.625	30.96875	34.625
4020.80178707891	1448989.09073865	0.622329736355754	1.5625	15.625	17.9062500000291	29.65625	34.90625	36.34375
4030.41059563751	1005014.22409131	0.64368652758212	2.09375	6.90625	29.46875	34.375	36.84375
3986.0677046488	1862339.78647625	0.620169370225732	7.5937500000291	28.6562500000291	31.4375000000291	36.375	39.4062500000291
4203.3359544842	246497.782734205	0.7801775830483	5.03125	10.2500000000291	20.0625	29.8125	32.1875	36.5625
4046.38306607691	495675.198224847	0.755317670014376	3.59375	29.53125	33.78125	36.5	39.78125
4142.41559392167	504597.338490534	0.831131692897805	1.3125	3.375	17.96875	27.9375	29.46875	38.21875
4132.78688168845	591417.634128432	0.927593815630112	1.03125	5.4375	26.4999999999709	28.46875	32.9375	34.28125	37.375
4481.96376743639	524232.494515485	0.713005893416265	0.71875	28.25	29.84375	33.125	37.34375
4382.40454832775	647518.760108008	0.766865399625083	2.21875	28.1875	30.34375	31.75	32.8125	36.40625
4384.71709414408	594871.194656809	0.918594696589689	3.53125	8.96875	28.25	29.75	33.15625	37.09375
4140.58803285069	712129.109638704	0.880559071008629	3.15625	13.03125	15.5625	28.78125	30.15625	34.5625	37.15625
4101.10736870047	710746.870722028	0.801576757536897	13.25	26.25	27.875	32.0625
4147.26013701171	628996.118749721	0.781419474871465	2.21875	16.96875	27.90625	29.65625	34.25	36.3125	38.09375
4047.61772512355	550323.78906615	0.903855319236202	1.96875	8.5625	29.3125	36.625
4062.9157519207	746756.639402193	0.83308371239499	4.3125	14.96875	28.84375	29.5312499999709	36.375
4096.47143642473	586233.066633071	0.85256147628646	0.25	11.8125	29.1875	34.90625	36.5625
4444.9953331809	402661.430018309	0.951206200962082	1.84375	8.84375	28.53125	30.03125	33.25	35.84375
4054.46496972788	654182.882562572	0.709578607942989	4.25	26.90625	30.84375	32	33.59375	37.0625
4044.81574050632	482062.894949099	0.831758561465226	0.71875	27.375	31.4375	33.15625	36.4999999999709	39.90625
4084.48921071948	338459.237794851	0.838651662936187	4.625	7.1875	14.71875	28.03125	30.4375	33.78125
4356.44591456168	487189.199982865	1.03853448914813	1.875	5.6875	9.40625	11.84375	16.1875	19.6875	20.84375	27.1875	31.34375	34.46875	35.71875
4022.82441935238	325704.6472181	0.972029615766584	4.71875	26.9375	31.6875	32.5	35.3749999999709
4369.52721117257	351985.183260669	0.868577309841608	8.40625	16.53125	26.90625	30.53125	37.125
4078.35461379618	583053.11988864	0.648830190401035	23.53125	25.3125	30.625	32.40625
4040.48768090779	607223.249666687	0.951210850617243	1.875	10.15625	22.09375	28.90625	35.6875
4454.7351652936	654273.913250954	0.753002764938721	15.28125	30.34375	34.21875	38.3125
4455.36059501999	539475.650430721	0.95396855950372	30.375	36	38.6875
3853.41659599925	296051.620150128	0.788303598732619	25.625	30.9375	32.25
4193.22573525487	997493.868844964	0.702798468863399	0.6875	8.46875	12.65625	27.09375	30.9375
4265.26483278839	1323244.75682929	0.734829141460882	8.65625	12.84375	27.21875	31.53125	36.1875	38.03125
4073.55315894522	975220.531029367	0.953859971755349	1.7812499999709	28.625	30.84375	33.46875	37.7812499999709
4072.34391400725	384993.262838871	1.09492870557384	1.90625	30.03125	32.15625	35.15625	38.2812499999709
4495.0122966546	307602.625050259	0.967922769913831	12.5625	31.5	33.8125
4035.93676907739	545230.351517625	0.979210177989136	3.6875	30	35.75
4514.61969961958	198820.689339705	0.720093086433023	15.1875	28.3125	29.46875	33.65625	36.25
4042.37733648417	668645.721064827	0.699798517009941	0.375	6.9375	16.09375	27.1875	32.28125	35.3437499999709
4200.70943874641	790958.415844362	0.652701208703456	2.9375	3.65625	8.09375	27.75	31.65625	35.625	37.375
4141.06423307074	1101775.19465299	0.799483969415099	4.875	27.65625	29.375	32.8125	36
4189.86833651704	933424.704823956	0.757700726472913	4.03125	10.09375	27.625	30.6875	31.25	37.84375
4338.37105350478	671024.245301255	1.08512209116875	9.65625	30.1875	34.84375	37.2499999999709
4142.1951102841	713216.169539833	0.949950679392121	3.96875	8.03125	28.625	34.6875	35.84375
4130.83596416713	871974.98788356	0.845761377621483	4.25	27.6875	32.6875	33.71875	35	36.0625	37.8437499999709
