# Supplementary material for: Millisecond-Scale Motor Encoding in a Cortical Vocal Area
Source: PLoS Biol. 2014 Dec 9;12(12):e1002018. doi: 10.1371/journal.pbio.1002018 (PMC4260785; doi:10.1371/journal.pbio.1002018)
Supplement: Data S2 — Spike timings and acoustic measurements for all cases. All spike timing and acoustic data analyzed in this manuscript are provided in .csv files, which each contain data from one single-unit or multiunit case. Rows represent the multiple renditions of a song syllable. The first three columns contain the acoustic parameters of pitch, amplitude, and spectral entropy, quantified for each rendition. The following columns present spike timings, which are referenced to the beginning of the premotor window. (ZIP) [file pbio.1002018.s004.zip › MU_50.csv]

pitch	amplitude	spectral_entropy	spikes_1	spikes_2	spikes_3	spikes_4	spikes_5	spikes_6	spikes_7	spikes_8
3755.4118967911	36392.0973008199	0.462442081174629	5.1171875	22.3046875	29.9296875	34.6171875	38.9296875
3464.93663254372	328161.547456382	0.800400392999234	10.109375	25.296875	30.796875	33.234375	35.890625	37.421875	39.078125
3577.94545854568	421646.871214562	0.757813677579653	17.4296875	32.1484375	37.9921875
3490.37469352755	47210.2766046049	0.9131737186087	25.703125	29.5156250000036	33.390625	37.140625
3773.85393007763	45065.6018740309	0.704259905196861	13.53125	28.5625	29.6875	32.78125	35.4375000000073	38.78125
3640.92946517163	89181.3745466319	1.02292472986632	3.828125	31.390625	34.953125	37.078125
3276.80600113161	50863.8686283126	0.89655008745005	29.6015625	34.4453125	37.2578124999927
3517.75788999701	249893.256930167	0.539925878562992	14.8984374999927	24.3984374999927	28.6796874999927	32.5234374999927
3474.44226839504	279946.95489802	0.905161017366659	19.3203125	34.0703125	37.6640625
3742.33919220829	103623.251155123	0.893443588011687	7.29687499999272	32.2656249999927	34.265625	36.828125	37.9218749999927	39.640625
3823.04604918673	230479.578168581	0.925550503157567	20.7578125000146	31.1328125	36.3515625	38.8828125000146
3474.48591133612	153220.109844204	0.868871123741208	19	27.5625000000146	31.4062500000146	36.96875	38.9375000000146
3747.76234585455	77807.0997364342	0.820634575097637	18.2578125	34.1015625000146	39.7265625
3769.50792571365	134981.700373679	0.616301319601086	12.5703125000146	27.2890625000146	32.0078125	36.4453125	38.9453125000146
3637.46166496017	89222.135272376	0.751253337023032	14.1250000000146	34.84375	38.46875
3587.23203552035	647055.819876595	0.860639103026518	14.8281250000146	30.609375	35.8281250000146	38.421875
3508.50890206596	601910.645404957	1.0203188479919	35.7109375000146	38.4921875000146	39.6171875000146
3753.57191537321	65860.3275557144	0.800561591699826	16.6328125	32.5078125000146	35.6015625
3476.57096418742	39540.6390717888	0.680838327276027	28.0390625000146	35.7265625000146	39.3828125
3619.68221239333	188349.022040983	0.789398264021591	0.640625	16.953125	31.984375	33.546875	36.234375
3378.60742956728	191778.241379607	0.948587996093754	31.2265625000146	38.2265625
3868.59105114344	152333.654829556	0.94966015391195	17.3984375	31.4921875	36.6796875	39.7109375
3602.40067616805	31336.6545125135	0.902130413155408	9.7109375	38.8359374999854
3460.54546699527	140622.613267156	0.804508765989551	31.3203125	35.3515625
3630.63113173162	4694.4785145621	0.814255178216132	16.3515625	31.8515625	36.7578125
4396.31573208534	161445.323608066	0.994134820135558	8.0625000000291	37.3125
3524.00383647926	172651.016390459	0.772694733479687	3.8828125000291	15.3828125	20.4453125	28.2890625000291	30.8515625	34.6015625
3469.11737760446	501591.497302305	0.827603940205913	15.890625	25.921875	28.984375	32.953125	36.0781250000291
4158.2126277503	224681.805681089	0.863269586542985	5.78125	13.1250000000291	37.1875
3489.03695243372	81184.4544902664	0.886161910829625	7.1953125	30.0703125	33.8515625000291
3816.61709987555	49132.1285171053	0.487001125966856
3528.16585614416	102318.996524301	0.577402336038783	23.7734375	32.3671874999709	36.6484375
3639.19420054779	480016.300204572	0.909288867293411	13.390625	32.078125	37.0468749999709	39.640625
3646.76886176817	1666830.1046753	0.86987796383628	2.1328125	17.7265625	36.3203125	38.7890625
3600.94489644433	281603.119013087	0.898150954439032	34.5234375
3653.02796124555	1946921.92796615	0.835018239813344	15.7890624999709	31.8515624999709	35.7578124999709	38.7890625	39.9140624999709
3697.96604280335	134593.425345514	0.877581881581762	22.7031249999709	28.890625	32.234375	36.421875
3277.81753286947	334359.348677843	0.838174371071002	7.9453125	17.6015624999709	29.2578125	33.2265624999709	35.6953125	37.8828125
3765.32657489535	821087.147847662	0.821980084066888	33.5078125
3735.53469932312	224335.949329124	0.875571396066625	2.3984374999709	24.9921874999709	31.7421875	38.3671874999709
3628.71065252196	307653.035871375	0.885710231546669	14.1139290153515	19.9889290153515	32.1139290153515	35.3951790153515	36.3326790153515	37.8639290153515
3485.25406065027	905506.687688527	0.782476607560309	1.41453017664026	3.97703017664026	15.6020301766403	27.7582801766403	31.5707801766403	35.4457801766403	36.3207801766694	39.6332801766403
3517.50203381083	386836.540782382	0.890871970904633	31.1567176766403	35.4067176766403	38.4067176766403
3855.68773005769	101622.839806562	0.652068777438372	38.572804219817
2998.50933875266	166061.485790987	0.934845528174248	29.6509292197879
3631.98934646295	1675950.50218909	0.769662769026269	13.6509292197879	29.900929219817	34.213429219817	36.713429219817
3656.53492223565	1751612.90202647	0.947088559491423	19.549366719817	32.486866719817	35.986866719817	39.1118667197879
3824.31525480832	345440.469497252	0.812888057618736	17.0728042197879	20.6978042197879	25.2915542197879	30.541554219817	34.6353042197879	39.135304219817
3698.76075680102	1148761.22183826	0.918603946594226	26.3618667197879	29.2993667197879	33.518116719817	35.6743667197879	36.7993667197879	38.4868667197879
3757.94182313208	616540.11535671	0.818100597212676	16.609375	31.359375
3475.01080462593	790622.153739555	0.840566649465249	30.046875	34.4531250000291
3730.94348301534	665985.45904947	1.03662472010232
