# Supplementary material for: Millisecond-Scale Motor Encoding in a Cortical Vocal Area
Source: PLoS Biol. 2014 Dec 9;12(12):e1002018. doi: 10.1371/journal.pbio.1002018 (PMC4260785; doi:10.1371/journal.pbio.1002018)
Supplement: Data S2 — Spike timings and acoustic measurements for all cases. All spike timing and acoustic data analyzed in this manuscript are provided in .csv files, which each contain data from one single-unit or multiunit case. Rows represent the multiple renditions of a song syllable. The first three columns contain the acoustic parameters of pitch, amplitude, and spectral entropy, quantified for each rendition. The following columns present spike timings, which are referenced to the beginning of the premotor window. (ZIP) [file pbio.1002018.s004.zip › MU_51.csv]

pitch	amplitude	spectral_entropy	spikes_ 1	spikes_ 2	spikes_ 3	spikes_ 4	spikes_ 5	spikes_ 6	spikes_ 7	spikes_ 8	spikes_ 9	spikes_10	spikes_11	spikes_12	spikes_13	spikes_14
3639.75548109457	13528.7204003246	0.983810134187337	5.359375	8.953125	26.015625	29.296875	34.890625	35.953125	38.171875
3230.95671968848	73678.7737536202	0.900293344491213	1.640625	4.796875	7.703125	8.359375	14.953125	16.109375	17.484375	23.046875	33.203125	34.765625	36.421875	38.453125	38.984375
3415.92529686754	188652.539483521	0.909993048962848	0.0390625	1.5078125	3.7578125	7.9140625	18.0390625	21.0390625	21.9453125	24.9140625	27.8203125	28.7578125	34.1015625	38.6640625	38.9765625	39.8515625
3771.98371718773	65684.4512920698	0.813303173690521	37.7500000000036
3455.35905030063	581796.87427847	1.04134609688268	29.3271870906465	30.0771870906465
3454.99399452648	1135654.00394938	0.725977384521389	7.7734375	22.9296875000036	37.7734375
3454.25234520044	585646.243372674	1.01915234126695
3417.0441268994	167558.059839265	0.833354045696502	29.6171875
3373.17935199334	85264.6034148207	0.86424544810693	1.4375	9.1875	23.71875	39.65625
3742.23156244797	10621.0480004512	0.534599483032476
3410.77667779335	368145.726859772	0.942508148134442	3.0390625	36.2578125
3699.88718709588	147340.232994075	0.912316987576538	8.84375	25.34375	26.21875	35.78125	38.9062499999927
3723.30137688344	390135.811403089	0.858455150921415	6.3203125
3464.75550598131	524130.779312944	0.797162529128042
3527.91302472148	493374.222095673	0.886066993252532
3375.1888719798	72670.6100042947	0.654758300481502	26.9453125
3512.40009259818	406752.194089049	0.859712078940058	32.5
3603.78017228593	1428842.31955529	1.01422913261834
3510.16284025167	145388.906948317	0.869589070299675	37.6171875
3745.27319007167	44943.7580866658	0.767323474830286	39.09375
3533.24848583733	52810.9269446869	0.783951606830794	36.171875
3506.90982064933	119314.758199818	0.820649903990207	23.6640625
3479.8801071682	141928.354068693	0.969357816183046	23.6015625
3316.15676497843	244116.39312939	0.935957255522625	34.7578125	36.4140624999854	39.9765625
3555.95855005896	523836.13426089	0.903305058372405
3430.27895696857	323210.935175831	0.969286559961564	12.2578125	38.9765625	39.7265625
3246.02843526379	215989.417980212	0.832840246201094
3527.14819118956	1144028.18585527	0.917160709706291	5.9609375
3484.61409151673	1844271.0353114	1.01086757180077	4.1250000000291	8.6875
4378.63679043834	892320.972724977	0.929603891611696	11.0390625	26.7890625000291
3619.98131206142	1057661.03000765	0.943931312311783
3396.67713204939	1342319.29672348	0.953091193511095	38.5390625
3507.82546328108	1105767.16507865	0.788666776775482
3571.17870885609	290823.363610769	0.936079632484138
3487.97677692102	59290.9248289649	0.920981271043579	25.5625
4106.01013011439	46114.8199360466	0.889934142261137	19.4609375
3635.3549661358	71271.6806619901	0.949973959872209	3.2109375	3.3984375	3.5546875	4.4921875	33.5234375
3457.50973167227	831033.562961227	0.933504076314676	36.546875
3368.29542657413	650076.736213985	0.909810852708217
3600.71830001306	839348.491691841	0.818718945842519
3634.30804760403	58092.0067638949	0.793432364620454	24.328125
3610.43020400068	1016929.70020171	0.979774721768216
3142.68806103965	137846.562851831	0.788497609157936	1.9609375	22.1796875	39.3359375
3505.00830913558	592592.11687272	0.80686066919603	19.1015625
3355.46745899101	588706.775743345	0.86346429691467
3620.7481288235	519443.257030096	0.758393869288314
3313.60053803	418778.059081672	0.87424134536534	8.515625	39.765625
4039.58312201054	310684.689490015	0.788424920758851
3875.30564701193	22830.0129048761	0.784973530428783	35.6015625	36.6953124999418
3599.74646818921	407836.286655463	0.939372366998971	25.3749999999418
3865.04256170424	189280.648195579	0.936302092535008	22.1484375
3881.87063090145	170614.208016293	0.770283470779279
4271.31374960862	61259.733042742	0.896981462450624
3455.1827685265	2214837.74619476	0.88085211803474	37.328125
3958.23325898309	59154.9963961966	0.882836700643339	28.3359375
3546.62768637083	741267.773950719	0.956769931256027	4.828125
3505.75843227548	1914843.35424728	0.863671739573904	9.984375
3909.37748372898	376587.575970809	0.822433075733767	12.46875
3748.30692886399	292884.100647021	0.87862542699539
4104.79590043646	360815.488174653	0.828015520895942	23.734375
3623.53604116457	877296.50543057	0.848535309651181	8.0390625	39.0078125
3623.19010296318	529311.741453722	0.803643730420815	32.1484375
3544.081145723	1331297.44729558	0.947205808791039
3513.4010820323	674138.244111741	0.871345535335618	39.3359375
4050.4483326038	2615575.64279058	1.0414107276567
3578.11942305356	1560264.83373204	0.860698770517709	0.953125
3621.59620125735	29542.998671384	0.503636767876992
3376.76732883357	864281.256344295	0.956754099623462	25.703125
3385.34909119734	813611.725286512	0.987846682159775	36.4609374999418
3162.90048582193	144888.566854568	0.947013374619594
