# Supplementary material for: Millisecond-Scale Motor Encoding in a Cortical Vocal Area
Source: PLoS Biol. 2014 Dec 9;12(12):e1002018. doi: 10.1371/journal.pbio.1002018 (PMC4260785; doi:10.1371/journal.pbio.1002018)
Supplement: Data S2 — Spike timings and acoustic measurements for all cases. All spike timing and acoustic data analyzed in this manuscript are provided in .csv files, which each contain data from one single-unit or multiunit case. Rows represent the multiple renditions of a song syllable. The first three columns contain the acoustic parameters of pitch, amplitude, and spectral entropy, quantified for each rendition. The following columns present spike timings, which are referenced to the beginning of the premotor window. (ZIP) [file pbio.1002018.s004.zip › MU_52.csv]

pitch	amplitude	spectral_entropy	spikes_1	spikes_2	spikes_3	spikes_4	spikes_5	spikes_6	spikes_7
3272.60881726204	685524.089941879	0.90448671596444	28.5859375	34.0546875	35.8046875	37.9296875
3468.93464215124	191602.610433192	1.01234768665485	35.15625	38.71875
3624.86167746146	335846.141721848	0.960184612962965	34.578125
3528.27186445177	149404.084503633	0.902166455651607	15.1093749999964	27.109375	32.828125	36.109375	38.359375
3601.66613009895	2211337.4856617	0.987524055290619	30.2031249999964	36.7343749999964
3556.93462876345	452157.858214701	0.843834095226832	28.046875	32.203125	37.7343749999964
3360.65494519172	906716.512182893	0.762051215673757	28.6171874999927	34.7421875	36.8671875	38.6484375
3608.14781888024	584329.857889518	0.907147728923872	28.6328125	33.4765625
3581.11524550934	549742.719524088	0.903135789806206	29.234375	32.796875
3606.66023207943	1096569.52743531	0.910563283660557	11.765625	18.171875	27.078125	35.984375
3608.30743154466	269727.930976442	0.876494506802259	19.2421874999927	32.8046875	34.0234375
4102.94597364129	205907.496100121	0.929004689043888	8.12500000001455	16.25	22.34375	33
4008.09617247939	106293.723679134	0.959245459939954	28.5703125	32.7578125	35.0078125000146
3914.46244254405	36211.6982187385	0.895072390996781	4.6484375	11.7109375	17.5234375	25.5546875000146	32.3359375
4200.36893091704	538947.035864925	1.09462264651496
3618.17129140885	204543.779060505	0.92672000655834	39.6171875000146
3630.9154030833	159909.911399796	0.741441917325165	28.7023187277518	34.6710687277373	38.8585687277373
4100.59103321072	968003.33345629	0.894980240896456	23.6945062277373	31.1632562277373	35.2882562277373	39.5070062277518
3619.12708894757	1616656.79970487	0.889914089975929	21.7882562277373	28.1945062277518	33.1945062277373	38.1945062277373
3613.77886877354	1307067.96378507	0.998898398381849	29.1788812277518	35.4601312277518	37.1788812277373	39.8038812277373
3274.84098607712	154643.338780861	0.775421834308712	16.0382562277518	24.8820062277373	32.3507562277373
3989.65764165549	118583.827260745	0.981261289390182	14.4757562277518	24.5695062277518	27.8820062277373	30.0382562277373	32.6632562277518	37.6632562277373	39.8195062277373
4009.68412628724	62145.7920907981	0.859275840946764	35.3281250000146
3417.70588660322	552526.161435082	0.711454501194853	32.0859375	35.7734375000146	37.5859375000146
3621.05045878573	298652.434993479	0.727719629317504	16.5078125	32.0078125	36.0078125
3583.08705653668	826093.535077285	0.926772497390112	7.5390625	16.6953125000146	25.3515625	29.9453125000146	32.1328125	38.0703125
3520.23079510153	176739.17872283	0.917567123993073	8.4140625	29.2578125	34.0390625	35.2265625	36.3515625	39.8515625000146
3581.68536155712	753570.471952608	0.744065488645276	28.5078125000146	33.8828125	36.1328125	38.0703125
3594.64118635638	321427.836593328	0.927646674609272	1.265625	9.7031249999709	13.578125	18.234375	25.1718749999709	37.703125
3604.4917212076	118206.118391073	0.884074932701962	16.5390625	36.6640625	38.9140625
4319.74776502721	132512.893126789	0.967741511886681	18.3515625	24.5703125	26.3203125
3627.30033309492	505689.410619817	0.934637267939544	15.9375	29.3125	33.6874999999709
3621.74101747421	746311.39796081	0.905738932521049	17.7421875	31.2734375
3723.66924026759	425520.318243438	1.03594717458002	4.28125	32.2500000000291
3354.56386104112	741113.317568307	0.901494706637489	27.4062500000291	31.4687500000291	33.09375	35.1875
4120.93240748183	29830.4268826479	0.89025610737234	34.7237859306624	37.7550359306624
3441.45017668809	1614544.06793846	0.98784982376554	20.6640625000291	31.9453125	35.1015625	36.1640625000291
3714.02870266376	568495.685969623	0.941262550452918	9.0234375	18.2734375	30.5859375000291	33.5234375000291
3714.57045770827	227099.62934114	0.87966261069565	22.9062500000291	35.71875	38.34375
3625.02750762541	50828.4858730382	0.834328629035099	2.0625	27.1875	32.6875000000291
3991.81299136323	503543.532505918	0.877827404679713	27.2578125	34.3515625	36.5703125	38.5390625
4115.29773594711	213349.271634857	1.01991396190701	2.3125000000291	18.96875	27.75	39.59375
3635.32414464857	157279.993976049	0.623786259714263	19.21875	30.5625	34.75
3506.56581217388	884738.931235789	0.961442621952646	16.7656250000291	26.203125	31.078125	35.515625
3244.59513733667	176393.031320272	1.00033068134208	21.5	32.78125	37.71875
3568.26145841113	566997.493863699	1.0286931587547	22.2343750000291	28.421875	36.8906250000291	39.484375
3688.29594651708	41228.4638567781	0.833469702919548	12.015625	22.515625	29.421875	32.6093750000291	36.859375
3874.28846649603	84056.2523295752	0.930195606742661	32.4375	36.2812499999709	37.59375	39.0937499999709
3601.02140323836	151336.391948313	0.966207993056559	15.84375	34.1875	36	37.7187499999709
3743.78310984036	223525.068189325	0.743038240945028	3.4999999999709	27.03125	31.625	33.5625	37.65625
3514.92136412428	590869.10435959	0.746419763850283	17.8515625	24.7265625	29.7265625	33.8203124999709	35.7578124999709
3661.46353372505	406148.62802807	0.749512507082817	30.5703125	34.9453125	36.7265625
3577.38087385208	388369.358013361	0.962286941427616	31.3671875	33.1484375	35.2109374999709	36.9296875
3610.49465800856	52298.6495840802	0.6390959322074	28.1953125	33.2578125	35.6015625	37.6953125
3513.86660698025	635203.051079086	0.779878018658515	33.96875	35.7812500000291
3615.01460692629	151907.45604577	0.993670533360976	31.5	34.84375
3477.95688306112	741461.059870498	0.776673405385083	5.9453125	14.8828125	27.5703124999418	32.2890625	38.8828125
4173.73641310604	114424.655301571	0.814325479611632	1.2578125	18.8515625	34.9453125	38.8828125
3654.26549854772	226493.286501951	0.922587627030059	0.3671875	17.5859375	25.4609375	29.7109375	31.8984375	38.8671875
3193.44260631968	89402.5009842295	0.800395497351813	9.9140625	32.0078125	36.8515625
4007.98903781534	141381.737973496	0.801104265324622	35.9765625	37.5078124999418	39.1953124999418
3592.83759576049	1714192.93126359	0.927470626149857	34.6796874999418	36.6796874999418	39.1796874999418
3536.66183467906	740494.150174897	0.630453226483222	31.7807217526133
3461.21353816032	177922.222012135	0.775119389745918
3464.10825617517	777842.593338495	0.827037906204014	7.53853425267152	13.9447842526715	35.1322842526715	38.3197842526715
3143.63804415615	143482.867518007	0.822476030999353	15.3822842526715	28.0385342526715	30.1635342526715	38.7572842526715
3487.53697635655	591647.993095799	0.830434233223177	31.8979092526715	36.3354092526715
3460.65551071227	394582.661433961	0.895721509167297	33.7578125
3405.49161563051	583402.614758135	0.89825711068325	7.609375	11.796875	30.3281250000582	34.140625	37.921875
3466.98881689418	583524.065087941	0.955888018977498	10.3984375	26.6796875	32.6484375
3527.77505576197	455470.975312954	1.01956042878053	28.1484375	34.2421875
4016.44084034447	56381.4554725986	0.576000487605448	5.765625	15.703125
3646.53953857192	103871.872144989	0.971556152236953
3482.17122082908	537548.418403073	0.845437008521626	29.2109375
3595.6192527886	199306.392165745	0.679788559539856	1.50781250005821	20.0703125	28.8203125000582	36.4453125
3484.92069510265	910249.965961825	0.984369610381027	14.46875	30.125	33.0625000000582	34.7812500000582
4098.41321240864	25544.0532192133	0.809454859618003	31.75	36.21875
3220.66949982816	216205.411664421	0.869966262436057	13.9453125	23.3515625	26.7578125	31.9765625
4077.09583733672	153340.405538795	1.03621944195674	31.21875
3610.6530264193	707845.979244874	0.775344086300745	10.8828125	32.7578125	38.8828125
3722.71384864428	7510.42707667761	0.90079149583399
3611.89523890843	117870.170609332	0.864495271355503	19.6761287811678	26.1136287811678	30.1136287811678	32.2073787811678	37.8323787811678
3491.21994530646	266962.476381352	1.00170517373851	33.9261287811096
3637.13377797583	666483.346401585	0.969344861128173	8.14487878110958	26.7698787811678
3567.91158945118	636177.370168764	0.949474758917208	33.0042537811678	37.1292537811678
3499.30339682525	1478381.24871037	0.940905466284135	13.6995662811096	33.2308162811096	35.9495662811096
4483.97585185064	266258.14547465	0.977515294766358	30.6995662811678	36.1683162811678
3599.22176774926	770045.245833847	0.881080305258195	33.7073787810514	35.3636287811096	38.0823787811096
3550.49190688171	1750998.36060517	0.930634165327422	34.1839412810514
3606.3006184821	23695.0043390663	0.771427237445153	21.5276912811096	32.9339412811096	34.4651912811096
