# Supplementary material for: Millisecond-Scale Motor Encoding in a Cortical Vocal Area
Source: PLoS Biol. 2014 Dec 9;12(12):e1002018. doi: 10.1371/journal.pbio.1002018 (PMC4260785; doi:10.1371/journal.pbio.1002018)
Supplement: Data S2 — Spike timings and acoustic measurements for all cases. All spike timing and acoustic data analyzed in this manuscript are provided in .csv files, which each contain data from one single-unit or multiunit case. Rows represent the multiple renditions of a song syllable. The first three columns contain the acoustic parameters of pitch, amplitude, and spectral entropy, quantified for each rendition. The following columns present spike timings, which are referenced to the beginning of the premotor window. (ZIP) [file pbio.1002018.s004.zip › MU_53.csv]

pitch	amplitude	spectral_entropy	spikes_1	spikes_2	spikes_3	spikes_4	spikes_5	spikes_6	spikes_7	spikes_8	spikes_9
5550.65893518976	61950.6462272743	0.996330699940049	0.21875	3.84375	6.625	13.25	28.6875
5272.10553474437	667363.447345162	0.808743864951205	0.09375	5.15625	7.875	10.375	14.78125	19.5	24.875	27.125	31.375
5452.9441846837	1749293.57007069	0.736081206342841	16	23.28125
5317.30701726024	1585289.26993484	0.726907919128605	3.03125	6.12500000000364	11.3125	18.125	22.21875
5424.08901516624	600066.608406979	0.767930990816336	0.6875	9.75	12.78125	20.53125
5222.42826276519	4461388.84066872	0.68708980266136	1.21875000000364	13.5	35.4375
5439.44382180806	419789.153939485	0.835855496494281	2.03125000000364	5.5625	8.25	20.4375
5431.43088155895	778364.490570767	0.879660504770984	7.375	9.5	22.21875	26.0625
5293.28811312831	332759.838903791	0.92358139735593	4.06249999999272	7.125	19.4375	24.25	26.875
5436.17226144969	301112.729048305	0.841569757727411	2.84375	8.6875	14.34375	24.125
5312.2675367728	1162492.47505574	0.7548979510037	6.125	8.34375	13.8437499999927	20.9375	23.25
5421.5442445075	1175304.71739055	0.843871302288701	1.4375	4.28125	6.09375	19.875
5403.40825098184	836681.310929574	0.82279232703513	1.6875	4.3125	7.06249999999272	10.4375	22.2500000000073	28.25
5289.1130157937	438159.432843951	0.833041368334652	3.875	6.75	23.15625	32.5
5288.65443531251	1352559.91266852	0.82570266562111	2	17.03125	39.6875
5367.73329886044	844624.776587297	0.850936096128842	3.65625	11.375	15.3125	21.9687500000073	34.8125
5365.22185774643	922208.723103204	0.80428736957565	5.40625	7.5625	20.75
5442.51675508099	140118.909897783	0.967043498095226	1.71874999998545	5.62499999998545	9.46875
5441.27079563897	418656.165727353	0.885809048710959	0.5625	33.84375
5235.73069472269	3405644.06026672	0.860943641367136	5.625	7.375	25.4062499999854	29.6874999999854
5337.67215863618	382763.279600013	0.871056829865326	1.53125	6.9375	14.6562499999854	20.3124999999854
5209.24792148716	2591983.706744	0.728055008569243	3.09374999998545	6.40625	13.15625	17.0625	21.625	33.4374999999854	39.75
5438.61330367906	337014.946760188	1.03868374346343	5.93749999998545	8.84375	17.75	19.90625	32.6562499999854
5301.89628597885	1160065.08006764	0.933550269744648	1.53125	5.1875	10.1562499999854
5375.05906703575	959065.856101736	0.838605165863376	3.90624999998545	6.0625	12.4375	39.1875
5394.80401453197	3026708.40027166	0.694521265184572	3.6875	11.4375	14.4375	17.96875	22.09375	28.3125
5296.02667236708	1983433.74462297	0.764334226007942	18.5937499999854	28.1875
5332.46687906809	176768.425590813	0.920941717813053	3.5	5.78124999998545	8.8125	13.28125	26.3749999999854	29.53125
5504.90638394578	174044.316156191	0.896195470971353	3.34375	9.74999999998545	19.5625	30.5937499999854
5249.83649017593	524799.882332729	0.796675472299055	7.65625	13	23.71875
5455.05276663568	379459.066764812	0.812846774746699	6.09375	12.21875	20.1875
5373.70412192083	310833.930205979	0.760172748451322	7.6875	9.84374999998545	18.28125	25.21875
5310.31217537316	1618708.13848835	0.7248732215193	1.84374999998545	5.03125	16.8437499999854
5525.17826972538	380891.99882055	0.827826727521329	4.6875	18.4062499999854
5403.69930923431	460761.056275835	0.932423109337619	8.37097621677094	10.1209762168	21.5272262168	23.7147262167709
5431.75480033954	120918.480132797	0.985393328695359	3.58972621680005	15.4647262168	26.3397262168	29.6522262168	31.1522262168
5248.3147574587	159842.191618027	0.957004358985337	4.77722621680005	22.2147262168	28.3084762168
5285.78403193314	1941091.2980425	0.683135548700778	6.12097621680005	8.46472621680005	16.2772262168	19.0272262168	29.9647262168	34.8084762168
5471.8401087142	404808.033987606	0.897082127927692	2.49597621680005	17.3397262167709	22.8084762168	27.1209762168
5303.96192016028	1222013.9541396	0.912825376235485	18.4959762168	27.6834762168	36.4022262167709
5459.03737825699	391708.570095158	1.04976840432339	7.33972621680005	10.1522262168	21.2772262167709
5313.42132489788	337917.734085216	0.904249950394305	0.652226216800045	7.02722621677094	9.43347621680005
5235.54068685762	3512182.21618864	0.68026335775485	0.308476216800045	2.65222621680005	11.7772262168	14.3397262168	24.9959762168
5264.97704470073	1552051.08120813	0.805128327712157	0.0272262168000452	2.02722621677094	6.33972621680005	24.8084762168
5331.19036093273	4190472.77700186	0.740045095003861	8.68347621677094	34.1522262168
5435.09429249049	644446.957630221	0.94586683251349	4.62097621680005	18.2459762167709	39.6209762168
5404.26921419224	580865.720181854	0.997984560901753	2.99597621680005	28.0272262167709	29.4959762168	36.7459762168	38.6209762167709
5361.25348483443	635377.572398774	0.933030064384247	1.52722621682915	25.2772262168
5318.37915004747	574457.415735349	0.846315274552414	5.02722621680005	9.37097621680005	20.7147262168	25.5584762167709
5321.05062055044	665981.195205504	0.706060073400437	4.55847621677094	8.65222621680005	30.1834762168	34.8397262167709
5355.48014295989	784866.961331441	0.767060639197157	20.2147262167709	22.3084762168
5303.87046219889	2886710.33870867	0.859757679794891	15.2459762168291	17.5584762168
5363.6055264812	1443051.70516863	0.741442337516981	9.93347621677094	24.1522262167709	38.9334762167709
5373.05869619344	52236.1094287075	1.05848691806806	37.8709762168
5401.43888506188	509809.015731866	0.67203401189931	17.4687499999709	19.4374999999709	28.71875	38.3749999999709
5368.2267276167	988750.679688303	0.790958110571437	6.375	33.125
5358.02300549666	281751.780823097	0.929600299563507	8.25	30.6875	34.1562499999709
5399.73321505033	369476.704875354	0.984003999288689	18.5625	21.71875	23.875	26.3125	30.5312499999709
5454.66100691846	375656.559012367	0.866167150412823	1.4375	4.7499999999709	6.90625	9.15625	25.4062499999709
5388.47708151435	141964.855166572	0.865068928141741	7.5624999999709	24.21875
5298.91218382572	2522387.28355185	0.740360867603901	17.9374999999709	30.0937499999709	39.9375
5317.11606978894	1469772.64200345	0.736533634527864	1.15625	20.1875
5213.53764841342	409363.221800198	0.972306470551431	0.65625	4.7187499999709	7.71875	15.6249999999709	25.46875	28.1874999999709
5380.6197647087	1289595.11034103	0.74570204082981
