# Supplementary material for: Millisecond-Scale Motor Encoding in a Cortical Vocal Area
Source: PLoS Biol. 2014 Dec 9;12(12):e1002018. doi: 10.1371/journal.pbio.1002018 (PMC4260785; doi:10.1371/journal.pbio.1002018)
Supplement: Data S2 — Spike timings and acoustic measurements for all cases. All spike timing and acoustic data analyzed in this manuscript are provided in .csv files, which each contain data from one single-unit or multiunit case. Rows represent the multiple renditions of a song syllable. The first three columns contain the acoustic parameters of pitch, amplitude, and spectral entropy, quantified for each rendition. The following columns present spike timings, which are referenced to the beginning of the premotor window. (ZIP) [file pbio.1002018.s004.zip › MU_54.csv]

pitch	amplitude	spectral_entropy	spikes_1	spikes_2	spikes_3	spikes_4	spikes_5	spikes_6	spikes_7	spikes_8
5494.36224738533	22377.3429736145	1.0153353575211	7.09375	9.21875	23.28125
5488.51212539098	286738.371284636	0.75457109807538	8.53125	18.5
5413.89138557977	94471.3330008616	0.895736387475383	1.75
5432.22453846799	810568.336816784	0.635765743188193	3.03125	8.03125	11.09375
6134.38450053417	436399.826867065	1.76321623268517	6.18599139928301	15.123491399283	16.404741399283	20.373491399283	25.217241399283
5116.27719507207	626987.430032494	0.972719971186536	7.03125
5075.56705579016	159632.398360445	1.0886657832075	3.9375	5.6875	10.21875
5391.00666695038	766005.427018177	0.826152418437841	7.75	13.90625
5420.28345975468	1125964.79072937	0.770444943160069	2.875	4.28125	5.75	10.875
5408.47077982298	700576.360486389	0.817340992477837	3.1875	10.875
5377.61268457441	1381105.94161195	0.804531858386843	1.15625	7.8125	10.15625	17.375
5282.77914577684	352827.499000539	0.820991997989296	2.84375	3.59375	6.75	8.71875	10.75
5219.77595914205	1362183.22201252	0.777066416408689	3.84375	7.625	9.59375	16.5
5483.42685160736	362755.194220795	0.903898058851056	2.71875000000364	5.40625000000364	6.46875
5250.61226725309	4333834.0814183	0.795807355469457	4.96875000000364	5.75	14.71875
5269.6897018479	3864811.78738235	0.734627368338232	2.625	5
5336.16890287677	1223948.22993093	0.816363909741767	4.1875	5.28125	10.59375	13.9375
5406.35058996012	342573.262973462	0.81920527941685	1.03125	5.78125	8.28125	19.21875
5293.4683085442	78808.8220271463	1.05003325334181	8.71875000000728
5552.84862964622	11676.8042064149	1.10340571066043	3.12552871771913	4.21927871771913	12.1567787177264	14.8130287177264
5287.83435502741	612039.052145194	0.832937273957585	0.281778717726411	1.84427871771913	16.8130287177264
5234.94962079641	1586796.89851802	0.769215312626815	3.06302871772641	6.12552871771913	13.7817787177191	14.4067787177191	38.2192787177264
5544.79387677243	827230.770714135	0.804571913156848	1.28177871772641	1.96927871771913	6.15677871772641	8.03177871771913	9.59427871771913
5296.63410482277	590487.337148748	0.853435447796102	1.28177871772641	2.40677871772641	3.18802871772641	5.68802871772641	6.00052871772641	7.81302871772641	12.9067787177264	13.9692787177264
5414.32525736699	277462.30386005	0.948742827598377	0.188028717719135	8.43802871771913	13.5005287177191
5251.17234945536	1463832.18836851	0.731923044004517	0.281778717719135	3.87552871771913	5.87552871771913	9.59427871771913	15.7505287177191	17.3755287177264	25.3755287177191
5223.97952828261	2079105.16888605	0.763656544537134	2.21927871772641	3.96927871773369	9.00052871772641	9.59427871772641	13.5942787177337
5439.79480728566	450810.300314454	0.939018926587065	2.18802871771913	6.06302871771913	11.3755287177191	11.8755287177191
5366.80143105113	686560.196327135	0.80466459022687	2.18802871773369	3.87552871772641	7.31302871772641	12.0005287177264	15.1255287177264
5272.66893169925	1208034.68987723	0.779629644061048	1.71927871771913	2.62552871771913	5.21927871771913	8.84427871771913
5306.83981155534	1066096.47957535	0.808121977119707	1.37552871771913	2.40677871771913	3.59427871771913	6.78177871771913	9.68802871771913	12.8442787177191
5124.1328366934	3430123.47388734	0.668696247392893	1.31302871771913	5.00052871772641	7.75052871771913	9.59427871771913	15.1880287177191	15.7505287177191
5407.74267160929	1124547.62542237	0.676974704593901	3.81302871771913	8.12552871772641	9.03177871772641	24.9380287177264
5292.48414492657	382798.248709185	0.904694454673336	0.438028717726411	3.00052871772641	4.50052871772641	8.37552871772641
5506.55014194143	385686.268765078	0.96148877103165	2.21927871773369	8.06302871772641	10.4067787177264	14.5630287177264	15.5005287177264	37.2817787177264
5313.77064643394	1226402.83331028	0.799062595511889	0.844278717719135	6.28177871771913	10.9067787177191	25.5942787177191
5438.69051339791	9501.59382499534	1.34843317241059	1.31302871771913	4.53177871771913	9.18802871771913
5569.81778229178	282026.252738411	0.870687797653056	10.09375	12.96875
5196.20916222573	146342.27847323	1.10958879797991	1.78125	7.875	12.15625
5227.22630456945	2206907.94293715	0.756855677422346	0.9375	4.75	9.28125	12.90625	25.40625	39.59375
5241.88564289052	1749014.54667449	0.668994359125859	1.625	10.25	11.46875	15.8125
5232.29580172093	1195356.94750977	0.730503259080285	4.90624999998545	12.1875	13.3125
5363.12014405225	1401345.70061529	0.758213706663622	3.75	7.25	11.65625
5248.63372055596	856133.758591332	0.826727427032351	1.625	5.71875
5384.69426837446	468663.736566744	0.808524690402363	0.78125	5.78125	13.0625	16.84375
5295.91444868662	562347.947831041	0.803364360536935	3.0625	9.03125	10.0625
5312.80595553874	1274664.35957608	0.756328373565134	2.4375	4.96875	9.56249999998545	30.5625000000146
5304.17375756122	2062106.21777514	0.715858587208799	2.1875	5.4375	14.90625	16.625
5226.27672038268	1021088.70427665	0.720987125464912	0.71875	3.28125	8.9375	10.0312499999854
5245.55467704378	2232381.76410546	0.730613714787219	3	9.59375	13.2499999999854
5288.78244278591	299794.449504577	0.89811186927066	8.18750000001455	11.5
5118.95937338067	65892.3469104635	0.957471973965885	9.875
5488.0919051375	162791.208246623	0.975200824620618	3.8125	8.65625	10.84375	31.0625
5199.53536732761	127404.91081928	1.17805159130249	2.8125
5525.41705354144	1171707.07642526	0.831004554889771	7.46875	8.28125
5527.20181910703	475581.454787684	0.789586442322297	0.5625	4.18749999998545	7.96875	11.21875	19.625
5575.08699404986	780802.284527057	0.811436643766805	2.65625	8.21875	12.5625	18.96875
5394.66859369097	425871.687842496	0.950451600089666	3.15625	5.125	17.5624999999854
5208.05838093894	857069.15444222	0.826915831684476	1.75	9.21875	9.8125
5441.3714522209	112991.411705804	0.918100073156159	0.312499999985448	1.71874999998545
5241.11263944134	2218082.51151951	0.869951050091086	8.46874999998545	9.28125
5486.04138840374	367545.530199384	0.836982458971982	13.84375	14.71875	25.8124999999854
5358.85354626136	1872021.49883919	0.685477715203241	5.71875	6.71875	13.5937499999854
5419.61887409573	511269.377068212	0.898195075809274	5.34375	9.28125
5217.58840367735	1969544.44625417	0.771352969250563	1.1875	3.28125	8.125
5498.70544239056	512018.758543385	0.8005452640584	2.4375	7.9687499999709	12.0312499999709
5381.03816460269	1672362.95026353	0.748118812674855	1.2812499999709	4.125	6.65625	10.28125	11.96875	14.3125
5519.59449832384	26253.3744839513	1.20012710438372	2.03125	6.1562499999709	7.9687499999709	11.8749999999709
5402.38580955034	244563.338126911	0.858775697219243	6.78125	11.09375	14.3749999999709	27.15625
5264.21698762777	144475.471190653	0.937070081630786	3.625	14.21875
5325.10935020572	1712822.06778074	0.743641253622871	9.1562499999709	13.875	22.53125
5421.46064710375	41156.4931067094	0.956545606265688	1.3125	5.1249999999709	15.03125
