# Supplementary material for: Millisecond-Scale Motor Encoding in a Cortical Vocal Area
Source: PLoS Biol. 2014 Dec 9;12(12):e1002018. doi: 10.1371/journal.pbio.1002018 (PMC4260785; doi:10.1371/journal.pbio.1002018)
Supplement: Data S2 — Spike timings and acoustic measurements for all cases. All spike timing and acoustic data analyzed in this manuscript are provided in .csv files, which each contain data from one single-unit or multiunit case. Rows represent the multiple renditions of a song syllable. The first three columns contain the acoustic parameters of pitch, amplitude, and spectral entropy, quantified for each rendition. The following columns present spike timings, which are referenced to the beginning of the premotor window. (ZIP) [file pbio.1002018.s004.zip › MU_55.csv]

pitch	amplitude	spectral_entropy	spikes_1	spikes_2	spikes_3	spikes_4
5494.36224738533	22377.3429736145	1.0153353575211	4.46875	22.46875
5488.51212539098	286738.371284636	0.75457109807538	2.8125	25.875	38.125
5413.89138557977	94471.3330008616	0.895736387475383	26.78125
5432.22453846799	810568.336816784	0.635765743188193	24.65625
6134.38450053417	436399.826867065	1.76321623268517
5116.27719507207	626987.430032494	0.972719971186536	10.625	26.625	30.90625
5075.56705579016	159632.398360445	1.0886657832075	26.96875
5391.00666695038	766005.427018177	0.826152418437841	25.875
5420.28345975468	1125964.79072937	0.770444943160069
5408.47077982298	700576.360486389	0.817340992477837	29.1875
5377.61268457441	1381105.94161195	0.804531858386843	5.8125
5282.77914577684	352827.499000539	0.820991997989296
5219.77595914205	1362183.22201252	0.777066416408689
5483.42685160736	362755.194220795	0.903898058851056	24.0625000000036	28.40625
5250.61226725309	4333834.0814183	0.795807355469457	25.84375	34.28125
5269.6897018479	3864811.78738235	0.734627368338232	2.87500000000728	8.1875	23.875	28.375
5336.16890287677	1223948.22993093	0.816363909741767	7.15625	23.46875	29.8125
5406.35058996012	342573.262973462	0.81920527941685	7.90625	26.96875	30.8125
5293.4683085442	78808.8220271463	1.05003325334181	26.3125
5552.84862964622	11676.8042064149	1.10340571066043	2.40677871771913
5287.83435502741	612039.052145194	0.832937273957585	29.0317787177191
5234.94962079641	1586796.89851802	0.769215312626815	39.4692787177191
5544.79387677243	827230.770714135	0.804571913156848	25.5942787177191
5296.63410482277	590487.337148748	0.853435447796102
5414.32525736699	277462.30386005	0.948742827598377
5251.17234945536	1463832.18836851	0.731923044004517
5223.97952828261	2079105.16888605	0.763656544537134
5439.79480728566	450810.300314454	0.939018926587065	30.9380287177191	37.1880287177191
5366.80143105113	686560.196327135	0.80466459022687	26.2505287177337	29.0942787177264	30.6567787177264
5272.66893169925	1208034.68987723	0.779629644061048	5.28177871771913	27.3130287177191
5306.83981155534	1066096.47957535	0.808121977119707	2.65677871771913
5124.1328366934	3430123.47388734	0.668696247392893	26.3130287177191
5407.74267160929	1124547.62542237	0.676974704593901
5292.48414492657	382798.248709185	0.904694454673336	12.1255287177264	24.6880287177264
5506.55014194143	385686.268765078	0.96148877103165	26.2505287177264
5313.77064643394	1226402.83331028	0.799062595511889	29.6880287177264
5438.69051339791	9501.59382499534	1.34843317241059	28.0005287177191
5569.81778229178	282026.252738411	0.870687797653056	29.71875
5196.20916222573	146342.27847323	1.10958879797991	7.90625	28.84375	29.8125	33.21875
5227.22630456945	2206907.94293715	0.756855677422346	36.40625
5241.88564289052	1749014.54667449	0.668994359125859	10.25	35.03125	38.15625
5232.29580172093	1195356.94750977	0.730503259080285	27.21875
5363.12014405225	1401345.70061529	0.758213706663622
5248.63372055596	856133.758591332	0.826727427032351	7.71875	22.46875	31
5384.69426837446	468663.736566744	0.808524690402363	29.3125
5295.91444868662	562347.947831041	0.803364360536935	30	32.5
5312.80595553874	1274664.35957608	0.756328373565134	26.4375
5304.17375756122	2062106.21777514	0.715858587208799	25.40625
5226.27672038268	1021088.70427665	0.720987125464912	27.21875
5245.55467704378	2232381.76410546	0.730613714787219	5.78125	11.34375	26.90625
5288.78244278591	299794.449504577	0.89811186927066	31
5118.95937338067	65892.3469104635	0.957471973965885	26.125
5488.0919051375	162791.208246623	0.975200824620618	6.25	29.0937499999854
5199.53536732761	127404.91081928	1.17805159130249	13.875	16.4062499999854
5525.41705354144	1171707.07642526	0.831004554889771	28.28125
5527.20181910703	475581.454787684	0.789586442322297	28.9999999999854
5575.08699404986	780802.284527057	0.811436643766805	27.09375
5394.66859369097	425871.687842496	0.950451600089666	25.15625	31.15625
5208.05838093894	857069.15444222	0.826915831684476	26.1874999999854	29.59375
5441.3714522209	112991.411705804	0.918100073156159	25.1875	28.5625
5241.11263944134	2218082.51151951	0.869951050091086	6.03125
5486.04138840374	367545.530199384	0.836982458971982	5.375
5358.85354626136	1872021.49883919	0.685477715203241	24.25	28
5419.61887409573	511269.377068212	0.898195075809274	29.625
5217.58840367735	1969544.44625417	0.771352969250563	5.65625	24.3749999999854	27.90625
5498.70544239056	512018.758543385	0.8005452640584
5381.03816460269	1672362.95026353	0.748118812674855	34.96875
5519.59449832384	26253.3744839513	1.20012710438372	9.6249999999709
5402.38580955034	244563.338126911	0.858775697219243	26.78125
5264.21698762777	144475.471190653	0.937070081630786
5325.10935020572	1712822.06778074	0.743641253622871
5421.46064710375	41156.4931067094	0.956545606265688
