# Supplementary material for: Millisecond-Scale Motor Encoding in a Cortical Vocal Area
Source: PLoS Biol. 2014 Dec 9;12(12):e1002018. doi: 10.1371/journal.pbio.1002018 (PMC4260785; doi:10.1371/journal.pbio.1002018)
Supplement: Data S2 — Spike timings and acoustic measurements for all cases. All spike timing and acoustic data analyzed in this manuscript are provided in .csv files, which each contain data from one single-unit or multiunit case. Rows represent the multiple renditions of a song syllable. The first three columns contain the acoustic parameters of pitch, amplitude, and spectral entropy, quantified for each rendition. The following columns present spike timings, which are referenced to the beginning of the premotor window. (ZIP) [file pbio.1002018.s004.zip › MU_56.csv]

pitch	amplitude	spectral_entropy	spikes_ 1	spikes_ 2	spikes_ 3	spikes_ 4	spikes_ 5	spikes_ 6	spikes_ 7	spikes_ 8	spikes_ 9	spikes_10	spikes_11	spikes_12	spikes_13	spikes_14	spikes_15	spikes_16	spikes_17	spikes_18	spikes_19	spikes_20	spikes_21	spikes_22	spikes_23
5261.4233754754	449872.257043884	0.896846857961704	0.46875	3.4375	5.3125	7.3125	8.28125	9.78125	10.875	13.125	17.75	19.875	22.375	22.75	23.71875	26.875	28.125	29.25	33.75	35.5625	36.5	36.96875	37.09375	38.1875	38.34375
5141.15442499915	893244.06616214	0.735547492494086	1.65625	2.71875	6.03125	6.125	7.96875	18.15625	23.125	26.53125	27.84375	29.5625	35.78125	38.03125	39.125	39.375	39.4375	39.5
5093.30741255505	1367343.95740358	0.734584062536653	0.249999999996362	1.34374999999636	4.34374999999636	5.28124999999636	7.71874999999636	9.15624999999636	13.2812499999964	20.8749999999964	26.6562499999964	27.8437499999964	29.3749999999964	34.8749999999964	36.1562499999964	37.3749999999964	38.6562499999964	39.7499999999964
5141.55115235551	1304915.036566	0.724221355139183	1.875	1.96875	3	4.125	5.28125	12.84375	21.5625	23.8125	26.46875	31.40625	35.75	37.5	37.9375
5154.4449097296	563115.592419711	0.888192821334868	0.9375	1	1.5	5.28125	6.5625	7.40625	8.75	11.8125	13.84375	14.1875	14.6875	22.84375	23.65625	26.9375	31.5	36.6875	38.78125
5189.04760775517	1614485.47753248	0.881268372954406	0.1875	7.15625	8.4375	9.4375	17.9375	20.625	20.6875	22.03125	22.09375	25.53125	27.15625	28.34375	32.78125	35.71875	37.625	39.59375	39.8125	39.96875
5230.92303294584	427554.645440363	0.874921946758581	2.90625	3.875	4.0625	7.3125	13.375	14.03125	25.875	28.78125	29.53125	31.46875	33.6875	34.53125	35.59375	36.9375	37.09375	37.78125	38.78125
5168.16682543503	714464.579125588	0.827943084277766	27.84375	36.53125
5164.09396222495	460663.31114156	0.897996817499679	22.7812499999927	28.1874999999927	39.9374999999927
5087.64965288703	1483996.90782077	0.82415949873174	24.2499999999927	29.78125	38.03125	39.1874999999927
5283.45036434413	418136.44213789	0.839952005604223	10.8125	10.90625	11.6875	24.75	34.375	35.5625	37.4374999999927
5173.49434678792	746357.405707623	0.636914217963368	6.15624999999272	33.9999999999927	37.53125	38.3124999999927
5371.19123759816	13715.5399803622	1.03596840635568	30.4999999999927	32.875	36.4375
5252.01644267529	504876.061633058	0.677423497282176	8.25	30	38.9687499999927	39.71875
5260.20148159547	485117.206132948	0.746607244118943	12.8749999999854	13	27.03125	32.71875	38.875
5196.57218004377	445401.951634832	0.783641543875486	26.46875	28.15625	29.6875
5201.78104806912	48883.8397649918	0.974261237441192	27.1875	29.0937499999854	37.84375
5206.78085003043	523784.256299812	0.771601618285096	27.34375	34.8437499999854
5245.5273761104	153457.191267748	0.822389871577766	27.75	35.28125
5186.03916738618	341884.457433335	0.756342978312302	15.0625	16.8437499999854	35.2499999999854	38.03125
5258.26493998534	366024.704952585	0.808122110199655	2.21874999998545	34.21875	35.3125
5374.37983375093	322282.926511835	0.72513691276078	3.75	22.6874999999854	26.6562499999854	33.5624999999854	36.15625	38.5625
5314.82276241824	292925.200090488	0.848920849380315	0.09375	22.6875	25.9375	35.1875	37.28125	39.9062499999854
5334.02802186316	126554.82080109	0.901642719724438	30.53125	34.9375	36.21875	38.09375	39.21875
5145.79688144662	2350912.38514484	0.681645446043533	4.0625	8.5625	20.28125	25.6875	25.8125	34	35.8124999999854	37.9375
5182.75371237538	2587989.87341606	0.679486755025037	12.5625	26.625	26.71875	31.03125	33.625	37.9375	38.90625	39.0937499999854	39.28125
5329.16829279625	1047859.18822764	0.758622127720727	5.46875	19.28125	26.25	31.9375	38.21875	39.5625	39.71875
5113.54808188929	812393.57472807	0.830830544114657	1.4375	31.84375	38.5
5178.87477754542	832123.002565178	0.810358851939794	9.09375	16.21875	30.2499999999854	36.21875	37.7812499999854
5092.98425611136	2418934.6281465	0.630388017955188	18.21875	20.8437499999854	28	34.3749999999854	35.0625
5169.02958023758	2454855.32911226	0.794239960975741	27.40625	35.4375
5317.51482140176	1782451.8607127	0.641265901939762	1.78125	37.0937500000146	39.9375
5171.85969239911	811546.546676265	0.805270046131111	4.03125	13.03125	23.03125	32.40625	35.5937500000146	37.8125	39.59375
5261.45000187935	1339295.75648571	0.73883461567834	29.3125	33.84375	36.84375	38.21875	39.34375
5205.35270212271	833944.906179073	0.826154795299034	25.5000000000146	36.96875	37.09375	39.0625
5260.97368949197	349138.811107682	0.89067121873602	3.6875	30.46875	35.6562500000146	39.5625000000146
5152.19359456977	868312.885621899	0.831819016125638	10.40625	25.46875	35.75	35.8125	39.375	39.5
5321.98639880355	592907.636592732	0.722983525138209	30.3125	36.1875000000146	37.46875	39.5312500000146
5192.45809240452	822957.401199549	0.817748762878167	2.625	8.625	21.03125	27.2812500000146	34.7500000000146	36.5625000000146
5142.44405837621	2213684.00783087	0.698545489238907	20.3125	28.5
5253.72692105906	721396.684730788	0.778618630140092	26.6875	34.375	35.8437500000146	37.8125	38.6875000000146	39.53125
5071.27235463151	436908.438588343	0.832306502507505	30.1562500000146	38.6875	39.65625	39.7812500000146
5340.08634218065	524842.776849872	0.824883052617032	7.84375	28	28.0937500000291	35.5625	39.5	39.59375
5183.72181418653	479095.580648635	0.851666009513629	6.25	22.28125	34.03125	38.75
5081.57378658509	2513206.20675492	0.727861353333111	1.875	26.9062500000291	35.875	36.8125	38	38.6250000000291	39.84375
5289.55352414719	845014.02290916	0.778821634864989	26.1875	34.5312500000291	36.96875
5414.37292491937	722245.052331391	0.799821902243095	6.2500000000291	19.7812500000291	24.84375	36.8125000000291
5138.6649650722	2905594.5605386	0.549376702177874	34.21875	36.3125
5112.56679925494	2503127.54064393	0.74795330118161	0.1875	37.4375	38.625	38.75
5238.47152552424	757062.922025491	0.829983301503692	29.8125	36.9375
5277.04057254526	1023280.79646602	0.787314692758999	28.0625000000291	34.4375
5298.68227388997	3058929.21745059	0.708845202361645	23.8125	24.59375	32.0625000000291	39.4375
5189.03974418801	2217312.69484744	0.731566482767982	9.28125	27.5000000000291	36.3125
5183.50834217531	2476319.27414323	0.695638517168119	31.53125	35.75	39.65625
5220.56402080126	99558.324658291	0.926835029143855	30.53125	37.8749999999709
5323.79985924245	406723.555009764	0.811706549296957	18.625
5141.64552928248	553313.72099487	0.890890887538127	33.6874999999709
5020.35343332698	460261.508551876	0.838366270461505	27.71875	29.59375
5302.42559630735	124022.801851491	0.980667539085015	35.6249999999709
5254.99012179282	791377.5982718	0.8017507531428	29.0625	36.46875
5236.16395748897	958786.203430893	0.794620995285143	27.46875	36.5625
5393.29293111566	85494.9276916077	0.86079388134429	5.7187499999709	38.8124999999709
