# Supplementary material for: Millisecond-Scale Motor Encoding in a Cortical Vocal Area
Source: PLoS Biol. 2014 Dec 9;12(12):e1002018. doi: 10.1371/journal.pbio.1002018 (PMC4260785; doi:10.1371/journal.pbio.1002018)
Supplement: Data S2 — Spike timings and acoustic measurements for all cases. All spike timing and acoustic data analyzed in this manuscript are provided in .csv files, which each contain data from one single-unit or multiunit case. Rows represent the multiple renditions of a song syllable. The first three columns contain the acoustic parameters of pitch, amplitude, and spectral entropy, quantified for each rendition. The following columns present spike timings, which are referenced to the beginning of the premotor window. (ZIP) [file pbio.1002018.s004.zip › MU_57.csv]

pitch	amplitude	spectral_entropy	spikes_1	spikes_2	spikes_3	spikes_4	spikes_5
5261.4233754754	449872.257043884	0.896846857961704	15.40625	25.625
5141.15442499915	893244.06616214	0.735547492494086	10.59375	19.5
5093.30741255505	1367343.95740358	0.734584062536653	13.7499999999964	17.9062499999964	30.7187499999964
5141.55115235551	1304915.036566	0.724221355139183	30.8125	31.25	34.125	39.40625
5154.4449097296	563115.592419711	0.888192821334868	12.28125	13.8125	36.09375
5189.04760775517	1614485.47753248	0.881268372954406	20.625	29.875	32.8125	34.125
5230.92303294584	427554.645440363	0.874921946758581	16.9375	29.125	31.96875	33.34375	39.375
5168.16682543503	714464.579125588	0.827943084277766
5164.09396222495	460663.31114156	0.897996817499679
5087.64965288703	1483996.90782077	0.82415949873174
5283.45036434413	418136.44213789	0.839952005604223
5173.49434678792	746357.405707623	0.636914217963368	14.59375
5371.19123759816	13715.5399803622	1.03596840635568
5252.01644267529	504876.061633058	0.677423497282176	18.5
5260.20148159547	485117.206132948	0.746607244118943	28.9999999999854
5196.57218004377	445401.951634832	0.783641543875486	17.5625
5201.78104806912	48883.8397649918	0.974261237441192	37.59375
5206.78085003043	523784.256299812	0.771601618285096
5245.5273761104	153457.191267748	0.822389871577766
5186.03916738618	341884.457433335	0.756342978312302	10.34375	25.75
5258.26493998534	366024.704952585	0.808122110199655	6.875
5374.37983375093	322282.926511835	0.72513691276078	25.1249999999854
5314.82276241824	292925.200090488	0.848920849380315
5334.02802186316	126554.82080109	0.901642719724438	4.03125
5145.79688144662	2350912.38514484	0.681645446043533
5182.75371237538	2587989.87341606	0.679486755025037
5329.16829279625	1047859.18822764	0.758622127720727
5113.54808188929	812393.57472807	0.830830544114657	20.75
5178.87477754542	832123.002565178	0.810358851939794	28.9999999999854	30.90625
5092.98425611136	2418934.6281465	0.630388017955188
5169.02958023758	2454855.32911226	0.794239960975741
5317.51482140176	1782451.8607127	0.641265901939762	34.03125	37.28125
5171.85969239911	811546.546676265	0.805270046131111	36
5261.45000187935	1339295.75648571	0.73883461567834	15.0312500000146
5205.35270212271	833944.906179073	0.826154795299034
5260.97368949197	349138.811107682	0.89067121873602
5152.19359456977	868312.885621899	0.831819016125638
5321.98639880355	592907.636592732	0.722983525138209	37.125	37.1875
5192.45809240452	822957.401199549	0.817748762878167	17.46875
5142.44405837621	2213684.00783087	0.698545489238907	21.03125
5253.72692105906	721396.684730788	0.778618630140092
5071.27235463151	436908.438588343	0.832306502507505
5340.08634218065	524842.776849872	0.824883052617032	30.125	38.21875
5183.72181418653	479095.580648635	0.851666009513629
5081.57378658509	2513206.20675492	0.727861353333111
5289.55352414719	845014.02290916	0.778821634864989	24.6250000000291
5414.37292491937	722245.052331391	0.799821902243095	29.75
5138.6649650722	2905594.5605386	0.549376702177874	15.6875
5112.56679925494	2503127.54064393	0.74795330118161
5238.47152552424	757062.922025491	0.829983301503692	17.8125	33.7812500000291
5277.04057254526	1023280.79646602	0.787314692758999	32.59375	33.8125000000291
5298.68227388997	3058929.21745059	0.708845202361645	31
5189.03974418801	2217312.69484744	0.731566482767982
5183.50834217531	2476319.27414323	0.695638517168119
5220.56402080126	99558.324658291	0.926835029143855	15.5312499999709
5323.79985924245	406723.555009764	0.811706549296957
5141.64552928248	553313.72099487	0.890890887538127	10.1249999999709	34.1875
5020.35343332698	460261.508551876	0.838366270461505	33.625
5302.42559630735	124022.801851491	0.980667539085015	15.0937499999709
5254.99012179282	791377.5982718	0.8017507531428	11.375
5236.16395748897	958786.203430893	0.794620995285143	31.375	32.25
5393.29293111566	85494.9276916077	0.86079388134429	28.7812499999709	28.84375
