# Supplementary material for: Millisecond-Scale Motor Encoding in a Cortical Vocal Area
Source: PLoS Biol. 2014 Dec 9;12(12):e1002018. doi: 10.1371/journal.pbio.1002018 (PMC4260785; doi:10.1371/journal.pbio.1002018)
Supplement: Data S2 — Spike timings and acoustic measurements for all cases. All spike timing and acoustic data analyzed in this manuscript are provided in .csv files, which each contain data from one single-unit or multiunit case. Rows represent the multiple renditions of a song syllable. The first three columns contain the acoustic parameters of pitch, amplitude, and spectral entropy, quantified for each rendition. The following columns present spike timings, which are referenced to the beginning of the premotor window. (ZIP) [file pbio.1002018.s004.zip › MU_58.csv]

pitch	amplitude	spectral_entropy	spikes_ 1	spikes_ 2	spikes_ 3	spikes_ 4	spikes_ 5	spikes_ 6	spikes_ 7	spikes_ 8	spikes_ 9	spikes_10	spikes_11	spikes_12
5261.4233754754	449872.257043884	0.896846857961704	5.03125	7.6875	9.8125	14.5	19.46875	21.9375	25.375	28.9375
5141.15442499915	893244.06616214	0.735547492494086	2.96875	15.96875	21.1875	22.375	25.5	27.84375
5093.30741255505	1367343.95740358	0.734584062536653	6.21874999999636	9.43749999999636	12.2499999999964	15.6249999999964	20.4374999999964	22.7499999999964	23.5937499999964	26.1249999999964
5141.55115235551	1304915.036566	0.724221355139183	3.6875	6.25	9.1875	13.3125	17.28125	20.09375	21.40625	23.09375	24.3125	25.59375	26.65625	31.5625
5154.4449097296	563115.592419711	0.888192821334868	5.28125	8	10.8125	19.34375	22.09375	24.5
5189.04760775517	1614485.47753248	0.881268372954406	3.96875	7.625	13.15625	19.3125	22.6875	24.78125	28.65625	32.1875
5230.92303294584	427554.645440363	0.874921946758581	2.46875	7.09375	10.25	12.75	17	20.65625	23.125
5168.16682543503	714464.579125588	0.827943084277766	1.03125	6.84374999999272	9.6875	13.40625	17.53125	20.875	23.90625	25.125
5164.09396222495	460663.31114156	0.897996817499679	2	5.5	11.15625	20.28125	24.15625	26.90625
5087.64965288703	1483996.90782077	0.82415949873174	5.21874999999272	9.12499999999272	23.8749999999927	26.15625
5283.45036434413	418136.44213789	0.839952005604223	3.3125	16.6874999999927	23.53125
5173.49434678792	746357.405707623	0.636914217963368	6.75	18.90625	21.3125
5371.19123759816	13715.5399803622	1.03596840635568	3.875	6.56249999999272	13.65625	18.96875	21.9062499999927	29.9374999999927
5252.01644267529	504876.061633058	0.677423497282176	3	14.4062500000073	18.90625	22.4374999999927	23.6874999999927	25.4999999999927	31.90625
5260.20148159547	485117.206132948	0.746607244118943	3.84375	6.375	12.8124999999854	21.84375	26.3125
5196.57218004377	445401.951634832	0.783641543875486	4.3125	7.25	10.375
5201.78104806912	48883.8397649918	0.974261237441192	2.4375	6.375	10.5625	19.71875	23.46875	24.8125	32.5625
5206.78085003043	523784.256299812	0.771601618285096	6.71875	13.8437499999854	16.0625	22.71875	23.8124999999854
5245.5273761104	153457.191267748	0.822389871577766	2.6875	6.09375	8.6875	21.03125	23.0625
5186.03916738618	341884.457433335	0.756342978312302	1.49999999998545	3.9375	17.1875	21.53125	24.90625	30.34375
5258.26493998534	366024.704952585	0.808122110199655	2.03125	6.90625	10.28125	20.46875	22.96875
5374.37983375093	322282.926511835	0.72513691276078	2.34375	10.28125	18.65625	20.90625
5314.82276241824	292925.200090488	0.848920849380315	0.90625	5.28125	7.5625	14.3749999999854	20.0625
5334.02802186316	126554.82080109	0.901642719724438	3.5625	8.4375	10.5624999999854	15.1875	18.9999999999854	21.71875	22.75	26.78125
5145.79688144662	2350912.38514484	0.681645446043533	4.34375	13.1875	18.1562499999854	21.1562499999854	23.96875
5182.75371237538	2587989.87341606	0.679486755025037	5.125	8.25	18.65625	25.65625
5329.16829279625	1047859.18822764	0.758622127720727	2.34374999998545	5.96874999998545	7.90625	12.59375	18.65625	20.0624999999854	21.21875	23.25	26.2812499999854
5113.54808188929	812393.57472807	0.830830544114657	2.90624999998545	7.28125	16.78125	25	31.4374999999854
5178.87477754542	832123.002565178	0.810358851939794	4.37499999998545	9.46874999998545	13.59375	17.34375	21.0625	23.46875	25.0937499999854	26.3437499999854	30.65625
5092.98425611136	2418934.6281465	0.630388017955188	4.71875	16.03125	19.625
5169.02958023758	2454855.32911226	0.794239960975741	1.09375	5.03125	7.625	24.84375
5317.51482140176	1782451.8607127	0.641265901939762	2.3125	5.50000000001455	10.625	18.59375	20.5	24.5312500000146	26.0000000000146	31.4375000000146
5171.85969239911	811546.546676265	0.805270046131111	2.3125	3.3125	5.90625	8.6875	14.0625	21.84375	28.125
5261.45000187935	1339295.75648571	0.73883461567834	5.09375	7.625	23.4375	24.78125
5205.35270212271	833944.906179073	0.826154795299034	4.8125	8.09375	14.9375	19.25	21.78125	27.75
5260.97368949197	349138.811107682	0.89067121873602	8.96875	11.09375	15.8437500000146	16.96875	21.46875	27.59375	32.5
5152.19359456977	868312.885621899	0.831819016125638	2.15625	6.59375	8.65625000001455	13.1875000000146	18.21875	25.90625
5321.98639880355	592907.636592732	0.722983525138209	1.8125	6.75000000001455	10.34375	12.625	16.125	22.40625	27.5
5192.45809240452	822957.401199549	0.817748762878167	1.875	5.4375	7.68750000001455	12.65625
5142.44405837621	2213684.00783087	0.698545489238907	4.1875	11.9375	18.09375	21.1875000000146	24.125
5253.72692105906	721396.684730788	0.778618630140092	1.875	5.6875	15.71875	19.125	22	25.71875
5071.27235463151	436908.438588343	0.832306502507505	9.78125000001455	12.4375000000146	15.65625	20.78125	26.6562500000146
5340.08634218065	524842.776849872	0.824883052617032	4.1875	8.7187500000291	15.71875	18.9375	27.78125
5183.72181418653	479095.580648635	0.851666009513629	4.3125	7.28125	10.0625	15.75	20.78125	23.5625
5081.57378658509	2513206.20675492	0.727861353333111	7.15625	10.21875	13.375	16.53125	20.84375	23.21875
5289.55352414719	845014.02290916	0.778821634864989	3.59375	7.84375	10.15625	17.46875	23.34375
5414.37292491937	722245.052331391	0.799821902243095	0.78125	4.78125	10.25	13.21875	18.21875	21.25	22.3125000000291
5138.6649650722	2905594.5605386	0.549376702177874	4.25	6.4375	10.34375	12.71875	15.6875	20.5	29.625
5112.56679925494	2503127.54064393	0.74795330118161	4.875	9.2187500000291	12.3125000000291	28.6875
5238.47152552424	757062.922025491	0.829983301503692	3.4375	7.78125	10	15.75	21.3750000000291	23.0625000000291	25.59375	29.53125
5277.04057254526	1023280.79646602	0.787314692758999	2.0625	6.34375
5298.68227388997	3058929.21745059	0.708845202361645	3.34375	7.3125	12.4375	16.21875	19.71875	25.6562500000291	27.5
5189.03974418801	2217312.69484744	0.731566482767982	1.34375	7.59375	9.78125	12.90625	21.9062500000291	23.96875	26.03125
5183.50834217531	2476319.27414323	0.695638517168119	6.3437500000291	10.3750000000291	13.34375	17.5625	22.84375
5220.56402080126	99558.324658291	0.926835029143855	4.1875	10.4999999999709	13.25	17.6875	22.2499999999709
5323.79985924245	406723.555009764	0.811706549296957	1.1875	18.2812499999709
5141.64552928248	553313.72099487	0.890890887538127	2.2812499999709	6.5625	13.5625	17.5625	18.8125	20.375	22.21875	26.3124999999709
5020.35343332698	460261.508551876	0.838366270461505	8.5624999999709	10.8124999999709	13.40625	26.2812499999709	33.21875
5302.42559630735	124022.801851491	0.980667539085015	1.4062499999709	4.3749999999709	6.9062499999709	14.1562499999709	18.8125	22	32.46875
5254.99012179282	791377.5982718	0.8017507531428	3.1874999999709	7.0625	9.9999999999709	15.15625	19.7499999999709	22.3124999999709
5236.16395748897	958786.203430893	0.794620995285143	0.343749999970896	3.625	12	15.90625	23.6875	25.6875	33.5
5393.29293111566	85494.9276916077	0.86079388134429	5.3437499999709	8.3125	18.40625	19.4374999999709	21.59375	23.9375	28.4999999999709
