# Supplementary material for: Millisecond-Scale Motor Encoding in a Cortical Vocal Area
Source: PLoS Biol. 2014 Dec 9;12(12):e1002018. doi: 10.1371/journal.pbio.1002018 (PMC4260785; doi:10.1371/journal.pbio.1002018)
Supplement: Data S2 — Spike timings and acoustic measurements for all cases. All spike timing and acoustic data analyzed in this manuscript are provided in .csv files, which each contain data from one single-unit or multiunit case. Rows represent the multiple renditions of a song syllable. The first three columns contain the acoustic parameters of pitch, amplitude, and spectral entropy, quantified for each rendition. The following columns present spike timings, which are referenced to the beginning of the premotor window. (ZIP) [file pbio.1002018.s004.zip › MU_59.csv]

pitch	amplitude	spectral_entropy	spikes_1	spikes_2	spikes_3	spikes_4	spikes_5
5510.34861710955	36193.0916236114	0.84329455618242	14.625	39.59375
5423.2683146964	128357.050931408	0.982246760321712
5448.92515170435	57931.1374871071	0.864298377957438	37.375
5378.44109297986	536800.05508575	0.844162959074828	14.71875	30.1875
5452.03693389059	34243.0196573143	0.920795303755629	22.46875
5217.67142154927	313068.512499071	0.752516058115002
5231.94973628072	391264.715407489	0.727825010947079
5423.61509954996	120481.787362789	0.8878653253646
5395.4399217053	236598.549701248	0.800353284216697
5231.74144759065	332385.876953209	1.17524153725024	20.84375
5294.03491279192	481586.97659546	0.996794113210896	1.625
5178.50482305591	191144.125695467	0.879434788126664	13.15625
5441.18696021006	11786.8703305693	0.992899771797865	12.6250000000073
5451.63694531156	49922.1036128644	0.927647301975777	18.21875	30.59375	38.40625
5473.67106979379	346201.902765394	0.739959418513093
5459.10161060428	98755.4333122736	0.884643457614442	6.87500000000728
5482.74711728842	115620.48760977	0.959036103576354
5175.36357212179	1142448.23997145	0.810359243675587	15.6562500000073
5371.39844375983	163591.77272636	0.907869459097932
5428.13941620712	314192.679224623	0.881807259907023	12.3437500000073	15.40625	16.2500000000073
5289.85907588482	2074415.97800953	0.722681705590192	14.28125	22.46875	27.8125	39.4374999999927
5364.25195137238	329478.165438698	0.728707137085101	9.24999999999272	13.25	18.96875
5363.52988140198	439732.159484373	0.842143107057764	22.96875
5446.10771240536	51793.482096744	0.836052736349209	14.5625	24.2187499999854
5467.0732116504	133394.723130074	0.816139597233396	10.375	19.8125
5177.68144244275	149440.788713098	0.945508357287247	35.34375
5337.6845225256	269688.829390826	0.736686300808957	14.03125	19.5
5243.04166581461	773742.921516699	0.668042787222519
5239.51743038451	498452.587056622	0.874508861518665	10.3437499999854	34.09375
5375.34251431655	201011.241743114	0.77775243781131	11.84375	19.3124999999854	35.84375
5436.37993205589	16742.1049659553	0.972394333340801	18.5624999999854	31.71875
5446.57047890397	35099.7732203771	1.02091147018027	38.09375
5326.52494533348	713010.454649916	0.786553418934933	18.0625
5419.87449850731	146278.195240497	0.753619588895562
5348.14104656996	693154.497374318	0.724910741150448
5161.11420583783	139423.239545068	0.994346817513603
5231.88111752768	966870.483337513	0.890438211318826
5588.74933938308	76359.1981527568	0.828886147164599	17.65625	38.9375
5436.4660846958	32056.2897308994	0.958677717215497	15.28125
5480.10668641876	116123.39035979	0.796491665845821
5184.70837490686	333555.831277536	0.90047430626365	17
5426.13437008676	225094.051465119	0.801057330924612	17.46875	35.2187499999854
5379.83351174892	292656.343569806	0.910799981264397	18.375
5425.79578169131	95478.2867728684	0.852693096629321	14.1874999999854	24.0625
5175.31437191801	466855.940678225	0.913308387595669
5468.08439840477	28295.6580242194	0.906099256891686	34.625
5453.13115209947	170495.370160341	0.813566617934013	13.4375	38.09375
5418.58206951989	157438.88069685	0.946900032683441	16.9375
5495.28511547937	127767.385478977	0.779633974996654	9.65625	20
5458.89007347764	102492.852859059	0.845116475356982	13.78125	39.65625
5494.8885576491	187228.014378192	0.732582508197033
5186.34230275796	1503993.78060989	0.689797388809505	17.3125
5498.02475891026	163707.576724771	0.776681520129037	5.78125000001455	14.875	39.6250000000146
5443.18697982609	108579.97456244	0.995851738668177	15.3125
5350.37120466179	313538.309312276	0.81385985809334	12.84375
5195.16040913887	829090.747536702	0.769159526974424	12.5	19.6875
5406.26822411802	121983.19286791	0.940642944451645	23.0312500000146	37.21875
5362.87202654926	402010.170771809	0.937062218894487	8.1875000000291	32.2187500000291	37.6562500000291
5235.28068006193	1102523.09151081	0.835915534893656
5438.51856279462	141737.663813889	0.792652573120598
5312.32246634186	86827.2324355257	1.03644241331832	36.3125
5456.60683190616	1188924.25929626	0.659731051930832	10.6875000000291
5450.37633684944	711920.510512559	0.766815259011509
5211.17559186787	321238.100831219	0.856116729461392	20.9062500000291
5357.37659541006	536952.092657645	0.762675595879787	14.375	16.78125	38.7187500000291
5224.89065558024	502350.051147077	0.908835498429278
5413.75992686756	226023.962807298	0.848786046204304	13.09375	22.6250000000291
5371.86796234345	567555.007566445	0.81383348879507	35.40625
5454.04157343019	908396.151734836	0.758443045044655	4.8125	10	25.90625	35.96875
5414.73647794647	355023.509162209	0.738900690647516	2.1250000000291	13.5937500000291	17.7500000000291
5624.77862903832	122471.75760752	0.901904786476923
5455.19007289374	65184.4926795221	0.929067138307102	16.2500000000291	18.65625
5432.27322543779	397080.474216339	0.793326761404969	13.09375	18.96875
5366.98589138905	250834.124212217	0.787841598289015
5166.75401619011	416698.41666935	0.958061885751642
5521.58687406235	255311.08019235	0.732568730022786	2.3125000000291	4.46875	11.46875	15.21875	30.1875000000291
5206.54243891776	1160247.93249216	0.82529040658998
5388.91459323594	346788.347706314	0.741774050763021	18.9375
5401.82250877264	475262.213062045	0.880896055444579	13.6562500000291
5194.81346383943	466083.13758906	0.836431721865703	17.9687500000291
