# Supplementary material for: Millisecond-Scale Motor Encoding in a Cortical Vocal Area
Source: PLoS Biol. 2014 Dec 9;12(12):e1002018. doi: 10.1371/journal.pbio.1002018 (PMC4260785; doi:10.1371/journal.pbio.1002018)
Supplement: Data S2 — Spike timings and acoustic measurements for all cases. All spike timing and acoustic data analyzed in this manuscript are provided in .csv files, which each contain data from one single-unit or multiunit case. Rows represent the multiple renditions of a song syllable. The first three columns contain the acoustic parameters of pitch, amplitude, and spectral entropy, quantified for each rendition. The following columns present spike timings, which are referenced to the beginning of the premotor window. (ZIP) [file pbio.1002018.s004.zip › MU_6.csv]

pitch	amplitude	spectral_entropy	spikes_1	spikes_2	spikes_3	spikes_4	spikes_5
4131.60058872665	1287095.49057211	0.76885361224663	0.65625	10.90625	17.90625	36.125
4128.23357708617	2076459.49365426	0.723220034164912	11	16	30.28125
4134.45209920561	1904281.51336372	0.781335983949602	10.4375	16.03125
4119.10324459733	2145183.87337202	0.623731257709567	11.84375	16.84375	35.5625
4138.99645282838	3600955.44055634	0.702122503424121	10.5	15.65625	28.1875	31.875	34.3125
4163.46980137753	2020377.90524185	0.818046034760159	9.4375	14.28125
4453.02222188348	2311414.74201164	0.814692001408433	12	18.46875
4422.25009131806	2006001.0776134	0.731221139669757	10.28125	15.25	31.6875	35.84375
4468.50626043081	2293522.31513512	0.768778542059036	4.53125	12.6875	17.4375	30.09375
4086.45436555819	1528544.89244336	0.637798115577624	11.03125	15.9687499999964
4158.93227084717	1477392.45084379	0.709321410131947	11.3437500000036	17.125
4476.58061809088	1200859.85264916	0.748149018454567	8.21875	12.90625	16.9375
4244.46653494666	1369673.74741304	0.776675709421063	11.84375	17.375
4149.79663055043	1516353.11444832	0.73645314904431	9.56250000000364	13.8125	28.34375	35.875
4448.47170716918	1630170.26992958	0.74830261946551	9.875	14.65625	37.125
4198.18438614565	1063390.1005759	0.720391460506016	8.34375	13.9062500000036
4193.15176548562	936851.063924498	0.731701879145535	9.71875	14.2812499999964
4483.11266649626	961219.336340217	0.7913235082276	10.6249999999964	16.78125
4064.43365138507	1466139.71325007	0.550551729001748	9.74999999999636	14.71875
4118.29279232139	1942523.92513854	0.55077871457174	10.7187499999964	14.34375	35.375
4131.69084916407	1024986.87819762	0.596424903380367	9.9375	15.5	28.34375
4121.65787247811	2267428.85347576	0.553056960536116	9.15625	14.28125	27.5625000000036
4107.44916514617	1967586.2613154	0.577216932405624	7.4375	12.34375	17.3749999999964	34.5625
4111.38164289026	2103428.71637846	0.586390397011604	8.96875	15.2187500000036	31.4375000000036
4219.14215372362	519942.657205785	0.628621883897138	9.3125	14.46875
4234.88753422624	435301.170030216	0.709131575005473	8.40625	13	16.59375
4505.19772147386	1064204.31085257	0.634950818334814	9.90625	14.8749999999927
4504.18620074192	731281.838709113	0.713887690984785	9.5625	14.03125
4226.59520318455	584547.539347581	0.692489701313991	10.40625	15.3437499999927
4223.53918604995	489130.729638987	0.5875463929409	8.74999999999272	14.6875
4249.87864106724	520106.242019527	0.753295990647891	11.875
4497.34825111541	854868.905121003	0.673857208771124	9.75	14.5
4228.83291616783	671204.718343695	0.554293122890448	10.3437499999927	13.875
4178.0112818231	358067.873722794	0.772886436228352	10.5625	18.375	29.65625
4203.89589968995	353347.244073165	0.800563527022758	7.71875	12.1875	16.4687499999927
4225.3961870958	709179.073642112	0.65054130869697	9.34375	13.7187499999927
4192.54622348183	442820.523198268	0.670950052252711	11.15625	14.46875
4221.02115278598	873919.394683877	0.667313272751852	10.40625	14.8125
4243.45612532191	642802.936599239	0.738512314820784	9.43749999999272	13.5	17.71875	35.53125
4224.2000969366	757428.722914155	0.585994231854773	10.53125	14.3124999999927
4175.18410483514	933402.428934965	0.843798517614218	10.34375	15.71875	33.75
4356.63311246791	723262.254339077	0.652304253537169
3995.88871975989	502534.301793354	0.850239890797978	8.09375	14.125	18.40625	35.09375
4255.26893772217	1639155.25637282	0.753115470040422	6.0625	10.15625	12.96875	30.84375
4194.57173630759	2594238.54968877	0.778381521820434	8.1875	12.4999999999927	15.78125	30.53125
4216.92417498592	1539838.11333954	0.663162020678306	9.5625	14.3125	30.1249999999927
4242.5722359439	1305931.73208063	0.639666036836117	8.90625	14.5	24.25	31.65625
3992.61255068789	1352093.2347127	0.805330406825174	11.0312499999927	15.9375
4229.12081944982	1013898.14306386	0.773827241876467	8.21874999999272	13.90625	27.1249999999927
4218.58377844986	477819.513989667	0.833016848051875	11.0312499999927	14.4374999999927
4004.84510805982	289979.43467661	0.404603187815769
3970.28749440133	2427326.66265244	0.675454590481212	8.6875	13.5625
4230.42365063815	696287.248886461	0.673487414138901	9.49999999999272	14.0625	32.75
4239.63254924062	336732.597123024	0.87147002285857	7.875	13.25	16.9375
4199.32001184718	518035.630828713	0.751986870313112	8.15624999999272	14.4374999999927
4186.33405926761	1169490.46558637	0.70266819926922	10.625	14.34375
4198.58864888191	1683177.96148319	0.618870351407423	8.28124999999272	13.5625	27.3125
4206.368079234	1756950.37865132	0.646174375607164	7.53125	12.125
4173.84461596969	1447453.7656013	0.793685339407582	7.68749999999272	12.5625	15.4999999999927	29.09375
4230.68939598668	1016233.45520655	0.685399285511528	6.25	11.96875	14.9375
4191.12474301367	896357.585601043	0.635736668084671	7.15624999999272	12.4375
4187.74682570934	1035642.05332857	0.549703962369125	8.75	14
4172.55274653095	1522407.25419155	0.648264720337577	8.21875	13.46875	17.03125
