# Supplementary material for: Millisecond-Scale Motor Encoding in a Cortical Vocal Area
Source: PLoS Biol. 2014 Dec 9;12(12):e1002018. doi: 10.1371/journal.pbio.1002018 (PMC4260785; doi:10.1371/journal.pbio.1002018)
Supplement: Data S2 — Spike timings and acoustic measurements for all cases. All spike timing and acoustic data analyzed in this manuscript are provided in .csv files, which each contain data from one single-unit or multiunit case. Rows represent the multiple renditions of a song syllable. The first three columns contain the acoustic parameters of pitch, amplitude, and spectral entropy, quantified for each rendition. The following columns present spike timings, which are referenced to the beginning of the premotor window. (ZIP) [file pbio.1002018.s004.zip › MU_60.csv]

pitch	amplitude	spectral_entropy	spikes_ 1	spikes_ 2	spikes_ 3	spikes_ 4	spikes_ 5	spikes_ 6	spikes_ 7	spikes_ 8	spikes_ 9	spikes_10	spikes_11	spikes_12	spikes_13	spikes_14
5510.34861710955	36193.0916236114	0.84329455618242	16.5625	21.90625	24.21875	25.0625	25.8125	26.3125	27.125	27.90625	30.84375	32.4375	33.71875	35.84375	38.40625	39.8125
5423.2683146964	128357.050931408	0.982246760321712	14.75	20.8125	26.28125	37	38.0625	39.125
5448.92515170435	57931.1374871071	0.864298377957438	8.21875	20.3125	25.28125	26.46875	28.53125	30.09375	31.59375	32.5	34.84375
5378.44109297986	536800.05508575	0.844162959074828	18	21.40625	25.28125	25.59375	28.15625	28.9375	30.8125	34.40625	35.03125	36.09375	38.5	39.65625
5452.03693389059	34243.0196573143	0.920795303755629	24.625	31.28125	32.4375	35.28125
5217.67142154927	313068.512499071	0.752516058115002	23.15625	27.1875000000036	29.65625	32.53125
5231.94973628072	391264.715407489	0.727825010947079	19.6875	24.0625	27.21875	29.34375	30.1875	31.59375	36.0624999999964
5423.61509954996	120481.787362789	0.8878653253646	1.4375	21.25	22.8124999999964
5395.4399217053	236598.549701248	0.800353284216697	23.7500000000036	27.53125	29.9374999999964
5231.74144759065	332385.876953209	1.17524153725024	11.53125	17.40625
5294.03491279192	481586.97659546	0.996794113210896	10.1562500000073	16.34375	22.75
5178.50482305591	191144.125695467	0.879434788126664	30.1250000000073	32.1250000000073	36.4062500000073
5441.18696021006	11786.8703305693	0.992899771797865	26.1250000000073	29.78125	33.40625
5451.63694531156	49922.1036128644	0.927647301975777	24.9687500000073	28.75	30.8125000000073	33.4375	38.5937500000073
5473.67106979379	346201.902765394	0.739959418513093	17.25	25	28.5000000000073	29.4687500000073	31	33.46875
5459.10161060428	98755.4333122736	0.884643457614442	26.6875000000073	29.1875	32.59375
5482.74711728842	115620.48760977	0.959036103576354	20.09375	22.8437500000073	33.53125
5175.36357212179	1142448.23997145	0.810359243675587	21.0312500000073	30.4375000000073	36.4375000000073
5371.39844375983	163591.77272636	0.907869459097932	23.625	28.34375	31.09375	33.8750000000073
5428.13941620712	314192.679224623	0.881807259907023	23.84375	24.6875	29.5625	37.7812500000073
5289.85907588482	2074415.97800953	0.722681705590192	28.75
5364.25195137238	329478.165438698	0.728707137085101
5363.52988140198	439732.159484373	0.842143107057764	26
5446.10771240536	51793.482096744	0.836052736349209	1.62499999998545	29.0937499999854	30.65625	34.9687499999854
5467.0732116504	133394.723130074	0.816139597233396	4.15625	21.7812499999854	22.65625	25.15625	30.0937499999854
5177.68144244275	149440.788713098	0.945508357287247	19.59375	30.03125	39.9062499999854
5337.6845225256	269688.829390826	0.736686300808957	18.5	22.53125	25.0312499999854	26.46875	28.25	31.3749999999854
5243.04166581461	773742.921516699	0.668042787222519	27.3124999999854
5239.51743038451	498452.587056622	0.874508861518665	23.71875
5375.34251431655	201011.241743114	0.77775243781131	23.46875	30.1875	31.65625	34.9687499999854
5436.37993205589	16742.1049659553	0.972394333340801	25.9375	27.5625	33.46875
5446.57047890397	35099.7732203771	1.02091147018027	24.8124999999854	28.125	36.4687499999854
5326.52494533348	713010.454649916	0.786553418934933	22.9687499999854	25.2187499999854	29.15625	31.875	32.5312499999854
5419.87449850731	146278.195240497	0.753619588895562	25.28125	29.09375	35.5624999999854
5348.14104656996	693154.497374318	0.724910741150448	25.875	30.625
5161.11420583783	139423.239545068	0.994346817513603	22.8749999999854	27.4062499999854	32.8125	34.9375
5231.88111752768	966870.483337513	0.890438211318826	20.4999999999854	25.9999999999854	32.8125
5588.74933938308	76359.1981527568	0.828886147164599	4.31249999998545	29.3437499999854	31.6875	38.59375
5436.4660846958	32056.2897308994	0.958677717215497	1.46875	15.4374999999854	36.40625
5480.10668641876	116123.39035979	0.796491665845821	24.65625	29.25	30.8125	37.125
5184.70837490686	333555.831277536	0.90047430626365	3.1875	22.15625	25.4375	26.21875	27.5624999999854	29.5312499999854	31.4062499999854
5426.13437008676	225094.051465119	0.801057330924612	24.2812499999854	25.09375	28.28125	34.90625
5379.83351174892	292656.343569806	0.910799981264397	3.4375	25.125	28.2187499999854	39.28125
5425.79578169131	95478.2867728684	0.852693096629321	23.8124999999854	24.9999999999854	33.40625
5175.31437191801	466855.940678225	0.913308387595669	27.53125	28.5624999999854	30.0312499999854	35.3124999999854
5468.08439840477	28295.6580242194	0.906099256891686	27	29.2187500000146
5453.13115209947	170495.370160341	0.813566617934013	19.5625	22.84375	23.625	25.8125000000146	38.46875
5418.58206951989	157438.88069685	0.946900032683441	29.1875000000146
5495.28511547937	127767.385478977	0.779633974996654	23.09375	35.9375000000146
5458.89007347764	102492.852859059	0.845116475356982	5.15625000001455	22.7500000000146	24.7500000000146	32.8437500000146	39.9375
5494.8885576491	187228.014378192	0.732582508197033	21.40625	24.8125
5186.34230275796	1503993.78060989	0.689797388809505	30.5625	34.1875
5498.02475891026	163707.576724771	0.776681520129037	22.96875	25.3750000000146	26.65625	29.96875	32.6875	35.375
5443.18697982609	108579.97456244	0.995851738668177	15.15625	24.6875	32.0625	33.15625
5350.37120466179	313538.309312276	0.81385985809334	27.96875	30.15625	33.3125
5195.16040913887	829090.747536702	0.769159526974424	25.8125	32.21875	33.78125	35.8125
5406.26822411802	121983.19286791	0.940642944451645	29.40625	30.875	37.5625000000146
5362.87202654926	402010.170771809	0.937062218894487	12.90625
5235.28068006193	1102523.09151081	0.835915534893656	22.7500000000291	27.40625
5438.51856279462	141737.663813889	0.792652573120598	24.46875	28.1250000000291	33.8750000000291
5312.32246634186	86827.2324355257	1.03644241331832	2.0625	29.0625	31.9687500000291
5456.60683190616	1188924.25929626	0.659731051930832	22.3125	23.0625	27.1875	35.03125
5450.37633684944	711920.510512559	0.766815259011509	27.65625	31.71875	39.5
5211.17559186787	321238.100831219	0.856116729461392
5357.37659541006	536952.092657645	0.762675595879787	24.9375	28.59375	31.5937500000291
5224.89065558024	502350.051147077	0.908835498429278	2.2187500000291
5413.75992686756	226023.962807298	0.848786046204304	33.40625	38.34375
5371.86796234345	567555.007566445	0.81383348879507	28.6875000000291	31.3125000000291	34.625
5454.04157343019	908396.151734836	0.758443045044655	23.7187500000291	28.6562500000291	33.2187500000291
5414.73647794647	355023.509162209	0.738900690647516
5624.77862903832	122471.75760752	0.901904786476923	31.2500000000291	37.5
5455.19007289374	65184.4926795221	0.929067138307102	19.7500000000291	25.28125	29.46875	30.78125	31.7187500000291	32.8125	38.75
5432.27322543779	397080.474216339	0.793326761404969	24.96875	28.4062500000291	30.59375	35.6562500000291
5366.98589138905	250834.124212217	0.787841598289015	35.96875
5166.75401619011	416698.41666935	0.958061885751642	21.5	28.09375	30.40625	33.25
5521.58687406235	255311.08019235	0.732568730022786	24.71875	27.90625	30.78125
5206.54243891776	1160247.93249216	0.82529040658998	25.40625	28.9687500000291
5388.91459323594	346788.347706314	0.741774050763021	19.0937500000291	33.84375
5401.82250877264	475262.213062045	0.880896055444579	25.9375000000291	30.3125	32.78125	36.75
5194.81346383943	466083.13758906	0.836431721865703	25.03125	31.4687500000291	33.75	39.0625	39.96875
