# Supplementary material for: Millisecond-Scale Motor Encoding in a Cortical Vocal Area
Source: PLoS Biol. 2014 Dec 9;12(12):e1002018. doi: 10.1371/journal.pbio.1002018 (PMC4260785; doi:10.1371/journal.pbio.1002018)
Supplement: Data S2 — Spike timings and acoustic measurements for all cases. All spike timing and acoustic data analyzed in this manuscript are provided in .csv files, which each contain data from one single-unit or multiunit case. Rows represent the multiple renditions of a song syllable. The first three columns contain the acoustic parameters of pitch, amplitude, and spectral entropy, quantified for each rendition. The following columns present spike timings, which are referenced to the beginning of the premotor window. (ZIP) [file pbio.1002018.s004.zip › MU_61.csv]

pitch	amplitude	spectral_entropy	spikes_ 1	spikes_ 2	spikes_ 3	spikes_ 4	spikes_ 5	spikes_ 6	spikes_ 7	spikes_ 8	spikes_ 9	spikes_10	spikes_11	spikes_12	spikes_13	spikes_14	spikes_15	spikes_16
5279.91982415742	16723.6038752392	1.08777557400314	3.46875	7.8125	9	16.375	21.5	22.0625	24.40625	27.25	27.5625	31.71875	33.03125	34.65625
5325.68363434302	186959.471530624	0.744097253934514	8.15625	10.5625	19.0625	20.875	21.875	22.25	23	26.8125	27.21875	28.28125	29.40625	33.65625	36.78125
5244.8522016332	1116773.39628238	0.73318471949274	12.125	13	16.78125	18.1875	18.78125	19.59375	21.8125	23.34375	24.84375	26.625	29.28125	30.125	31.34375	32.34375	33.03125	36.25
5239.90961236065	800494.461472403	0.748892808628576	0.84375	2.90625	6.25	13.71875	15.5625	20.03125	24.09375	25.40625	26.09375	26.15625	28.875	30.09375	30.8125	34.9375	38.9375
5164.38505489121	1810721.10054187	0.607638740623757	6.96875	8.8125	13.4375	19.34375	19.40625	21.78125	23.5	24.375	24.84375	26.8125	29.9375	30.90625	31.46875	31.59375	38
5316.1034627052	495013.436890487	0.739082997807975	7.9375	13.21875	14.40625	20.03125	23.125	27.15625	29.03125	29.59375	31.28125	31.34375	35.8125	39.78125
5187.47358668659	1228162.87032916	0.613039477386745	13.4375	18	19.28125	22.5	27.15625	28	29.28125	29.6875	31.15625	34.3125	36.78125	36.84375	39.46875
5205.57234940831	1491535.87007529	0.637487740483381	26.2187500000036	32
5243.83037881332	45248.79041276	1.50643155427505
5301.9575364099	331641.929563318	0.805299483714792
5218.33918549384	1041422.73086492	0.682270024288443	24.4375
5185.69716446153	1808453.92403447	0.750725250207712
5314.9032508984	448536.395307581	0.775930082578719	23.71875
5201.24283888656	657871.360954984	0.770462975566996	26.5937500000073	32
5204.73275034299	272652.046375866	0.837004642692332	19.375	26.40625	27.875
5132.36218847251	1662537.15065457	0.564555980133132	39.84375
5065.42569300387	572227.981311238	0.913745594205164	24.1875
5256.30808800043	686995.743245375	0.715349513908213	21.375
5243.03652368093	636018.429076568	0.760932589891243	33.15625
5142.72777694009	970527.455775798	0.701819568222968	15.625	19.28125
5201.50167651612	403824.059364213	0.779974430023385	26.40625	32.09375
5220.12573157932	222942.654478276	0.805262472644889	25.53125	36.8125
5251.53687170071	341494.745094831	0.799383413111118	19.21875	28.53125	35.34375
5347.47817641899	107462.415457374	0.98257124042094	27.59375	30.125
5142.91376215193	755075.536235871	0.62530876219385	34.3125
5135.67565297689	355864.734834058	0.847245596691725	24.75	27.4375	37.59375
5251.07372844669	292519.152997728	0.774804496760916	26.1875	37.90625
5281.90941213171	147570.376004313	1.00248967143266	33.4687499999854
5209.81581044906	438345.34239431	0.820665574998779	18.28125	34.59375
5103.07597821457	1113315.85794278	0.761256432841658	25.9375	39.65625
5078.85779422159	1543741.15589783	0.936495350733026	11.5312499999854	27.78125	34.3125
5175.62910791476	611038.021421119	0.775967878425071
6119.5189629631	2447.22944441763	1.74734879415779	33.6875
5358.6829585725	355206.204541216	0.927289152765682	20.15625	26.1249999999854	28.1875
5327.7441589516	2022274.18314008	0.691626029030422	19.75	28.6875
5305.89932604723	41797.6823027959	1.02758220906594	11.28125	25.3124999999854	31.375
5376.57226140427	1434780.81174084	0.733579140604928	32.7812499999854
5210.94962829677	716245.184434817	0.820563835431013	25.96875
5314.72609269641	370746.506532044	0.906334572896741
5244.08013612133	361695.190960213	0.848790559758354	25.59375	28.5624999999854	37.9062499999854
5248.32358566487	1304604.3822065	0.666166898261104
5286.77971740392	2091123.79448825	0.655183987538765
5223.71758360551	498404.923375426	0.796862304865537	25.03125	26.5937499999854	29.6562499999854
5242.70399994263	1502567.40064513	0.589166877665406	4.09375
5258.05337734968	1292669.30755367	0.624465059669122	25.375	26.1874999999709
5121.62319592638	741550.324118441	0.757505258018377	4.1249999999709	32.5625	37.6249999999709	39.1562499999709
5233.51540417137	233903.85238397	0.822562012254547	32.6875
5115.12203580538	453157.008342332	0.834500589647984
5125.64403573144	1465741.68828256	0.707680221744262	20.25
5232.57293746796	1639116.79179334	0.691483954489524	26.25
5222.90129950292	698283.178579918	0.718679395119834	18.25	30.0312499999709	33.125
5170.2716392061	220111.137558889	0.815145441619426
5301.71460583327	219552.717317531	0.783718328831606	30.9062499999709
5184.18045787056	992927.448919846	0.689512439556728	27.84375
5240.47251198959	1253548.75930571	0.722858693909806	31.25	35.53125
5386.58621564434	477434.437616876	0.775575291485783	16.2812500000291	19.6562500000291	25.4375	28.53125	31
5266.13407741898	964521.946455568	0.74770083378383
5159.5321976658	540662.591959587	0.76179303322958	21.15625	26.34375	28.28125
5347.99759915409	698647.025298846	0.751634346521366
5179.45645782888	455433.691403039	0.810646702669055	17.6875000000291	27.8125	28.1250000000291
5342.98239586291	455016.850601152	0.801256476351801	33.8125	39.8125
5251.20752392441	899778.164779937	0.697381480120862	25.5625	30.21875	33.34375
5330.4863323819	45734.4480150908	1.01178468968428	26.15625
5307.83390620575	1217275.70535016	0.645132573436192	20.3125	36.0625
5007.48798904277	115985.436599667	0.976290643141857	13.84375	26.75
5238.09305284811	171385.138461739	0.869319683266685
5172.14764872104	1001838.98350685	0.834211016230036
5300.1269709861	40841.4571671023	0.916524880141782
5300.57147406503	12991.8878604712	0.916925306441944	23.25
5296.4723006983	801804.618689277	0.784810580675771	26.71875
5217.45908840514	717666.385219036	0.716406034574439	26.40625	33
5173.66644212746	369090.444356576	0.924293212437107	26.78125
5129.75008338028	268155.07180168	0.870644178969241	25.40625	34.4375
5195.22434084842	935388.170728907	0.846783260220438	26.5
5258.771785482	577804.376564418	0.795897048308285	27.6875
5242.13858457142	363896.073237645	0.846320462388436	10.0625	25.03125
5138.07926424135	1071423.16479917	0.843819280025427	14.6875
5373.43667721841	177707.406058999	0.848451942380135	25.71875	29.78125	32.71875	35.9375
5280.33719611603	233070.47638629	0.812525351297229
5157.6526267471	1136154.09292981	0.610073087696172	21.3125	31.25
5200.93277829258	2790102.09543672	0.627249098078193	19.5625	20.6875	36.6875
5169.5679597456	866207.582664211	0.832472939139752
5308.19621857104	405995.88391778	0.808349505700637	27.03125
5298.22136083915	1328414.92404159	0.758183168220306	14.65625	15.09375	34.46875
5276.81039681398	810014.203507525	0.749706852569683	19.125	28.96875
5229.88850623306	676213.22890615	0.79018342997564	23.65625	24.25	30.90625
5119.39273821255	644561.251202039	0.88767663344607	24.46875
5226.52244788008	1438344.14462678	0.727904321804828	26.9687500000291	33.84375
5183.22235163565	1185443.7934485	0.72729961103895	20.75
5225.25233479183	568920.317392202	0.782149784999508	25.25	26.28125	27.03125
5151.89132958727	475734.465404693	0.91062019196277	19.09375	34.9375
5001.39758280949	247181.483536228	0.959106403704906	22.40625	23.375	30.25
5216.90145554927	712555.81266691	0.727283082295331
5277.13282157803	298852.914414059	0.83138605536193	27.40625	27.5625000000291
5312.70083540815	340413.280523327	0.793860274366814	27.09375
5179.28292426417	1654046.69138816	0.688430452196949	25.8437499999418	26	29
5328.09880290816	692112.600146843	0.782179290925652	16.8749999999418	28.75
5364.37625890866	1139009.96400548	0.730948433625665	16.7499999999418
5334.59849370747	2607094.97468453	0.712207866655511	24.25
5263.275674788	1180581.80273776	0.75933793391265	9.06249999994179	17.625	35.90625
5238.66456550563	1249131.24481332	0.656068390170225	28.9375
5257.75507128496	1306769.32738848	0.711170152515542	12.2499999999418	26.2187499999418	27.8124999999418
5127.64955292758	1433363.21701391	0.86448494346982	22.6562499999418	23.4687499999418	33.0625	36.5
5300.85332013172	844031.421532177	0.778729687390323	23.75
5245.92981847235	2820196.51547327	0.609038968957814	26.90625
5272.22147590942	1327849.80023052	0.773806804613447	21.15625
5218.38209833033	3334201.74855014	0.702279056032268	23.8125	26.6875	38.71875	39.6875
5273.81812556874	321332.39576734	0.840295592865009	18.125
5186.78036492578	4274948.15595437	0.625941362109173	28.03125	31.125
5122.07758204564	1066756.65080796	0.754474272028762
5554.21496997161	1782.32726395583	1.14243561698959	26.40625	27.625	31
5283.92755463683	665437.403023084	0.767678799192543	21.09375
5067.88841007675	904451.014545244	0.715150091653806	39.84375
5191.40233002554	2272172.71928275	0.588260334913922	29.65625
5183.13285380586	834457.905384112	0.77336594268747	10.90625	22.53125	30.15625	30.90625
5360.51075749897	224852.50269818	0.866296249343711
5258.79265499749	860587.843717383	0.752923568468016	19.53125
5194.34002088779	642441.965958193	0.728434132457825	24.5625	26.1875	33.78125	34.03125
5302.22096748372	187180.158367875	0.87824094015286	21.21875
5135.96244046053	642653.656006403	0.91081940817746	20	25.09375
5264.70173246059	859117.749809781	0.790685746310679	24.125
5309.49431393782	202706.81090445	0.837601924207619	21.90625	34.78125	36.40625
5173.84092163269	2693878.24349004	0.569863859963465	28.375
5279.94354565923	3918802.68658105	0.704440764087828	19.84375	20.7499999999418
5348.1413887907	1206475.87457947	0.731880967312621	30.46875
5127.58055179921	1889823.80434312	0.585579975019997	11.4375	18.8125
5310.50770915673	1957362.59805389	0.765261850722925	28.15625
5141.21475846128	1931994.35668166	0.577904688229202	26.25
5297.11764570932	1932654.74097531	0.687355360907081	12.25	16.375	29.53125	37.875	39.25
5238.03630879143	2238690.06691816	0.663752358898882	24.9375
5229.40407597651	1617924.76562121	0.716446114753055	21.2812499999418	38.84375
5224.30883080523	3964198.01615126	0.807081663298371	27.9687499999418
5119.02616982205	1320051.62894609	0.648618430697293	26.5625
5218.12988768037	5566152.29384317	0.587763335049397	22.28125	25.1562499999418
5340.74833251656	538765.196834933	0.776916694776222
5256.84960714762	3119885.3128995	0.657554344406873	24.75	28.1562499999418	35.875
5264.52904408407	292563.901608651	0.802109158676496	18.3125
5226.5319397327	3202606.89921772	0.725447778888304	25.2812499999418	29.4374999999418
5241.63738352059	1492820.91732093	0.72740713933878	18.5312499999418
5244.51404179264	361257.719292544	0.789875132758388	19.6874999999418
5233.12492375293	2011198.10288704	0.658592585890156	20.5	24.875	32.5312499999418	35
5285.28842440309	3490151.29292997	0.668548000865432	20.2187499999418
