# Supplementary material for: Millisecond-Scale Motor Encoding in a Cortical Vocal Area
Source: PLoS Biol. 2014 Dec 9;12(12):e1002018. doi: 10.1371/journal.pbio.1002018 (PMC4260785; doi:10.1371/journal.pbio.1002018)
Supplement: Data S2 — Spike timings and acoustic measurements for all cases. All spike timing and acoustic data analyzed in this manuscript are provided in .csv files, which each contain data from one single-unit or multiunit case. Rows represent the multiple renditions of a song syllable. The first three columns contain the acoustic parameters of pitch, amplitude, and spectral entropy, quantified for each rendition. The following columns present spike timings, which are referenced to the beginning of the premotor window. (ZIP) [file pbio.1002018.s004.zip › MU_62.csv]

pitch	amplitude	spectral_entropy	spikes_1	spikes_2	spikes_3	spikes_4	spikes_5	spikes_6	spikes_7
5246.77476647215	3714161.99733493	0.647171619428684	39.375
5201.87142992551	4096024.31113827	0.603723939600317	6.40625	13.0625	20.21875	23.1875	33.34375
5217.73155852772	1425015.81709389	0.719366302692746	10.40625	35.8125
5284.44199362712	5481202.9534405	0.606107596622156	22.96875	34.96875
5254.21185445356	727115.441889291	0.72605342504126	15.40625	25.90625	31.59375
5330.52983101862	360855.360989915	0.815688099653628
5154.72589585174	512408.431210457	0.708424045014883	23.59375	28.0625	32.84375	38.9375
5228.64511762641	585136.982058113	0.744679232120525	21.625	38.78125
5128.81761313019	327097.685483197	1.26619193731797	1.68749999999636	7.37499999999636	27.9374999999964	36.4374999999964
5266.56782824478	66675.0786659484	0.970792761966009	12.8124999999964	14.03125	23.4687499999964	31.6875
5233.33284537175	2724697.82699524	0.583215841157273	3.31249999999636	14.1249999999964	38.0625
5189.9641652508	397384.419001999	0.736489506893492	28.8437499999964
5176.31786035581	157696.981978527	0.924150309256751	3.15625	24.9999999999927
5065.87553959385	579041.180388184	0.712088519952082	22	28.5
5009.48869517258	142305.382934316	0.83780599520106	3.46875	4.99999999999272	10.8125	17.1875	26.46875	33.90625	38.25
5313.56707449557	356343.410900629	0.785582239705261	39.78125
5183.81568048253	325225.417259401	0.820507850236483	13.53125	26.375	33.9375	39.3124999999927
5098.87473598727	1502696.82248227	0.758277385553175	18.78125	27.4375	31.59375	38.9375
5330.84063806099	659876.339795151	0.787427056533744	27.21875
5202.04611449409	717230.84240241	0.653860154822597	17.28125	28.65625
5007.20776249924	313042.717607798	0.608570875530995	23.03125
5279.50878746478	1478527.40841098	0.638139646292568	30.4375
5219.44447893267	1868919.21685588	0.647825274345661	19.15625	28.4687499999927	32.8125
5159.44630744747	1268835.83996942	0.672818709612747	2.84375000000728	17.84375	27.375	38.7187499999927
5329.96839060774	456721.477033904	0.797621977316111	33.71875
5282.74334797045	98601.7487630001	1.03129138892052	34.8125
5241.53293786509	350089.501519873	0.706016474303362	2.3125	3.15625000000728	13.40625	21.2499999999927	33.5625
5247.8602688376	991452.484127873	0.801565164789873
5057.04051613596	401281.077549375	0.700949309198192	27.75	30.59375
5191.83316893087	191559.49613079	0.840538719097148	0.09375	1.6875	23.71875	31.46875
5227.8335946146	255996.816114443	0.847071455991447	39.6250000000146
5287.14540344403	79612.7405118762	0.956655827369731
5133.24727273912	476938.729869839	0.853094282330731	3.46875000001455	27.59375
5055.38902131189	114117.016520497	0.96144985740807	20.3741937277373	31.0304437277373
5251.7190311392	942906.361298928	0.626453823327504	0.405443727751845	12.3741937277518	21.2179437277373	32.7491937277518	37.8116937277373
5363.37455492681	496764.614935905	0.736507158441392	26.1241937277518
5180.62556927538	301084.284300331	0.936553520390256
5256.12849009972	273080.623644879	0.880072722961817	24.1866937277518	34.2179437277373
5508.70297296074	47452.1561866846	1.12909647269344	18.6554437277373	29.9679437277518
5288.16375918058	1982015.76181838	0.653693029331669	27.2804437277373	37.5616937277518
5525.09100173384	25144.000250346	1.0820371556156	21.8741937277373	31.5929437277518	34.8741937277518
5226.82232143888	124065.447028953	0.843219627519868	29.0929437277518
5076.52552121768	225541.677100004	0.847829115986848	22.4991937277518	38.5929437277373
5235.80362626324	263352.136373855	0.887581383770464
5311.28252064659	21674.6374770976	0.992026935438912	10.90625	23.5	28.3125	37.09375
5295.78174363676	118738.573641299	0.931257588280593	6.03125	28.4062500000146	36.34375
5239.23560854075	625110.409592457	0.753281051410512	1.5	10.0625	14.0625	39.25
5278.05163626402	565257.735063532	0.796557850109132	16.90625	25.4375	30.3125000000146	38.65625
5135.52443344045	662703.01615462	0.700066849406749	13.34375	17.9062500000146	27.0625	30.09375
5213.58581428117	143172.754848062	0.895927058098346	18.65625	25.5	30.25
5248.54188803501	31287.7187875989	1.1991715920431	3.34375	10.8125	28.03125	32.8750000000146	37.65625
5295.4076545883	278572.832361933	0.711279254513491	20.875	30.875
5251.87626586772	161426.256753167	0.848296763563929
5427.08532817312	594570.984246667	0.74705523460866	26.59375	30.3125	31.71875	36.40625
5172.28438413596	1114133.28572263	0.699375990897129	12	25.8125	32.90625
5261.8247226598	1072892.10174557	0.731900794262046	21.15625	31.125	39.65625
5125.01121445001	394544.110282421	0.829938260461612
5233.56100074881	345826.723659584	0.888399642300274
5257.45240481275	707131.606558998	0.726548490655766	3.3125	9.3749999999709	17.0312499999709	27.125	31.34375
5375.10151118883	1011344.32008514	0.703462534326439	3.75
5244.13862373492	426669.429353558	0.743898588118712	13.375	29.6875
5255.16578793732	1028503.89676563	0.763557688575332	28.375	39.84375
5057.44281602369	1236355.29241581	0.713239623835401	24.90625	35.875
5254.580719476	2329214.88053375	0.713417052476165	19.375
5212.33764251789	1455517.77380642	0.690692952689898	26.5312500000291	36.8125000000291
5304.01354154686	1516268.8211133	0.726588674747381	10.40625	18.8125000000291	24.0937500000291	31.15625
5161.73462748296	1503696.81431012	0.745642363268756	21.71875
5171.20856446808	517957.543153547	0.817207777932426	31.4687500000291
5139.42541867099	1102017.85893504	0.673404572073795	10.875	28.9375
5365.74008270898	103197.50184125	0.857197882411743	18.0937500000291	26.625	30.9062500000291	39.625
5292.05312249706	1224495.99289015	0.725230015179436	24.75	31	36.03125
5187.90176588759	1126929.98967646	0.646409010627786	3.1250000000291
5221.39496583177	428370.123026344	0.82570339634089	6.9375	17.5000000000291	24.40625	27.78125	29.84375	36.5
5074.6218847187	937394.435730105	0.720913437708745
5248.74500014575	1359243.14822576	0.713699256656472	19.03125	28.1875000000291	32.84375
5222.58571831897	2840116.46517523	0.678918766920513	16.5000000000291	17.8437500000291	28.5937500000291
5358.92194481669	3070.12284937977	1.75654448396621	37.1875
5200.38214999083	2059189.48299517	0.637845597860915	39.6875000000291
5238.93080742323	524330.108189347	0.79887299671847	28.40625
5296.37928377131	750178.185202273	0.778752026038347	30.2500000000291	39.71875
5229.82641936477	1938856.2370647	0.561033700104474	7.09375	30.8125
5254.27435338231	1706872.86643946	0.725601753633264	26.2187500000291	36.1875
5190.09181028672	446248.995650814	0.812972285583443	26.71875	37.25
5265.00379549013	566482.351410883	0.781132406534891
5301.43066192954	24040.3086987488	0.921821734625869	0.1875	9.84375	18.78125	38.3125
5176.47002960947	578432.774481428	0.859193943285785	9.40625	12.21875	14.3125	21.6875	39.34375
5173.49415627614	417207.612533666	0.885946516911974	21.34375	29.59375
5201.37403876085	991569.196318597	0.717132430137726	25.1249999999709	34.4687499999709
5321.86821388424	1058177.57167486	0.743621699277331	9.7499999999709	23.46875	30.6875	39.40625
5310.32939033832	1265521.92872828	0.760788434740913	17.3749999999709
5210.37107593215	1537964.58423284	0.623375363268718	15.34375	28.4687499999709	39.71875
5270.26646714013	237050.233259177	0.904081998544686	33.1562499999709
5255.82845981839	437594.248682952	0.752367336413168	27.25	38.0312499999709
5179.64279147331	705804.845663949	0.744528486257079	5.6875	11.6249999999709	14.875	24.8125	29.3125	32.21875
5184.82929938742	735478.028326161	1.04054819183333	6.90625	9.8125000000291	27.96875
5332.91526145147	455589.119288942	0.767738592225313	24.6562500000291	34.2812500000291
5172.14983844782	667109.351292827	0.67053167267301	29
5223.40547734231	872772.003690077	0.646343179939428	25.8125000000291	38.625
5288.9211602456	1565358.24760282	0.731964266037342	32.6562500000291
5303.96709231668	466589.56205667	0.751191443141301	18.9375000000291
5289.95342598854	673735.373266267	0.718278312146962	7.78124999994179	17.90625	32.5625
5261.45155695201	1282387.54227612	0.693256969966123	15.9374999999418	24.8749999999418	28.65625	32
5290.72558490985	917711.545767244	0.721296682573105	7.06249999994179	18.1875	31.9062499999418
5264.43014452503	722443.00870885	0.722722571081953	0.15625	3.31249999994179	20.78125	39.125
5200.66689310766	733100.571465989	0.709387080784642	15.2812499999418	24.59375	31.84375
5115.93601011701	1236162.93693445	0.752371206845941	29.5625
5270.86098108337	1848166.85301426	0.671781493762565	24.4374999999418	34.53125
5150.76165947504	723152.481399424	0.607945452464688	13.84375	22.4375	26.8437499999418	30.9375	35.4374999999418
5323.57678556665	1651639.12876905	0.744198421816674	14.5775967526133	21.7650967526715	30.1713467526133	37.7963467526715
5375.18535148195	886241.061537349	0.775706023011021	18.1400967526715	26.8588467526715
5268.37648928482	587799.302206286	0.795696409957951	24.7025967526715
5259.16923698851	1695666.93940267	0.693544497843739	30.8275967526715
5325.7842074738	1040675.87730465	0.781531747217097	27.1400967526715	33.6713467526715	38.7650967526715
5276.77149958718	1637023.42517624	0.751582974320452
5160.37343219176	750456.171712693	0.792935097672434	27.4213467526715	39.7963467526133
5249.67600969689	659191.630772442	0.725055445716555	28.2338467526715
5109.32104145079	1200492.45246265	0.643488077777872	33.1088467526133
5191.84782858789	2094168.516937	0.636808188595243	27.2025967526715	36.9213467526715
5384.10977049791	717407.581713942	0.793025421390933	22.21875	29.5937500000582
5362.39493575179	450888.898137489	0.803106789146467
5305.17958062978	2551804.07573247	0.674219236022955	16.6875	24.875	28.0625000000582
5255.96445218192	3422881.13942138	0.621134074370364	31.625
5246.95870255763	2262228.05996759	0.625836935489493
5280.47526312591	373996.771628078	0.789902048481172	29.65625	38.0625
5209.71937571006	417246.845261313	0.789939933923198	1.15625	29.28125
5249.86356331122	743946.796531174	0.83150034062364
5319.53737597938	738144.592020465	0.792909727867218	29.0625
5315.98132911738	1798862.93352427	0.610282276053357	23.0000000000582
5287.15298935999	463695.061606497	0.782419751016866
5182.5550938781	1705767.24102345	0.744109876608176	37.28125
5190.4438951008	1162403.83709481	0.710572927343287	36.84375
5288.83086069127	911694.441722463	0.761689458457063	14.90625	24.40625
5356.82567652883	11300.8876414652	0.958508770185496	3.56250000005821	26.65625	36.8125000000582
5271.64465301043	2548464.61864182	0.708110693571968
5340.38667913987	196890.291083917	0.876399886610755	23.03125	37.5937500000582
5257.77781768201	1267940.76205562	0.669685518903903	4.25	21.40625	22.78125
5205.23126721302	217629.360680474	0.773634927473562	30.0937500000582
5168.02529823695	463071.074735158	0.839441327062315	21.5625	28.46875
5247.84993284296	2313309.07619157	0.625440876145044	28.9375
5258.96708834775	542403.750844609	0.834869306194872
5193.70106817111	1380640.755672	0.694581281236419	28.09375
5299.04002035139	290081.700492931	0.831113055459996	19.125	24.78125
5218.38238802241	1158551.17410341	0.662450626474594	7.15625000005821
5185.6820120092	463020.02472658	0.803470093645577	28.5000000000582
5353.89900949011	1374953.93269167	0.7063656495479	12.8714412811678	24.4964412811678
5117.90321786541	508278.529358363	0.691900900537031	28.9026912811678	39.4964412811678
5219.05722141242	459966.840131218	0.805121255800779
5276.0427632274	385307.855211259	0.84671719038964
5263.92118383371	27793.9159734847	1.1481172309087
5240.0123939249	1385502.01161592	0.665722400660815	28.1214412811678
5202.76018721612	535505.307210118	0.735269488000787	1.05894128110958	12.7464412811096
5178.95593613694	262339.515738588	0.907639639674024	20.6214412811096	28.5901912811096
5211.4297325899	898207.382748971	0.657269724356863	28.3089412811096
5263.2238039643	970824.142818908	0.676128410674036	24.0901912811096	36.0901912811096
5110.44856595586	358026.834234904	0.940004501312819	29.3089412811096
5264.43812600768	125445.308119545	0.896943508631944
5158.40244665735	1054440.85487514	0.678851966122633	27.7776912811678
5246.00795618675	708731.78383213	0.748311775912581	39.2776912811096
