# Supplementary material for: Millisecond-Scale Motor Encoding in a Cortical Vocal Area
Source: PLoS Biol. 2014 Dec 9;12(12):e1002018. doi: 10.1371/journal.pbio.1002018 (PMC4260785; doi:10.1371/journal.pbio.1002018)
Supplement: Data S2 — Spike timings and acoustic measurements for all cases. All spike timing and acoustic data analyzed in this manuscript are provided in .csv files, which each contain data from one single-unit or multiunit case. Rows represent the multiple renditions of a song syllable. The first three columns contain the acoustic parameters of pitch, amplitude, and spectral entropy, quantified for each rendition. The following columns present spike timings, which are referenced to the beginning of the premotor window. (ZIP) [file pbio.1002018.s004.zip › MU_63.csv]

pitch	amplitude	spectral_entropy	spikes_1	spikes_2	spikes_3	spikes_4	spikes_5
3877.03437737135	159294.64768046	0.601790593936232	33.34375
4090.39787737417	419085.505832947	0.625934349365146	23.484375	33.078125
3939.06021241205	186096.447224212	0.986691103096618	28.4375000000009	35.7812499999991
4191.89051043063	3441071.38920032	0.829296876469027	20.203125	31.359375
3942.1710893519	644005.261984408	0.845116270505013	11.15625	22.84375	27.46875	33.25	38.96875
3995.7010724057	15609.7794322196	1.43849150414078	13.0633818342139	22.4696318342176
3959.396811254	1861488.7613976	0.808491149773672	26.0477568342139	33.7665068342176
3954.3968763378	297199.340873898	0.858916489430752	21.5008818342139	32.1571318342139
4003.16601434717	1483289.68951564	0.701802384093793	29.2821318342139	39.1883818342139
4060.56939022386	826967.591437214	0.713265024831717	23.6727568342139	24.8290068342176	33.6727568342139	34.0477568342139
3828.87500208634	390592.497963966	0.527310807495252	21.7040068342139	30.3915068342139	36.0165068342139
4049.83048232809	1090986.35581868	0.645709365757469	30.3915068342139	38.9852568342176
3929.28837506977	1248729.62479894	0.676238508892534	26.5165068342176	35.5165068342176
4057.02760599294	1025210.74257238	0.712235547134007	26.7040068342176	34.7352568342176
3946.73635605043	362296.862563387	0.733565080414411	19.3593749999927	27.546875	32.171875
4043.35845277174	1174399.71067977	0.646372994650802	25.984375	36.7343749999927
3898.89448194435	773169.764159548	0.684420828787717	28.375	35.28125
4020.08262036643	484702.128397443	1.09227548239767	14.703125	30.9531249999927
3831.25995092078	289531.813088193	0.730299082349792	17.5781249999927	20.703125	20.765625	31.9531249999927
3846.05144193508	3593616.81494369	0.572140291453701	10.5468749999927	26.5781249999927	33.734375
3871.81615077186	295544.409955015	0.925460384510039	26.859375	35.703125
4066.61448677165	3245984.90847259	0.696526066885454	7.859375	25.671875	32.421875
3931.50975709984	549056.998346686	1.02982423002137	6.84375	14.8437499999854	26.2812499999854
3822.12615808718	906916.218591663	0.531814594522515	26.21875
4127.91777030552	173264.024035378	0.676825463372944	24.4999999999854	33.875
4118.41978480063	135360.421816257	0.955733714650961	20.296875	30.546875
4003.55756611824	974291.358847079	0.507486813960736	35.7187499999854
4212.49804544385	66294.9763434185	0.902817754558069	30.8154608057957
4001.1354411599	583611.125602814	0.520224467561458	30.9040178571595
3925.04000763669	1576351.7829576	0.400302057378214	26.6540178571449	35.4665178571595
3882.63609198991	738765.278682308	0.64455417116239	28.8883928571449
4374.28767296437	2995434.71244221	0.941504507783146	28.1071428571449	35.6696428571449
4010.3130933267	97878.2015405465	0.61174189050179	19.9508928571595	30.2946428571595
3943.81796894659	271375.648212855	0.833566207797803	22.2946428571595
3929.80734666077	210453.737198864	0.766167965330956	30.4687499999854	39.1562499999854
4001.76424839811	1297594.89642643	0.522675666687115	29.15625	29.4375
3944.95832455791	352544.304929091	0.858273974137262	20.0624999999709	29.375
4037.4961954163	944964.258641806	0.554038584094155	29.5
4018.70578466488	1328356.0830552	0.484224605821145	26.2656249999709	34.5156249999709
4132.1101459532	686578.051836011	0.661398322940677	24.15625	27.96875	33.8125	35.1875
4173.27316910266	1315396.53945021	0.644850161479406	33.140625
3749.91440511344	94719.0103674338	0.646620186615655	30.03125
4135.45170429246	45883.4120945918	1.02138167224604	19.96875	26.8749999999709	29.3125	35.375
3936.43293493939	97436.3404875881	0.53772330031759	35.171875
4068.10363352911	116290.82889674	0.672678712793616	33.2343749999709
4126.94513950503	403131.128378931	0.612309401239765	20.7812499999709	27.53125	32.59375
4133.06193591872	599304.390427223	0.558999976572947	28.140625	35.359375
4069.08876502947	91385.0537208019	0.756418945507241	29.5	39.25
3959.2915370523	157310.535172192	0.824816826107849	22.140625	29.578125	35.453125
3937.22953183422	225616.545936751	0.897046848217459	25.03125	34.09375
4064.90721887119	439376.347286461	0.680498883297133	22.4375	27.40625	29.46875	34.40625
3890.55544897815	110359.110964967	0.843668183260186	8.734375	21.515625	31.703125	37.671875
3735.37577212253	51335.283943802	0.795252766546567	35.21875
4007.63003451183	216666.408702769	0.890457069555539	11.796875	19.203125	24.484375	30.2343749999709	35.203125
4167.31405342178	130076.2281523	0.712724247582467	0.828125	27.046875	36.109375
4076.47251486971	1354454.30220059	0.874958966645773	6.046875	31.015625	37.734375
4011.67994971396	955525.936167953	0.65035618592984	20.515625	29.015625	31.390625
4001.66080148118	311391.482650435	0.663593249410718	36.7334174804273
4004.95584465338	337253.235096512	0.467416280325704	8.71875	24.65625	30.53125	34.03125	38.3125
4130.9041367524	405400.739754375	0.863885052137815	27.09375	33.8437499999709	36.9062499999709
4064.7580790252	61781.033219375	0.624817377387951	18.5625	25.78125	31.5	38.53125
4018.7482294505	698386.240551064	0.966463327113412	21.328125	30.859375
4032.90864570538	163595.337077415	0.733788904515653	23.7121388340602	30.3371388340602
4039.37058363759	2155878.108082	0.624193615272842	16.625	24.375	26.28125	30.9375
3784.35889929355	457118.09851158	0.790001279788418	25.6875	32.9375	37.96875
3839.63485455226	546954.04245936	0.521124834682648
3917.04250536503	290441.616419799	0.894083160511708	21.3125
3985.02278390539	442177.403377335	0.67300548041461	20.265625	29.9531249999709	31.9531249999709	35.203125
3961.20930117355	1306563.33691743	0.778148120980156	14.9531249999709	20.453125	26.453125	35.140625
4044.55908687051	796302.707045034	0.54148111396662	30.390625	38.1406249999709
4177.49060169232	1865714.71633329	0.620678552970771	33.3281249999709
3989.55116608502	264114.757004721	0.621593939689406	23.453125
3884.21073387822	381049.574746473	0.610373236670313	25.234375	33.1406249999709
3994.57130864443	365371.113028555	0.852227706984392	25.640625
4126.82400167762	488405.561335298	0.577879658685259	30.421875
4138.62161825837	82974.3396898115	0.62146619024936	15.78125	24.1250000000291	30.03125	37.125
3995.03731091232	274600.886715271	0.865931759086822	25.765625	36.2968749999709
4198.46936935499	5495649.09348576	0.589139635597173	5.078125	22.2968750000291	30.546875	36.109375
4168.94341721826	728154.823309438	0.43645802799467	21.4843750000291	27.6093750000291	27.671875
3982.56896231101	66098.5568046328	0.933121598752588	27.0312500000291
3795.67273525444	237270.628454832	0.675032873569393	23.6875
3927.64154561912	712304.259107297	0.683343699578869	31.6875	37.875
3864.17151558945	108869.762125922	0.779618234029365	29.328125	37.7968749999418
4111.41735582681	217221.192894656	0.836716950610426
3839.43507836915	170375.72878567	0.711490103895527	39
3757.097606212	214869.110430256	0.638654707166295	23.828125	33.953125
4127.81728139056	4288315.62469595	0.548917597618961	19.640625	32.015625
3992.07881606998	500720.628411742	0.80719348923328
3930.34263223955	540590.467605964	0.691545795615038	33.171875
4174.43991615053	467623.2743999	0.657613761371093
