# Supplementary material for: Millisecond-Scale Motor Encoding in a Cortical Vocal Area
Source: PLoS Biol. 2014 Dec 9;12(12):e1002018. doi: 10.1371/journal.pbio.1002018 (PMC4260785; doi:10.1371/journal.pbio.1002018)
Supplement: Data S2 — Spike timings and acoustic measurements for all cases. All spike timing and acoustic data analyzed in this manuscript are provided in .csv files, which each contain data from one single-unit or multiunit case. Rows represent the multiple renditions of a song syllable. The first three columns contain the acoustic parameters of pitch, amplitude, and spectral entropy, quantified for each rendition. The following columns present spike timings, which are referenced to the beginning of the premotor window. (ZIP) [file pbio.1002018.s004.zip › MU_64.csv]

pitch	amplitude	spectral_entropy	spikes_1	spikes_2	spikes_3	spikes_4	spikes_5
4069.04655777757	691739.557447612	0.545034975974514
4072.30435290514	869322.024066407	0.809169863096205	30.40625
3929.71398142724	380790.002324258	0.775577009015738	34.859375	39.421875
4220.53157188671	1822996.52750314	0.746037568516309	38.328125
4062.40633457849	1235453.53951832	0.910077735732065	39.96875
3797.89070840492	2392150.97355646	0.798801212488102	34.984375	37.578125
3911.5467693315	404134.425462442	0.522269145650422	37.796875
3812.62198264593	334691.017267628	0.647850260957016
4174.51573491009	991759.714102737	0.601224519315022	34.203125
4049.46725865069	1058627.03708866	0.657945856198698	31.828125
4184.60396075019	1218488.37820404	0.513494883020852	31.0781250000073	37.578125
4084.55206263656	1033636.32318123	0.84407471081336	31.3789867517189
3932.16815881117	121768.816243617	0.628188398447769	31.2383617517189	36.9258617517116
3889.54611536495	259331.654833019	0.596431435226418	38.0821117517189
3824.24359749259	506750.520143393	0.65132791039222	31.7696117517189	38.4258617517189
4125.38146540244	1160510.06615616	0.571983647275653	39.3633617517189
4055.04073873697	146945.252109967	0.687595885685151
4017.83516444884	253180.360056194	0.629914446630764
4063.01514388395	1107308.45696736	0.826016078485267
4060.86688780453	466695.596943114	0.747687710464243	30.1758617517189
4047.02674078037	522507.024445989	0.648030836771711	33.5624999999854	38.625
4088.87334696673	2934063.99953874	0.699203396790694	29.0624999999854	37.09375
4104.76708304532	2655263.07048432	0.812702926553441	31.8281249999854	37.6718749999854
4005.19893803352	351938.488947889	0.832816132077413	2.1875	22.0312499999854	33.1249999999854	38.5312499999854
3787.17003533811	606906.896370923	0.668330559615214
4116.02738062084	2773477.87574073	0.7483068608259	37.0937499999854
3759.30962072521	561618.539072689	0.690127212034842	39.53125
4076.75497608005	495634.71962401	0.681108461793895	35.640625
4077.88710499318	901564.32413719	0.573314691844568
4280.57666437238	2504231.43765086	0.942820275743941
3950.04301311061	365143.7810605	0.629734170133568
4067.25482842004	498907.592021734	0.819681893245923	36.40625
4199.13696474368	708122.509904165	0.599697773203507
3949.86180473418	121387.043746432	1.14241485032681
3926.48210869215	145864.542172567	0.930858657323031	26.0156249999709	34.078125	37.4843749999709
4165.75086230647	75887.8926001775	0.732107959542395	29.5312499999709	35.4374999999709
3991.61674832716	281982.508635736	0.880321772687452	39.234375
4248.17701602788	106351.309751315	0.953207259839669	39.96875
4120.99376436577	1648855.39866435	0.741191302286506
4061.22159993498	202258.656854369	0.744724446715942
4068.0877040762	1184497.14786144	0.62387689602081	8.27563788025873	34.1818878802878	39.4318878802878
3947.08306664161	311801.858829325	0.528138479561855	37.3068878802587
4188.03838348128	167311.724985857	0.769998031908895	31.2600128802878	36.7912628802878	39.7600128802878
4184.26889848114	2060828.33085726	0.71214793823399
4080.69270384828	1334638.14348494	0.877396341129947	38.7600128802296
4056.03699628279	216173.120469999	0.889446749736123	36.8693878802587
3792.35164394396	111394.737960296	0.805574481476208	30.0100128802878
4082.44204618845	158688.587022423	0.817648217171409	35.3850128802878	39.2287628802587
4067.15664961558	1408620.93669676	0.737749445984062
3953.88141224803	140256.883691618	0.708283380995471	31.5568878802587
3785.14570527228	933197.290175568	0.676386222390723
4038.20640155029	413833.191991939	0.76454012987412	28.3850128802587	35.6350128802587	38.5725128802587
4076.52369425021	426526.424573263	0.9077427760191	30.5412628802587	36.8850128802587
4107.39737327354	306610.117896118	0.790051756634141	39.0568878802587
4087.2442406968	1466069.79557703	0.738002584118033	12.4943878802878	27.9318878802587	39.1818878802878
4135.77150219881	2205582.31840883	0.698309277420737
3848.92005444343	239948.981384633	0.601835679028101	38.1037628802587
4240.87909443153	805422.962642807	0.748193312075297
3862.00504535263	667267.914341641	0.915756782138965	32.3225128802587
4177.07262116821	2261615.01044396	0.714132705438464	31.2151772571087
4121.640231713	879388.88482177	0.517589856050793	31.9183022570796	38.9808022571087
4236.0430138487	1767775.64195462	0.663259050995773	31.8401772571087
3770.88284616662	1502681.05442731	0.513140824796969	30.9495522571087
4060.13333247511	2197972.00821591	0.552599535639126	36.0589272571087	38.4339272571087
4064.80170174829	305768.418542768	0.748986376501583	36.4964272571087
4064.08229298565	598389.637832735	0.695175982674192	34.3714272570796
4021.69777212701	409399.661959609	0.824953396162614	32.3558022571087
4207.6727389243	415566.835111568	0.755468820749381
4216.35720729868	1387849.21560597	0.841709753417437	31.9339272571087	37.7151772571087
3917.28039422295	908439.806262383	0.453655076584089	35.9183022571087
4111.05961873972	136525.202390169	0.716227640427569	29.875
4128.73228574809	2681273.6565223	0.841555271647224
4089.63577669623	749694.069375483	0.781510073375978
3996.12735477859	378541.559818367	0.572894449825855	29.703125
4235.39193901656	120613.267063926	0.674691352401656	28.75	35.46875
4203.43516784862	500738.531639157	0.66933821564505	31.171875	37.546875
4064.81314559823	1387806.27182115	0.658570639865384	36.28125
4237.56725163265	209436.067266736	0.575122169837935	34.59375
4172.56073508837	159950.613366456	0.5868456993871	38.0468750000582
3738.83079026149	290074.224037061	0.657800612368201	29.0312500000582	30.1250000000582	38.625
4123.85353843272	1398717.1006615	0.82853308877387	28.9375
4129.79888421214	1101659.52924551	0.7158843196382	33.28125	36	38.375
3832.85181466464	271024.411794843	0.801361759808551	35.90625
4093.49130952534	2397888.64047266	0.959633231512	31.2343750000582
4265.00204784137	4091155.40960958	0.526175470349832	38.2187500000582
4060.84983232996	1676940.83792966	0.847562504110475
4064.73553066351	1045697.68529437	0.600531291193484	33.734375	39.140625
4073.68681335651	274383.30779429	0.846266851169904
4049.87426274957	129849.233388629	0.623595120517618	37.6093750000582
3871.72059729241	1382239.59696987	0.680306024091223
3867.33451212017	336263.122403921	0.683132912850367	31.234375
4127.84643956767	1622441.42371687	0.89971605643555	32.3906249999418	38.2968749999418
4114.16352251263	1125028.28790629	0.60583575762026	29.609375
3956.86514760191	43956.7715327348	0.710457816773405
4185.88426639846	246815.974207983	0.903293881498031	33.6718749999418
4114.41653223934	568804.788861257	0.759121367647651
3904.45152908061	175257.700248634	0.767586450954469	34.6673669038573
3933.70636899407	1179465.67924062	0.682339852245335
3923.8080994558	1231601.87582755	0.872501917807423	22.9798669038573
3930.72218194395	41828.8582027305	0.657914877309239
4153.49765751471	176681.682462724	0.452398371783666	35.4486169038573
4211.96435698834	1351415.41601423	0.745509066671632	34.1875
4147.56883157037	1047637.24007602	0.724814821643346	32.0625
3880.4503475305	164542.543702018	0.840666505299432	35.984375
3874.02179507042	2288843.63373464	0.453574058917386	35.171875
3851.80134666826	1991376.6126785	0.489119658658333	32.34375
3817.65620995799	60719.3174398315	0.877780515905834	35.640625
4064.59904403656	948026.540737672	0.754368596450361	29.265625	38.203125
3936.38837535274	605272.124164803	0.873328744224918	2.984375	35.3906249999418
4057.37737943376	794668.868260324	0.755895099750319
3923.64979204184	721172.99331205	0.490578377664143	35.484375
4241.17200491269	4752426.31654038	0.878655831908556	31.984375	38.921875
4060.19581501918	1876650.68566303	0.762453800188818	32.078125
4113.39618875277	393419.986213403	0.453993500035486	29.03125	35.90625
4062.9365139707	658351.77096528	0.914299049793667	38.421875
4014.06875859872	550953.17666546	0.568558823587627
3829.17717783816	320528.540635237	0.866368638286069	7.890625	30.796875	35.921875
3795.16709906701	112290.285353244	0.67405018703216	35.71875
3819.47813667671	67813.6950347285	0.716332015820019
4061.53200588327	471841.955061592	0.636058939834647
4209.89302646274	3391471.73711153	0.782210813932084	34.5
4126.73134787566	82505.7045904999	0.814670646553028	5.90625	28.4375	34.25	37.0625	39.375
4109.83911370699	435372.074104032	0.579819099737902	32.2031250000582	37.828125
4077.23656666467	614474.56351129	0.622914637201299	38.875
4077.8283423834	872402.832536579	0.851471411462149	30.421875
4113.20239225608	325528.579961048	0.631872883527745	32.21875
3808.8701892325	575058.210612141	0.681003278973009
4101.32307161368	2754271.84402544	0.486805478427006	30.546875	36.921875
4125.59614701858	1576521.0239919	0.573700640784937	31.859375	38.546875
4250.71976965884	2399645.01836294	0.574115858081355
3852.27303722883	424429.745623602	0.565381322782622	37.9375
3956.3346335633	233601.438365782	0.755757678844884
4115.5526008829	87264.1145845652	0.881158275116676	29.4062499999418
3821.04419530169	422037.678558707	0.503504953525061	35.875
4243.85091996407	4299074.90705461	0.712385692850365
4294.65598933067	2683124.50110517	0.890525797820998
4068.47163586939	175440.592001294	0.802149617756358	32.859375	39.9531249998836
4263.41981284025	1075549.61797891	0.773434557893208	38.9687500001164
4355.02928690516	4329696.58994727	0.919147684398229	32.9375
3825.4400619063	1239343.99301088	0.861605125181776	35.9375
4201.48452873467	662279.927184359	0.867720458421745
4221.43420140198	1008084.9414531	0.845199387651042	36.6875
4111.98771612476	337229.859137155	0.776804704438333
4123.58667236457	419534.495828111	0.812871886749988	12.4375	31.65625
4247.26072097394	2427045.35638077	0.60600207046863
4113.74040416833	262929.246406917	0.915035677731643	18.921875
3811.26653285405	1059295.17059781	0.7015673726157
4051.85150793618	371445.605061262	0.665127137296313	31.5625
3767.52193395143	453949.718717189	0.969706649617839	32.984375	38.359375
3944.71478429922	877479.29545465	0.932185591548957	33.296875
4248.87440900729	2403694.35784375	0.876692873737938	39
4223.93847939854	1609579.62250959	0.84512425631795
4154.15735645454	969774.356403841	0.840274243296024	36.4687499998836
4184.11409136184	522318.968093806	0.950437146067939	29.1874999998836
4112.73954945128	318816.354686229	0.593374096086768	28.65625	35.78125	39.15625
4213.30960641799	185568.057167888	0.737173607463755	30.9531249998836	39.703125
4202.10903814651	2737143.06318372	0.741602463375538
