# Supplementary material for: Millisecond-Scale Motor Encoding in a Cortical Vocal Area
Source: PLoS Biol. 2014 Dec 9;12(12):e1002018. doi: 10.1371/journal.pbio.1002018 (PMC4260785; doi:10.1371/journal.pbio.1002018)
Supplement: Data S2 — Spike timings and acoustic measurements for all cases. All spike timing and acoustic data analyzed in this manuscript are provided in .csv files, which each contain data from one single-unit or multiunit case. Rows represent the multiple renditions of a song syllable. The first three columns contain the acoustic parameters of pitch, amplitude, and spectral entropy, quantified for each rendition. The following columns present spike timings, which are referenced to the beginning of the premotor window. (ZIP) [file pbio.1002018.s004.zip › MU_65.csv]

pitch	amplitude	spectral_entropy	spikes_1	spikes_2	spikes_3	spikes_4	spikes_5
4067.2619471772	1219471.79800646	0.685188019068318
4141.3178501425	2040975.09205566	0.771166794150418	18.5
3974.0121986694	2060476.84182609	0.586056079537038	10.703125	22.703125
4089.70165386588	517429.951409025	0.761135895816826	2.859375	11.015625	21.765625
3929.4267925769	274994.957792196	0.576733663533332	21.96875
4120.20002997311	191963.824079824	0.539722912829151
4126.04241879873	1963874.49302519	0.48357861090743	4.53125	15.40625	19.75	29.3125
4081.73146676337	1622442.4507999	0.93865550102359	13.875
3865.0614178555	167824.366764552	0.828853972194812	12.484375
3944.3098861772	61054.7650919696	0.965030900028902	15.015625	21.2031250000073	24.796875
3991.05597908407	234065.877065092	0.623198771842555	11.046875
4147.51093975457	1027461.54008054	0.832225483713753	10.640625
4244.3802218004	2817463.53933156	0.9103122404012	10.984375	23.953125
3762.41438281316	181047.814109287	0.729065193992994	3.890625	13.9843750000073
3919.12283001736	234955.565593484	0.615446757300557	23.796875
3994.1295939652	103831.237609611	0.531924514030689	10.65625
4081.56668654754	1796209.87315435	0.70762807655043	20.2187499999927
4116.36353107333	2217426.4491004	0.594797376201718	22.0156249999927
4085.75475755291	926497.273735128	0.601584844885991	15.53125
4188.17766481135	1908280.4634738	0.958917504520624	5.06249999999272	16.7812499999927
4143.29048478388	1255832.72945965	0.660843698301092	11.640625	21.7968749999854
4112.8478817906	201043.430129931	0.480153388194394	5.625	18.40625	39.90625
4094.1528249434	469304.04275976	0.698020145652622	7.89062499998545
4103.58004641354	458209.068296886	0.775193517797786	12.1093749999854
4111.54436700327	530211.871401156	0.761186254919264	12.3906249999854
3990.68518209748	437767.231602358	0.593438965824512
4063.83608380607	400027.129192063	0.650622141556118	20.515625	27.484375
4074.59526552981	546049.949800051	1.05383560575334	15.1093749999854
4080.35208376406	919006.559002702	0.945615959932919	2.99999999998545	18.9062499999854
4086.86413488583	150686.564840763	0.618995867720882	5.953125
4070.50834246563	175185.928128945	0.911318607888964	23.046875
4055.87896663468	606816.525723465	0.7259167893962	13.046875	21.1093749999854
4055.92702897666	1243906.96884805	0.496718135076267	14.3906249999854
4092.83813716856	350649.702092105	0.839490228706018	4.484375	12.296875	23.890625
4118.04473362132	2484939.12312442	0.554151561295603	12.9062500000146
3937.13346752902	449015.411923694	0.786749428443699	24.5312500000146
4215.98969185625	172543.367114207	0.6214669791659	2.53125000001455
4108.30124363445	884164.65780155	0.502887859890771	6.57812500001455
4118.52101775783	272853.688240251	0.529334833038788	18.03125
4055.30142799683	922333.509091852	0.857071417007134
4125.34064954678	2778972.16573914	0.5419803500114	22.265625
4118.63072407967	179482.530717989	0.813613369371001	9.359375	19.265625
4125.6778056401	179639.675211209	0.938876755466481
4097.79379991511	666655.35456986	0.880618063233481	13.1875000000146
4082.40428490721	520190.776311011	0.999966716878732	4.890625
4117.67872371756	670011.98988646	0.473547337499111	5.265625	17.640625
3947.00925242901	813580.818530866	0.697415186763477	13.6250000000291
4116.0791892107	78453.5096636262	0.796725380286901	5.9531250000291
4119.93166514487	564827.3456743	0.60358770275074	3.78125	10.1250000000291	13.53125
4174.78455168683	4552138.85754796	0.684510195174339	4.5781250000291	24.5468750000291
4166.15800825313	3806409.35700151	0.763795733296697	15.6250000000291
4124.09158634205	1274832.08312498	0.701095079342018	12.53125	20.5625000000291
3991.41516657714	113819.548860983	0.71279027950478	9.4843750000291	21.953125
4101.39405280865	208793.91010519	0.685536925674416	5.984375
3963.05286721623	11104.4097588584	0.633729363355074	6.3281250000291
4066.60759859994	479650.076946472	0.825009657379534	4.3125	5.71875	13.3125	19.34375	23.90625
3954.03903402787	181568.964652404	0.545214895221351	18.0625000000291
4113.15745065825	65917.6515126042	0.779731520808686	5.625
4139.62055066405	431462.827738621	0.833173580222277	5.453125
4122.87873515402	127021.435990624	0.703379391139231	4.484375
4059.49682108332	20776.4568478116	0.508981684335037	1.84375	7.0000000000291
