# Supplementary material for: Millisecond-Scale Motor Encoding in a Cortical Vocal Area
Source: PLoS Biol. 2014 Dec 9;12(12):e1002018. doi: 10.1371/journal.pbio.1002018 (PMC4260785; doi:10.1371/journal.pbio.1002018)
Supplement: Data S2 — Spike timings and acoustic measurements for all cases. All spike timing and acoustic data analyzed in this manuscript are provided in .csv files, which each contain data from one single-unit or multiunit case. Rows represent the multiple renditions of a song syllable. The first three columns contain the acoustic parameters of pitch, amplitude, and spectral entropy, quantified for each rendition. The following columns present spike timings, which are referenced to the beginning of the premotor window. (ZIP) [file pbio.1002018.s004.zip › MU_66.csv]

pitch	amplitude	spectral_entropy	spikes_1	spikes_2	spikes_3	spikes_4	spikes_5	spikes_6	spikes_7	spikes_8	spikes_9
4067.2619471772	1219471.79800646	0.685188019068318	0.390625	19.171875	22.609375	31.078125	35.109375	36.453125
4141.3178501425	2040975.09205566	0.771166794150418	1.65625	18.4375	26.125	27.4375	29.34375	34.65625
3974.0121986694	2060476.84182609	0.586056079537038	0.203125	4.890625	20.078125	21.265625	25.546875	26.578125	32.890625	35.484375	38.296875
4089.70165386588	517429.951409025	0.761135895816826	7.265625	8.078125	18.640625
3929.4267925769	274994.957792196	0.576733663533332
4120.20002997311	191963.824079824	0.539722912829151	18.34375	27.1875
4126.04241879873	1963874.49302519	0.48357861090743	13.96875	21.5312499999964
4081.73146676337	1622442.4507999	0.93865550102359	21.5
3865.0614178555	167824.366764552	0.828853972194812
3944.3098861772	61054.7650919696	0.965030900028902	19.4843750000073
3991.05597908407	234065.877065092	0.623198771842555	14.4843750000073
4147.51093975457	1027461.54008054	0.832225483713753	15.5781250000073	25.328125
4244.3802218004	2817463.53933156	0.9103122404012	24.2031250000073
3762.41438281316	181047.814109287	0.729065193992994
3919.12283001736	234955.565593484	0.615446757300557	23.8593750000073
3994.1295939652	103831.237609611	0.531924514030689	13	16.4062500000073	25.9687500000073
4081.56668654754	1796209.87315435	0.70762807655043	27.78125
4116.36353107333	2217426.4491004	0.594797376201718
4085.75475755291	926497.273735128	0.601584844885991
4188.17766481135	1908280.4634738	0.958917504520624	22.65625
4143.29048478388	1255832.72945965	0.660843698301092	4.609375	15.953125	22.2968749999854	26.3906249999854	29.296875
4112.8478817906	201043.430129931	0.480153388194394	15	19.2187499999854	23.4062499999854
4094.1528249434	469304.04275976	0.698020145652622	10.8906249999854	21.609375	22.7343749999854
4103.58004641354	458209.068296886	0.775193517797786	12.9218749999854	22.203125	25.515625
4111.54436700327	530211.871401156	0.761186254919264	0.0468749999854481	15.8906249999854
3990.68518209748	437767.231602358	0.593438965824512	20.6093749999854
4063.83608380607	400027.129192063	0.650622141556118	20.296875	28.9218749999854	34.953125
4074.59526552981	546049.949800051	1.05383560575334	3.609375
4080.35208376406	919006.559002702	0.945615959932919	3.43749999998545
4086.86413488583	150686.564840763	0.618995867720882
4070.50834246563	175185.928128945	0.911318607888964	21.296875
4055.87896663468	606816.525723465	0.7259167893962	12.203125	23.390625	24.765625
4055.92702897666	1243906.96884805	0.496718135076267	10.921875	23.046875
4092.83813716856	350649.702092105	0.839490228706018	21.015625	27.953125
4118.04473362132	2484939.12312442	0.554151561295603	21.21875
3937.13346752902	449015.411923694	0.786749428443699	20.125	20.71875
4215.98969185625	172543.367114207	0.6214669791659	11.3125000000146	19.78125
4108.30124363445	884164.65780155	0.502887859890771	13.609375	21.515625
4118.52101775783	272853.688240251	0.529334833038788	6.28125	12.375	17.40625	25.5	34.21875
4055.30142799683	922333.509091852	0.857071417007134	15.0781250000146	19.578125	21.515625	32.328125
4125.34064954678	2778972.16573914	0.5419803500114	23.515625
4118.63072407967	179482.530717989	0.813613369371001	16.046875	21.2343750000146	35.140625	36.359375
4125.6778056401	179639.675211209	0.938876755466481	8.453125	13.0156250000146	23.1093750000146
4097.79379991511	666655.35456986	0.880618063233481	10.09375	20.3125
4082.40428490721	520190.776311011	0.999966716878732	13.515625
4117.67872371756	670011.98988646	0.473547337499111
3947.00925242901	813580.818530866	0.697415186763477	0.1875	18.5312500000291
4116.0791892107	78453.5096636262	0.796725380286901	13.7343750000291
4119.93166514487	564827.3456743	0.60358770275074
4174.78455168683	4552138.85754796	0.684510195174339	17.796875	25.203125
4166.15800825313	3806409.35700151	0.763795733296697	7.375	21.6875
4124.09158634205	1274832.08312498	0.701095079342018	20.3125
3991.41516657714	113819.548860983	0.71279027950478
4101.39405280865	208793.91010519	0.685536925674416	13.890625	29.140625
3963.05286721623	11104.4097588584	0.633729363355074
4066.60759859994	479650.076946472	0.825009657379534	14.0625	19.625	21	27.8125
3954.03903402787	181568.964652404	0.545214895221351	16.75	35.25
4113.15745065825	65917.6515126042	0.779731520808686	16.03125
4139.62055066405	431462.827738621	0.833173580222277	9.640625	14.8281250000291	19.5781250000291	31.140625
4122.87873515402	127021.435990624	0.703379391139231	16.078125
4059.49682108332	20776.4568478116	0.508981684335037
