# Supplementary material for: Millisecond-Scale Motor Encoding in a Cortical Vocal Area
Source: PLoS Biol. 2014 Dec 9;12(12):e1002018. doi: 10.1371/journal.pbio.1002018 (PMC4260785; doi:10.1371/journal.pbio.1002018)
Supplement: Data S2 — Spike timings and acoustic measurements for all cases. All spike timing and acoustic data analyzed in this manuscript are provided in .csv files, which each contain data from one single-unit or multiunit case. Rows represent the multiple renditions of a song syllable. The first three columns contain the acoustic parameters of pitch, amplitude, and spectral entropy, quantified for each rendition. The following columns present spike timings, which are referenced to the beginning of the premotor window. (ZIP) [file pbio.1002018.s004.zip › MU_67.csv]

pitch	amplitude	spectral_entropy	spikes_ 1	spikes_ 2	spikes_ 3	spikes_ 4	spikes_ 5	spikes_ 6	spikes_ 7	spikes_ 8	spikes_ 9	spikes_10
4095.8381648871	1177394.17667492	0.705498317955041	11.46875	12.9375	13.65625	18.9375	19.25	22.03125	24.09375	26.28125	35.8125	38.75
4022.82970318289	3472735.52319425	0.826085400109952	3.765625	8.421875	12.640625	18.171875	20.359375	23.921875	34.328125
4018.66638384399	3763753.39913892	0.728200978229901	4.109375	5.04687499999818	21.7656250000018	28.546875	38.640625
3937.87804611614	1252309.1280193	0.876812894831211	12.859375	22.015625	23.328125	33.765625	34.015625	35.046875	35.765625
3905.82232932286	676857.900699067	0.568601814962774	0.671875	7.390625	9.421875	10.265625	10.765625	22.765625	24.078125	26.890625	33.234375	34.078125
4146.72770126259	2354131.31830535	0.457346038112972	19.53125	20.5000000000036	27.8125	38.34375
3957.69025333918	1851008.5007334	0.948678252125725	34.03125
3946.06364557306	682884.920741779	0.660508390003621	33.4062500000073
4139.93374284363	4248880.54245816	0.702085078945889	35.4843750000073
3698.47284596035	496289.719508303	0.82234663353418
3936.27523264002	665717.149894278	0.834275335400965
3769.53188119997	538670.578024477	0.696364630518729	4.296875	31.7343750000073
3910.67496258582	255875.702706174	0.659864014408003	14.578125	36.7031250000073
3877.6709291627	177224.655539526	0.620341377522615	39.84375
4116.21382389428	926459.495439285	0.693525928406971	37.5625
4128.53520766738	2045996.71915041	0.607803046926848	3.15624999999272	35.5
3781.68033146112	453342.055508948	0.461391459404123	21.953125	30.0781249999927
4024.07262781685	4838338.7546142	0.757556669152714
4000.67954276478	2155067.67813544	0.543781809599511
3991.43757658053	381653.798354741	0.619314466774873	24.984375
4003.7849148992	3899856.89635943	0.655155584469821
3868.21899967201	1750812.77218056	0.81900108121045	21.6249999999854	22.4687499999854
4095.85756052852	5139766.47604426	0.6928806011335	0.859374999985448	5.10937499998545	18.078125	39.953125
3877.87845864831	864279.513073804	0.728390868170136
3873.54362284315	816028.954721857	0.661463194568673	3.609375	21.171875	27.703125
3938.83219719291	2899849.73814551	0.534232850259373	6.109375	20.328125	31.015625
3974.90309252251	182737.185396488	0.628551293813073	23.453125	33.921875
3949.27482649031	1022678.06577616	0.76080269213635
4019.35472729861	886126.097788902	0.588904263108384	19.015625	20.6406249999854
4114.98503671298	585207.639674516	0.871295592637721	36.5624999999854
3934.13520194037	618180.646974864	0.667195858641663
3884.5696085594	999385.757550286	0.850636546212539	10.125	11.125	31.46875
3900.82493318693	585698.384511792	0.854392189277738	17.2343749999709	27.390625
4053.99203022203	1146223.25910907	0.719273184799372	13.125	26.9687499999709
3874.23964038931	1067786.73214624	0.859641636727905	34.0312499999709
4142.06144534251	2191674.92195079	0.780595967630999	33.25
3884.50205078882	604453.779646324	0.554421669624968	3.4375	32.125
4004.89508240847	5173206.49460718	0.65338106364676	28.1093750000291
3997.68855687513	5448830.40529457	0.767407151072491	21.125	23.0625	36.7812500000291
3879.21807982687	1522740.63758375	0.692006789048064	15.234375	37.5156250000291
3951.07814926248	1780120.89586893	0.807338060582661	29.4531250000291	37.640625
3928.30104146838	1637588.15957097	0.845377217176491	33.84375	34.84375
4061.91425913086	476545.538487946	0.85468078895114	7.9375
4673.47777589033	1689366.6044932	1.10141498213741	16.0312500000291	26.75	26.84375	28.4375000000291
3999.18803885434	1148339.77439782	0.850830983620713	32.625
3969.04886915569	377254.726531907	0.876168238270427	8.5	33.21875
4179.82812132791	1009582.1687625	1.04209723403557	8.296875	23.828125	38.578125
3978.40853156373	480016.215621126	0.880733320809546	24.6875	34.8124999999709
3880.28604087526	794430.398966056	0.658982285265533	0.124999999970896	23.0625	39.96875
3918.93535719921	1046449.13342264	0.475556853261005	10.484375	20.3281249999709	25.203125	31.203125
4014.20474236732	2544640.02469247	0.863506432350265
4025.83026975414	2740543.72661471	0.727723990952177	39.3125
4146.2080577723	2634659.86453092	0.789144840502504	34.09375
3868.18189819941	791666.452309949	0.648177832617106	8.203125	30.046875
3965.98285391747	711791.522527606	1.02579841462743	37.8125
3931.21519308286	726673.887872578	0.56266549161762	20.09375	39.25
3927.27585006366	374561.515611994	0.68706206562028	35.375
3929.59509915478	1179560.78168119	0.744088912540635	37.203125
3921.01964759275	695806.03903498	0.647796098104523
4053.71245691967	3125479.96535662	0.948503492268628	16.609375	35.515625
3815.02837426294	403031.993061143	0.465546138816555	14	34.78125
3690.58267020352	431415.95154802	0.784803841244221	22.890625	33.046875
4014.42984486436	3525778.1266276	0.658673536406171	34.6875	35.96875
4006.33142828357	2621082.81628851	0.493681681118495	2.796875	35.0781249999418
3820.81016531326	262685.488244557	0.853000609451429	32.40625	38.8125
4006.01328200084	446137.944685719	0.704442030566477	33.109375
4000.89568080229	3315581.50469578	0.597938485655254	15.9999999999418	33.1875
4132.28218622064	1369815.70927552	0.953519300816308	16.8593749999418	34.7343749999418	35.421875
4146.32827851013	7312575.41399951	0.964852917032953
3989.99630895454	338142.703747014	0.790577295922891	9.6875	19.1875	26.34375	35
4005.18530971438	683609.263351296	0.637472418386854	36.84375
4110.11762073511	1486479.54431191	0.704966608512677	3.25	24.15625	38.59375
4015.57081470171	2661638.19595405	0.566614081812051	33.671875
3903.96920426672	205766.27028925	0.831589136067315	28.90625
3941.35168561018	994656.335941303	0.787865494997094	4.875	24
3937.71644891844	1568948.86519601	0.504846256594947	38.703125
4020.90847104024	4151999.90161927	0.987795281964555
4002.86736731356	1231905.96835379	0.629142621836385	17.09375	38.25
3933.90977782625	3185933.09672465	0.465816754939223	20.765625	37.953125
3889.21188068044	1051529.69441877	0.596619974041265
4145.87905488495	841546.156664831	0.612955179918753	10.390625	16.265625
4089.37434355453	1981745.92728682	0.996146526968044	37.796875
4044.99808255392	2804595.28806489	0.601515728525528	4.75	20.375
3884.32563576123	1847935.58167383	0.756625589325289	22.03125	39.53125
3899.11100320896	367252.118507212	0.669002797256297	25.078125
3937.2902360421	555505.956269107	0.463897427678094	31.359375
4122.91185127119	833717.192462683	0.588512867852597	15.65625	20.375	35.53125
4173.27269406335	9041824.57995235	0.617243394162452	18.296875	37.015625
3932.71490158246	1377589.46463429	0.505863397759035	18.25
3945.7218486189	2089101.30179622	0.581776158374607	6.140625	35.7968749999418
3826.99637093133	402318.393036556	0.801034087043882	0.84375	30.8749999999418
4140.84466275682	8716392.75702223	0.581039660106068	15.453125	28.9531249999418	38.921875
4016.20822331524	4180806.53539253	0.490498199347743	10.59375	32.0625
3877.62767319569	422225.708239399	0.779902430622856	6.64062499994179	38.7031249999418
4057.17670135002	6050569.48543653	0.560708824126478	19.078125	37.453125
3947.177267798	3758389.05669193	0.640718424702635
3936.85862404368	1521949.74219213	0.484947741462102	28.75
3938.82002892359	1097501.76615125	0.799741309806111	37.3124999999418
