# Supplementary material for: Millisecond-Scale Motor Encoding in a Cortical Vocal Area
Source: PLoS Biol. 2014 Dec 9;12(12):e1002018. doi: 10.1371/journal.pbio.1002018 (PMC4260785; doi:10.1371/journal.pbio.1002018)
Supplement: Data S2 — Spike timings and acoustic measurements for all cases. All spike timing and acoustic data analyzed in this manuscript are provided in .csv files, which each contain data from one single-unit or multiunit case. Rows represent the multiple renditions of a song syllable. The first three columns contain the acoustic parameters of pitch, amplitude, and spectral entropy, quantified for each rendition. The following columns present spike timings, which are referenced to the beginning of the premotor window. (ZIP) [file pbio.1002018.s004.zip › MU_68.csv]

pitch	amplitude	spectral_entropy	spikes_1	spikes_2	spikes_3	spikes_4	spikes_5	spikes_6	spikes_7	spikes_8
6806.59356751505	2769235.43236546	0.845963932931781	21.2124999999996	30.4312499999996	34.4312499999996
6801.33248982272	2080758.6761406	1.38557484096734	20.28125	28.875	31.875
6755.9085918635	320393.156530534	1.56859813222826	12.0687500000004	25.6312500000004	28.1937500000004	30.8500000000004
6756.92498897916	1598150.93139813	1.28340079013984	20.1437500000002	22.2062500000002	25.4562500000002
6811.27587160788	958746.582439793	1.44376429197855	8.11250000000018	20.4562500000002
6544.25690561164	1417458.46259391	1.20836213876798	10.90625	24.9375	30.90625
6443.65800025153	2838649.85461701	1.21904431551757	8.59375	27.21875	30.3125
6884.65503482873	1668685.81581108	1.05547503668568	27.0812499999993	30.1124999999993	33.6749999999993	36.9249999999993
6634.56807658811	2680587.30876428	1.16496200169334	16.6937500000004	24.6937500000004	25.7562500000004
6682.21700971093	1373947.07403285	1.30646351233327	6.73749999999927	18.5499999999993	22.9562499999993	28.7687499999993
6684.60317871506	2068557.8985802	1.44153110656909	24.2749999999996	30.5874999999996
6327.27603244626	1557607.3210641	1.29214076448011	24.2437499999996	28.6187499999996	29.9937499999996
6473.78366894236	777214.090496824	1.45225965914071	13.0687500000004	21.5687500000004	27.7250000000004
6407.19687888349	1208049.53336726	1.39287295672763	0.768749999999272	19.6437499999993	22.7999999999993	27.3624999999993	31.6749999999993
6387.65249652896	1930312.36345147	1.35739944254193	10.8187500000004	20.1937500000004	28.8187500000004	37.9750000000004
6816.24482309101	757422.383015096	1.31274559544549	18.7687499999993
6354.5828465793	1208008.07476838	1.4081518606685	19.1062500000007	23.3562500000007	26.0437500000007	30.3250000000007
5925.96699220863	124954.479422753	0.803181745224498
6625.75499624452	2354042.99276311	1.4362684206135	13.3687499999996	20.9312499999996	24.1499999999996	30.8062499999996
6291.25102357769	808337.86568288	1.23298395081362	4.97500000000036
6411.58330510572	2431937.11655608	1.2517379928324	4.625	18.125	22.75
7117.43567252179	460827.964540005	1.27256131807793	10.0187499999993	23.7374999999993	27.3312499999993	30.9562499999993	32.2062499999993	36.9249999999993
6629.59715204975	699565.632894829	1.44914948788535	3.29999999999927	18.6749999999993	22.8937499999993	25.7062499999993	30.5812499999993
6818.91799824799	3677642.68757821	1.40147087974447	4.5625	5.625	14.09375	18.625	21.25	24.5625	26.8125
6370.84974237258	2537837.38946728	1.36370765551034	4.32500000000073	16.9812500000007	25.8250000000007	32.4187500000007
6861.94846160061	2381665.25459432	1.45172287909306	6.58749999999964	19.3062499999996	23.2124999999996	26.3062499999996	30.2749999999996
6520.14092145278	1120488.99238241	1.41462945894316	1.71875	20.84375	28.0625
6261.4736830716	276066.947432224	1.34954252691086	5.90625	22.90625
6606.60447378795	750744.507838901	1.49543633767926	3.79375000000073	20.9187500000007	30.0437500000007
6602.85321517627	929435.420063167	1.33735661294644	3.96875	20.625	24.625	27.9375	31.625
6495.24758934064	434858.165298256	1.52508100254339	16.4749999999985	24.7874999999985	27.5999999999985	31.6624999999985
6496.95172188224	557010.099480396	1.33212148597682	2.23749999999927	8.39374999999927	15.6437499999993	21.4562499999993	24.2999999999993	27.2687499999993	30.1124999999993	34.9562499999993
6746.09710500194	768193.853442413	1.51546863958696	18.0374999999985	24.2249999999985	33.6624999999985	36.6937499999985
6314.03563104631	906193.48086327	1.48018045262612	19.4562499999993	26.0187499999993	27.5499999999993	30.2687499999993	31.6749999999993
6505.16878320504	2387592.73703942	1.41228973674365	2.79999999999927	18.4874999999993	26.0812499999993	30.3624999999993
6503.28971086767	1080428.69283619	1.14818161360895	17.5812499999993	23.5187499999993	27.0499999999993	30.5187499999993	37.6437499999993
6443.46734569357	457526.283918783	1.46266328764561	24.9749999999985	28.4124999999985	33.6624999999985
6759.2696178504	1585972.76958046	1.08080448172666	25.1500000000015	30.0562500000015	32.9000000000051
6510.92486232807	686968.452123913	1.13417274657229	17.5437500000007	25.2312500000007
6646.41226302237	711247.709856634	1.36932972866047	11.1687500000044	22.6375000000007	25.5750000000044	28.3562500000007	32.8875000000007
6744.18056438885	2719527.06879825	1.34483929021632	4.26250000000073	20.0750000000007	26.8875000000007	30.4500000000007
6500.91429898038	765281.502203954	1.41211091429428	4.60625000000437	18.4500000000007	25.5437500000007	31.2312500000007
6852.04381704983	1766385.1037394	0.783349248099894	22.7062500000029	28.6437500000029	38.9875000000029
6624.00231916514	2725139.90610383	1.33432926247923	21.5562500000015	25.8687500000015	31.7125000000015
6694.27886076028	658375.914304056	1.4883347569068	9.5	16.84375
6617.26447827263	1099136.05228151	1.43241881379077	5.80625000000146	18.3687500000015	27.6812500000015	30.9625000000015
6568.68273041021	1429234.31476862	1.29773274697139	39.2312499999971
7009.71553416235	1712362.71880195	1.51015350031593	7.23750000000291	20.6437500000102	23.5812500000029	30.9562500000029
6790.26051468055	3012891.14427671	1.03907212682347	19.8187499999985	23.2874999999985	26.4437499999985
6618.13813715201	869595.635111802	1.30032062596033	0.17500000000291	5.20625000000291	17.2375000000029	30.8625000000029
6375.48005624402	3014946.57871089	1.26449137044296	1.98750000001019	14.3937500000029	19.3937500000029	22.8937500000029
6533.26294790234	313803.882193709	1.46768924128987	18.6437500000029	22.6750000000029	30.7687500000029
6682.80652230599	155036.156839279	1.23405323605107	17.4187499999971	24.0124999999971
6375.34052011854	1212530.76312118	0.597866543305655	13.7249999999985	32.0687499999985
6801.29712875372	820609.971014487	1.4359116003641	18.125	23.5625	26.78125	30.3125
6663.53505149489	1009446.83514249	1.41117140403163	25.78125
6547.48470852304	821225.258600979	1.32058950397134	22.375	31.09375	35.9375
6403.83707193944	1979881.92431173	1.3007712479839	23.3000000000029	35.9875000000029
6368.53517724316	5002664.27210604	1.30850960251829	22.3062500000015
6758.7683868268	1547353.76134177	1.54332090742084	28.2562499999985	33.0374999999985
6568.22887394229	3110848.67694202	1.21402293951146	6.75624999999854	19.7249999999985	23.6624999999985	26.5687499999985	29.3499999999985
6765.66409235194	1139806.84684216	1.43036595652116	15.6937499999985	26.4124999999985	29.9437499999985
6555.33810633893	2247194.35329638	1.44230544745129	16.9187499999971	26.0437499999971
6497.72568600173	161032.189822367	1.28334553325313	18.4000000000015
6728.90748759101	997352.420606746	1.39707094236996	8.10000000000582	24.8187499999985
6616.64772695298	925698.325878269	1.4345428175789	23.0125000000044
6700.05913096276	657202.630800578	1.41713898041847	21.8812499999985	24.7249999999985	28.1937499999985	35.2562499999985
6860.3388599012	649580.602179875	1.25729785374496	10.1312499999985	34.8187499999985
6631.38547483556	871047.516413425	1.40976463333138	32.2125000000015
6434.80500227279	731343.610722713	1.17529273452026
6863.76292039385	459854.983751638	1.28230573539207	5.71875	26.4374999999927
6383.06639951429	564480.13272396	1.30968972590608	23.0437499999971
6774.88996464554	1548644.50434381	1.41738529942958	19.6062499999971
6502.57267187708	4572906.77073201	1.27992906212182
6432.65252155982	2699503.05956424	1.01640408266601	5.29374999999709
6809.91834870028	1610596.0376084	1.52737927550881	13.2687499999956	19.6437500000029	22.5812499999956	24.7374999999956	27.3312499999956	31.8312499999956	36.8625000000029
6861.76895468676	2662122.3776607	1.4153828701102	7.46874999999272	20.4062499999927	24.15625	26.6562499999927	35.9999999999927
6616.62894303858	3389916.05709872	1.02826571028275	18.3874999999971	24.5124999999898	28.7624999999898	33.3874999999971
6673.59659308862	1919310.208163	1.06021871130341	22.34375	24.78125	27.5312499999927	34.96875
6736.39935230426	1624566.9847439	1.05480584703163	18.1812499999942	26.5562499999942	34.8375000000015
6837.12603920882	2431525.07390836	1.45148414120035	7.84999999999127	21.1312499999913	28.2249999999985
6628.51187487863	1682901.41886281	1.29266880683881	22.5812500000029	26.3625000000029	29.9249999999956	37.4875000000029
6596.88858969666	435120.462904879	1.31183356094706	5.41874999998981	30.9499999999898	32.9812499999898
6642.49380235659	2535323.04351065	1.45570336239835	4.21250000000146	23.3687500000015	29.0875000000015
6878.73287129522	2306756.53181718	1.4566086777635	3.13124999999854	12.0687499999985	19.6937499999985	21.9124999999913	22.9749999999985	27.0062499999913	28.9437499999985	30.6624999999913
6588.2519966211	7665522.71771496	1.40811309257292	13.53125	21	24.25	27.1249999999927	32.1874999999927
6686.66069889813	4429296.05548085	1.47024860817067	16.65625	22.1249999999927	26.25	34.96875	36.5
6496.93872156432	5984451.61243891	1.5279987131662	3.88749999999709	15.8249999999971	21.5437499999971	24.3562499999971	31.5749999999971	35.2312499999898
6428.47929611169	4363904.47935841	1.41752029658431	8.94374999999127	17.7249999999913	23.9124999999985	26.5999999999985
6544.53026046993	1495586.3784786	1.2851864815787	18.9250000000029	22.6437500000029	25.3625000000029	28.9562500000029
6640.79633741184	1374941.26894713	1.42255794616612	18.4437499999913	26.8187499999913
6515.39238639739	6415984.57465277	1.42471340911125	20.8000000000029	24.1437500000029	27.3624999999956	30.5812499999956	34.4250000000029
6566.03862721683	5108608.84024279	1.45079112894651	13.7812499999927	22.34375	26.3124999999927	33.2187499999927
6683.64375580749	635805.3486797	1.45325914455567	17.1249999999927	21.90625	24.9374999999927
6380.78935123577	765844.66297861	1.30038332313017	4.18749999999272	18.34375	23.84375	30.3749999999927	33.0312499999927
6562.47262751827	4877882.53975536	1.43108027614484	12.7562499999913	18.6312499999985	21.7874999999913	28.5062499999985	35.9437499999913
6849.14298661067	1336833.64703071	1.43909736686826	18.53125	25.46875
6449.59231107481	1685028.06091159	1.03976923730019	22.3499999999985	30.7562499999985	37.9124999999913
6608.9976151965	1481067.32423127	1.30790939110016	14.2125000000015	22.7750000000015	25.8374999999942	28.6500000000015
6479.12477405494	397804.801535081	1.51238137674796	3.28124999999272	12.2187499999927	19.5312499999927	22.65625	25.4374999999927	28.875
6535.07495007691	1479406.09400787	1.25411216949736	4.46874999999272	12.25	30.9062499999927
6364.16511528652	793218.548133004	1.43795933945017	11.7062500000029	20.5187499999956	24.0499999999956
6318.39365150508	322084.096683489	1.16885922221084	3.98124999998981	18.5124999999971	21.8562499999971	25.9499999999898
6863.84204868294	1059828.53433515	1.40972069381929	20.4000000000015	28.3999999999942
6421.92497835901	606794.196655292	1.51295052495042	17.2124999999942	22.8687499999942	26.0249999999942
6489.29895218166	552117.679895627	1.31228418143958	15.5687499999985	21.8499999999985	25.0062499999985	28.1312499999985	29.3499999999913
6689.22205342889	1334335.48731442	1.49857544882082	11.4125000000058	25.2250000000058	27.6937500000058	29.0062500000058	34.6000000000058
6585.36691325843	1851274.29990057	1.44439363248161	1.71875	15.5625	23.53125	35.09375
6572.60261470283	3600256.07792256	1.20456234927119	3.85000000000582	9.56875000000582	17.6312500000058	21.8500000000058	24.2250000000058	26.8187500000058
6561.34668703595	628411.576150783	1.54986928299955	10.9250000000029	19.7375000000029	24.3937500000029
6331.01222949409	164127.789584696	1.50171829336548	19.9187499999971	28.5124999999971	34.1687499999971
6396.7321000543	446078.354819063	1.43627843384841	14.5749999999971	19.2312499999825	22.1062499999971	24.3562499999971	25.8874999999971
6365.67111083554	313377.100802006	0.832862022429659	14.1125000000029	21.0812500000029	32.9875000000029
6802.87232508683	1708029.17416657	1.27502678051931	7.36250000000291	21.5187500000029	26.8312500000029	30.3625000000029	32.8000000000029
6515.70210986981	1903632.00300848	1.38809476363559	2.63749999999709	18.5124999999971	23.5124999999971	27.3249999999971	30.9187499999971
6660.49409938326	1734535.2831125	1.39482508381725	12.3624999999884	19.9562500000029	23.4250000000029	26.7062500000029
6675.29897899157	2949213.71666003	1.40714271917816	18.4499999999971	25.2937499999971	29.2937499999971
6615.20413849665	1862610.92009712	1.43033650932216	14.1875	20.78125	24.0312499999854	30.28125
6515.15355804304	700003.621903136	1.39899921551947	7.43124999999418	11.1499999999942	18.7749999999942	24.3687499999942	27.2437499999942
6859.86515249942	1869985.88453954	1.18151488571276	29.6937500000058	31.9437500000058
6514.42090478095	299936.852855217	0.918148102068795	1.64999999999418	22.7437499999942	27.0249999999942	31.2437500000087
6491.1017430298	195783.511502203	1.38372363164374	6.03750000000582	23.5375000000058	30.2250000000058
6808.91731643227	595124.654547241	1.27370711327303	7.48750000000291	19.9875000000029	24.3312500000029	28.2062500000029	32.2375000000029
6575.6528772444	1231875.63382583	1.11442341656018	30.71875
6439.11787596706	1461486.30629878	1.26610660990593	8.16250000000582	18.6312500000058	22.2250000000058	27.9437500000058
6468.71280650042	1943519.13587378	1.28401440011357	2.29374999999709	13.3874999999971	18.3562500000116	23.5749999999971	28.7624999999971	32.8874999999971
6375.89889956075	1562525.03767644	1.43383947382402	26.7375000000029	31.9562500000029	36.5187500000029
6609.50937252428	1495344.98182995	1.11067646148391	24.28125	33.625
6508.9571884892	1084887.15984932	0.943854499831101	3.00625000000582	12.9437500000058	24.5375000000058	31.6625000000204
6593.70134308039	1719368.90912585	1.49656681025556	29.28125	34.25
6633.11685452965	672451.325461529	1.11355047294542	18.6062499999971	22.8874999999971	28.6687500000116
6690.82476173396	905386.109318621	1.41575378692497	31.6812499999942
6482.92533579505	693002.098779807	1.46394562499636	6.38749999999709	32.4499999999971
5983.53237383022	219515.226919751	1.37412985991244	2.41250000000582	28.8187500000058
7102.58191448233	552313.119486839	0.914760092587886	24.7124999999942	31.4312499999942
6675.28352400342	2111874.99406567	1.49433925426209	5.84375	25.28125
6619.10420060522	1271319.12884552	0.733496051861457	9.23124999999709	17.4499999999971	21.5749999999971	26.5124999999971	31.7624999999971
6654.14604231513	1910735.98009099	1.34768392143445	15.78125	24.5	32.375	36.1875
6508.01805556447	836205.598052238	1.3498750017672	0.600000000005821	12.6937500000058	21.3500000000058	24.2562500000058
6716.89015543871	316697.76569874	1.05101829376077	24.78125	27.34375	36.84375
6402.41559906186	180359.286598556	1.19002807327941	22.1687499999971	25.8874999999971	27.5125000000116	29.3562499999971
6849.92831815703	937840.871480969	1.33789594498879	7.97500000000582	24.5687500000058	28.5375000000058
6804.65465252155	554544.190517351	1.49585363295932	6.625	22.65625	27.46875
6468.15270758831	524928.735374936	1.38313693543838	19.9937499999942	22.8687499999942
6788.67847628844	671032.981126354	1.09184619127197	22.7250000000058	26.2250000000204	32.6312500000058
6636.84060542399	3142418.03716915	1.01505335389047	11.1812500000087	16.7124999999942	18.6187499999942	21.6187499999942	27.6187499999942	30.6187499999942
6612.13884075457	1635736.52267104	1.31150549360955	16.9812500000116	21.4187499999971	25.2000000000116	27.9499999999971	31.6687499999971
6579.40366114022	1405872.55628586	1.37596521279336	21.9000000000087	34.8374999999942
6617.52235451994	2322644.52076059	1.30057899039902	22.6812500000087	25.9312500000087	30.3375000000087
6994.08225573341	1424696.66310299	1.09285820219837	13.5000000000146	22.0937500000146	32.375
6560.33698668763	935254.672321957	1.27103721271996	23.8375000000087	26.6500000000087
6497.72728458076	2772093.15337076	1.44339623467233	12.4250000000175	28.3937500000029	31.5812500000029	34.5500000000175
6501.34543729341	112648.314880978	1.35167281602227	0.92500000000291	9.23750000000291	20.4250000000175	32.3937500000029
6507.82478117262	1450322.78077817	1.42978630533361	29.7687500000175
6730.38600227437	1898458.20654043	1.18750554075937	23.0062500000204	27.7562500000204	34.7562500000204
6637.61218178416	1734784.00436533	1.41726522326341	9.94375000002037	23.5375000000204	24.5062500000204	32.0062500000058	35.7875000000058
6622.92292330459	2973956.50639264	0.945862380367108	35.1812499999942
6575.2918701778	1906772.15274436	1.30432846275939	0.868750000008731	7.80624999999418	21.4624999999942	34.3062499999942
6652.37251058647	3667101.43057165	1.28525510062484	4.96875	6.21875	18.8750000000146	27.5312500000146	29.6875000000146
6821.24906224759	2948674.58953762	1.23431869114143	7.24374999999418	26.4312499999942	30.8999999999942
6328.69447517354	461886.329922957	1.3118285829275	22.2875000000204	27.8812500000058	34.4437500000058
7081.96292516905	1883358.01216366	1.05741786936399	28.7250000000204
6598.51665645163	1385286.54781416	0.852886778594237	17.9125000000058	21.4750000000058	27.5687500000058	30.3500000000058	31.6312500000204	34.1937500000058
6371.36909920885	2442280.0647354	1.0600418495598	5.29375000001164	19.2625000000116	26.0437500000116	30.2000000000116
6686.99336106437	1051886.65068914	1.09713317606676	7.50625000000582	21.1312500000204	23.4437500000204	25.3187500000204	26.7875000000204
6539.06206102008	2727344.38687191	1.35636611921064	15.3562500000116	19.6374999999971	23.9812499999971	31.1687499999971
6524.08488730163	1674136.33903377	1.31409166687198	6.53125	12.4375000000146	16.71875	25.1250000000146
6377.91476359956	1404976.91371483	1.41588647605149	17.7375000000029
6368.63217155119	1687517.0541868	1.35298625634042	19.15625	23.40625	26.5625
6575.24035291527	1499055.69664739	1.42537087690256	18.4187500000116	22.1374999999971	25.4812499999971	31.0749999999971
7189.68621173619	467862.23070291	1.3410166657387	4.95625000000291	19.7375000000029	21.1750000000175	27.8000000000175
6521.76659993978	639917.923002828	1.1900373769232	6.8125	18.90625	23.2500000000146	26.34375	29.375
6489.32950694872	1654069.43381497	1.44392555378149	14.4375000000146	21.2500000000146	24.5937500000146	28.40625	33.2500000000146
6255.67354784301	1371447.57070833	1.27576433883845	18.7312500000116	25.7312499999971	31.8250000000116	36.3249999999971	37.6062500000116
6740.62154370644	893391.677659148	1.34684952510601	11.3375000000087	23.9312499999942	27.3375000000087
6610.14900893702	797781.124656916	1.3674509647919	10.5437499999971	20.7937499999971	25.0750000000116	34.6062499999971
6690.45835490502	368990.365022479	1.50203900697148	10.9437500000204	22.3500000000204	26.6937500000204	30.1937500000204
6641.7571810559	444452.943778572	1.48668961811942	8.38750000001164	20.5125000000116	28.1062500000116	31.2625000000116
6677.16510655183	509664.444935206	1.40894506050468	4.85624999999709	14.0437500000116	25.7625000000116	31.1374999999971
6565.65730793911	2609395.29128076	1.39876078749377	10.6375000000116	22.4812499999971
6489.25468233511	1243084.26902796	1.39020082859519	17.0687500000058	22.8187500000204	27.6000000000058
6524.71400543989	3073341.69083291	1.49217329930395	4.91875000001164	22.5125000000116	26.3562499999971	36.6999999999971
6374.35308734746	1448628.61432073	0.944599760628412	15.3687500000087	21.8687499999942	25.5562500000087	29.1499999999942
6733.33731298427	459280.095485545	1.32234215029521	35.5875000000087
6567.74353976859	1829167.14485579	1.36271255387107	12.6812499999942	21.2437500000087	25.3062500000087	31.0874999999942
6571.59193302872	1732613.56577441	1.45246339426014	4.08125000001746	23.4250000000175	30.4562500000175
6872.27781005933	1279508.36017572	1.08941632756163	28.3750000000146	35.2499999999854
6847.49571702632	1904435.65863566	1.14436485097252	9.06874999999127	24.7250000000058
6768.65837069989	746351.3490994	1.07908238127908	5.81249999998545	26.3437499999854
6815.60469984442	1482509.18132082	1.40332748906702	28.8000000000029	34.8937500000175
6435.67314012872	2383340.03532145	1.24966440750156	9.80000000001746	20.4875000000029	22.3625000000175
6517.16174050568	6027012.91650396	1.42611521139319	7.72500000000582	30.2875000000058
6818.00934430887	1573697.53354442	1.24272397465829	17.6625000000204	24.9749999999913
6427.87819595675	2865664.19382426	1.30483506898644	27.1624999999913	29.6625000000204
6818.75271573729	2534237.16577559	1.12949539863086	28.6625000000058	31.4437500000058
6752.49746179646	2352850.61988102	1.23506300581486	9.56875000000582	20.0062499999913	25.6312500000058
6576.42240218376	4273883.33308946	1.29606353176948	25.4562500000029	34.7062500000175
6809.49580144814	3238682.50745784	1.324766385963	24.2437499999942
6450.18707359591	1583140.04401333	1.40735439927108	37.8500000000058
6494.86982165973	1292411.77919193	1.16544718930535	21.3374999999942	35.2124999999942
6673.03179756953	1136762.65194866	0.968072828711419
6632.02176445391	2256385.84253644	0.739676532925554	14.7250000000058
6518.13537560841	1179350.89907934	1.45476409571893	6.66875000001164	23.6687500000116
6847.72186946473	608093.692744415	1.15333949905463	19.5	28.71875	32.34375
6458.07697286312	567706.668990065	1.08583291650065	18.2062499999884	35.8937499999884
6698.29385823311	754105.663470857	1.39775768294051	14.8312499999884	20.7062499999884	25.7374999999884	27.1437499999884	29.8312499999884
6699.2486223064	4005437.11831571	1.44128559902186	20.5812499999884
6622.02693814259	6532236.98527432	1.31306955640904
6677.92113710332	5445911.4470506	1.33326106909017	6.38125000000582	25.7562500000058
6553.02880660871	2118156.74855878	1.43344505003761	3.8125
7194.88124947556	1566075.8163051	1.31808603676609	19.03125	33.21875
6777.43284010781	565493.859328722	1.07323498641089	35.2374999999884
6572.76653693361	1555106.30518693	1.42798626975977	23.3687499999942	27.0562499999942	30.2125000000233
6454.20619454998	3443871.55377083	1.57218364519255	24
6884.75928652121	687592.529016056	1.38429811825257	32.1749999999884
6557.70190219919	838392.761018241	1.33479443787018	19.78125
6573.87050981523	1047735.87929683	1.3741172704978	24.53125	33.375
6730.99950325209	564359.391479011	1.52457525768356	7.80624999999418	32.3687499999942
6633.74276856093	393154.449609102	1.50224979274974
6736.73637880708	761356.821266114	1.39036746461505	14.8125	20.375	28.9375	31.40625	35.65625
6449.68760494942	343397.278151442	1.38612991844941	25.8937499999884	32.1124999999884
6552.99072257017	1217250.91379425	1.18418838035436	22.9125000000058	25.6937500000058	30.3500000000058
5973.82898516389	578079.14074336	1.09222207620031	16.9812500000116
6600.90884883433	1476886.17537154	1.48390514956878
6361.19719753082	150066.119568537	1.10518443607205	5.60000000000582	19.6000000000058	23.6312500000058	27.6625000000058
6613.49679056317	919370.765970358	1.42693435882973	25.875	33.5625
6606.07165102609	1422314.63414644	1.39661826405552	19.0375000000058	27.1625000000058	38.0062500000058
6594.62377224371	692938.156805194	1.41298420535538	1.29375000001164	9.10625000001164	30.5125000000116
6022.31753999718	1365249.50341807	0.985546239771303	28.9874999999884	38.9562499999884
6633.0635080183	1034738.44802583	1.19373763303992	13.6312500000058	25.1312500000058	26.4749999999767
6904.35650235961	1098031.11886277	1.19923710319171	18.6312500000058	22.7250000000058
6569.06582344735	1035486.80349571	1.38320212801775	22.1187499999942	27.1499999999942	28.9312499999942
6064.96934111701	293115.506556718	1.57937227780135	0.568750000005821
6404.04004079451	482436.345044764	1.34973598240801	23.625
6568.38677537896	549510.029373877	1.36522139227475	25.0750000000116	32.7000000000116
6640.22782966987	1040497.72666184	1.27478000312404	13.1062500000116	31.0750000000116	32.3562500000116
6584.85325864851	1068357.26710876	1.54092405396139	7.01874999998836
6452.23985581408	450801.041904867	1.53497632512307	24.2625000000116	32.3562500000116
6452.18451912348	1416234.24198964	1.41413116093477	16.2999999999593	25.5187499999884	36.7062499999884
6621.37401017762	4018183.18306261	0.900702323611325	9.39999999999418	16.4312499999942	27.5562499999942	37.8687499999942
6627.53960886043	1351563.08146322	1.25045915303584	10.9937499999942	15.8062499999651	18.8999999999942	23.4937499999942	26.6812499999651	30.6812499999942
6513.43604088573	398527.119162816	1.30529724151533	18.6812499999942	23.3062499999942	26.2124999999942	31.9937499999942
6695.3026714274	859732.73637749	0.977805294571829	24.5562499999942
6499.44908540944	1598095.19515803	1.3793528941159	20.2687499999593	31.7062499999884
6328.76530890715	2158539.70736548	1.38850792141737	2.88125000000582	21.6000000000058	25.1937500000058	33.1937500000058
6285.9551162492	4426243.88492473	1.47230763852391	27.2437499999942
6674.31734410105	1012856.40620391	1.44794972296983	19.0437500000116	28.3562499999825
6585.65165302266	1530745.33224391	1.4560416120477	16.2312500000116	22.2625000000116
6299.21069379669	2424832.1990004	1.35276673957406	13.6124999999884	20.0499999999884	32.3937499999884
6698.71186734743	716774.298555876	0.864759298472609	25.4184270097176	27.8246770097176	34.7309270097467
6608.77410721437	2858549.69999311	0.873106295789755	8.60592700971756	20.2621770097467	23.6684270097176	36.3246770097176
6628.86596680803	341808.261769884	1.29796389896837	5.75592700971174	20.5371770097117	25.0371770097117	27.9746770097408	35.1621770097117
6350.85190796291	1753482.07123598	1.34817756836283	3.0559270097292	4.0246770097292	17.5559270097292	27.3059270097292	30.5559270097292
6988.70446973675	1615075.452823	1.25992222474816	13.4871770097234	18.7371770097234	22.0184270097234	27.7059270097525
6690.39831838366	869099.115842447	1.03941938336368	20.8371770097292	27.1809270097292	31.8684270097292	32.6496770097583	37.6496770097292
6566.34210969822	1190501.21451561	1.18406328553765	25.9871770097234	28.8621770097234	34.7684270097234
6341.25526064438	181677.494816285	1.36281744240005	30.3559270097467
6246.13056360194	328042.784862319	1.11418323944157	1.46217700975831	7.8059270097292	11.6184270097583	23.8059270097292	26.8996770097292	30.5871770097583
6534.35184268129	394128.926251092	1.2820477064243	27.437177009735	33.843427009735
6287.6332162687	1422222.34583288	1.27293390811691	5.50592700971174	23.5059270097408	25.9746770097408
6553.81825293157	505448.941784827	1.31485265579569	22.4684270097641	32.843427009735
6573.28236128461	836710.030409728	1.53043103398191	5.68717700976413	17.624677009735
6257.17649335131	1414068.89031201	1.35996892153297
6767.06553644747	537189.237324644	1.116936443547	23.4434270097117	28.1309270097408
6645.30373334438	1857187.53962721	1.29631159522176	10.6621770097117	27.0996770097117	30.7871770097408
6500.17520079267	2344418.42263816	1.43019493547637	20.187177009735	23.968427009735	26.749677009735	29.499677009735
6551.32260948309	3762852.47617089	1.39237729780936	9.26842700975249	30.2371770097234	32.1121770097234	34.4559270097234
6615.96227454226	2796649.1491125	1.29736009382983	21.1934270097117
6517.89122897782	1066746.67244518	1.41922577988717	7.01217700974667	24.4809270097467	27.2309270097176	34.1371770097176
6543.72740071977	3729666.12620358	1.44461744926231	23.687177009735	28.499677009735
6574.53705071084	1677041.78430516	1.28840922382144	16.4246770097525	20.5184270097234	25.7371770097234	39.6121770097525
6300.93293652775	1352823.75349421	1.34477713071831	4.48717700975249	12.4871770097234	21.0184270097234	25.0496770097234	26.9246770097234	30.6434270097234
6299.31836721675	481484.798775679	1.24546209705543	21.0996770097408	25.2246770097117	33.5684270097117
6101.64889134616	167214.023284623	0.711984873218285	16.1371770097176	22.2934270097176	28.7621770097467	32.7309270097176
6851.34896935239	178556.037099574	1.48723171475402	14.8309270097525	25.8309270097525	28.6434270097234	33.8309270097234
6372.03124164341	397603.198282725	1.21015919968254
6740.13203902304	1395444.97576844	1.37459107705636	11.9871770097234	20.7684270097234
6284.7606580606	5485929.27047046	1.44588983141399	1.11842700975831	18.9621770097292	24.2121770097292
6263.83969458126	1234786.58561983	1.47452560322169	3.65592700973502	17.405927009735	26.530927009735	33.905927009735
6252.8537042676	2961729.09125137	1.36944707835423	4.56217700973502	17.905927009735	26.280927009735	30.343427009735
6610.92797526672	747615.32518644	1.52512598568813	19.2871770097117
6494.21996436784	585189.773231416	1.39269183854936	22.2371770097234	24.7059270097234	28.0184270097525	38.2684270097234
6326.91588008627	1672988.39740332	1.4029114565737	1.81842700974084	21.4121770097117	25.3184270097117	28.1309270097117
6204.35826468616	1165269.49941738	1.34320819975469	14.280927009735	31.155927009735
6608.14623786765	4200378.38019521	0.862877082766887	20.7822134496237	27.7822134496528	31.8759634496528
6539.91735009667	1142099.18664034	0.747332226735981
6553.86261944489	1026556.51580697	1.26437100129825	34.3072134496178
6622.79655998093	6352575.72981391	1.46349206532836	3.51971344964113	18.8009634496411	25.9572134496411
6624.1339186359	1099279.73615454	1.42076345273748	18.3947134496411	29.4572134496411
6834.3907147454	1908217.74640208	1.46952031829332	10.1259634496528	20.1884634496528	23.2822134496528
6317.94212167697	735471.231218669	0.989087422837276	11.1947134496586	21.5072134496586	31.6634634496295	34.4447134496295
6554.12225811015	1895362.67043498	1.22925671858057	24.119713449647
6622.90493490376	1172438.38772287	1.28539106189256	4.77596344964695	18.463463449647	22.3384634496178	30.7134634496178
6679.09513301667	3166422.4064429	1.5078547080662	22.6322134496586	29.6322134496586	33.4759634496586
6503.68732327631	1629205.83337824	1.40599097917192	2.11971344964695	23.025963449647
6320.64037596098	1359260.72656812	1.32272829571326	28.5322134496237	29.9384634496528
6353.52396370667	1956378.00398881	1.08420024743254	1.56971344965859	8.60096344962949	25.1947134496295	35.1322134496586
6696.7142009817	1660397.14983174	0.842553699692883	7.73846344961203	11.5509634496411	18.3947134496411	22.5822134496411	30.019713449612	31.8947134496411
6248.84274449663	1289324.29321893	1.22763666161491	19.394713449612	24.707213449612	37.957213449612
6485.96856243466	770135.466907028	0.837148517014461	12.3197134496295	25.2884634496295	30.2259634496586
6633.62744836599	2325831.46775933	1.13776396245616	31.5884634496178	34.2134634496178
6636.46727089267	4858680.94753775	1.40744331649785	11.8134634496237	21.0322134496528	28.1884634496528	30.5009634496237	34.4072134496237
6350.29531534933	761425.533888452	1.25104534330168	1.38221344962949	20.3197134496586	25.5072134496295
6239.89975452962	1186387.95573712	1.00042832834195	28.1947134496586	29.8822134496586
6543.18646336644	1376283.77622692	1.0922008969671	25.7822134496528
6295.27075142247	1185733.76454595	1.33202425087555	25.6697134496062	32.5759634496353
6701.85269066278	2268604.1065125	1.46735141981511	4.54471344963531	13.3259634496353	15.8884634496353	17.2009634496353	20.0447134496353	27.1384634496353	31.3572134496353
6637.9014658589	3627109.03968127	1.5344888756252	2.33221344964113	11.0509634496411	20.8009634496411	28.582213449612
7116.84306797669	1322235.33909801	0.948425953664532	13.7009634496353	28.7947134496062	39.7009634496353
6506.17603382985	298026.374782274	1.02903071166345	19.2447134496178	28.244713449647	30.6509634496178	34.4322134496178
6613.22591836259	685951.885245189	1.39839421490041	5.48846344961203	12.8947134496411	19.4572134496411
6550.06451898068	1220962.28441511	1.30364317954599	16.9697134496528	17.9384634496528	21.7197134496528	24.1884634496528	27.1259634496528	29.4697134496237	34.0947134496528
6311.74525910481	5899182.70552855	1.32917714681791	8.25721344965859	22.2259634496295	25.7572134496586
6499.9387105817	741678.583585195	1.32243225923055	23.7197134496528	31.3134634496237
6472.39599655335	808521.085817663	1.4075112141898	20.1947134496295
6566.30862887151	1049257.497458	1.19798322878015	9.51971344961203	23.3322134496411	29.8322134496411
6296.88667747752	362745.437902849	1.20323232808401
6424.03326818451	2369789.29573928	1.38695999331966	20.9884634496411
6281.80467470983	434868.810531324	1.50208483686786	10.4134634496586	26.3822134496295
6901.36126252647	883413.257077981	1.34540723783076	28.1740890017536
6749.76554638489	760615.666347102	0.993472397567244	36.6240890017652
6618.87308286538	276251.402838123	1.48596321224418	24.1428390017536	27.4553390017536	32.7678390017536
6431.80276667088	361358.666442981	1.30677762638908	23.1928390017711	27.3803390017711	32.6928390017711
6574.60782881269	1789510.50061123	1.45574718788749	4.8928390017536	30.4240890017536
6607.94916262417	2913183.7540795	1.21478259226677	5.31158900176524	18.8115890017652	24.2803390017652
6821.9341948562	1050371.59486655	1.427628809844	23.4240890017536	25.8303390017536
6824.79925258741	1343886.75621922	0.819194099476801	10.6178390017594	26.4928390017594	35.8678390017594
6440.49959979292	287131.679950834	0.940729412417603	18.2115890017594	35.4303390017594
6455.68978057634	293025.769582365	1.13729006410631	20.3678390017885	25.0553390017594
6642.35075146244	2850130.01662113	1.33112319689145	1.4240890017536	19.3928390017536	22.6428390017536	29.6115890017536	32.2365890017536
6639.43970888294	1181595.20011412	1.40245293770041	30.8490890017711
6250.28447374984	920876.405769816	1.1129080429943	4.39908900175942	20.0865890017594	29.9303390017594	32.3053390017594
6176.03532928449	881850.816985509	1.46667484042005	6.37408900176524	18.4365890017652
6269.64483756805	727096.660450661	0.731135895280076	10.8115890017652	22.0303390017652	27.4990890017652
6851.69784635024	478992.14498339	1.32343405956522	6.19283900177106	26.4740890017711	29.6928390017711
6302.56610821227	1793555.6293569	1.43261642154158	25.7303390017769	31.8553390017769
6442.75205975403	702393.950975949	1.50488780787328	4.49908900176524	8.49908900176524	17.2178390017652	24.4678390017652	27.5928390017652	30.3740890017943
6888.86013475729	1049709.64312807	1.46978619158231	23.3053390017594	30.1178390017885
6507.19149089959	962683.803281626	0.762006928183421	7.44908900177688	18.2928390017769	25.4490890017769	38.2615890017769
6308.72240788894	725381.889912	1.25032261114336	19.0365890017711	27.0678390017711	29.6928390017711	35.3490890018002
6634.51138621402	4497356.66065139	1.30869026055674
6373.55299058876	912526.341077752	1.32619820785317	21.2365890017536	26.6428390017536	30.0490890017536
6620.41865644147	911041.451308598	1.26327568778463	4.38033900177106	20.5990890017711	26.7553390017711	33.3178390017711
6456.6667008671	747730.006768514	1.4685384459697	3.74908900176524	6.96783900176524	12.6553390017652	25.9990890017652	28.6553390017652	33.1240890017652
6151.08191497523	612904.774653148	0.972659454322019	4.91783900177688	26.5428390017769	31.8240890017769	38.2615890017769
6987.09952841254	694164.281608452	1.41293970382644	22.9678390017652	30.3428390017652
6647.58813885677	5295698.30443844	1.29971391806994	22.3990890017594	35.3678390017594
6717.01297398226	3058998.17201957	1.19610483194183	5.37408900176524	19.5615890017943	33.2178390017652
6608.75294474143	2401874.72040074	1.4051546704431	24.8240890017769	27.3553390017769	31.1678390017769
6669.19181257615	2349248.12715367	1.45514938983773	16.7735642094922	23.4923142094922	26.6485642095213	29.8360642094922	36.0860642094922
6363.14573271318	1168392.78614064	1.42579541311236	14.1678390017769	20.8865890017769	28.2303390017769
6956.60198025107	242048.025063974	1.31618991561395	25.0803390017536	33.8615890017536
6515.55334518102	2229461.3969521	1.18317371147258	5.08658900175942	16.2428390017594	22.2428390017594	27.5865890017594	30.3678390017594	32.3990890017594	34.7740890017594	36.1178390017594
6429.5216352147	747224.948151547	1.13626070406652	8.21158900175942	24.7428390017594	29.0553390017594	30.7428390017594
6632.36242418839	1735402.97479147	1.40830834963013	2.75533900177106	18.6928390017711	23.0365890018002	25.3490890017711	31.4740890017711
6496.10898178745	1920601.95418217	1.25911771131937	23.2365890017536	27.6428390017536
6510.28606068398	3988780.77911444	1.0342937763271	16.3053390017594	26.9615890017594
6546.47544415068	4615371.064477	1.4078001346925	28.7428390017594	33.5553390017594
6502.13745798862	2342328.98566878	1.23833408123146	0.536589001771063	7.84908900177106	24.2240890017711	25.8803390017711
6732.88148109544	1781675.29362209	1.46874852291334	29.0803390017536
6433.80291854879	1023027.73078087	1.38700559937954	7.21783900176524	19.5615890017652	35.6240890017652
6420.76440473269	644617.589870495	1.44634214161662	8.4865890017536	21.2990890017536	28.2678390017536
6511.86099614882	212258.865653385	1.4459395477364	24.9500000000116	30.2625000000116
6514.34677449348	1187350.91585473	1.59033481053728	20.8500000000058	23.3500000000058	31.8187500000058
6562.39930428767	266378.235772496	1.51049516346384	0.481250000011642	8.26250000001164	21.1375000000116	24.2937500000116	28.3562500000116
6703.37155246626	1165338.18367256	1.31281801238814	20.625	27.90625	32.1562499999709
6695.72243489341	1511539.55244567	1.44545859786527	19.3312500000175	23.6749999999884
6771.46360502181	2860350.70002333	1.48726871361009	4.36874999999418	15.6187499999942	32.6499999999942
6449.46051915418	323031.462233094	0.770029731397208	27.4437500000349	33.0999999999767
7019.02874691469	376283.082873888	1.4451287468731	28.2937499999825	35.7000000000407
6485.60794320565	2601370.95222985	1.27952950557276	10.8374999999651
6690.55341180027	4814699.77607951	1.0899784599715	1.68124999999418	11.1499999999942	18.8687499999651	23.6812499999651	28.1812499999942
6661.61315696545	7607910.34165653	1.24124118111137	4.76874999995925	23.4562499999593	27.4874999999884	31.0499999999593	36.7999999999884
6644.88451662432	3710229.37641133	1.51265791490901	21.8437499999709	24.0937499999709
6675.09942456439	828998.060121265	1.4946949715771	27.625	33.625
6532.44011998203	1323689.49259841	1.25488781622134	24.6312499999767	30.5062499999767
6672.99196903037	1444136.8805668	1.47356981183797	2.4375	10.21875	14.71875	25.40625	27.8125	31.125
6824.05261170469	2744245.21247248	1.17088825774707
6493.16275303158	955620.938543414	1.46022084139969	32.3937499999884
6697.6911910414	887117.432742555	0.694160636795311	22.65625
6921.8851052472	309084.078152497	1.49821761958387	20.9124999999767
6220.60960801611	2303570.39897487	1.44668695965836	25.3562500000116
6830.41684167221	587664.466572391	1.2089799997815	20.6875	25.1875
6460.72093844955	1173139.66282183	1.23504368805594	17.0187499999884
6513.1808212355	1295357.72956977	1.33788014225521	8.68125000002328	18.6187500000815	22.3062500000233	29.6812500000233
6515.3490527327	1623990.5464546	1.14930227945433	18.1500000000815	26.1812500000233	32.0250000000233
6877.84820907109	320462.234383142	1.05422589879382	26.8562500000116	33.8875000000116	37.0125000000116
6377.77647117276	510026.619548748	1.43187762170362	2.76250000001164
6371.49679499786	1029961.43229769	1.32835285803901	19.7625000000116	28.7625000000698
6422.57248702795	344190.175482521	1.33636717083602	18.875	21.3125000000582	23.6875	35.0625
6263.82064384503	1677796.33679936	1.24986861450612	8.40000000002328	34.2437500000233
6865.84287297484	789586.295778642	1.48531724631497	21.7750000000233
6617.61698339324	2790452.10051607	1.40213448302576	19.5687500000349
6643.89211994389	9031944.92777411	1.26004633347364	16.7812500000582	21.0625	30.1250000000582
6240.42727926741	2146010.06044267	0.967524918074158	6.90000000002328	22.2125000000233	33.6812500000233
6570.77949632882	1088938.56999373	1.26302198370267	9.74375000002328
6330.70795640854	2463102.90027009	1.32189970646978	5.01250000001164
6595.18420517346	426308.742251142	0.997143364838403	5.32500000001164	18.6687500000116	25.0750000000116
6634.04901779159	509061.672083145	1.31908466353406	24.0250000000233	30.6812500000233
6577.0980523168	2221837.83867135	0.813646246710744
6309.34424435474	286895.321470153	1.17509268857524	27.1624999999767
6555.48883451409	2403976.82044045	1.36964236729909	12.6937500000349	20.1937500000349	24.7562499999767	27.9437499999767	31.2249999999767
6188.97235483411	1106228.00559509	0.599324907488436	21.5999999999767	25.1312499999767
6367.64224150309	191473.204252361	1.16550426403922	13.4562500000466
6334.21635574548	483464.418793751	1.40914075896484	20.59375
6454.07121643731	1156253.33079122	1.17053428705716	10.9874999999884	23.9874999999884
6757.54117108205	1160148.36912209	0.807515406436104	1.74375000002328	7.77500000002328	17.2750000000233	30.2125000000233
6687.73813180436	938558.340717979	1.27935971754867	2.54375000001164
6303.57409828867	848916.904016864	1.15683423311574	11.4312500000233	19.0562500000233	27.3375000000233	32.9312500000233
7120.97373810872	500458.939535277	0.752876268863917	17.5838946554577	25.4901446554577	35.2713946553995
6286.9223993015	1039386.71541766	0.850754529698224	24.3151446554111	25.4088946554111	28.2213946554111	33.5963946554111	35.1901446554111
6566.20681617674	999370.578262993	0.753997859497221	5.09014465543441	22.4338946554344	29.0901446554344	34.8713946553762	35.9026446553762
6632.80011978988	5149526.92041248	1.37287669993591	3.74639465537621	19.4963946554344	22.7776446553762	27.4338946553762	34.1213946553762
6310.36174707102	1393179.44799543	1.02904256087563	20.0713946553878	27.7901446554461	29.4463946554461	34.7276446554461
6067.97754177439	405153.142977302	1.07840757762349	0.165144655387849	5.47764465538785	10.1651446553878	16.4776446554461	32.1651446554461
6856.82518450216	547191.867406888	0.812767725785151	18.0276446554344	24.5276446553762	27.9963946554344	34.6213946553762
6680.60866080308	2646718.67906929	0.869214655001907	23.4151446553878	31.3838946554461	35.6026446554461	36.9776446554461
6693.02450021638	3647718.43957211	0.88394780843209	1.3651446554577	11.1463946554577	19.9276446553995	27.9276446554577
6662.63628858233	3675273.10961943	1.26863374996279	4.24639465543441	15.5588946553762	30.8713946553762	36.5276446554344
6781.07359992181	1876592.90887587	0.952882429692426	17.890144655481	25.890144655481	29.4213946554228	35.2338946554228
6370.72672595967	2449068.01698824	1.34860837204414	31.2963946554228
6438.54261097479	825831.486446001	1.29575466551997	10.7901446553878	16.4776446554461	21.6963946553878	36.5088946553878
6595.11371350729	3160088.8882539	0.97929913070728	2.22764465544606
6736.01450585349	1610630.18810498	1.52336783066124	12.2276446554461	21.3526446554461	25.5401446554461	33.4151446554461
6574.84983195826	4630992.17586157	1.28513395653757	6.24014465539949	19.8651446553995	21.0838946554577	27.3963946553995
6568.15090168747	1891487.87272428	1.27666007340397	7.14639465539949	11.3026446554577	19.6151446554577	21.2088946553995	27.6463946553995	30.9276446553995
6573.57890682281	1746551.16509803	1.0995856203928	1.21514465537621	13.1838946553762
6806.82150968903	2084122.64600839	1.31927432250146	9.24639465537621	17.1526446553762	21.0901446554344	25.6213946554344
6653.22490127575	3835577.51418803	0.791551965018826	22.3088946554344	26.5901446554344	29.8713946554344
6245.73951627352	1740276.55633024	1.42300134417191	8.85264465538785	18.5401446554461
6948.74691790255	1182700.77239874	1.25949868251333	18.9901446553995	31.1463946553995	35.6463946553995
6233.80484511225	860472.3625699	1.4672140029872	8.20264465542277	20.108894655481	25.640144655481	28.3588946554228
6337.32588585394	243166.258822913	1.4040387783143	7.79014465544606	30.5088946553878
6743.60186438658	2710668.72770574	0.915114597884387	24.8963946554577	36.2401446553995
6810.50096881743	1667741.45853661	1.48071504811923	27.2213946554693	32.9401446554111
6440.77576642852	189643.453784656	1.14391694415241	25.7088946553995	27.3963946554577	28.6776446553995
6300.21281472289	2054035.61966225	0.829276529804175	27.4213946554228	33.358894655481	36.2651446554228
6679.78538994393	520916.1569842	0.924756326124645	11.2213946554111	31.2526446554693
6439.51574603501	256057.293642345	1.26453814417147	21.2338946554228	24.077644655481	26.108894655481
6455.3801979382	468780.401946138	1.40490094421854	1.17139465542277	4.67139465542277	19.2651446554228	24.358894655481	27.0151446554228	31.4838946554228	33.1713946554228	34.5463946554228
6143.66645530227	1107887.07922326	1.38164647566561	9.37764465546934	37.3776446554693
6478.57992942088	755000.032639018	1.28031443247382	6.97139465541113	23.0963946554111	31.5026446554111
6349.31971421896	531510.341657558	0.773589187922136	11.3526446554461	16.6338946554461	21.7276446554461	37.4151446553878
6624.35950396327	870723.928165036	1.45453670746337	18.0276446553762	26.9651446553762	31.6838946553762	37.0901446554344
6592.81279321735	1900796.66959456	1.25609579356974	19.4588946553995	29.0838946554577
6503.10751789297	797401.261350122	1.36829559863391	12.0963946554693	20.3151446554111	24.0026446554111
6575.75440792826	1827777.95765832	1.46159737527544	0.227644655446056	9.41514465544606	15.6963946553878	20.1026446554461	22.9151446553878
6624.09303908889	5425081.03268886	1.46778145463857	18.9026446553762	21.0901446553762	33.8401446554344
6621.78365808308	2141936.48378799	1.10001748664903	5.90625	17.3125	30.1875	36.78125
6551.38943380274	697569.436112963	1.222690401191	20.6312499999767	24.7249999999767	30.2874999999767
6738.22651869007	1312135.50680623	0.941418590516814	7.63124999997672	18.5687499999767	23.9437500000349
6633.95900200695	1564947.14704499	1.34701127469774	8.50624999997672	18.8812499999767	22.8500000000349	28.8812499999767	30.3187499999767
6611.98026585584	2015736.08867244	1.36907169350846	2.81875000003492	9.63124999997672	20.0062499999767	23.8187499999767
6816.7369957056	2874374.27848454	1.27953476113016	17.3375000000815	24.2750000000815	27.3687500000815	33.3687500000233
6626.4661451757	7196051.3534594	1.38213661081038	21.1875	24.875	29.6562500000582
6484.55291803378	720508.481812283	1.38603804983558	9.49375000008149	16.6812500000233	26.4937500000815
6378.30401257345	1796469.94309593	1.40387563417615	6.01250000001164	25.6687500000698
6965.14705856522	2324066.23855238	0.755376566912116	25.6625000000349	27.9437499999767	33.0687499999767
6868.73992669958	2883539.70208387	1.0252745300081	27.375
6605.13982019842	1391243.8420815	1.30053108662248	10.9625000000815	27.5562500000233	34.8062500000233
6615.49418390447	5293518.0472172	1.1764483521773	3.74375000008149	13.1812500000815	24.6812500000815	34.1812500000815
6273.50290556153	2605667.59537279	1.06142650872945	17.2687499999884	23.6437499999884
6650.89358975125	460579.563763838	1.04172024201287	18.78125	30.3125000000582	35.78125
6259.45945091263	2486054.82900098	1.30117221666274	8.44374999997672	29.4437499999767	36.8812500000349	38.3812499999767
6182.75640318818	588008.737211659	1.39491894297542	6.52500000008149	10.4312500000815	20.3062500000233	26.8375000000815
6188.6173586984	268238.482477758	0.793573045274719	26.84375	32.15625
6725.56086692616	1011691.54675733	0.777485139835532	38.0250000000233
6641.19395144614	2973397.74438627	1.35686335007821	25.5999999999767
6699.87761445581	4269666.30181564	1.44312419071471	6.84999999997672	22.6624999999767
6445.41150829152	1552006.60294517	1.12514235608984	32.9562499999884
6628.51860346881	507091.635115485	1.25575095617605	8.59999999997672	19.0375000000349	23.8812499999767	34.6937500000349
6429.28944426392	169212.559062692	1.30782288041955	10.2062499999884	27.3624999999884	32.7062499999884
6486.85945499749	462371.610768317	1.29099056018715	23.0687499999767	25.9124999999767	37.7874999999767
6498.01481651383	309161.578389962	1.28986258591595	8.77500000008149	31.1500000000233	36.4312500000233
6435.41981562211	347054.558684636	1.37164865295798	4.45624999998836	30.7062499999884
6817.99865766084	860034.481010697	1.18215311417224
6250.96874716439	516486.83155782	1.43217268413876	23.1937500000349	32.6312500000349
6575.68380745269	843628.268825267	1.01311031378349
6500.85698473446	788278.299214334	0.986010256440937	9.93125000008149	20.7437500000233	24.1187500000233
6492.6473985876	997720.859394936	1.16887918976459	31.8375000000233	32.8687500000233
6137.9922871804	4321914.95781188	1.38545047862678	10.3062500000233	20.8062500000815	28.1500000000233	30.4000000000233
6243.13774226901	1872277.73268529	1.02370353363224	26.7249999999767
6941.68475022937	3448546.5982393	1.16422024359374	5.55000000004657	17.7374999999884	32.9250000000466	39.1749999999884
6638.36831888211	1778337.53203288	1.30771095566584	24.2937500000116	38.3875000000698
6383.58155743202	751751.451439911	1.51164579517993	11.1312499999767	21.4437499999767	22.8187499999767	30.8499999999767
6289.86158582547	2975121.37792844	1.35948520283623
6616.45067576186	2553806.10764932	1.53036394901953	23.0312500000582	26.3437500000582	32.34375
6353.94457797735	1216115.39502684	1.49841811889668	27.1687500000116	34.8250000000116	35.9187500000116
6623.98176650915	5208635.84970191	1.28710008391765	5.52500000008149	9.08750000002328	30.3687500000815
6586.3064925349	938547.064507429	1.48615053511523	10.1312499999767
6765.41906672324	1176812.98345215	1.19878607179965	25.0812499999884	34.7062499999884
6378.83493953732	1408802.89022752	1.30829266713103	23.7687500000466	27.1125000000466	32.8937499999884	34.6750000000466
6627.88187417918	1236549.26868043	1.30320036453124	4.04375000001164	13.7000000000116	30.9500000000116
6683.14815682405	1572747.5572417	1.17322917542494	25.5562500000233
6629.88562613117	1231610.35159722	1.08574089162246	25.4375000000582
6446.84936991945	1026278.39744291	0.951472938450914	24.4500000000116	31.3562500000116	32.4812500000116
6423.58821047842	1184555.93338133	0.963932478626326	18.4375	25.125
6501.51598537938	1078308.3614656	0.961151736934606	1.83124999998836	24.4250000000466	33.3937499999884
6308.35226115557	628923.099232006	1.3012800811082	21.0625	26.8125	38.96875
6872.08022607768	566771.971595477	1.48324310176523	20.2999999999884	25.7062500000466	36.8937499999884
6652.340671543	2953481.76379376	1.39957432351987	3.30625000002328	17.5562500000815
6618.17150523628	362382.888740487	0.780975466350746	12.3312500000466	34.4562499999884
6550.95752740222	1298886.83142043	0.996113679271976	27.5625	29.75
6516.46081820301	1830856.57228753	1.26695050662412	28.4750000000349	38.2249999999767
6635.02882234952	3643555.91768462	1.15204271708285	8.95624999998836	36.0187499999884
6326.62155484787	4361547.92767763	1.28138522982678	8.72499999997672	17.4124999999767
6356.35328854024	1098204.45018292	1.339556148386	11.6687500000116	28.5437500000698	33.9500000000116
6132.23753934515	1175106.95368755	0.682929598123611	8.39374999998836	27.1750000000466	30.5187500000466
6473.8084982097	954315.039966194	1.35311566377514	19.5	24.25	27.03125
6639.98062181394	2015691.15833489	1.03412635740171	12.1562500000582	29.1562500000582
6387.15198468397	1413179.12730942	1.49330536166832	13.4249999999884
6376.28243688348	2216699.61701055	0.977326593841571	20.8812499999767	29.7562500000349
6440.60139713425	1397360.99540512	1.46532302483149	17.2750000000233	21.1500000000233
6443.32221699464	1728074.2358888	1.35223229562786	10.1187500000233	32.0875000000815
6440.67827687127	2090768.45857928	1.25429621311398	26.34375	29.125
6659.18938421595	4826495.50842493	1.3591088110436	1.25	8.15625	17.5937500000582	26.15625
6627.26656821067	6250704.62221803	0.970173255856508	10.0499999999884	13.0187499999884	22.8937499999884	24.3312500000466	28.5500000000466	37.6749999999884
6565.86048474578	2627666.22196891	1.20079254442004	6.59375	15.8125	20.4375000000582	25.4375	32.4375000000582
6723.48902518874	803724.610249555	1.41714963926366	10.5	19.84375	28.3125
6727.85483881737	2071407.65381914	1.22154717207989	16.5687499999767	28.4125000000349	31.8187500000349
6949.42437834611	2419482.18345054	1.39839863451387	19.375	24.1875	28.09375
6666.88253190779	1930444.39654529	1.42382452108645	19.8625000000466	29.7374999999884
6243.67958844804	4546595.36160475	1.35563100887579	34.0062499999767
7212.8917777928	331953.297925007	1.47756559719234	5.94400465011131	28.0065046501113	32.2565046501695
6750.12877537308	2287817.05486327	1.39541494936761	3.0002546501928	8.8440046501928	23.3440046501928	29.9377546501346	33.5002546501346
6682.15305011915	6459939.09146423	0.987434052884222	23.2502546501346	27.7190046501346	33.7815046501346	35.8752546501346
6590.07743414448	6375411.46119056	1.40782080910764
6687.04839559988	1164692.33918003	1.28700234603648	10.8315046501812	28.7377546501812
6555.06779900236	1324715.95846543	1.27074302648193	21.6877546501346	25.5002546501928
6691.87613404485	689014.960256883	1.44379400432917	3.23775465018116	28.831504650123
6549.34808790007	4591449.86444214	1.23937893687839	1.38775465008803	2.51275465008803	9.23150465008803	36.0752546501462
6561.91607248293	2999460.61986522	1.39983427368569	6.68150465009967	19.9940046501579	24.6502546500997	31.4002546501579
6694.1872452489	743408.071019963	1.2710053465742	15.1565046501928	21.8752546501928
6579.3802124953	455772.695404276	1.04837267718199	4.36900465009967	31.9315046500997
6521.39957610384	1541947.64150256	1.3231488261141	10.3252546501462	18.7002546501462	24.8565046501462	28.7627546501462
6513.45295320906	999455.477815616	1.35792045958701	0.487754650122952	2.05025465012295	25.9252546501812	27.6440046501812	34.6440046501812
6531.79779598852	660264.211060594	1.27141175502923	3.81900465011131	19.0065046501695	23.4127546501695	27.3502546501695	32.3502546501695	36.9440046501113
6585.01708001415	1502726.67784947	1.37906106418493	7.70650465012295	26.394004650123	35.7690046501812
6528.32098907138	568324.369024547	1.18962625682588	24.262754650088	30.700254650088	34.044004650088
6441.68736673459	1036713.67716206	1.35677149494699	14.0440046501462	19.8877546501462	32.1065046501462
6478.36920177922	713820.400578357	1.13287774538499	7.38775465014623	19.825254650088	25.325254650088	26.575254650088	31.1377546501462
6183.79598961021	209109.806599314	1.38782062574352	6.83150465012295	22.8315046501812	35.612754650123
6606.98389473372	768694.056682737	1.27333998788637	3.81900465016952	19.0690046501113	28.2565046501113	31.1315046501695
6232.55897041744	265453.770408621	1.02498791906988	3.56275465013459	20.1877546501928	23.5627546501928	34.0002546501346
6960.84928631865	1490349.87235036	1.11057940215125	22.7627546501462	34.794004650088
6455.57334019831	357910.22846255	1.43131102217652	1.98150465014623	14.5127546501462	31.2627546501462
6722.1908190537	1275106.92069802	1.39495697486624	27.0565046501579
6564.37934986262	1278582.28809435	1.34585426431733	18.5252546501579	21.3690046500997	26.1815046500997	29.3377546501579	32.6190046500997
6645.51118573937	690081.741009531	1.41111423014084	25.0690046501113
6620.53808303363	895334.895537448	1.04272374510826	16.7190046501346	25.5627546501928	32.4690046501928
6607.84007200962	772765.849119861	1.42540056904427	20.831504650123
6863.62805655214	522436.937788921	1.44457139520534	10.9190046501462	23.887754650088	34.1065046501462
6621.74608955768	1887752.70648163	1.43642974670738	21.2127546501579	31.4315046501579
6623.21572198242	1757877.70321262	1.13277789692132	15.7127546501579	28.1190046500997
6318.86362216158	377441.287728738	1.27820677331887	3.61900465009967	4.68150465009967	6.43150465009967	20.0252546500997
6676.90455732015	965709.270811488	1.52651556483515	17.6940046501113	31.2877546501695	32.7252546501113
6893.59912601222	3123643.87508871	1.18641517541406	18.5002546501346	23.2815046501346	31.9377546501346	35.3752546501928
6897.87894136253	836374.794906126	1.47121721181975	7.38150465011131	19.1315046501113	27.3502546501695
6334.67755358396	603994.53964281	1.45859131577431	6.06900465011131	23.6002546501695	25.4127546501113	28.4127546501113
6484.26154327935	536569.544586866	1.46541183151904	0.894004650181159	4.83150465018116	14.0190046501812	26.144004650123	27.1440046501812	37.4252546501812
6870.15659415228	1030010.17978556	1.23360159266309	32.200254650088
6249.8828581733	2794004.27641445	1.17961064927153	25.4815046501462	28.731504650088
6194.66714793253	1057059.48641237	0.974945850215075	9.56900465016952	34.5377546501113
6310.67116713192	3000793.68560222	0.986193385598854	17.1752546501812	31.050254650123
6251.91314832115	2169193.56473455	1.15966651138683	9.05650465015788	25.1815046501579	27.4940046500997	29.5565046500997	33.4315046500997
6613.02457920284	892593.451527643	1.44850034216846	7.26900465012295	18.675254650123
6502.67004996738	813573.292877889	1.38171751597824	34.550254650123	35.987754650123
6330.06411941086	1930731.54885178	1.32076722949308	22.075254650088
6682.39465899473	1065911.37438687	1.3751712462189
6554.64902973833	1712900.32028851	1.28126333902128	9.60025465011131	19.1940046501695	25.3815046501695	32.5377546501113
6254.03509567123	4130534.0791855	1.10610140261895	0.925254650122952
6671.67495696759	673897.128692546	1.47790121818248	32.1502546500997	37.5252546501579
6500.05588915539	2199945.03070364	1.43011298491866	11.956504650123	18.612754650123
6500.17663188486	2676590.94965676	1.40773161304599	29.450254650088	34.325254650088
6490.95566129759	1468675.48362462	1.22908991379076	2.66900465008803	27.512754650088
6876.23767534885	1063475.89939643	1.47394043210403	27.8690046500997	38.7127546500997
6556.38693479173	703984.649749705	1.37714616708319	11.269004650123	17.112754650123	22.675254650123	29.706504650123
6692.10558495998	1378704.89292407	1.39200381941625	4.8440046501928	14.8440046501928	19.6877546501928	24.0627546501928	29.6877546501928
6633.71868842462	637905.526236778	1.33030272111109	22.1627546501695	25.2877546501695
6865.79785339099	1404908.0358972	1.44933102773169
6931.53440282019	910205.969434788	1.19088270936039	21.6190046501579	28.8690046501579	33.3377546501579
6518.3513861744	3559757.71667828	1.24013002215713	35.9315046500997	36.9940046500997
6622.97767138193	1205917.09393546	1.19552705920836	8.63150465011131	16.9752546501113	21.0065046501113	28.1002546501695	33.3502546501695
7154.20300662768	318613.720338809	1.43597254646641
6866.11924169552	1507347.24958639	1.48324958726497	6.11875000002328	7.77499999996508	19.8375000000233	28.3687499999651
6688.32774693104	3027700.68938479	1.43995878816732	32.21875
6692.28921199584	2886174.26002009	1.22842097216343	11.9500000000116	21.9812500000116	29.9187499999534
6879.34171386246	1295104.45916442	1.32836939706973	29.8874999999534	34.0437499999534
6632.76459417719	1078235.47562662	1.52294838058296	15.3999999999651
6505.97881535041	729443.563466733	1.35707614556908	20.0374999999767	25.0062499999767	28.3499999999767	35.5687499999767
6698.13014729632	1561129.72211138	1.38045990609584	22.6249999999418	26.0312499999418
7333.15677284812	3006385.65672097	1.40152577051857	17.4000000000233	19.4312500000233	22.6499999999651	25.1499999999651	34.7750000000233
6801.13021412493	1661698.71956385	1.22563543618247	22.7999999999302	26.6437499999884	32.3937499999884
6759.8115755319	3103263.67069774	1.32238486116117	25.625
6745.54372944406	960920.578866097	1.12051996344191	6.19374999991851	7.94374999991851	11.9749999999767	27.5062499999767	39.9437499999185
6563.51947791002	2704876.05673311	1.39883031719147	16.2312499999534	21.2937500000116	28.4499999999534	35.2625000000116
7107.34859667474	393795.72598319	0.883452059984774	22.0437500000116	31.6999999999534	38.7624999999534
6809.04049900129	1064475.44994127	1.38074419753529	24.9500000000116	31.1999999999534
6500.09670184894	1396743.02206082	1.42403163362342	26.96875
6933.28791450649	947307.123235863	1.05548345716686	25.2255591230933
6556.92029403707	875826.283471709	1.39613738350101	22.7630591231282	25.88805912307	29.79430912307
6613.56523931864	2598891.46834222	1.28071166074884	25.91930912307	28.3568091231282
6441.4307647938	598502.479009541	1.34748868550635	2.86930912313983	9.33805912313983	18.6818091230816	22.5255591230816	26.4005591230816
6624.25622369982	1040650.89576287	1.54250508568654	11.1255591231165	24.2505591231165	31.9068091231165
6610.80549750982	2021453.09736631	1.2549215518791	25.1568091231165	32.4068091231165	37.1255591231165
6621.03935008462	1303955.19482996	1.37715502256198	0.56930912315147	11.3193091230933	22.4130591231515	28.4130591230933
6126.11368309693	1447466.11848857	1.43924734087709	9.49430912308162	15.1505591230816	18.4630591230816	20.2130591231398	24.8068091230816
6874.87822521871	980830.942911389	1.1594570647033	18.0630591231165	26.9068091231165	29.7818091231165	31.4068091231165	35.7818091231165	39.6880591231165
6726.16090399034	2949512.26297569	1.44026584906389	23.7255591231515	24.8193091231515	26.4130591230933	29.1005591231515
6715.89378871223	2293692.72443821	0.917912423167915	4.03180912311655	14.9068091231165	25.4693091231748
6692.64117018658	2631968.62342556	1.52139360349178	15.6255591231748	21.7193091231165	33.2505591231748
6304.87145848967	813056.15323175	1.1008911226538	1.56305912311655	9.46930912317475	13.6568091231748	26.5005591231748	34.0943091231165
6676.65091988487	1578246.83058441	1.28416859311406	13.4943091230816	23.9943091231398	29.4943091231398
6221.19864852752	1892254.41223243	1.03558131072875	2.2693091231049	34.9255591231049
6420.75324064876	1623665.43427594	1.24359759072547	3.1755591231049	20.3005591231049	26.8318091231631	35.7068091231631
6608.21307719286	851318.80797332	1.02993663832801	8.07555912312819	19.54430912307	22.91930912307	26.23180912307	30.16930912307	34.41930912307
6739.53319118417	1169167.0997559	0.777901378894178	24.2443091230816	30.6818091230816	33.7130591230816	34.9005591231398
6696.19170880518	314248.840223059	0.774011175803453	17.70055912307	22.5755591231282	34.91930912307	37.01305912307
6372.20568213995	2311800.97279798	1.19931204247419	5.60055912309326	19.1318091230933	23.6318091230933	25.5380591230933
6660.47392157979	1582622.64249969	1.04384797814994	33.5193091231631
6491.45574685919	1433062.6489438	1.43358842446736	8.93180912308162	18.8693091231398	25.9943091230816	29.3068091230816
6695.52245016229	6098620.00232926	1.4898039972321	13.6568091231165	15.6880591231165	27.9068091231165	29.2818091231165	30.9068091231165
6637.47336745198	1833889.29224301	1.37944088337333	13.2755591231398
6504.03458782394	1711062.3546869	1.33315412321929	17.1505591230816	18.4630591230816	23.2130591230816	30.7755591230816
6369.08499059387	2335845.02567524	1.21682810219137	23.3068091231398
6479.2610101525	3561656.70026633	1.45777417802107	9.75680912309326	21.3193091230933	29.2568091230933	33.4130591230933
6804.32054946798	892768.888904945	1.50976331709198	8.85055912315147	15.9130591230933	20.4755591230933	23.9130591231515	26.7255591230933	31.8193091230933
6493.25313871309	1045014.84287615	1.29543494381374	25.1880591231165	28.0630591231165	33.5318091231748
6493.85412879611	1734202.05630424	1.07542968138466	5.03180912311655	17.8130591231165	19.6880591231748	23.4068091231165
6622.61146480694	692142.682250194	1.52388028684439	3.54430912312819	4.95055912312819	17.2318091231282	23.54430912307	26.91930912307
6741.77729893077	1080097.87606799	1.05235629819753	7.48805912316311	18.0505591231631	25.6443091231631	28.1130591231631	29.4255591231049	33.6130591231049
6748.91787584971	769363.730564948	1.35730958601528	16.9005591231398	26.4005591231398	31.2443091230816	32.5880591231398
6523.42956790581	2446195.04295498	1.30098455037462	19.1693091231282	23.82555912307	30.48180912307
6382.68585877176	5137108.45163716	1.46533852833266	16.1005591230933	35.7880591231515
6492.30184762812	898562.537981818	1.39707262553781	6.30680912308162	12.5880591231398	32.1505591231398
6813.69039063933	1518312.24204288	1.10465939907098	2.125	6.75	20.71875	34.5937500000582	36.96875
6758.41111810554	571293.299032003	1.18299626251362	22.2874999999767	26.5374999999767	29.3187499999767
6818.98196839256	698685.577998162	1.24994787767184	2.54999999998836	29.6437499999884	32.1750000000466
6618.52959704771	560441.677056825	1.19453296124311	8.70624999998836	17.3937499999884	24.7062499999884	38.3937499999884
6689.47133471554	726410.185163806	0.688770943044934	24.6187500000233	27.7125000000233	30.9937500000233	35.5250000000233	37.2437500000815
6483.14716003498	2067484.54822534	1.35515191224816	21	23.375	30.8750000000582
6596.54623633172	1060361.87668122	1.4796998197895	24.375
6683.57951736182	456267.345772206	1.29034058720603	29.5812499999884	31.3312499999884	35.0812500000466	37.3624999999884
6782.55629570935	332632.014781392	1.36231348327517	27.0062499999767	32.7250000000349	37.3499999999767
6545.31030576465	891286.4101593	1.10445418656973	20.0999999999767	29.7562500000349	30.9124999999767	34.4124999999767	39.4750000000349
6746.47562129385	938876.714146559	0.793967155886884	24.2312500000116	28.4812500000116	31.1375000000116
6253.82891183598	757794.324730134	0.857148740150666	1.57500000006985	11.6062500000698	25.8250000000698	27.1687500000116	29.5125000000116	33.4500000000116	39.7625000000698
6571.50600832795	107389.4731641	1.19351539924026	11.4000000000815	14.8062500000233	21.1500000000815
6562.44493804268	1359737.05495282	1.52313890595577
6344.35659561963	2236476.22892992	1.45462057417052	14.5250000000815	22.1812500000233	24.5562500000815	26.4312500000233	30.5875000000233	33.3375000000233	34.6500000000233
6666.33238919542	1035621.54689111	1.2576452502616	10.8624999999884	19.4874999999884	21.7999999999884	25.0187499999884	34.7687499999884
6869.36555918493	278044.192030348	1.19966852952599	16.9187500000116	20.9500000000698	22.5125000000116	30.1687500000698	32.5125000000116	38.0125000000698
6513.44664372701	1677938.05397383	1.47527496221775	23.8312500000466	26.6437500000466	34.1125000000466	35.4249999999884	36.7062499999884
6376.55353210271	2707166.49816044	1.40466108145586	7.72499999997672	12.9437499999767	25.5062499999767	33.4124999999767
6556.37920045516	4351806.35134097	1.3403137606121	4.63750000001164	22.5125000000116	34.3250000000116
6945.98528966033	403803.668861976	1.51259447720989	16.6500000000815	24.5250000000233	37.3687500000233
6575.71497528039	3047911.91633123	0.801395291406716	21.3250000000116	30.1062500000698	33.6375000000116
6530.82306943053	4196256.35791352	1.18753167039028	6.55000000004657	8.23750000004657	25.3937499999884	26.5499999999884	28.3000000000466	32.4249999999884
6206.12961267573	1404071.79223652	1.31043490138794	17.2874999999767	21.5062499999767	34.0374999999767
7179.80368657678	1325944.44550239	0.960288209636904	9.51250000006985	21.5750000000116	27.7625000000116	30.1375000000698
6789.25409364387	210860.507049745	1.08254323533932	24.625	26.53125	27.84375
6736.46437142826	341501.00264253	1.34742972800213	3.66875000001164	14.7937500000116	19.9187500000116	26.1687500000116
6821.50447643095	787768.171483476	1.30644272238183	14.9249999999884	34.7687500000466	37.8625000000466
6821.00091726473	2021984.75018902	1.40719413774142	28.7999999999884	29.9249999999884	32.2687499999884	34.2062499999884
6586.74997628032	2503555.81921242	1.2907170175136	19.8312499999884	23.3624999999884	25.6124999999884	29.4562499999884
6531.93442749048	3116038.12201867	1.36039929275346	21.2000000000116	27.8562500000698	31.1687500000698
6739.10723466414	823344.059259504	1.37290196474522	24.1124999999884	26.8937499999884	29.4562499999884
6507.70154606797	7018161.43944616	1.32428268974157	18.1375000000698	21.2000000000698	30.9187500000698
6241.89697074506	1313881.96845291	1.03809193263759	12.5187499999884	20.6749999999884	21.5187499999884
6543.19501863694	225193.588882784	0.73879546299917	7.41249999997672	23.9750000000349	28.7250000000349	35.3499999999767
6549.94003215449	2390005.27869244	0.740467703132241	13.0812499999884	36.2999999999884
6590.31037360335	1315526.89222242	0.930381867197688	21.6062499999534	33.4187500000116
6624.30972115626	5247373.86311516	1.14528004427737
6681.9697806286	5230856.1236077	1.05885070442099	22.2937500000116	29.2312500000116
6305.40959105427	899613.452081297	1.44041640397814	21.9500000000116	25.5437499999534	26.9812500000116	29.0125000000116
7066.39379559871	1605220.26939765	1.40264472152959	9.25624999997672	16.8187499999767	24.6937499999767	28.0687499999767
6500.35392575258	637012.768703452	1.27909299411527	20.4625000000233	25.1812500000233
6385.18654704348	2718365.42290255	1.27937440819974	15.3125	24.9374999999418	30.09375	34.28125
6882.27835275577	1876063.23174623	1.10329835610367	22.1687500000116	24.9500000000116	28.9187499999534
6627.16335729343	2313200.16616931	1.52633290527203	23.8749999999418	30.25
6924.84243936646	1106919.25584475	1.48804856718881	24.2687499999884	27.5812499999884
6672.24281634147	3523301.99926121	1.43648050683384	24.3687500000233	26.9937500000233
6661.53130048437	4247367.01539239	1.35432045140657	1.51250000001164
6443.79544841021	779000.685917503	1.55942542483895	21.3437499999418	23.5
6881.77265812969	508914.527841665	1.50810929430465	22.2749999999651	34.3062500000233
6417.29550197983	1432973.64165718	1.32986612463303	24.0812499999302
6575.41829216539	775085.592042906	1.36259391575769	14.6187500000233	30.3062500000815
6847.24499471191	686572.670552245	1.43904797996741	31.3250000000116
7117.54223664571	1251608.84210588	1.39631095944998	21.8999999999651	25.1499999999651
6666.308175458	3456490.74224057	1.136357414923	23.2374999999302	26.6124999999302
6756.66821271364	2418602.64243147	1.21115450405481	19.4500000000116
6596.77719697903	5475982.17203579	1.32668478143092	23.5937499999418	29.5312500000582
6572.49958166017	1017896.37326915	1.4465430857233	23.8437500000582	27.71875	31.6562500000582
5869.22405775321	431086.137738891	0.621147847517363	14.6125000000466
6543.74933662153	1161897.4830135	1.31194800616161
6516.43267519234	1869037.42933501	1.46883695012265	5.01249999995343	21.9500000000116	25.9187500000116	29.3250000000116	34.2937500000116
6570.83254024617	6668960.30091978	1.50305324680131	17.1250000000582
6434.11642709077	1460240.90225658	1.26943388278329	1.46249999996508
