# Supplementary material for: Millisecond-Scale Motor Encoding in a Cortical Vocal Area
Source: PLoS Biol. 2014 Dec 9;12(12):e1002018. doi: 10.1371/journal.pbio.1002018 (PMC4260785; doi:10.1371/journal.pbio.1002018)
Supplement: Data S2 — Spike timings and acoustic measurements for all cases. All spike timing and acoustic data analyzed in this manuscript are provided in .csv files, which each contain data from one single-unit or multiunit case. Rows represent the multiple renditions of a song syllable. The first three columns contain the acoustic parameters of pitch, amplitude, and spectral entropy, quantified for each rendition. The following columns present spike timings, which are referenced to the beginning of the premotor window. (ZIP) [file pbio.1002018.s004.zip › MU_69.csv]

pitch	amplitude	spectral_entropy	spikes_1	spikes_2	spikes_3	spikes_4	spikes_5	spikes_6	spikes_7
7054.97085947315	3168880.7466974	1.37446168794887	9.46875	25.03125	35.75
6805.18060225801	5956849.48616741	1.52942616423927	3.41250000000036
6612.7910166385	1757970.52874553	1.46834411973254	19.53125
6821.34125764664	1810092.3095955	1.39858593353792	9.43124999999964	23.3062499999996
6943.62974542889	6529540.1753	1.24821905456822	24.6687500000007
6690.49052085253	6170457.49437792	1.38764584874693	32.7124999999996	39.3062499999996
6716.01611049001	7601159.48867627	1.40461611004166
6680.36686096844	3304439.31332297	1.26424624523771
6990.78959565748	1741939.93511984	1.55281152584281	24.875	34.40625
6696.37499392932	797643.090638987	1.23147398775008	27.2375000000029
6824.36117899372	2236798.61523918	1.32909013716443
6755.44194787566	2325116.6855364	0.727463096806387	6.57500000000437	23.2625000000007	37.6687500000007
6728.74700904878	1305264.91810209	1.4888211755999	1.13750000000073
6790.31749411663	6705571.53141583	1.4347633742431
6516.64547515204	1059513.13709683	1.33411235240628	9.35625000000073	26.5437500000007	29.2000000000007
6799.7895869489	4843820.18850335	1.26694161618843	25.4812500000007	37.9812500000044
6506.56494706382	1680041.58543158	1.39275217567894
6612.35370793856	2425347.54173287	0.997307507315005	1.92499999999927
6817.90189857165	664038.837711631	1.32564065341212	23.3125
6726.23894870109	2258646.28412536	1.37805701933586
6879.87899931112	5678621.60418676	1.33725622780618	24.15625
6636.56515131029	1817577.24044713	1.23701712935244	0.737499999999272	36.6437499999993	38.2062499999993
6704.92566634718	3579458.83345264	1.29506307488379	29	39.03125
6713.57187175531	2947166.46501976	1.33829053681102	6.63750000000073	23.1062500000007	28.0750000000007	29.5750000000007
6681.0803741767	1067074.65571926	1.52282758352607	22.3625000000029	33.4249999999993
6510.31208705242	2668190.80877461	1.42216390001283
6801.44002067268	1357334.57089575	1.50970685881026
6862.47513610515	649881.974514903	1.16736780904368	3.28750000000218	31.7562500000022
6310.02873768291	2294449.78510523	1.35030906629585
6253.83814264119	440823.731012254	0.779838912550607
6749.69427617316	887075.39687934	1.34645615965797	30.2750000000015
6865.91097713301	1656455.83546157	0.854187969052248	34.9875000000029
6765.53715844976	3940621.91605144	1.32755102714883
6606.26831922704	3872928.76419108	1.51143804476019	1.44374999999854	6.81874999999854
6810.54855876134	3886322.11412229	1.40842225580788
6809.28828657	4012820.72471241	1.33446842920365
6701.23695184578	1605444.19939804	1.47741966913751	27.4312499999942
6829.18697580028	5680027.71821337	1.4951486152214	4.13124999999854	21.0687500000058
6771.38627937575	2370159.11846626	1.48093944515238	9.24375000000146
6736.99833184324	2262278.95790308	1.44181418262071
6751.0964251332	3059562.07329481	0.944226122613378	4.92500000000291
6622.23620822753	1344164.98130662	0.747155383908091
6500.22372275318	1708606.24811336	1.39486015649645	7.67500000000291	27.7687500000029	37.9249999999956
6404.67576799276	747292.655503017	1.46754457639898	26.6437500000029	30.0187500000029
6765.59740180563	3863788.13035164	1.43966828227997	29.1562499999927	35.25
6546.53813938594	1684936.01053367	1.50381864279526	28.4937499999942
6765.29342706147	2693968.20145947	1.32322694062266	24.7624999999971	27.6374999999971
6466.94550406363	1392159.44428867	1.47382433885269	5.03749999999854
7064.09528194531	2936088.58772838	1.39488941804031	26.1687499999971	28.3875000000044
6497.29187944326	7469202.30518671	1.23900757323903	26.96875
6685.21069306662	2064864.78543022	1.43504561340906	23.1187500000015	26.6187500000015
6820.68873753945	608498.485134367	1.30140398028119	34.2062500000029
6562.12768066787	1113397.56508319	1.34625888781963
6626.50944034211	1591739.23993482	1.36739098289616	22.0562500000087
6636.95430082039	2704126.16494348	1.38881242120167	28.2312500000044	33.3875000000044
6824.98806933074	3431711.42584586	1.38939343763943	14.5375000000058	23.8187500000058
6691.12191874705	5023797.10935064	0.734361742458393
6506.32441285057	5121733.17245525	1.26993608562824
6449.17486802995	4673907.99833506	1.35156585347519
6810.16043369832	3077999.63376151	1.44277217516181	2.125	26.2187499999854
6748.55508744381	2045759.62172402	1.41368401130246	8.73750000000291	22.2375000000029
6742.07692585587	2530278.75638809	1.4772154788255	26.9187499999971	29.9499999999971
6788.1841392514	2956209.14420353	1.31707045706736	23.1625000000058	27.0375000000058	29.2562499999913	34.8500000000058	35.7875000000058
6705.89863609368	3319009.24999249	1.48838348212388	0.349999999991269	3.47499999999127	22.2250000000058	30.7875000000058	33.2875000000058
6613.29774569831	6650022.78515237	1.45350016687112	23.4875000000029
6693.96239516066	2643970.02225884	1.41591055615846	2.74374999999418	29.0249999999796
6562.64911613713	4894391.38379309	1.49799309470812	18.9375	22.25	34.0312499999854	37.84375
6782.21791993433	7337070.12053625	1.58087910854903	25.2624999999971
6404.79674027086	449444.139756027	1.29181318756638	33.7375000000029
6783.44485301213	1172204.82309996	1.45798642101106	0.962499999979627	33.8374999999942	38.5874999999942
6706.25741762333	3338383.24813791	1.37687801168092	26.7124999999796
6744.42496511202	2805560.08819411	1.40638393739202	1.0625	21.71875	25.5
6764.5307241488	2098574.32754119	1.23385754125543
6687.57969570591	1644776.88080491	1.23821000446682	25.9312499999942	31.5874999999942
6559.73958603268	1498329.08110464	1.29184467487965	28.8812500000058	38.3812500000058
6551.27729394555	2104220.28553832	1.197716862977	25.7624999999971
6441.26065207116	4497765.89387538	1.03721816463024	1.72500000000582	31.2250000000058
7066.24192556735	1005865.60044693	1.335593758101
6810.74585946045	3328997.01018003	1.34059989655104	1.14999999997963	33.1812499999942	35.8687499999796	38.5874999999942
6623.10939474909	2705693.70745947	1.40038470166534	16.0999999999913	29.3812500000058
6612.24002583041	1105599.18016127	1.49456296122633	12.6187499999942	22.3374999999942
6372.20357559371	2110348.34295539	1.4937266527947	19.3874999999825	25.1374999999971	34.1374999999971	36.2312499999971	39.1374999999825
6475.58204252817	4255976.99339207	1.359776314546	1.44375000000582	27.0687499999913	28.5062500000058	32.1937500000058	36.7250000000058
6945.22597621319	1933630.32236588	1.1929428480182	28.1499999999942	34.8062499999942
6804.56128209059	3620031.68365367	1.27066579705952	17.4750000000058	34.8812499999913
6520.17824415535	2915388.71242052	1.20764272498379	30.8812500000058	35.3812499999913
6303.01111768301	413108.050368393	1.41271847596	34.3374999999796
6499.9900838835	899880.635583178	1.35048316548873
6871.14730096551	493328.59834195	0.794013719337706	3.88125000000582	20.0687500000058
6637.05057152459	396530.594907055	1.29378841804289	7.33125000000291	27.6749999999884	33.2375000000029	37.9562500000029
6691.03513247024	3727829.57616288	1.49537079668359	3.9375	37.21875
6576.86117822007	4117506.39460003	1.42400798138092	2.8125	3.90624999998545	14.3124999999854
6610.137947271	1480460.47053806	1.3408829553192	3.85000000000582	36.2562500000058
6827.96626266981	5770126.37707007	1.4391695408304	26.1875
6577.67771732114	3792757.30231488	1.46377940342529	33.0312499999854	35
6687.59239020888	2751701.81419191	1.22309454759655	1.39999999999418	4.39999999999418	28.6187499999942
6758.41229834226	1913150.38503593	1.46715149040147	24.9187499999825
6469.64468810736	1189646.13460184	1.21045592161982	32.9125000000058
6442.45191515256	2156962.04724634	1.27814308832955	0.67500000000291	22.6749999999884	26.2062500000029	38.2999999999884
6828.34936034882	7927577.00860622	1.0721220284386	23.3312500000029	27.1750000000029	29.3624999999884	35.7062499999884
6627.11534068235	2426343.58561725	1.14354795342866	29.8937500000029
6730.60775385463	2241233.18422844	0.779407289003905
6735.65885330616	1722611.66787446	1.29608975985513	20.4562500000029	24.1437500000029	32.8000000000029
6447.50607365781	1659094.16489365	0.966756968372233	23.2249999999913	30.1625000000058	39.5374999999913
6787.859357168	4072442.08805947	1.04392599742521	26.5062500000058
6735.09990723214	6586277.54372132	1.49153144678376	25.2937499999825	32.6687499999971	36.9499999999825
6481.19733285888	2865668.96870864	1.32179665869202	7.76874999998836	32.1125000000029
6314.12421966721	1333979.07203756	1.42801990690676	4.04374999999709	26.1687499999825
6991.12178194933	2598944.46409872	1.51702314739288	27.5687499999913
6808.34067567928	5663782.86860769	1.53139760357527	25.3374999999796	35.8374999999942
6576.93081910946	2615064.6663217	1.19850147768918	34.1624999999913
5884.45909900694	170153.899538536	0.711735017511887	4.48124999998254
6780.77640273994	6948802.82544109	1.02427946694389	22.3562499999971	25.8562499999971	34.5437499999971
6371.38896426361	2061766.11038344	1.50202144733296	20.7937499999971	24.0749999999971	27.4187499999971	28.5124999999971
6484.24576065419	5154734.99390331	1.18979882230252	29.2124999999942	34.0249999999942
6999.63815254307	1255085.16633788	1.57437442482971	22.1687499999825	26.0437499999971	27.0749999999825	35.8874999999971
6618.77261436724	1496788.02721089	1.52569185443881	30.5999999999913
6790.60274294893	813166.2044062	1.45401534605942	35.9875000000029
6627.38314402471	3601644.30740382	1.11119685590971	0.88749999999709	29.1062499999825	38.3249999999825
6553.0288511438	5826842.16181704	1.3685251816161	6.46249999999418	35.7437499999796
6389.59518812294	1910201.67658002	1.26295504596201	23.7749999999942	34.9624999999942
6756.3883995892	9140412.10255793	0.853577650809985	27.1374999999971	36.1999999999971
6754.12049327029	5480004.97587603	1.51837306856102	26.3125	35.03125	37.84375
6316.88170533668	1950999.70158246	1.44323556303737	0.875	27.03125	30.4374999999854
6274.00614789296	1117097.59999343	1.45008744132105	23.2437499999796
6760.76264628093	8031757.62022041	1.31806830336198	18.0647262168059	36.4709762168059	38.0334762168059
6819.46589943965	8209134.49831937	1.22682731870271	32.7897262168117
6749.67984751074	1457385.62254028	1.34904972593156	11.7022262167884	22.3584762167884
6935.40139369744	1755952.25603687	0.987560031231926	2.58972621680005	27.3084762168	32.4959762168
6723.00101020833	7822530.97200219	1.48441361176461	24.7522262168059
6557.99449886268	922658.496332712	1.45214056745472	10.8584762167884	25.0459762167884
6737.70271726396	7082898.68691087	1.41304956220807	20.2897262168117
7101.10375007524	3878943.83736529	1.33433766031596	27.4897262167651	30.0522262167942
6443.14232926971	2305939.74120139	1.47773363305253	24.8647262167942	38.8959762167942
6443.79378220187	1587357.18957461	1.51682865272146	5.45847621679422	21.9897262167651	30.1772262167942
6797.10735883827	6554851.11734128	1.48910447554914	23.6647262168117	34.3834762168117	34.9147262167826	39.5709762168117
6685.63655183009	6442554.33465134	1.41418194245561	10.8709762168
6512.64609178021	7657197.82705932	1.28281687906663	24.9647262168	28.6834762168	30.0272262168	33.9022262167709
6295.51884270607	815726.131710702	0.96132779264804	1.94597621681169	35.6334762168117
6684.77328878314	4529892.25727957	1.36783538172999	0.952226216788404	27.3272262167884
6632.09591080527	5351286.63986089	1.268885925862	23.7584762168117	27.2272262168117	30.7897262168117	33.1959762167826	34.2897262168117
6646.34274741772	3338519.14538791	1.37687356151252	26.2772262167709	35.1834762167709	36.9959762168	39.8709762168
6573.71372171576	3949511.85684831	1.37180718464917	0.320976216782583	22.8834762168117	26.1959762168117	31.0084762167826	37.2272262168117
6635.13873659347	3962369.51946154	1.45557191941586	20.6209762168291	25.8709762168	32.7147262168	35.0897262168
6703.74656292249	1371393.41997982	1.46575756778151	14.9209762167593
6692.52425912788	1610038.25127105	1.19512095928068	8.42722621679422	24.3959762167651
6694.32163847449	2529211.23678048	1.17656994479446	0.708476216794224
6693.05408714294	2819421.161888	1.44073971541124	22.3147262168059	30.9084762168059	33.8772262168059	37.9084762168059
6501.64422444023	5387254.29207542	1.3489000629822	25.9834762167593	29.7022262167884	33.1709762167884	38.6084762167884
6955.14024461183	2203994.66028226	1.04487313655444	22.8584762167884	28.5459762167884	34.5459762167884
6798.3887415149	9794646.27751961	1.41160147488308	23.0272262168
6634.43477982739	8444797.01463507	1.42755145174655	24.8209762168117	27.2272262167826	33.8209762168117
6643.41884205314	4926957.37366563	1.38915648521472	24.5772262167884	36.0772262167884	39.2959762167884
6124.92904200351	217248.848434635	0.892345400087553	12.6272262168059	34.8147262168059
6927.95749623385	3828329.83813695	1.37007845728536	1.15222621680005	31.1209762167709	33.9647262168
6824.10828698443	3063785.87566624	1.5302733046834	22.4084762168059	25.4397262167768	28.9709762168059	31.7834762168059	37.5334762168059
6642.86628683072	6853976.43534814	1.45410590649503	19.5147262167884	24.7959762167884	29.6709762167884
6567.7686923837	3092441.56473564	1.34504185266526	24.2522262167768	27.0334762167768	33.0334762168059	35.7522262168059
6387.83556731614	5035005.48527088	1.41042914089192	17.5334762168059	22.3772262168059	25.6584762168059	27.7522262168059
6521.8080387004	2144650.60061128	1.40986442371219	27.3209762168117
6843.88225942008	3518296.96319287	1.23033805807157	0.927226216794224	3.89597621679422	21.8647262167942	25.6147262167942	29.0834762167651	32.7709762167942
6800.08187355693	7540004.70677383	1.21115338840632	4.33972621677094	23.1834762168	26.3709762167709	28.8397262168	37.7772262168
6790.08061925893	7816436.93515659	1.48307209356732	14.5147262167884	26.2334762167884	33.9209762167593
7007.91428336291	1222892.30242396	1.48007958765284	23.4584762167942	26.8022262167942
6621.46618204099	2517257.00487227	1.10464954203638	4.84597621680587	24.2834762168059
6695.50756962545	1475258.57516407	1.33673693806824	3.96472621680005	16.7459762168	24.7459762168	33.7459762168
6551.62416262678	2548406.79855176	1.40098836613181	0.102226216782583	36.9147262167826
6646.48032049476	1821027.35074627	1.38436153135821	4.90222621680005	25.2147262168
6669.66776526418	5943923.5702939	1.305608749486	26.5147262167593	28.2022262167593	28.8897262167884
6752.82983570095	4588945.92112304	1.35377274332072	21.5272262168	24.6834762168	37.8709762167709
6711.92706462051	2434247.85781664	1.3550209371777	15.9772262168117	26.0084762168117
6992.13857740109	1860420.32278773	1.40292680398216	11.6062499999825	23.9187500000116	35.8874999999825
6772.50761554639	7646271.7030423	1.36100459825609	25.1999999999825
6789.55673993805	3522156.36975348	1.43343596187218	4.99374999999418	21.5562499999942	25.3687499999942	27.4624999999942	30.8062499999942	36.6812499999942
6643.50391207641	1006819.01254182	1.48818225304406	19.2437499999942	38.3374999999942
6812.71171561656	1119752.39832566	1.46468096764272	3.33124999998836	25.2999999999593
6624.57628810316	1107308.18519632	1.5150165963451
6863.25678484619	3085034.2710048	1.28469181640077	23.3749999999709	32.8125
6751.96404622724	1618553.30266228	1.57374537096738	21.28125
6872.67795839479	4906806.55963852	1.37572688055043	17.2999999999884	38.0187499999884
6814.75853954581	5850782.21332524	1.08910914696868	7.49374999999418	23.1187499999942	24.5562499999942	26.7749999999942	29.5562499999942	33.9312499999651	35.0874999999942
6821.57668702626	3866003.23690284	1.36327701005898	27.9374999999709	37.75
6823.0937960178	9110858.59884671	1.09488183768107
6522.13760806752	3260428.23409897	1.41401564817522	16.9437499999767	33.1312500000058
6876.71701174035	881594.836141936	1.47157103000854	0.737499999988358	18.9874999999884	23.7374999999884	25.8937499999593	33.9562499999593
6705.06719346364	3393161.87025768	1.25009566719718	24.7999999999884	29.2062499999884	31.7062499999884
6456.97527158131	2380091.02723015	0.964683010219585	24.1375000000116	27.6374999999825	39.2625000000116
6683.34822582925	5032185.26314404	0.998386296953905	24.1000000000058	30.1312500000058	32.5687499999767
6338.6785597248	4108651.024873	1.45105058192123	29.2124999999942
6647.73633989905	1665630.96376729	1.16700385046062	1.00625000000582	31.2562499999767	34.0374999999767
6604.85662716247	1503647.15710413	1.40414784266471	35.2437499999942	39.0562499999942
6512.52859103924	1106631.77224785	0.971235333490278	7.58749999999418	25.4624999999942	36.7124999999651	38.5249999999651
6436.40862820846	711538.227338865	1.15646226974624	0.956249999959255	22.5812499999593	31.5499999999884	34.8937499999884
6508.95790521452	642998.703642237	0.996512450342941	25.9500000000116	29.1375000000116	31.9187500000116
6699.10119423746	1233230.10684065	1.42851013538368	22.5249999999651	26.5249999999651
6169.80384089577	1521383.36054461	1.43372105455705	28.7312499999825	32.2312499999825
6371.2793252009	2206865.99631571	1.39067557261955	24.5812499999884	28.0499999999593	30.8312499999593
6796.05458910983	1906739.60282461	1.20965643784654	28.9687499999709	30.0937499999709
6757.69260559491	7544269.96053818	1.31163388368818	0.225000000005821	37.6000000000058
6420.60970873052	2040149.35556755	1.33653504394966	22.1624999999767	28.7562499999767
6859.90461955131	2517058.42564323	0.994496886794288	0.693750000005821	6.38125000000582	34.3500000000058	35.4125000000058
6549.39240199114	2048718.42915943	0.938504919818105	0.825000000011642	33.8249999999825
6558.28938462812	2188504.39768505	1.38330718916513	16.5750000000116	22.8249999999825	25.7624999999825
6547.51615100185	3032168.85222497	0.892044112521518	23.9874999999884	30.7062499999593
6577.43050832955	2732051.92590108	1.33652052097411	36.375
6586.3517452867	2187962.20085939	1.41150972293882	23.4562499999884	32.0812499999593
