# Supplementary material for: Millisecond-Scale Motor Encoding in a Cortical Vocal Area
Source: PLoS Biol. 2014 Dec 9;12(12):e1002018. doi: 10.1371/journal.pbio.1002018 (PMC4260785; doi:10.1371/journal.pbio.1002018)
Supplement: Data S2 — Spike timings and acoustic measurements for all cases. All spike timing and acoustic data analyzed in this manuscript are provided in .csv files, which each contain data from one single-unit or multiunit case. Rows represent the multiple renditions of a song syllable. The first three columns contain the acoustic parameters of pitch, amplitude, and spectral entropy, quantified for each rendition. The following columns present spike timings, which are referenced to the beginning of the premotor window. (ZIP) [file pbio.1002018.s004.zip › MU_7.csv]

pitch	amplitude	spectral_entropy	spikes_ 1	spikes_ 2	spikes_ 3	spikes_ 4	spikes_ 5	spikes_ 6	spikes_ 7	spikes_ 8	spikes_ 9	spikes_10	spikes_11	spikes_12	spikes_13	spikes_14
4363.25357187652	1372534.49472229	0.918794728538553	2.46875	8.03125	11.8125	15.96875	18.1875	19.78125	21.46875	23.90625	25.96875	27.625	28.875	35.84375	39.0625
4415.87096585643	2944151.60440837	0.523992113537249	7.625	8.3125	12.125	15.6875	18.5625	19.78125	22.09375	23.4375	27.0625	29.46875	32.96875	36.21875	38.625
4398.20708721969	2124989.1568909	0.675348543166619	14.25	15.8125	19.375	20.625	25.3125	26.1875	29.125	31.65625	37.5625
4404.94377703005	3143522.75363818	0.582502014697601	8.8125	12.1875	14.125	15.8125	20.34375	23.25	24.5	28.375	35.375	38.75
4152.50481726709	1496729.15016695	0.735590273520977	4.09375	18.84375	21.1875	24.28125	25.5625	29.09375	34.15625	36.78125
4193.95784026976	1740134.96016416	0.798698961701079	0.90625	9.46875	10.96875	14	16.1875	20.9375	25.46875	27.09375	31.21875	34.59375	39.40625
4392.83751295008	1985523.80147289	0.749098510065356	10.78125	14.53125	16.84375	18.96875	22.65625	23.90625	26.71875	32.0625	38.34375
4125.42114548128	2339974.66871623	0.565008448395141	7.09375	13.6875	15.9375	17.90625	20.84375	23.75	25.65625	26.125	29.75	31.09375	37.53125
4111.49162128968	968024.749596576	0.804395525035331	13.375	18.53125	21.90625	25.03125	26.8125	30.03125	37.71875
4123.70243805593	1583992.45906219	0.744531540059391	20.15625	21.90625	26.28125	26.8125	31.1875	38.90625
4443.73483691917	2296416.94760905	0.741517087621251	9.71875	12.78125	14.78125	16.3125	26	27.15625	30.21875	36.75	39.53125
4265.97964903231	1436492.9548328	0.801723688311294	12.96875	16.375	18	28.125	30.90625	37.09375
4127.38472586127	1732560.03895713	0.647359574189533	13.375	16.53125	19.625	22.71875	25.5	25.625	28.0625	29.875	37.09375
4118.86662523117	1628107.08310733	0.579434963833031	14.8125	18.53125	24.34375	25.59375	29.46875	36.75
4084.57755755616	706078.023037811	0.678331056074375	13.1875	17.40625	20.3125	22.375	26.59375	29.21875	33.375	38
4087.37909126834	751715.636459789	0.63657913068693	13.71875	17.1875	20.625	23.71875	25.71875	28.46875	33.1875	37.34375	39.96875
4136.65424974109	624839.873673653	0.595766968050544	6.25	10.46875	12.4375	16.875	20.125	22.6875	23.625	25.78125	27.59375	29.25	36.03125	38.84375
4116.36622627755	738877.917185266	0.623441167144442	15.21875	19.03125	21.90625	25.78125	27.25	38.3125
4117.3267075689	1546664.58825377	0.629019966781296	11.84375	15.53125	17.1875	21.0625	24.3125	25.3125	29.34375	38.0625
4157.4811251031	1531244.75266323	0.693297068966661	10.875	13.90625	17.28125	18.6875	19.65625	20.5	26.09375	28.46875	30.84375	33.28125	38
4074.1667803389	1589049.00282476	0.552750319497941	0.59375	1.625	6.03125	13.6875	18.59375	22.3125	23.65625	25.96875	27.40625	38.5625
4096.74298539071	1585821.70229059	0.619723016757195	13.65625	20.90625	24.34375	26.5	29.90625	30.5	38.5
4117.33912488354	1523363.45581214	0.740593651838099	14.46875	20.125	24.5625	27.21875	28.03125	30.96875	37.625
4145.37358237648	36071.5588334525	0.835501801948772	13.0625	21.71875	23.96875	27.53125
4151.59779687099	800544.132892796	0.719856421898426	2.25	8.09375	13.3125000000073	17.8125	20.4375	21.625	22.90625	24.78125	26.0625	28.8750000000073	33.1875	38.2187500000073
4172.26757665896	1135229.07859121	0.702167415367832	2.09375	11.03125	13.84375	15.9375	18.09375	19.6250000000073	21.65625	24.21875	28.03125	30.09375	33.3125	38.3125000000073
4459.5492270453	1133702.85354883	0.716764150461284	5.31250000000728	10.4375	12.90625	14.34375	23.125	25.03125	25.1875	29.15625	34.5625	39.0625
4179.08841582669	747306.676475624	0.923043472445814	13.5	15.84375	17.28125	25.4375	26.28125	30.375	36.46875	39.9375
4181.55709349153	927014.765890311	0.786889911702023	12.7812500000073	15.4375000000073	17.5312500000073	19.0625000000073	21.34375	22.625	25.3437500000073	26.09375	30	35.53125
4325.0703612523	1296914.29530403	0.667686372620806	10.875	15.78125	17.65625	20.625	22.75	24.21875	24.84375	28.71875	29.5625	31.09375	32.65625	35.7500000000073	37.4375	39.40625
4395.00014601705	1269572.25836637	0.769751369083359	8.84375	9.90625	13.625	16.03125	17.78125	19.5625	20.96875	27.25	30.5625	31.75	35.4375	35.71875	39.40625
4390.65345614314	1951002.25729064	0.722750489926547	7.96875	13.28125	15.5625	16.9375000000073	21.1875	25.90625	26.96875	37
4534.36969162057	456354.784541424	0.863986316974263	10.75	15.7500000000073	19.4375	22.28125	25.3750000000073	29.40625	38.8125
4393.28902397642	615033.792284619	0.989266200559872	8.71875	14.5	18.1875	21.125	23.15625	27.21875	29.0625	31.0625	38.65625
4233.32696580744	703112.542233524	0.974971333880837	1.3125	11.84375	15.03125	16.8125	22.0937500000073	23.71875	24.40625	25.25	28.6875000000073	37.1875
4477.03652804738	655765.70326188	0.857299604290435	2.18750000000728	7.06250000000728	10.5625	12.4375000000073	17.5625	19.3437500000073	21.65625	24.59375	26.0000000000073	28.875	31.625	38.6875
4214.98703339624	1028661.4022432	0.650299172934775	2.125	6.62500000000728	8.15625000000728	9.09375000000728	12.125	15.90625	19.9375	21.4062500000073	25	29.5625	36.34375
4335.94608340585	937226.410828255	0.743463289154535	1.34375	4.90625	16.03125	18.5625000000073	20.59375	22.1875000000073	24.5	28.53125	35.5
4321.3048832784	869949.196770009	0.773625101192955	6.21875	14.03125	19.6562500000073	23.96875	24.65625	28.0312500000073	28.875	36.40625
4026.78204654384	395494.800008285	0.879477149589549	14.0625	18.6250000000073	22.4375	26.7187500000073	27.4375	37.09375
3968.71778501353	979663.215958519	0.519722986159498	12.0625	14.9375	18.4375	23.09375	25.3125	27.625	34.28125	38.9375
3995.22430307957	948814.161305345	0.573019380859397	12.71875	15.375	17.1875	21.53125	24.90625	26.2187500000073	27.3125	29.625	33.03125	34.90625	36.71875	39.96875
3987.82186486106	804134.030979025	0.686768545446874	4.125	12.96875	16.28125	19.03125	21.71875	24.03125	26.1562500000073	29.375	37.5937500000073
4003.30221001785	855756.340055353	0.759023724330582	1.4375	13.71875	21.1562500000073	25.71875	26.59375	29.6875	38.0625
3974.0836297442	2094454.35444801	0.568384554067422	13.28125	17.03125	20.125	22.5625	23.8437500000073	27.625	35.5625000000073	39.71875
4008.95367499992	704133.007969216	0.794831097287042	13.9687500000073	21.53125	23.46875	25.90625	27.25	29.28125	32	37.4375
4144.66548156363	408533.025175382	0.889217184824891	1.0625	17.75	20.25	25.5625	29.46875	32.125	38.3437500000073
4764.96789452648	15031.4909521948	0.997963925985353	4.59375	19.1562499999927	23.75	25.09375	26.53125	29.3125000000073	29.78125	31.5	33.375	35.53125	38.21875
4131.95832888472	1082540.87805395	0.607138992959045	5.125	10.7500000000073	13.4375	15.75	21.46875	22.25	22.875	24.28125	27.34375	32.25	35.53125
4163.02559175463	1187896.56861701	0.70746468895797	0.3125	0.5625	3.8125	7.34374999999272	11.0625	14.5625	16.8125	21.84375	23.3125	25.4375	26.75	28.78125	37.75
4170.1375005239	1102681.22799779	0.794338081572709	2.625	9.40625000000728	13.34375	15.1250000000073	19.6875	22	24.4375	25.65625	28.625	31.90625	38.125
4167.84042986176	975024.863504904	0.655986186412155	12.8125	16.6875000000073	18.40625	19.90625	24.34375	24.40625	28.1250000000073	36.1875
4122.79064444995	709125.904181399	0.968895919330754	17.71875	21.21875	23.9375	25.34375	29.21875	36.78125
4117.77799618496	682278.311608111	0.683528021789886	11.7500000000073	15.1875	18.6875	20.53125	29.3125	37.9375
