# Supplementary material for: Millisecond-Scale Motor Encoding in a Cortical Vocal Area
Source: PLoS Biol. 2014 Dec 9;12(12):e1002018. doi: 10.1371/journal.pbio.1002018 (PMC4260785; doi:10.1371/journal.pbio.1002018)
Supplement: Data S2 — Spike timings and acoustic measurements for all cases. All spike timing and acoustic data analyzed in this manuscript are provided in .csv files, which each contain data from one single-unit or multiunit case. Rows represent the multiple renditions of a song syllable. The first three columns contain the acoustic parameters of pitch, amplitude, and spectral entropy, quantified for each rendition. The following columns present spike timings, which are referenced to the beginning of the premotor window. (ZIP) [file pbio.1002018.s004.zip › MU_70.csv]

pitch	amplitude	spectral_entropy	spikes_1	spikes_2	spikes_3	spikes_4	spikes_5	spikes_6	spikes_7	spikes_8	spikes_9
7059.79996382443	977176.914814067	1.16623480265654	32.4187499999998	36.5124999999998	39.2937499999998
6547.35469551718	3717326.091857	1.30649203317967	30.625	33.8125	36.4375	39.3125
6712.39515426557	1415362.64985108	1.3474469720976	32.4812499999998	37.3562499999998
6837.63062499671	504628.325337106	1.34846657555437	29.8874999999998	33.5124999999998	35.5749999999998
6790.28278504299	4691591.23796892	1.28205577594676	29.2562500000004	32.4437500000004	35.4750000000004
6598.62584920587	3593652.33299159	1.18187074515301	30.6125000000002	35.5187500000002	37.9562500000002
6827.94649462496	6137316.59372162	1.26986192874723	29.4250000000002	32.4562500000002	35.8937500000002
6824.63027922684	2587682.3265508	1.05750343955309	34.2000000000007	37.3250000000007
6809.07055204342	5205574.26998977	1.46385121198644	23.4750000000004	31.9437500000004	34.5062500000004	38.0375000000004
6551.40686802318	5311169.85456914	1.30199917328747	27.6499999999996	32.3374999999996	35.2124999999996	38.3687499999996
6557.25911019739	5771886.03522866	1.55860013200411	29.9312499999996	32.9312499999996	35.3374999999996	37.6187499999996
6858.84570560513	440401.9816462	1.43069802211218	15	29.90625	32.3125	34.4375
6665.6118425527	1357061.03151829	1.3575485947273	29.3624999999993	30.4874999999993	34.6124999999993	37.0499999999993
6494.9393212833	9049275.32877786	1.45144474825298	26.9562499999993	31.1749999999993	33.5812499999993	36.5499999999993
7031.01016935138	3807022.87294022	1.14934626894827	33.875	36.875
6562.35566260332	3634677.84389973	1.34154423284039	32.3937499999993	35.7687499999993
6563.496937669	2651051.89359874	1.14889441935325	29.34375	36.90625
6305.15917294009	819166.518399874	1.50845447698306	27.4562499999993	31.7999999999993	35.6437499999993	35.7687499999993
6988.13761107307	1941068.44071212	1.26336033442308	32.4946318342154	36.5258818342154	38.5258818342154
6762.46515595404	4649176.08199051	0.994931987267918	29.088381834219	33.6196318342154	36.2446318342154	37.494631834219
6761.90572291693	4600521.91127179	1.11785971179599	29.5321318342176	33.0321318342176	35.9071318342176	39.0633818342176
6748.25901658289	3185765.72579795	1.32967315314485	29.7883818342161	33.1321318342125
6805.54543180115	2825330.85598708	1.13472156967495	26.5196318342169	30.6758818342169	33.7696318342132	36.5196318342132	39.8633818342132
6507.56556811757	3157798.28109044	1.1727813500999	30.963381834219	34.6821318342154	37.275881834219
6649.56735411	3330463.2890231	1.35654584069129	29.8008818342132	34.2383818342132	36.4571318342132	37.9258818342132
6820.12380073001	7870806.48521883	1.13430622896611	32.5071318342161	35.9758818342161	38.9758818342161
6551.7419553612	430672.333505586	1.19293632076266	32.1258818342139	35.5008818342176	37.7508818342139
6510.65979911233	698959.429801532	1.52193445277395	29.9008818342118	34.3071318342154	36.1821318342118	39.5571318342118
6414.13294312384	1165627.74716562	1.27028198318044	25.1696318342147	29.7946318342147	34.6383818342147	37.7008818342147
6637.99100676619	1874094.37683609	1.24944721131828	31.9821318342183	37.9821318342183
6621.27076605692	1379123.47262364	0.816835480326329	28.9821318342183	34.6071318342183	38.4821318342183
6704.97304416693	4664112.96447326	1.19134246304432	31.2571318342125	35.7258818342125
6688.13495382522	5507411.01133835	1.24902272155204	30.9071318342139	36.9071318342139
7077.68294734722	7782446.6396983	1.07481252764244	34.5321318342176	38.3133818342139
6692.96055766908	3352195.71732389	1.24125681609346	4.66338183421976	31.7883818342161	36.3196318342161	39.8196318342198
6513.39842287424	3046123.02256878	1.22744012419402	21.8946318342169	33.7383818342169	37.0508818342169
6314.12588922895	765541.422817641	1.57403694448572	31.0196318342169	35.8946318342132	38.6446318342132
6503.02067849349	1481859.49237963	1.20474372423499	31.7821318342176	38.2821318342139
6775.57797282739	4418184.43669407	1.36791908341969	8.3383818342154	27.5571318342154	28.400881834219	32.900881834219	34.8696318342154	36.6196318342154	38.9633818342154
6427.70215635864	1593478.1381683	1.24500931270561	30.3508818342161	34.9758818342198	39.6633818342161
6615.3169429017	2791699.64908348	1.3738204720309	30.7008818342147	34.0758818342147	36.5133818342147
6610.66356330935	3263730.40921997	1.32295651290119	30.9258818342205	34.7071318342169
6623.44044262523	2956369.36668474	1.18201067395613	30.5196318342132	34.8321318342132	37.0196318342169	37.0821318342169	39.5821318342132
6478.47103306937	2673579.80741726	1.06484061567897	16.9508818342147	31.9196318342074	37.3571318342147
6664.44179079196	2954448.59384178	1.1941664335892	33.1383818342147	37.0133818342183
6625.25609930979	3557737.81814102	0.772797946292901	29.3633818342132	32.6758818342205	34.1133818342132	38.0508818342205
6496.77804981976	233429.798125257	1.35516162673396	27.6383818342219	30.6696318342074	33.2008818342147	35.9508818342147
6754.73542059414	7892272.33467035	1.3602023464163	28.0071318342161	37.9446318342161
6762.87659272346	3331701.46672368	1.44068665275232	15.4571318342132	36.5508818342205	39.0196318342132
6626.24616713615	1209041.35947189	1.59050654577499	30.8633818342205	34.2383818342205
6440.65393370132	939973.957776508	1.48663460801492	28.7071318342205	34.6758818342205
5962.10876231896	303127.892807765	0.98194493711923
6672.54121997235	5680420.35358873	1.13985476199795	30.4758818342234	35.2258818342234	38.4133818342161
6546.97196950713	4738513.87415198	1.48676302151287	23.2383818342205	30.4258818342132	34.0196318342205
6684.90003014391	4944922.8494225	1.37043450041235	9.9133818342234	22.9758818342161	30.0071318342161	33.0071318342161	35.7883818342234	37.3196318342234
6389.11959748979	2001407.94106436	1.40313580846742	29.682131834219	34.338381834219	36.713381834219
7127.62344524126	1807097.76545729	1.44664414117707	32.2437500000015	36.0250000000015	38.0874999999942
6834.21511995722	4508496.75072978	1.5034793391683	28.0374999999985	29.7874999999913	31.5374999999985	32.5062499999913	34.5374999999985
6868.03710357974	5047155.64296027	1.28904745493654	31.7750000000015	35.2125000000015
6837.78744010979	2367873.82054085	1.34993653130008	31.8312500000029	35.0812499999956
6745.37134981749	1217483.36884553	1.4752228145154	29.1937499999913	34.5062499999913
6624.95935132604	2505354.97426435	1.23750757315396	30.7999999999956
6625.011625695	2855219.2327667	1.17365170477499	29.8562499999971	37.9812499999971
6752.18919969579	953399.296292605	1.30155020722448	33.5437499999971	36.9812499999971
6675.73581998648	4454897.65355084	1.4760999749374	32.1124999999956	35.1437500000029	37.6125000000029
6537.81114555837	988199.568796478	1.34169203256459	10.4000000000015	15.7749999999942	26.3687500000015	35.8062499999942	39.4312499999942
6554.6050856601	5074795.44465559	1.41490351927446	30.7125000000015	34.4937499999942	35.9312499999942	36.8062500000015
6608.46312295781	5174669.9093377	1.10117356148725	32.4187499999898	36.0124999999898	38.6062499999971
6610.88542280853	7646450.59362494	1.41125726506494	19.5437499999898	29.5749999999898	33.5437499999971	35.9499999999971	39.1999999999898	39.2624999999971
6611.76587500185	6523022.15256448	1.04940699076581	20.5999999999913	31.9749999999913	35.6937499999985
6759.22406091693	2452575.73841879	1.2530804271658	32.7687500000029	36.7375000000029	39.2374999999956
6637.38503425215	5555482.78665578	1.45735224341762	25.3812499999913	35.0062499999913	39.1624999999985
6603.42667788771	8613498.99538942	1.34916871126336	30.5	35.1249999999927	37.5625
6603.6652398058	2346160.01232746	1.28330130935363	33.7125000000015	38.6187499999942
6178.82844263958	822923.147183726	1.34363262076414	1.375	28.8124999999927	34.34375	37.0625
6754.55481511829	5063368.19938416	1.35218830861659	32.6437500000029	36.4562500000029	39.0812499999956
6567.15601101519	3484167.93889335	0.938932779157946	34.6437500000029	37.9562500000029
6327.17410847684	2589936.3323763	1.3062274246867	32.7562499999913	36.8499999999913	39.7562499999985
6579.69307827867	3693727.06879492	0.924340295312431	30.7187499999927	36.46875
6615.17789529778	2898407.32969905	1.44047265652162	29.1374999999971	33.7312499999898	36.9499999999971
6632.58865371741	1930871.55209749	1.3998490101485	32.8562499999971	35.7624999999971	38.6687499999971
6326.01002376284	852478.591367985	1.34037293995063	34.0687500000058
7544.48220104061	2321.34199603861	1.21525865600924	4.58749999999418
6663.13731068657	1891586.78341733	1.35506237100558	31.6937500000058	35.5375000000058
6104.88196935935	417391.065697322	0.850682468042215
6770.71069650708	6051353.05647607	1.28783996342613	31.1687499999971	36.5749999999971	38.8562499999971
6498.37115442897	1047167.05222098	1.54022961734313	30.9374999999854	35.75
6523.48552107344	1190189.30251352	1.47246253357153	28.1437500000029	32.8625000000029	35.2375000000029
6638.78563423231	2314584.6105264	1.10882959029596	31.4875000000029	35.2062500000029
6606.44517305518	1175657.51527666	1.40332795497338	33.4875000000029
6878.75629626578	2194965.40010668	1.28412615930275	33.2437499999942
6642.98132355656	4441383.08003627	0.841263688405934	34.5937499999854	37.8124999999854	39.0624999999854
6679.44434019666	2667835.07452842	0.971797116763696	26.1874999999854	30.15625	33.90625
6802.25709240582	535654.731419385	1.22811349228139	29.1062499999971	32.7937499999971	35.1374999999971	39.9499999999825
6630.01008414662	3747924.71600834	1.35224291582066	30.7062499999884	34.3625000000029	37.0812500000029
6673.55342345835	4947201.13653105	1.29184227455656	29.8249999999971	33.6374999999971	37.1062499999825	39.7624999999971
6718.94065422278	6101070.48003026	1.01283363503288	32.3499999999913	39.2250000000058
6569.36717994261	2288659.34317636	1.51972848035576	30.8374999999942	34.8062499999942
6865.33846640716	3746052.17774996	1.28940561005772	30.6374999999825	35.1062499999825	37.4812499999825
6597.71923392414	1263194.28616668	1.21038219320705	32.4624999999942	36.2437499999796	39.7749999999942
6321.16591437242	1310914.93996495	1.52536405604628	29.2250000000058	33.1000000000058	35.6937500000058
6366.41632430652	1228341.2488835	1.47949474809807	33.1687499999971	37.3249999999825
6245.64516369695	2077586.87989085	1.44145601049677	18.8562499999971	33.7624999999825	37.5124999999825
6623.78403717641	3984001.61563732	1.42579495279848	35.9062499999854	38.65625
6737.34925143298	3460063.81414027	1.41034509516575	29.4749999999913	36.6624999999913
6509.23766326306	1185813.88321231	1.15785646059066	31.2375000000029	35.8312500000029
6584.67370428445	2605295.27632426	1.49903978041204	30.3999999999942	34.4312499999942	34.5249999999942	37.9937499999942
6686.64717182497	6270403.73419121	1.43642541187205	30.9250000000029	34.3937499999884	38.6750000000029
6737.17815413517	10035434.6413178	1.42373039535124	27.2499999999854	33.75	37.1562499999854	37.2187499999854
6882.18320328486	1146422.14437372	1.34304572291232	33.3125	37.28125
6628.03251736041	1923291.75784209	1.43345712266798	32.7737068244605	36.648706824446	39.0862068244605
6515.64015772733	3290241.96226413	1.42179103226082	34.5710446697485	37.8522946697485
6633.86693472169	2747930.9344396	1.47470896509864	21.3687499999796	27.6499999999796	31.3062499999796	33.6812499999942
6437.01360515312	3895853.75008842	1.49476892905151	32.8562499999971	36.0437499999971
6494.42923636226	4073630.33114259	0.919219696437544	31.4749999999913	36.3187499999913	39.0687500000058
6322.35857073904	3161071.38326269	1.49304985030155	21.4499999999971	21.5124999999971	30.9812499999825	34.6374999999971	36.9499999999971
6509.34674499099	1917756.14288414	1.31287971310713	0.449999999982538	27.6062499999971	33.9187499999971	37.3874999999971
6718.0374570819	2529734.24107954	1.45210191046812	32.5040178571653	35.0040178571653	36.0977678571508	39.0352678571653
6576.88737683295	5254260.95352378	0.748246635019526	24.2540178571508	29.3477678571508	34.0040178571508	37.4415178571508
6747.79647730565	3807611.55747271	1.26752101546768	21.6540178571449	29.0602678571595	32.9977678571449	36.2165178571449	36.2790178571449
6877.88648447251	646537.704923805	1.49547978236583	28.9790178571566	35.635267857142	38.135267857142
6577.87452410928	1981769.22340498	1.21290291983101	34.5727678571566	37.572767857142
6507.85882185636	1297438.89369414	1.29717720648721	31.8415178571449	36.0915178571449	37.0602678571595	39.2477678571449	39.3102678571449
6821.41650540119	2508976.38003633	1.45548467903762	30.447767857142	31.4477678571566	33.2602678571566	35.7602678571566
6583.93612794237	2262369.17695034	1.05565822398053	34.635267857142	36.7602678571566
6573.40993173987	2217004.79608644	1.41203427128849	31.5540178571391	34.7415178571391
6426.95739069211	1338287.95432452	1.42630803828764	29.8477678571653	34.0040178571508	36.1602678571508
6698.66997691176	2421153.06385092	0.833867485994147	29.9040178571449	32.6540178571595	37.6852678571449
6366.69290282666	1007388.00552162	1.51857896489032	32.6602678571508	36.0665178571508	38.8165178571508	39.9102678571508
6446.53333558756	1257551.1464138	1.54981420383199	30.9540178571478	32.9852678571478	35.2665178571624	39.3915178571478
6435.42291764685	1385852.23444228	1.3651139371502	28.7227678571653	32.9727678571653	36.4415178571508
6737.66545849265	10637226.212325	1.0756250705291	33.2665178571478	36.9540178571624	39.2352678571624
6693.69395173346	9401268.10981752	0.969967160703737	2.54151785714203	36.1665178571566	37.822767857142
6479.2464779168	897408.471450598	1.00217700103996	3.49151785713912	29.4915178571391	34.5852678571391	37.9602678571391
6370.77497846668	2461080.58823749	1.26186316454699	31.4915178571537	35.4915178571391	36.5852678571537	38.4915178571391
6399.02359697086	2310116.36362773	1.22801174043484	30.8165178571508	36.7227678571653
6880.60392255034	6692811.40131394	1.21150233790414	33.2227678571508	35.3790178571653
6676.95546315061	5448347.88967412	1.40325810975649	30.510267857142	34.885267857142	36.979017857142
6388.10676555832	1376421.66047531	1.38232070054368	31.7727678571391	36.2727678571391	39.8040178571537
6197.46163001582	1456634.85911218	1.49748211889305	32.9290178571537	37.1165178571537
6782.86662602722	709337.211366453	1.46037923289194	30.46875	34.7499999999854	36.8124999999854	38.5625
6789.23409343701	594935.69587638	1.35569653778114	34.9874999999884	38.1125000000029
6791.27018638706	1260689.15751627	1.25838551345637	29.96875	33.8124999999854	35.9374999999854
6500.84688048262	1412543.47244129	0.774037244529528	6.82499999999709	29.8249999999971	34.2937499999971	36.9187499999825	39.4187499999825
6812.14942968721	746522.495279069	1.24937139814166	31.5874999999942	35.0874999999942	37.2124999999942
6739.97291864004	1515813.2889464	0.93957038050756	31.5687499999913	35.5375000000058
6503.68832080645	2302083.59138282	1.3012345954634	35.7624999999825	38.1062499999971
6841.35728559757	1815766.49538577	1.44082746865552	0.831249999988358	28.9249999999593	34.7687499999884	37.6124999999884	39.6749999999593
6637.23944210571	705920.931837258	1.31491076813748	30.6062500000116	34.3875000000116	37.8875000000116
6562.75057776798	3176778.1775927	1.3121340497644	32.7625000000116	39.0437500000116
6679.8912086968	4138777.51811652	1.35580404047721	21.3687499999942	27.8999999999942	32.5249999999942	35.8374999999942
6542.65315382372	3134423.13888483	1.06658469860733	29.6749999999884	33.7687499999884	36.1437499999884
6732.24896879286	4205800.87301201	1.43628418450717	2.23749999998836	12.5812499999884	12.6749999999884	18.5499999999884	27.6749999999593	30.7374999999593	32.8624999999884	35.9249999999884	38.1437499999593
6631.47420759859	6918224.06968001	0.599290962791379
6705.7559224695	325478.763141334	1.55838679206051	4.97499999997672	33.4750000000058	36.4750000000058	39.3500000000058
6577.78900148263	3176924.19517562	0.917895782501105	34.8124999999709
6579.59772529147	6084354.81944108	0.818288146171992	32.15625	36.03125	39.125
6575.76854606172	5782312.31123086	1.12887689297329	31.625	35.125	39.75
6553.16280730724	8912131.29819303	1.34472002877511	31.4562499999884	35.4874999999884	39.7687499999884
6570.50793886198	10291937.6581516	1.25616066235403	30.9812500000116	38.6687500000116
6684.09112991056	5955361.44928137	1.38885069250314	11.3562500000116	31.5125000000116	34.7000000000116
6675.89981076584	2107765.78639532	1.35041048172057	30.3999999999942	34.7749999999651
6877.22006242008	523655.218108695	1.38011961487697	30.4500000000116	33.4499999999825	35.6375000000116
6624.02284449413	6247506.05760306	1.07910810932721	29.65625	33.6875	36.25
6742.69577103639	1029375.04692634	1.04524905540003	29.5187499999593	33.0499999999884
6439.73043154898	5550990.1337548	1.30993209329075	27.9749999999767	33.1625000000058	35.2249999999767	35.2875000000058
6686.64114650388	9760359.84532502	1.47064901836204	29.0999999999767	33.6625000000058	35.8812500000058
6719.22589700917	6561029.14700125	1.31719347502771	25.8562500000116	30.0125000000116	32.8874999999825	36.5750000000116
6774.70751332118	1840985.14465134	1.42894923010993	22.2625000000116	27.3562499999825	30.1687499999825	32.2000000000116	35.7937500000116
6788.23524579144	738224.83106092	1.46330021717326	31.9937499999942
6616.03128233429	5731096.89014232	1.32287803414842	29.3187500000058	32.3500000000058	38.7562500000058
6670.5044890021	1134294.46683535	1.46810317710658	31.7562500000058
6536.88259832563	7152458.39822819	0.833468979730006	0.681249999994179	33.4937499999942	37.2749999999942	38.9624999999651
6570.05583796911	2526035.1439633	0.920579776500681	29.0187499999884	33.5499999999884	35.5187499999884	35.5812499999884
6384.96865703873	1226798.53492933	1.36987943353406	28.3937499999593	32.0499999999593	35.2687499999884
6679.64621828914	4740620.853128	1.28958646999362	32.7124999999942	36.8062499999942	39.5562499999942
6480.3618279245	1018810.02763499	1.41285202150829	1.36874999999418	29.3374999999942	33.5562499999942	36.7437499999942	39.8062499999942
6763.49072794093	2861569.11509717	1.2370478503544	28.7250000000058	32.7249999999767	38.6625000000058
6798.45877861992	353222.603169322	1.13229528946817	33.9624999999942	36.7437499999942	39.5562499999942
6651.79580328093	5136646.96707875	1.60817940225843	30.5062499999767	34.2250000000058	37.9437500000058
6716.75186677561	3017696.97741206	1.53278577052859	28.4500000000116	33.2937500000116	35.9500000000116
6393.03087289285	2855214.01185612	0.849295950574275	24.9187500000116	32.2937499999825	35.7624999999825	39.9187500000116
6199.29308794579	973484.842875398	1.3894723249061	8.70624999995925	15.6749999999593	19.2062499999884	20.4562499999593	23.8312499999884	28.2374999999593	28.2999999999884	32.8937499999884	35.1749999999884
7001.13480973499	3761469.64213528	1.44083955355146	29.7062499999593	34.0499999999884	35.6749999999593	36.2062499999884	38.0499999999593
6435.30746736027	3925706.36127154	1.40045975625091	29.5874999999651	33.2437499999651	35.5562499999942
6634.74646313256	1390587.42353484	1.01108219777844	3.27499999999418	11.5249999999942	28.3687499999942	33.3374999999651	35.8062499999942	37.8999999999942	37.9624999999651
6399.46726336546	2065570.76779718	1.42312355785866	28.6062500000116	33.3874999999825	36.3875000000116
6883.82072705134	2018161.12874059	1.14324453771452	13.7687499999593	29.8937499999884	34.2687499999593	36.7999999999593	38.9249999999884
6609.73870865429	4866165.93056425	1.12226130668793	32.65625	39.3125
6490.44284078372	3301967.03455744	1.43192814393847	23	28.9374999999709	32.75	36.0312499999709
6498.81553261561	4430783.48492182	1.43406495076692	29.6937500000058	33.3812499999767	36.0062499999767
6861.54734189033	2611059.40627748	1.36770831549916	28.3687499999942	31.9312499999942	34.3374999999942
6588.2996469929	3327990.95255948	1.18800594569775	30.3937499999884	34.6124999999884	36.9874999999884
6447.34722207387	1237635.82869989	1.38654507950727	31.1812499999942	34.7124999999942	37.1812499999942
6222.10344001585	892090.886530867	1.49449184790463	31.9249999999884	35.2999999999884	38.4562499999884
7063.09716586545	4859361.5912086	1.40434287834545	30.59375	37.59375
6737.60068756884	6578916.36860608	0.966169405965854	31.7874999999767	38.8187500000058
6695.23187691371	2877813.41847647	0.822210495095809	30.4500000000116	34.1687500000116	36.3562500000116	38.3250000000116
6591.66640277409	1357000.49520542	1.42025716651087	29.0249999999942	30.6812499999942	36.5874999999942
6549.10122523309	1087797.51748774	1.41430218091256	27.4624999999942	31.8374999999942	34.3374999999942	36.3687499999651
6449.47304169342	605255.44454007	1.50658224390609	28.2937500000116	32.3249999999825
6261.95922176212	381526.855563795	1.33963211878005	35.53125
6742.41912389589	3391402.36301286	1.08968118985337	31.3624999999884	34.8937499999593	37.3937499999884
6618.62439899687	458456.629365272	1.44902586315988	28.3875000000116	32.1687500000116	34.2937500000116
6691.01438338226	1701170.82276312	1.47540465898914	27.4187500000116	33.1687500000116	36.7000000000116
6468.93513811313	3122340.08961576	1.51103600875773	31.0125000000116	35.7937500000116	39.0749999999825
6633.55825797248	1496745.57898609	0.975879461007835	32.7312500000116	36.5750000000116	39.2000000000116
6626.2589498576	1606092.88676433	1.50421689700801	30.9125000000058	34.4750000000058	37.0374999999767
6451.94530996283	713801.382898669	1.12829729343798	30.7374999999884	34.7062499999884	38.4874999999884
6652.62946436673	1019162.86439819	1.4550103597447	27.4500000000116	32.4187500000116	34.7312500000116	38.7312499999825
6744.48935074573	9044415.10407847	0.943281347442946	31.6312500000058	35.2875000000058	37.7875000000058
6711.08078935614	11054728.1515758	1.50757562489174	29.2562500000058	31.6000000000058	33.2562500000058
6746.3680789238	8039265.37538573	1.25254066152588	34.9312499999942	37.7749999999942
6411.96140606323	467577.202924676	1.01668161766783
5987.72132830997	156420.823418224	1.43920817817648
6753.94324333556	1973574.93272949	1.46115446530814	30.0062500000058	33.7250000000058	35.7875000000058	39.0687500000058
6650.44795625838	4715487.95016319	0.928795044710918	32.875	37.4375	39.4375
6881.0325397124	9104034.09900524	1.43623158960812	33.7374999999884	36.9874999999884
6858.03083280291	6317851.8335812	1.42664942260138	32.5437500000116	37.1999999999825
6106.03686232419	431632.858120717	1.23444647189072	6.24374999999418
6701.15481383376	4522215.86309417	1.49118628117434	31.8812500000058	35.2562500000058	37.5687500000058
6683.52176606841	470025.154526943	1.32177154305662	28.8624999999593	33.6437499999884	35.5187499999884	38.1437499999884
6686.68935572781	1676772.62237573	1.311636296132	31.9937499999942	36.0562499999942	38.2749999999942
6816.20452295832	842180.870619024	1.1668357215744	29.3374999999651	34.3062499999942	36.7749999999942
6722.10544787394	4323049.63749512	0.98240668509276	27.0750000000116	33.5125000000116	36.4812500000116	38.4187500000116
6493.86540222561	4673974.34596014	1.1258948109689	32.1000000000058	35.6312499999767	38.4750000000058
6675.7059108343	5938286.58139151	1.13795588135087	28.6312500000058	32.3500000000058	35.0062500000058
6874.48613990813	5461716.66663324	1.42925927715669	29.9874999999884	35.7374999999884
6872.2417773508	3954443.86123733	1.3002380488898	30.3937499999593	34.2062499999884	39.0812499999884
6641.66787304352	783057.617920573	0.973821468371611	30.40625	35.21875	37.84375
6488.49529287818	2338013.49550149	0.923585701840114	31.5687500000058	35.0687500000058	35.1312500000058	39.8187500000058	39.8812500000058
6878.96486621953	1047919.97630703	1.23637869089468
6382.36378509451	3361088.88076358	1.41450971200801	9.76249999998254	25.2625000000116	29.8875000000116	32.7937499999825	34.9812500000116	37.2625000000116
6557.96553778818	6803838.20456967	1.19804126757264	24.5687499999767	33.8812500000058	35.8500000000058
6571.17313703893	3202684.43351847	1.03456749054385	31.5249999999651	35.1499999999651
6559.15866433686	1589249.15052964	1.48029873098625	29.7062499999884	34.3624999999884	36.9874999999593
6643.66051965093	839285.468865826	1.30378926414704	26.1812499999942	32.5249999999651	35.6187499999942	39.7124999999942
6830.0877759677	1075379.47338682	1.3704923403996	32.8548223842226	32.9173223842226	38.0110723842226
6548.51083215199	2271105.46403544	1.34830894689239	30.84375	35.71875	39.5
6135.42260719624	255305.035257807	1.52334837431767	28.2687499999884	32.2374999999593	34.6124999999593	38.0499999999884
6181.06750152043	381606.453428402	1.4807082677418	10.9375	25.46875	34.875	38.375
6860.49332025654	7203430.17746507	1.28429140320358	31.2937500000116	35.0437500000116	38.0437499999825
6558.40826079093	5375450.53836035	1.2454577791611	31.7124999999942	35.5874999999942	38.5249999999942
6489.46319160305	7965616.57325048	1.11739524017884	34.1625000000058	37.1312500000058	39.3812500000058
6625.55741061362	1496616.00641712	1.13239124599951	32.1749999999884	39.0499999999884
6573.39950852172	9181906.35736336	1.1243965502708	29.5625	33.875	36.40625
6627.72867803026	4981069.59785497	1.43486824669697	29.125	32.8749999999709
6866.46695968992	639149.879424177	1.38073549418433	31.15625	34.75	37.71875
6565.97857946776	1083538.62183994	1.36341621236191	31.1375000000116	34.2625000000116	36.1687500000116
6560.42771936114	4474799.27021552	1.05322488566229	3.48749999998836	27.0499999999884	33.0187499999884	36.6124999999593	39.6124999999884
5986.05564329104	294508.980554898	0.920112334707708
6692.71691100601	466813.651956634	1.14319337148174	32.8250000000116	37.1062500000116	39.5437500000116
6621.87644632542	1612212.27422156	1.20481849906517	25.1812499999942	32.1187499999942	35.5249999999942
6616.62721370413	4483196.3616726	0.895545710833996	30.9624999999942	37.1187499999942
6617.42554156791	1957325.93941453	1.41686506296391	30.53125	34.625	37.75
6755.754373691	6542015.32880783	1.44293337664341	8.20435276904027	36.0793527690403	39.7043527690403
6553.77138973928	10683375.6186699	1.26092180824656	31.2687499999593	35.2687499999884	35.3312499999593	37.8937499999884
6547.75407675846	7531365.46026529	1.49845838793083	30.6000000000058	34.4437499999767	39.6312500000058
6748.97410569657	2504587.485958	0.989484267795376	35.2625000000116	38.6375000000116
6749.43769867607	2647359.00719708	1.42323325514713	35.1437499999884	38.7999999999593
6620.83240751731	2355666.17167341	0.83688324182773	32.2124999999942	39.4312499999942
6511.27537712849	5048326.49034265	1.44605740083264	30.15625	33.84375	37.5625
6694.71038540021	4243124.87685974	1.43074889560323	30.7000000000116	37.3562500000116
6430.20368733863	3582925.50690256	1.48297662617139	31.0187499999884	34.1749999999884	36.4874999999884	39.3312499999884
6449.46710151495	960285.255348353	1.39851530989856	27.3500000000058	34.8187500000058
7044.95190877381	2142846.53635639	1.29598643528591	27.8687499999942	31.5874999999651	34.2437499999651	37.0249999999651
6822.42454846963	6017647.9453838	0.990083019066549	29.7562499999767	33.0375000000058	34.5375000000058	35.1000000000058	38.1937500000058
6906.63813287644	2348323.87744256	0.809335039646354	33.40625	35.78125	37.9999999999709
6734.73462217253	2714912.92948298	0.963302275436534	33.3937499999593	36.1124999999884	38.9874999999593
6758.76020398921	765889.532102423	1.45371790759535	30.6625000000058	30.7249999999767	33.1625000000058
6761.37108233086	774097.420773696	1.16780744472405
6742.96457559621	5103807.80583573	1.01329559564254	29.9624999999942	37.0249999999942
6628.254847318	607520.442512885	1.38096528202953	28.9874999999884	33.0499999999884	35.5812499999884
6331.85364389815	4584773.29728905	1.28739795719745	33.8124999999709	39.3125
6818.64368691431	1444294.22822368	1.10454730892308	29.0187499999884	31.1124999999884	34.0812499999884	36.8937499999593
6606.97366526936	606464.182449451	1.37497365717536	29.7812499999709	33.1562499999709
6690.16768042853	3305648.64930716	1.17588396463453	13.8125	25.3749999999709	30.0625	36.9374999999709
6519.90799083309	1854583.30786182	1.37008894850279	31.7875000000058	35.4437499999767	37.9749999999767
6432.48878410009	3239697.73150181	1.1623962550256	32.2062499999884	36.9874999999884	39.2374999999884
6453.34333223659	3950562.31101044	1.44255607079838	33.9499999999825	38.4499999999825
6378.39365757166	2452779.78954619	1.36778489159649	35.7625000000116	35.8249999999825
6811.20066271086	771760.697232977	1.33127879151122
6509.2293146571	4546640.94521463	0.817454658055592
6559.24426770208	2752126.89566276	1.31570203089846	31.0124999999825	34.0437499999825	34.1062499999825	36.7937500000116	39.8562500000116
6818.65619192914	964654.586409086	1.33732313651067	26.2562500000058	30.8500000000058	33.2562499999767	35.7874999999767	38.1000000000058
6609.56990999516	1520400.21186537	1.29789186861982	26.8062499999942	32.2437499999942	34.5874999999651
6800.0406026581	1170168.88656553	1.47357333396542	12.0187499999593	28.0499999999593	32.6437499999593	34.9249999999593
6374.4549261299	1154307.518673	1.33299074960209	33.9187500000116	37.8250000000116
6482.87586240949	4231263.07071633	1.36745380774185	29.3812500000058	33.8187500000058	37.4437500000058
6671.07525692535	1828762.13485822	1.44070364830587	32.0874999999651	35.5562499999942	37.3999999999651
6539.8399871179	1559656.94496666	1.27061446673313	23.2624999999825	31.5750000000116	39.1687499999825
6569.82899865087	1439082.69226911	0.827340868948185	31.3125	35.9687499999709	38.8749999999709
6495.89383555913	1072228.36337629	1.46231243702726	30.15625	34.1249999999709	38.25
6553.27381981314	1125004.19443751	1.2967768816728	30.0499999999884	33.7687499999593	36.2687499999593
6277.6696360051	644671.874760415	1.43952932789693	35.0999999999767	38.2875000000058
6491.10243757816	1285375.27419993	0.829429144332111	35.9312499999651
6877.91060688599	2497138.68934579	1.43048221724869	32.4624999999942	35.4312499999942	37.6499999999942
6567.10170012027	6291743.11685916	1.04252122211692	30.8125000000291	34.9375	37.0625000000291
6947.61414546027	4929195.50881004	1.04995207339945	35.2562500000058	38.6625000000349
6789.84111816481	7556357.73538869	0.760585968464127	34.5750000000407	37.3875000000407
6546.42098213376	2036207.4561164	1.32229231212985	33.4750000000058	37.3187500000349
6502.08761729359	353746.372361544	1.4645149805987	26.3875000000116	29.8875000000116	32.1687500000116	36.0750000000116
6739.98439956032	1238737.51410329	1.55999678359569	27.6125000000175	33.0187499999884	35.7687499999884
6764.65686025949	3477515.23153253	1.28513466753468	37.1937500000349
6755.89803297438	2196378.60989379	1.39587238783121	27.6499999999942	28.4624999999942	32.5249999999942	35.7437499999942
6619.60124964932	9993640.35666475	1.24141401674855	35.4937499999942	38.7437500000233
6367.10609146163	1362532.13423991	1.34078960188052
6917.44738630907	3021819.59497431	1.24233243103167	30.6625000000349	30.7250000000349	34.3812500000349	37.3500000000349
6254.27202461088	950752.900692211	1.35366810670926	31.8062499999942	35.4312499999942	38.1812499999942
6618.20873569344	10372639.2839726	1.10688451577948	30.8312500000175	34.7999999999593	37.2375000000175	37.2999999999593
6327.05480071249	1951774.0218423	0.990553906668307	29.4937499999942	32.7125000000233	36.9624999999942
6306.25132746018	1928608.86990008	0.932328340993853	31.8437500000291	34.9687500000291	37.625
6148.56068762045	670238.381714616	0.980447252559177
6829.32994642166	5374000.4726996	1.28826010337706	31.2312500000407	36.3250000000116	38.5750000000116
6741.05773384905	3598673.14984155	1.11269805000343	33.03125	36.9375	39.6562500000291
6750.67810930701	7090072.87096151	1.47032958535755	24.1375000000407	28.6062500000407	31.2625000000116	33.3562500000407	36.6375000000407
6505.23296265383	2013049.29267141	1.5962035587335	16.3375000000233	27.5874999999942	32.7437500000233	35.0250000000233	37.3687499999942
6748.10406241438	1172541.67189487	1.41879342126587	33.6187500000233	37.0249999999942	39.1812500000233
6556.75935784172	1022190.37687275	1.37507468073165	31.75	34.90625	37.59375
6612.80131811266	1488503.19701674	1.03278155627995	32.3562500000116	35.1687500000116	38.8562500000116
6313.16801721172	597203.282068487	1.32802046002404	31.5375000000349	35.2875000000058	38.0062500000058
6393.14171558565	909991.956065478	1.3766481670257	30.5625	34.59375	38.46875
6753.72059908131	3034241.54297004	1.20702084603515	30.2812499999418	34.21875	36.4062499999418
6619.68233129919	9773423.28479827	1.13916316550843	31.5125000000116	34.7937500000116	36.8250000000116
6580.20414392989	3123954.35791356	1.48985814097759	31.4062500000582	34.6562500000582	37.4062500000582
6507.18046333965	3438599.73734794	1.31824990716983	28.3312499999884	28.3937499999884	32.4874999999884	35.8624999999884	38.4874999999884
6479.8605266252	8434743.67648046	1.37594872242475	27.8187499999767	33.0374999999185
6371.06029575388	1654687.80751873	1.17260881883021	28.9874999999884	33.5187499999302	35.6437499999884	37.6124999999884	37.6749999999302
6436.9280763351	951998.946027794	1.42205310762883	32.4312499999651	36.9312500000233
6361.97455299279	2320219.61903336	1.45869199194328	37.90625
6471.7359177146	1232582.10226466	1.07044074607124	35.53125
6768.42378202619	7567491.1316391	0.854031524569972	30.9000000000233	36.1812499999651	38.5562500000233
6697.11816329284	2436255.42861739	1.23248203390721	27.9000000000233	33.8062500000233	36.0874999999651	38.5562499999651
6740.20849687306	5656089.51471417	1.29929742490434	12.4124999999767	27.3187499999767
6821.62010786359	10756783.4485583	1.26162391050615	32.4187500000116	32.4812499999534	36.2625000000116
6937.57663557617	10652273.5550256	1.07637441297012	32.5437500000116	36.1062499999534
6614.9669374956	1049367.706145	1.07104612387552	35.3499999999185	38.0374999999767
6789.45651833842	8723197.78866071	1.4480667956209	31.6312499999767	35.4124999999767	37.8812499999767
6776.18166841391	9055349.34608669	1.04088819578443	33.4249999999302	37.0499999999302	39.6124999999884
6557.93056253215	546203.870512195	1.19487436291984	29.5625	34.21875	36.875
6688.479515717	2147293.28485912	0.991551398852369	38.2437500000233
6763.68944661565	3412864.47609121	1.44576765334955	32.7249999999185	36.0062499999767	38.2562499999767
6800.98045533448	7504435.78521337	1.4914773824851	29.0812499999302	33.2062499999884	35.5812499999884
6731.4589944699	7231037.02775612	1.40421374374916	29.8562499999534	33.4499999999534
6829.33172349953	10768145.0157556	0.992824275997475	32.8312499999884	36.1124999999884	38.5812499999884
6546.11016612697	1375318.07686373	0.8713964267051	33.9874999999302	38.9249999999884
6501.61569087563	1068401.34789961	1.44792457598469	32.2125000000233	35.8062500000233	38.7437500000233
6368.65803600785	938342.484120378	1.17075550644793	33.9562499999884	38.6437499999884
6755.53132124292	1439315.73732791	1.560531822587	29.34375	39.84375
6755.45853832091	3433747.5657271	1.28738097723083	31.8312499999884
6644.45551661272	2217513.03783289	1.41850990881393	30.90625	33.84375	36.40625
6635.35863773968	3752638.14219889	1.41321562904036	29.3875000000116	33.7000000000116	35.8250000000116
6669.51762747583	2280886.57082221	1.6011787492748	30.8687500000233	34.6187500000233	37.4312500000233
6690.37817038521	3565016.11520487	1.47469218381413	32.7874999999767	36.7562499999767	39.4749999999767
6624.61285770323	2511618.56338474	1.35180011238452	32.4937500000233	32.5562500000233	36.3375000000233
6541.67648195898	1272881.41086541	1.49776634285646	27.7999999999884	36.5499999999302
6464.16959508341	1480076.11641796	1.45246259776996	25.1062499999534	30.9499999999534	33.6687500000116	35.8562500000116
6626.13074723753	1437865.48956602	1.38422740811192	31.96875	35.84375	35.90625	38.2499999999418
6752.6455798829	9726615.10544299	1.43550535706482	33.9625000000233
6555.2289832853	1436792.01290071	1.3247243554599	33.8187499999767	38.5687499999767
6672.15858124002	5129081.24937649	1.32198731449931	28.7750000000233	32.6812500000233
6240.56146416868	900739.879594954	1.21850764955869
