# Supplementary material for: Millisecond-Scale Motor Encoding in a Cortical Vocal Area
Source: PLoS Biol. 2014 Dec 9;12(12):e1002018. doi: 10.1371/journal.pbio.1002018 (PMC4260785; doi:10.1371/journal.pbio.1002018)
Supplement: Data S2 — Spike timings and acoustic measurements for all cases. All spike timing and acoustic data analyzed in this manuscript are provided in .csv files, which each contain data from one single-unit or multiunit case. Rows represent the multiple renditions of a song syllable. The first three columns contain the acoustic parameters of pitch, amplitude, and spectral entropy, quantified for each rendition. The following columns present spike timings, which are referenced to the beginning of the premotor window. (ZIP) [file pbio.1002018.s004.zip › MU_71.csv]

pitch	amplitude	spectral_entropy	spikes_1	spikes_2	spikes_3	spikes_4	spikes_5
7128.33854901681	441800.808542017	1.05746030543417	29.0125000000007
6813.33630517776	999783.114850444	0.943362063609026	35.0625
6687.15880054474	185124.704746611	1.03193795609021
6766.77401003584	436730.578877949	0.851986305323126	25.3125	35.125
6751.56886736573	188248.151496306	0.793327785753496	22.7437499999996	31.6187499999996
6705.71157788833	539758.274133058	1.11823697173353	22.9312499999996	34.7124999999996
6420.76784702632	436581.569675959	1.03854675045569	22.0125000000007	29.4187500000007
6241.91935273897	758941.838564894	0.870312290140341	29.7312500000007
6637.03141365649	276134.802408971	1.23393116273934	26.4249999999993
6881.77420737397	145163.497289513	0.901770227672213	15.8374999999996	26.9624999999996	32.3687499999996
6734.27741646373	125540.81805282	0.710372901495319	18.0062500000004	27.7875000000004	37.0687500000004
6429.42815300633	166446.620532836	0.931063456345418	14.5874999999996	25.8374999999996
6452.89937589974	101315.446727453	1.10188526199742	24.8187500000004
6866.09821788924	549426.067774648	0.970032216092505	23.65625
6240.50185914055	390053.901494047	0.85920313786994	14.6187499999996	22.7749999999996	27.5249999999996	34.7124999999996
6429.73103641229	334966.719708244	1.39509408180914	4.125	24.4375
6701.64384791943	336213.537834298	0.939467222590937	31.9187500000007
6435.50041433778	497369.027632832	0.980016809963869	32.4562499999993
6667.87790741747	1226625.22460223	1.01113596191944	7.44374999999854	21.6624999999985	29.8499999999985
6619.11856028309	944212.17985419	1.34447850065748	16.2687499999993	21.9562499999993	25.0187500000029	27.7687500000029	33.5187499999993
6640.42674443076	498468.598447272	1.09504100624572	28.7062499999993
6663.35780266494	365291.584618988	1.54923331316943	38.0437500000007
6702.61290919659	1238696.57831758	0.952665378170438	29.1624999999985
6684.51707206408	2067702.16212005	0.734975252897573	22.0250000000015
6383.54660921534	971904.20860516	0.986520648231389	25.0124999999971
6602.15467986451	103833.644869659	0.802685195350689
6684.17766995916	1017653.03024315	1.07774386901622	28.2062500000029
6631.78152289624	1198741.96009311	1.01544188704145	27.5875000000015	38.1187500000015
6969.1966555613	1046644.56919142	1.19024396860076	19.40625	20.4687499999927	29.28125
6523.63520176075	873460.067479322	0.872972701208345	11.1062499999898	17.3249999999898	23.1062499999898	27.3249999999971	38.4187499999971
6625.53850188171	1659658.94640347	1.18786732723678	26.2249999999985
6491.47897201563	677323.844992261	1.29244456094916	21.5624999999927	38.53125
6732.42121149494	564547.2578838	1.48336744058333
6941.46272660483	1047225.35957703	1.10189015699114	17.9187499999898	24.2937499999898
6615.99401828331	522255.925693567	1.21823815695575	18.2499999999927	31.1874999999927
6007.45484975821	171165.346785137	0.587669012223849
6804.57469208951	797042.855368607	0.652776118161021
6658.12847877775	402365.753784397	1.12735077088625	20.0687499999985
6533.98023056807	260743.001434434	0.867646047925868	19.28125	39.4999999999927
6440.49288316473	157046.483576563	1.03330362518183	28.6312500000204
6444.61374844019	116272.540964061	1.05423750759497	26.5625
6808.24501986566	202839.360209672	0.754852321295538	21.6000000000058	33.8187500000058
6696.03319719418	670812.3012985	1.17153323649306	14.1999999999971	23.6374999999971	29.0749999999971
6566.49060406164	201634.832054403	0.885559126097164	16.5375000000058	21.2875000000058	32.0062500000204
6564.71278377211	183851.912958459	0.990711939305346	17.7312500000116	25.2625000000116
6785.00416357372	129213.261840999	1.26556417084238	28.0500000000029
6560.29022398261	167531.808873346	0.877389252789343	9.10625000001164	21.2625000000116	35.9499999999971
6444.03980222362	283728.679424166	1.41662628347256	4.51875000001746	14.7062500000175	24.5500000000029	36.0187500000029
6459.51862038189	92476.0708463015	0.994993910138712	13.1812499999942	25.3999999999942	27.7125000000087
6436.39725239915	170546.339020901	1.07948475236037	34
6698.19238285354	258868.510221486	1.10925750015616	24.2000000000116
6699.48264358138	203917.820006652	0.800797799169895	34.7749999999942
6779.69596301808	497702.894544074	0.844892967074412	15.4875000000175	26.3312500000029
6672.80632152998	83951.0964143602	1.23483953647049	13.96875	23.03125	36.8750000000146
6641.61143913597	772461.035865709	0.893593757634554	20.6937500000058
6684.62147767375	381243.977001395	0.955168476469934	28
6633.26312555492	764120.268135264	1.18986437105291	14.3812500000204	24.7562500000058	38.2875000000058
6593.27249151614	379245.407498049	0.853795207685908	11.09375	13.6250000000146	23.90625	25.96875	35.3125
6797.40884442117	56320.6044724088	1.15395052930325	20.7062500000029	27.2687500000029
6364.9051577764	598340.106193981	1.31010961461169	30.1437500000029
6508.3132896288	241821.670981596	1.35589157938823	24.3374999999942
6742.35024333574	828145.660846579	0.840660335274676	20.8625000000175	27.4250000000175
6709.51543263498	1270535.78792036	0.971556161039935	19.8312500000029	30.7062500000029
6388.7790542585	172197.761419803	1.24347495364339	17.5375000000204	25.4125000000204	30.8187500000058	39.3500000000058
7140.94043211608	467885.413260378	1.25042491084624	22.4624999999942
6764.2445457643	320788.318970905	0.771863112444149	16.25	26.125
6518.58355201698	236555.842501994	0.657929997483673	21.2500000000146	30.5
6498.19769061091	90417.2865316551	0.873494505985953	16.7437500000087	18.6499999999942	27.0249999999942
6751.7347613578	593501.985417358	1.18163913803218	18.4812499999971	29.1687499999971
6712.95410219177	378054.248264815	0.885062195213066	25.4187499999971	29.4812499999971
6747.67598317232	1001402.94319738	1.24897453513853	16.7875000000058	24.7875000000204	28.6625000000058	39.5687500000204
6811.34644474303	400465.162830685	0.924734307681037
6601.22388970045	1020212.93451472	1.1560297222071	24.1000000000204	25.0062500000204	39.2250000000058
6506.42142617522	1781246.57674606	1.2791306964377	8.44375000002037	11.3812500000058	16.8187500000058	24.6000000000204
6375.07069245534	835866.270919301	0.956348384221724	21.6812500000087
7090.87088808761	1385275.21326703	0.994896798921796	22.7625000000116
6339.55009748256	862708.135678273	1.28484776374011	24.5750000000116
6695.8014301686	672918.136527532	1.20390299670975	20.2125000000087	30.9312499999942
6537.38051511715	1076728.32788682	1.14891367265108	29.0687500000204
6138.10281217095	87047.2415772081	0.923993969789368
6939.76813070955	473592.771356987	1.14863166222102	29.8374999999942
6933.2843285786	709674.574677678	1.17302553864943	18.9125000000058	29.3500000000204
6818.98196051926	483384.709067071	0.964742525414253	37.6937500000204
6477.90683830768	1324456.31303154	1.38320686537769	10.15625	21.4687500000146	39.5
6298.75343139841	324152.034577257	1.03515477726257	25.75
6748.8276662832	673794.283932113	0.904304923910638	18.2937499999971	20.6687499999971	28.3250000000116
6671.87359775116	740296.285574742	0.842031471428269	23.9562500000175	36.8625000000175
6454.79935109753	299547.839838328	1.28555112493619	31.0875000000087
6646.62584704218	691634.626811253	1.40526090959581	19.2500000000146	30.2187500000146	39.375
6534.38857454368	391695.072025681	1.21917232933895	23.40625
6569.25712346127	514148.561930744	0.842570196848042
6924.68051425931	1074402.75697501	1.43279187220401	21.3562499999971	31.5749999999971
6716.55451494996	1186491.83743139	1.3011915275465	15.8812500000058	22.7250000000058	26.1312500000058	39.8500000000204
6314.00989371334	273697.642644362	1.34548135342569	19.9437500000058	39.4750000000058
6342.86291493172	501344.36780027	1.383090430964	21.09375	30.9062500000146
6935.77855588208	329414.564054527	1.31377253457516	30.0500000000029
6684.08693200414	484908.408061612	1.42353086512423	24.8374999999942
6799.68506399948	562104.106147865	1.41907680714365	17.7124999999942	20.3062499999942	29.5874999999942	30.9937500000087
6705.75254713174	321024.472357577	1.22088853273059	6.08749999999418	28.0562499999942	37.2750000000087
6685.82913977199	606003.207298192	0.765634443366383	20.8312500000029	21.8937500000029	31.4562500000175	35.2375000000029
6541.42082478037	431161.76893337	1.32524385852387	24.9499999999971
6566.64987540288	1112089.29859046	0.931035558324313	20.46875
6949.80230725061	278578.880655347	1.13472937401107	27.6062500000116	35.7937499999971
6600.83568638183	580543.982435392	1.43162622880137	18.8937500000029
6539.03963581804	646204.399079133	1.05973420709713	22.75
6634.03338918713	800071.930210504	0.720415700497792	30.6125000000029
6627.74135682955	174009.354353559	1.35498495642879	36.84375
6700.23769787027	1482442.13421121	1.05205444197677	27.0812500000029	34.8000000000029
6556.37753271555	949868.389566249	1.46072724799305	17.6437500000029	26.9250000000029	37.8312500000175
6371.68591556364	521798.999451585	1.42229421452233	8.94999999999709	15.7937500000116	21.9187499999971	34.3562500000116
6504.13739203779	602822.100731139	0.996997607397372	6.75	15.15625	28.34375
6734.24632788604	425628.171368571	1.02726143998102	18.3812500000204	24.5375000000204	36.3812500000204
6694.53279602616	1117553.441599	1.42771715986566	9.43124999999418	15.4312499999942	29.0874999999942
6550.0749520778	899389.25763231	1.44445660238262	21.6562500000146	37.3437500000146
6534.02333950066	292061.353375509	0.778694576911276	23.4812499999971
6782.73905250381	237647.708146964	1.37360031610046	17.7312499999971	25.9187499999971
6250.838306944	499922.620036247	1.23150304975433	25.8249999999971
6491.17785128081	197978.864006445	1.41078575738363	2.76875000000291	20.5812500000175	31.4875000000029
6817.20047478951	426908.223579483	1.20322241438834	21.3249999999971
6301.82737171159	215453.143164914	0.701656467689643	22.4875000000029	38.3937500000029
6261.35691987311	399666.847599506	1.21127101627077
6988.65985547286	1315438.25208342	1.16955652371553	20.3562499999825	28.8874999999825
6616.03253325489	2289902.09106794	1.25928388741354	13.4375	20.4999999999854	25.875	36.5000000000146
6634.5841175358	1817715.73590978	0.697208256010651	12.6687499999971	22.3562499999825	23.1374999999971	29.6687499999971	39.2624999999825
6813.50073847294	2060559.68441388	1.29616753826766	20.4999999999854
6999.38102010686	939623.458799358	1.06623938570134	21.4312499999942	27.8687499999942
6622.66324976172	1733082.64298235	1.18902310295297	17.3062499999796	26.3062499999942	35.9624999999942	38.8062499999796
6633.13848450694	1755960.10219997	1.26045538231684	17.1749999999884	25.6749999999884	39.9562500000029
6238.89245057499	371231.605324151	1.30130013147991	13.5124999999825	21.1062499999971	29.8874999999825	33.9499999999971
7018.14281009184	807910.624243206	1.29879321063826	29.0124999999971
6706.3483730551	1466431.23688914	1.28590145329761	27.3999999999942
6745.615113697	1108003.78994393	0.899368335508477	2.26874999998836	14.7062500000175	24.2062500000175
6846.97170961409	699421.985217149	1.15840423093932	18.3999999999942	28.4937500000233
6754.18397964444	554087.388798693	1.0102751470974	16.7562500000349	26.1937500000058	37.4125000000058
6847.99811306654	306206.272299595	0.73750860226796	27.4874999999884
6551.6245231596	886639.273171496	1.39538558212843
6419.89116738137	396497.545357685	0.953626164833573	24.8125	30.8750000000291
6602.26070717195	562504.242878402	1.09067708672651	29.25
6445.95904352614	263025.141431636	1.28610427051125	24.9562500000175
6733.19012340707	315730.554713668	1.04321158656818
6866.03261194219	505345.152666232	0.888520636860998	25.3312499999884
6470.70965264567	674811.476327993	0.755973839877139	19.6124999999884	29.4562500000175
7011.07438565153	1158777.37872342	1.08994406738937	20.34375	31
6697.58103899184	567891.429720873	1.02630901410089	15.0062500000349	23.2875000000058	32.1625000000349	36.8187500000058
6756.8296063357	475061.433560824	1.0499701076172	26.1375000000116
6438.76337334449	193037.670511698	1.47979361529656	33.1437499999884
6908.01089243679	429814.339593753	0.701595631139803	27.0499999999884
6580.77114717266	1381680.02453985	0.894181058099779
6385.00276469118	155667.183340406	1.13008405740291	17.6187499999942	27.1500000000233
6827.30530258119	821408.671796792	1.05540704118608	20.8250000000407	30.0437500000407
6674.06578300049	242594.669220044	0.996521274356571	25.7999999999884
6421.62367185841	201387.854488627	1.27702127027386	19.5125000000116	31.0750000000116	39.9187500000407
6308.79748187032	105809.835513728	1.4604408193238	2.41875000001164	14.2312500000116	21.4187500000116	26.4812500000407	34.1062500000116
6811.37637073782	282318.480154516	0.850148399911422	15.7999999999884
6574.47658246655	3897986.19255036	1.3514991520311	13.4249999999884	21.9562499999884	28.7374999999884
6420.11779051027	615452.553655159	1.23939822739672	27.53125
6898.37354012387	1320976.31941662	1.45804038875842	21.9812499999825	26.0125000000116
6881.62005477179	3580479.94180134	1.32967245975781	14.875	28.15625
6869.43152012702	2605388.01068762	1.3669234088279	12.5375000000058	24.1000000000058	33.4437499999767
6979.51704992531	4065494.32981478	1.25788802410928	24.7625000000116	36.8249999999825
6804.29454115761	5549158.79824708	1.30507693159318
6685.73413088961	2763487.75800106	1.1551908266653	39.4124999999767
6616.77062785155	852817.698068063	1.31690939069274	1.94999999998254	18.1687499999825	34.3249999999825	35.9187500000116
6748.45982081336	887513.77083004	1.37862566229093	24.75
6688.48887669358	1119559.50301907	1.52253093108719	20.7249999999767	36.6625000000058
6532.23514372551	3485757.44909742	1.39681177580429	13.0374999999767	21.4750000000058	30.1000000000058	38.2250000000058
6515.42256450673	2493801.09924502	1.2991146284513	15.0249999999651	16.0249999999651	25.3687499999651	38.9937499999942
6800.96008393832	4500488.85855323	1.24771123679282	28.7312500000116
6753.21179951992	880545.727649688	1.29104620704268	4.78125	12.46875	36.84375	39.4687499999709
6487.10194523013	5989348.84668138	1.36701514054175	5.72499999997672	25.1312499999767	37.1625000000058
6120.62941707111	108875.267912318	0.915169593867841	39.2937499999825
6757.03932160255	1930023.60756059	1.44636790038565	16.1562499999709	24.5
6742.2075706409	2721776.88218712	0.95730661853642
6476.18803302183	4404800.70031275	1.19218804045601
6748.5344739055	2648818.36220287	1.48679645490429	21.0874999999651
6599.08366818395	2882376.37041835	1.33893217230335	26.6875
6692.05897537109	1592095.87405801	1.33801457052096	15.8250000000116	23.2937499999825
6728.28975605071	1568140.45643915	1.37726905203154	21.5562499999942	31.7749999999942
6453.52852287221	4714832.59992285	1.46630993007235	6.40625	25.21875	39.6562499999709
6551.78490350649	2750335.08594412	1.28093851811569	20.3187499999767	29.5687500000058
6770.27321705701	2118527.63577136	1.30210392659642	24.3937499999884
6767.59280012156	1702393.55775876	1.40363862118521	16.0374999999767	34.3187499999767
6494.70781408555	1928075.36233226	1.30714031992632	13.4124999999767	29.5687499999767	34.7875000000058
6317.09057939831	1580449.1703793	1.46817485529311	15.7250000000058	23.1312499999767	33.0374999999767	39.6312499999767
6876.4553359369	8881048.0571906	1.1442824456642	23.8875000000116
6684.6353995571	3844401.43010771	1.3553336372232	21.46875	35.75	39.5937499999709
6582.70399030568	1541364.93228717	1.30629664634098	7.54999999995925	23.9562499999884
6469.57003271055	2094724.53981897	0.934635072404522	25.3812499999767	26.2875000000058
6497.8835624869	4432960.53415114	1.49916193876481	12.6187499999651	18.1499999999942	27.4624999999651	36.2749999999942
6868.39419082862	1443097.76533278	1.51728881726113	17.7124999999651	25.5562499999651	39.6499999999651
6938.07658619194	1072067.13828102	1.50756790642766	31.6875	32.875
6453.65276096457	894892.494940546	1.41985296924923	2.71249999999418	13.5874999999651	23.4937499999651
6062.13729545404	581911.75993142	1.00798075694248	11.3125	28.8437499999709
6935.4552577833	575702.429465362	1.47027826150194	26.4562499999884	39.8937499999884
6747.71731641994	1190283.17489832	1.42849780157285	22.9624999999651
6804.67820397616	955506.07783535	1.46772412168712	12.1625000000058	19.9437500000058
6689.78455752343	2787723.96265865	1.54326829996067	15.9874999999884	27.7062499999884
6506.46582425318	1171832.1302274	1.39854606498053	13.8062499999942	22.9312499999942	30.7749999999651
7058.37201154363	1136053.41089419	1.10908399603533	39.5375000000058
6570.80802336851	2272753.25766178	1.09096067347305	23.7749999999942
6509.79082879625	6276555.02667146	1.55947587493532	31.7937499999825
6712.48209077838	1440997.13377722	1.29027934165764	39.9437500000058
6635.63840591572	8248168.44835854	1.2923847279002	14.3687499999651	32.2749999999942
6490.71997552487	796224.959278183	1.41167122753511	17.4874999999884	23.9249999999884	35.5812499999593
6735.77019430721	584865.419136291	1.53105305013959	26.1875	32.2499999999709	36.09375
6316.71680113138	68390.8923775848	0.994692563231072	22.2937500000116
6890.53780052724	3530943.05126084	1.49750787196667	17.8051551766403	27.1801551766403	38.7426551766403
7164.51714040998	2610504.3598154	1.4784560331338	8.2864051766519	15.2864051766519	23.7864051766519
6684.30644926315	1143662.06219003	1.07183665197586	8.49890517664608	20.6551551766461	27.9051551766461
6798.73183540614	3669728.12785555	1.28278451639002
6678.35484432014	1425341.56246424	1.38217452294967	24.8301551766344
6738.67978355148	1778349.7567276	1.2175832206123	24.7301551766286
6583.02620568308	1253490.65953557	1.47571109385865	14.692655176681	25.4426551766519	36.3489051766519
6691.63150258371	1410281.93607562	1.51959938148615	28.9926551766403
6506.09124671907	565953.78091254	1.14160267210127	26.6489051766403
6848.85538040504	1545480.56337471	1.50600127148796	1.58640517666936	37.4301551766403
6727.05622653082	647727.43553838	1.19407038634343
6396.82028429046	2282047.50201139	1.28076383703606	10.3301551766344	13.4239051766344	18.8614051766344	29.0801551766344	29.9239051766344
6619.6073074607	3293345.4463408	1.36708304552923	25.3801551766519
6819.09243270467	1211203.346387	1.46220966604247	22.3864051766286
6666.08204500868	1329135.84303217	1.00880170844919	17.2801551766461	27.3739051766752	39.9676551766461
6705.78242280054	845568.62699198	1.33588988329581	23.8989051766403
6504.90611488025	882984.922709014	1.49862249785436	16.5114051766286	22.0739051766286	36.4489051766577
6380.93373756506	1139392.70858377	1.53100998572053	13.2364051766344	29.0489051766344
6267.68095942547	629515.62700435	1.47649797159399	19.6364051766286	30.2301551766286
6674.99316155914	2251680.99664212	1.27837995779709	18.0176551766344	27.6114051766344
6563.89986415124	1198722.2305512	0.836796888359991	31.9114051766519
6887.37447337619	1604715.94763749	1.41699424533032	8.43640517664608	14.6551551766461	18.4989051766461	25.4989051766461	32.1239051766461
6385.50881627384	512724.47634046	0.73325632325842
6809.22908118973	2981033.54407316	1.11222486903562	25.907179219852	38.1884292198229
6676.25520397889	1733099.56296639	1.40419638623728	21.1384292197763
6625.80935280455	1043130.20025377	1.45406900115674	21.713429219817	24.619679219817
6934.30332981017	4307028.72825864	1.43939197273041	21.9446792197996
6690.05544320078	610310.392825561	1.03114273656959	15.9384292198229	27.5946792197938
6888.26687638587	4417028.55564788	1.44743842546143	39.9946792197879
6564.89412980543	1349686.78444802	1.25943424401956
6712.54878575086	685207.454104408	1.01887955078807	22.0009292198229	34.0634292197938
6628.78881603277	4587067.90635733	1.24872992329279	13.2071792198403	19.1446792198403	26.7071792198403	31.8946792198403
6496.83791923319	211826.945276142	0.765032202540775
6622.33493012429	2636981.62897334	1.02228704477539	27.0509292198112
6507.1253817916	388232.611776516	1.27317568892603	18.3009292197821	39.5196792197821
6620.30243617539	595300.105223694	1.38360382184053	10.0321792197938
6868.9713184291	1566622.07889309	1.16257363002489
6451.06456297837	1065814.96352477	1.2829332416737	36.1259292197938
6685.71761128277	1049451.77271808	1.30311275219461
6684.10169807008	2008982.70977078	1.31228482056119	15.6321792197996	18.6321792198287
6523.91124833349	1777886.75972317	1.18127107145794	31.2759292197879
6623.40254189902	1181463.68354445	1.22291190551632	27.2696792198112	35.5509292197821
6448.32991124419	657837.118348821	1.22542277856162	16.2696792198112
6755.34460718849	1128500.21740254	1.41465277127923	16.5946792198229	33.7196792198229	38.5946792198229
6815.06325076026	1640649.48063636	1.31820926117256	24.4884292198112	34.9571792198112	36.9571792197821
6569.13761320504	1013220.23608317	1.41293123719741	17.0509292197821	28.2696792198112
6907.49271946628	626000.185861289	1.0807500812234	17.4071792198229	24.5321792198229
6627.89431650348	4145761.60404274	1.04539462234135	19.1009292197996	30.0384292198287
6517.48673190673	3356932.92561932	1.45062494343185	19.1321792198287
6572.1158235859	5626747.11942796	1.09765282803024	16.6321792198287	17.9759292198287	29.8509292198287	39.8821792198287
6433.93087829983	1476412.39940249	1.30505914449708	23.6071792197763
6724.98727964909	3151964.03339967	1.41388069515243	38.8187500000058
6615.36907558116	720886.462385545	1.35923739713015	11.5500000000175	20.9562499999884	31.8937500000175
6761.71546463988	1382775.76208243	1.40039860695641	33.4624999999942
7195.55303693327	3430809.72489655	1.4913492169177
6739.44153849423	507920.803904166	1.36365885075689	24.4750000000349
6637.95884166957	1497613.94656011	1.21057576588473	19.6062500000116
6615.75119281844	3195589.68102415	1.04189902348388	19.0750000000116
6816.6770268946	5473105.76264686	1.44047407953907
6650.65260311748	1291811.95686611	1.48797575927766
6461.65366265512	2396076.60709709	1.50282367179888	15.0687500000349	29.5375000000349
6933.83869234601	1746870.40321079	1.39466066390613	22.6875000000291
6529.7984737589	663419.322529539	1.08472401190813	12.6000000000058	25.0062500000349
6632.00955240379	1739435.62752619	0.970769102213111	24.2500000000291	38.625
6688.0662166713	1254611.38491372	1.01498953858485	14.3812500000349	31.0375000000058	39.6625000000058
6313.36596982388	347773.332939517	1.34924864668469	16.8687499999942	36.1187499999942	39.5562499999942
6576.94891235312	1009531.31478803	1.21812636751828	24.5187500000175
6822.30189803115	1713665.84545942	1.46329235637406	24.9562499999884
6699.15787750441	3502471.44287648	1.379117907661	14.1875	31.3125000000291
6464.81412637422	5129055.34583527	1.43765670470645	14.0375000000349	28.1937500000349	39.4125000000349
6377.30241209784	1484325.61480262	1.52629195015161	17.3374999999942	38.8687500000233
