# Supplementary material for: Millisecond-Scale Motor Encoding in a Cortical Vocal Area
Source: PLoS Biol. 2014 Dec 9;12(12):e1002018. doi: 10.1371/journal.pbio.1002018 (PMC4260785; doi:10.1371/journal.pbio.1002018)
Supplement: Data S2 — Spike timings and acoustic measurements for all cases. All spike timing and acoustic data analyzed in this manuscript are provided in .csv files, which each contain data from one single-unit or multiunit case. Rows represent the multiple renditions of a song syllable. The first three columns contain the acoustic parameters of pitch, amplitude, and spectral entropy, quantified for each rendition. The following columns present spike timings, which are referenced to the beginning of the premotor window. (ZIP) [file pbio.1002018.s004.zip › MU_72.csv]

pitch	amplitude	spectral_entropy	spikes_1	spikes_2	spikes_3	spikes_4	spikes_5	spikes_6	spikes_7	spikes_8	spikes_9
7006.42304016879	2107964.19682825	1.40832513564667	19.6312500000004	26.7562500000004
6802.31978848484	1530581.99969347	1.36715532030453	2.75	13.46875	21.59375	26
6811.57962249103	3095216.59330004	1.22964913105418	16.3312499999993
6720.54909288918	1791517.33204503	1.39799332631079	6.94375000000036	15.3812500000004	20.7250000000004	30.2562500000004
6442.40713887246	854607.657738486	1.33071769866377	0.793750000000728	17.2625000000007	19.6375000000007
6681.38606935994	4904350.68011438	1.41036601624502	8.54375000000073	16.4500000000007	20.3562500000007	23.1062500000007	25.7312500000007
6878.85811075371	3678271.06461867	1.2035425599387	5.41875000000073	16.4187500000007	21.3875000000007	28.7937500000007
6752.87445035876	10137690.881074	1.41918144259987	4.78750000000036	11.4125000000004	19.3187500000004	24.1937500000004
6453.37869190217	1029635.45269761	1.35718897721159	4.74374999999964	16.2124999999996	20.7749999999996	23.7437499999996
6452.07464625995	1320522.87978363	1.43865742473041	4.375	18.75	21.40625
6908.86126875816	1865290.926846	1.08009477348821	12.625	18.875	26.96875
6635.83652041783	3650452.43990623	1.12594124236853	2.46249999999964	16.4312499999996	24.3062499999996	31.1499999999996
6481.03742226316	1626522.07929773	1.48389060125874	4.65625	14.78125	19.90625	22.46875
6427.0792262348	4490883.66293228	1.40978211144414	10.9500000000007	19.2312500000007	22.4187500000007	28.1687500000007
6999.92290987007	643280.922609779	1.42857239017834	34.9125000000004
6780.74571969102	5973062.12871362	1.38457557785586	3.81875000000036	15.4125000000004	19.3500000000004
6380.5132670103	2692118.43115247	1.46096229265832	2.90625	13.34375	22.75	32.46875
6131.97724161401	2585271.31307861	1.36581055462204	18.2875000000004	22.3500000000004	30.5062500000004
6572.47525226691	774253.999858765	1.42554250796093	17.3250000000007	21.1687500000007	24.7000000000007
6884.96623474365	1138106.99948549	1.498655429779	6.91249999999854	16.8499999999985	26.2249999999985
6719.21315612928	1191215.45093897	1.41890353355606	7.74375000000146	17.4625000000015	21.9625000000015	31.5250000000015	33.6187500000015
6560.6198214188	539135.434685736	1.21352860524055	15.84375	21.28125	24.15625	31.75
6379.08854117203	4628268.54348467	1.45328429177115	12.9187500000007	16.9812500000007	19.7000000000007
6578.40129895962	1812810.06822171	1.35623057072097	10.2937500000007	21.7312500000007	25.0750000000007	33.9812500000007
6631.12083169282	2972687.79689009	1.37559616653009	1.55625000000146	12.5250000000015	19.6812500000015	26.8687500000015
6851.15304380196	1204127.14576776	1.4415278748569	1.0625	13.5625	17.84375	22.375	25.15625
6562.45948629229	2161119.07444433	1.2895646677877	10.5499999999993	17.5187499999993	20.8937499999993	23.9249999999993
6561.84948245803	2607406.15473489	1.20788436216438	5.40000000000146	14.6500000000015	18.5250000000015	31.7125000000051
6610.61556492768	2098082.89410636	1.12791325038537	0.306250000001455	13.6187500000015	18.4000000000015	22.3062500000015	34.7125000000015
6542.58999331837	1538605.15229724	1.47176539138081	8.75000000000364	15.46875	19.09375	21.3125	27.3125
6686.34171056476	6727371.55443545	1.50057398353411	0.599999999998545	8.66249999999854	16.0062499999985	19.8499999999985	20.8812499999985	22.1624999999985	25.8812499999985	28.5062499999985
6556.24842214059	617778.22368322	1.50636452165079	2.19374999999854	14.0999999999985	19.1937499999985	21.6624999999985	24.4124999999985
6533.38409816958	1659841.26013382	1.47437532443489	5.93750000000364	15	24.71875	38.5
6411.41140613849	4842500.19800077	1.44356933717458	0.756249999998545	10.3499999999985	17.7562499999985	21.9124999999985	25.7874999999985
6812.49336272581	7605934.69750037	1.50999266826784	1.71250000000146	13.2125000000015	21.9000000000015
6690.75492750615	5718295.10593102	1.17952789676718	1.89374999999927	16.0187499999993	21.4562499999993	24.4249999999993	27.4562499999993
6495.44332482419	1135053.7304839	1.3168009378988	2.58750000000509	24.4625000000051	33.0875000000015
6468.14992528716	1662588.89826447	1.40335441008151	6.26874999999927	17.0812499999993	20.2999999999993	33.4250000000029
6313.20888477932	547605.123478821	0.829814412187289	9.34375000000364	20.40625	26.375	30.7187500000036
6757.02960754098	5896509.74352311	1.35198566536188	3.01250000000073	11.2937500000044	16.5750000000044	18.8250000000007	20.7312500000007	25.5437500000007	35.4812500000007
6321.10266577587	933391.308608125	1.49435839732847	6.42500000000291	19.7687499999993	22.4249999999993	28.8624999999956
6447.42202900622	1935302.38893622	1.37365561089116	0.67500000000291	12.8312499999993	22.1124999999993
6319.80119925376	572240.157374139	1.49467479301149	4.01250000000437	14.6687500000007	20.8875000000044	23.6687500000044	27.3875000000007
6503.22853050915	1560978.12476088	1.45867071511264	0.0999999999985448	11.7562499999985	17.0062499999985	20.5687499999985	26.1312499999985
6397.10808240743	822019.352609762	1.38816296837944	4.84999999999854	15.0687499999985	24.5687499999985
6491.79205063182	1481644.15564992	1.3483377112588	3.76249999999709	15.6062499999971	20.4187499999971	23.0749999999971	28.4499999999971
6685.73845588441	1503769.27721719	1.35672188032968	1.83750000000146	15.4000000000015	20.6500000000015	23.5250000000015	26.5250000000015
6453.20402007749	1484228.91898653	1.14396381804	2.80000000000291	14.1750000000029	21.1437500000029	24.1437500000029	31.3312500000029
6308.84173299584	680421.943968333	1.21408369540471	14.4499999999971	21.3562499999971	25.8249999999971
6444.48284422835	959230.340079692	1.12992156644465	2.58750000000146	19.5875000000015	26.8062500000015	29.9937500000015
6488.53336075067	1058022.15007419	1.12471438683675	8.41249999999854	19.0374999999985	21.2562499999985	25.0999999999985
6427.01634679837	1749341.71221256	1.27260557474171	11.4437499999985	18.8187499999985	22.8812499999985	27.0374999999985	34.4749999999985
6493.0987634994	573023.520481308	1.41163691523279	9.50624999999854	15.7562499999985	18.2249999999985	22.9437499999985	25.3187500000058	29.5687499999985
6447.40043904776	695132.841223446	1.35360623600228	5.0625	13.0937499999927	18.7187500000073	21.5625	24.7187500000073
6670.16739642225	3350720.70121894	1.4416348315899	7.15000000000873	18.5875000000015	25.4000000000015	31.5562500000015	35.6187500000087
6666.62081461749	2619547.58754795	1.32702654176563	8.19374999999854	16.0374999999985	31.6624999999985
6487.38569910647	1258268.33275472	1.37127977580154	9.08750000000873	15.4000000000015	18.1187500000015	21.9625000000015
6634.12461331939	1988040.45040157	1.43456392877782	10.0437499999971	17.9812499999971	21.8562499999971	24.7624999999971	28.5124999999971
6351.54850963659	818445.305054254	1.08648141140675	5.46250000000146	17.9000000000015	22.2437500000015	25.3375000000015	29.0562500000087
6499.19079587328	2963469.93692708	1.48527721166217	6.25	17.5625000000073	21.65625	35.15625
6126.18171553459	251697.320432253	1.27576765021406	5.68125000000146	16.3062500000015	24.5875000000015	32.6812500000087
6700.73299771006	812239.020588638	1.30596477781446	12.1937499999985	16.4437499999985	19.2562499999985	21.4124999999985	23.6937499999985	26.9749999999985	30.9749999999985
6663.14266070119	394414.890100909	1.22495678051855	14.0124999999971	18.2312499999971	20.5437499999898	22.7624999999971	25.9812499999898	37.3249999999898
6604.53600592795	1069354.10556609	1.35720297558433	3.28125	13.71875	19.8125	29.9374999999927
6369.53803150016	358928.163601549	1.56950563478836	11.7750000000015	31.4625000000015
6259.5395902379	773991.359327799	1.50314303899148	10.8312500000029	16.1124999999956	18.7687499999956	29.0500000000029
6810.99616279889	4412668.75895399	1.04305914429108	2.8125	16.53125	22.84375	27.125
6574.1937646401	896669.560171142	1.43161901520846	1.25624999999854	11.9437499999985	17.1312499999985	19.5374999999985	21.5062499999913
6440.44227378201	5583472.75156818	1.2981111767917	4.27499999999418	14.9937500000015	19.4312500000015	24.0250000000015	28.0249999999942	33.9312500000015
6439.47589392548	4979161.93420077	1.405720918543	6.38124999999854	15.1937499999913	22.9749999999913	26.3812499999985	33.0062499999985
6331.21952330336	303844.80060045	1.39085762429792	8.35624999999709	15.6062499999971	19.3562499999971	22.0124999999971	23.2937499999971	25.6999999999971	28.5749999999971	29.6999999999898	32.4812499999971
6639.17533556417	2601188.92176508	1.43820340017227	1.28125	14.9374999999927	20.21875	22.96875	25.84375	32.8125	38.4374999999927
6682.43297543332	1698154.38858383	1.44683350990752	4.20625000000291	15.0187500000029	18.3937499999956	20.1125000000029	22.5187500000029	26.0500000000029	27.3000000000029
6498.8385174788	504476.748517985	1.32941024960393	1.75	8.125	16.40625	19.1875	21.3124999999927	32.34375
6486.86622016049	528303.204703324	1.35590128155929	3.18125000000146	15.1187500000015	18.9625000000015	23.1500000000015	28.2749999999942
6442.88187253349	818201.431173736	1.47853910483755	22.2249999999913
6445.42594085033	760308.3759143	1.42478008579584	5.93125000000146	21.3375000000015	24.1187499999942
6399.51952372122	505411.766704027	1.45823305930425	8.02499999999418	15.8687500000015	18.8999999999942	22.3375000000015
6641.56943119016	3461229.24441416	1.39623769290102	3.96250000000146	16.3062500000015	20.1500000000015	22.2750000000015	24.2125000000015	35.7125000000015
6721.66076783221	2830959.80874851	1.44512663879963	17.6249999999927	22.21875	29.90625	36.2187499999927
6554.97820270408	1068591.06004565	1.55824302110346	10.5937499999927	18.4999999999927	22.375	25.78125	33.90625
6575.15853463405	1137061.63427319	1.49630322155423	8.21250000000146	22.9937499999942	24.2749999999942
6405.51434919947	226323.981595073	1.41490554188594	3.75624999999854	15.3499999999913	19.3499999999913	23.0062499999985	30.8812499999985
6504.06627486942	1571947.74532755	1.42870848785941	2.60624999998981	14.0124999999971	22.4812499999971
6767.43071332425	4686360.34053312	0.998038988400238	3.875	14.4687499999927	18.6249999999927	21.15625	23.1249999999927
6752.11320873315	2814210.75057703	1.35570733053703	16.6812500000015	20.7750000000015	22.7437499999942	25.2437500000015	30.4312500000015
6485.19233557303	1008103.5074921	1.4891114502896	5.47499999999854	13.5999999999985	17.5062499999985	22.1937499999985	24.0062499999985	25.0062499999985	27.5062499999985
6286.49671069246	422174.255591282	1.36834695609528	2.11249999999563	18.0499999999956	21.1437500000029
6526.62649922677	1342752.09745683	1.44959852704216	2.59999999999854	7.47499999999854	11.5062499999985	14.4749999999985	18.5999999999985	22.1937499999985	31.5374999999985
6484.63444289367	1877604.66451595	1.35764252717472	5.41249999999854	15.8187499999985	24.0062499999985	33.3187499999985
6385.72951004969	1359897.72528657	1.42035460936031	9	18.34375	22.6875	31.125	36.0625
6679.6169732467	931820.017881389	1.36345723854244	1.68125000000146	12.8375000000015	21.4937500000015	24.2750000000015	29.5562499999942	35.8687500000015
6435.24737622168	567204.992419642	1.40459526028592	2.15000000000146	13.9312500000015	19.1812499999942	23.2125000000015	27.4312500000015
6486.72923438509	571510.577797532	1.50919933990668	2.07499999999709	15.8249999999971	24.4499999999971	28.5437499999898
6333.98142529276	508022.969125135	1.26969785751989	4.80625000000873	16.5874999999942	21.0250000000015	30.0875000000015
6446.73203514621	782721.081092117	1.44575631205028	1.25624999999127	13.6624999999913	17.6937499999913	20.1624999999913
6243.15937921313	1064314.14897887	1.22219004137488	13.2562499999913	22.5375000000058	26.2562499999913
6862.83675597486	3410677.30058837	1.4797015987616	15.5687500000058	18.6625000000058	22.7250000000058	27.8500000000058	29.4750000000058
6791.18983854931	2095511.44274305	1.24818736770318	4.66874999999709	15.4812499999971	18.9500000000116	25.5125000000116
6498.87115199505	526782.60656871	1.42901627449843	13.9624999999942	18.5874999999942	25.2125000000087
6163.84137958794	662766.43594294	0.703266218689922	4.94375000002037	16.3812500000204	26.4750000000058
6643.67658990737	858513.997264236	1.47568524225457	16.5812500000029	27.9250000000175
6230.52466876847	457820.901311022	1.39282199120737	10.78125	16	19.1250000000146	21.875	27.0625000000146
6492.25108085204	852914.370427061	1.61274615946511	10.3374999999942	18.7437500000087	22.1812499999942	25.4312500000087
6508.33302791979	1049625.63413179	1.33680916886249	3.38125000000582	16.8500000000058	20.7250000000058	31.6000000000204
6503.52176695542	1288230.3564914	1.4378158709391	7.07499999999709	18.7312500000116	22.1999999999971	25.1687500000116	27.9187499999971	33.5749999999971
6514.59947593974	732412.720855294	1.3778058760276	3.24374999999418	8.80624999999418	13.6500000000087	16.1187499999942	21.6499999999942	25.6812499999942	32.8687499999942
6404.95751828771	609934.7416897	1.46125322439376	2.23124999999709	15.7312499999971	20.2937500000116	22.7624999999971	26.4812499999971
6483.19035323042	1019720.12073278	1.40551479825899	0.13749999999709	6.73124999999709	14.0124999999971	25.1999999999971	32.8874999999971	34.7624999999971
6210.11967249924	1013662.66689707	1.41171920656321	4.61875000000873	14.5875000000087	20.0249999999942
6628.5054871751	495512.999477255	1.51979074984074	12.5	18.28125	21.4375000000146	25.65625
6447.0807784411	599166.035799705	1.31796635702211	0.59375	23.3750000000146
6634.53010613878	1084934.2109096	1.18348505955473	0.962499999994179	11.7125000000087	18.3062499999942	22.1187500000087	33.5874999999942
6453.31555454883	1095140.70882455	1.35532783125132	4.92500000001746	14.4562500000029	18.7687500000029	20.8000000000029	22.8937500000029
6322.30675460149	407056.44750236	1.27288793061505	4.80624999999418	11.2750000000087	15.4000000000087	21.3062499999942	28.5562499999942	32.7437499999942
6378.2203837252	369599.168816225	1.55681714086889	18.1750000000029	24.8937500000175
6695.01234720421	1337007.55847266	1.25794013373308	8.94999999999709	14.3249999999971	20.1062499999971
6676.58564961146	2054526.47820471	1.25102730352518	7.61874999999418	16.8062499999942	31.2437499999942
6424.57877421883	519404.832104244	1.36724963972634	22.625	30.5000000000146	34.8125
6626.66548020513	1317710.56395423	1.4864892835327	12.3687499999942	16.1500000000087	19.4937500000087	36.3999999999942
5939.80658775418	1514013.14266166	1.44230465671112	4.52499999999418	13.7437499999942	19.4312499999942	22.2750000000087	29.0874999999942
6703.59189549545	3131835.33809348	1.21417531830856	12.7287130079494	23.384963007964	34.822463007964
6498.68460790485	1017122.92243276	1.49139472660826	13.2162130079378	18.2162130079378	20.0287130079378	25.9037130079378
6721.49094321562	3403654.82447342	1.26880706121806	16.9599630079465	21.8349630079465	25.0224630079611
6649.95429334607	5911472.02564222	1.4618634339581	12.7849630079581	19.0037130079581	26.6287130079581
6802.28953470225	3472414.79554671	1.42979032052152	4.53496300795814	24.1287130079581	30.5349630079581	39.5662130079727
6618.72087315752	842761.550484376	1.43095345696417	7.30996300795232	15.1849630079669	25.7787130079669	28.5599630079523
6874.608899829	3614821.34373603	1.1199755258312	4.75996300794941	26.697463007964	28.8224630079494	33.4787130079494
6516.98733714524	766300.463315059	1.26944033828301	13.6537130079523
6467.55137130946	431486.282651972	1.40254863394883	1.02871300795232	20.3099630079378
6625.33542268554	445363.87374105	1.27373628056496	5.1474630079465	27.0224630079465
6655.31715266487	711179.711169537	1.25237777657631	0.47246300795814	16.7849630079727	25.5037130079727
6816.51711746628	5037510.6274788	1.06519804364954	4.19121300794359	18.5974630079581
6490.22204525325	453371.598950468	1.19632506293976	20.4099630079436	36.0974630079436
6503.22006217909	308732.523560723	1.22598655397225	0.45371300795523	12.2974630079552	29.3912130079552
6563.88915777434	517771.871857719	1.51902701924585
6974.58657216701	1302400.6062565	1.23978662115514	2.29121300794941	12.509963007964
6589.27573948913	141345.54808753	1.33737434487759	24.9099630079581
6628.69634219153	871886.457340303	1.43036158258127	11.5162130079552
6585.577584209	456272.135582751	1.14878865454737	23.4412130079727	27.3787130079581
6691.73086999192	1041953.60919936	1.22747494055872	4.89121300794068	12.4537130079552	15.3599630079407	29.2349630079407
6631.51758189603	634445.699393378	1.38072361551982	0.116213007946499	7.3037130079465	15.9287130079611	22.1474630079611
6685.88191282427	1716693.74236827	1.40410146075662	4.1474630079465	9.1162130079465	22.1787130079611	34.2724630079465
6673.33123547952	1995754.95852693	1.47115455144363	0.81621300795814	27.4412130079581
6385.10982697442	596021.54401483	1.46947546453739	15.0037130079436	19.5349630079436
6738.73197101528	8465037.11244447	0.967811769442437	1.3349630079465	15.1787130079465	20.4912130079465
6631.92287088059	1255980.65340599	1.45488649059518	2.95371300794068	16.9537130079407	17.9849630079407	22.3912130079407
6547.36537750296	757328.123058835	1.51132548648746	1.37871300794359	19.0974630079436	26.6912130079436
6424.77212162968	511046.832698869	1.10522808473567	27.1662130079494
6621.25801807401	1509613.38646721	1.32271089138048	20.7787130079378	24.5287130079378
6383.03303807895	350415.168916956	1.41099692434167	16.1537130079523	24.1537130079378	28.5287130079378
6723.0099781393	3336974.59754695	1.15367499328893	1.69375000000582	12.2250000000058	20.4750000000058	22.8812500000058	24.9750000000058	33.8187500000058	35.6000000000058
6745.40933383307	3845734.91382545	1.33564731815031	0.26249999999709	14.5749999999971	26.0437499999971	27.1999999999971	34.4812499999971
6676.70832111304	5091711.6675171	1.34467699751297	8.64375000000291	15.8312500000029	19.7062500000029	22.2375000000029
6531.50481372371	8369326.77236908	1.36435191483791	4.14999999999418	13.0249999999942	18.3062500000087	20.6187499999942	32.7749999999942
6503.27776413471	2116957.16406104	1.44294919778983	9.41250000000582	14.4437500000058	20.5687500000058	22.6937500000058
6629.16587692915	2948698.04715863	1.1518306239511	1.80624999999418	15.5249999999942	19.4937499999942	21.6812499999942	26.0562499999942
6453.73900848076	4473355.60229301	1.25106262754651	22.3874999999971	26.2312499999971
6625.26885109247	2523723.27427472	1.20653277964772	3.94999999999709	20.9187499999971	24.0124999999971	26.5124999999971
6538.36327553012	2111113.14805936	1.0347449544721	8.33749999999418	17.2437499999942	21.8374999999942	30.5249999999942
6423.0271874985	1028790.11669386	1.41341485533673	15.7937499999971	28.5749999999971
6487.51625285376	1431398.26598526	1.36558720563846	3.875	15.0625
6727.11001623669	6109205.95082481	1.35407648254419	8.56875000000582	14.1625000000058	17.5687500000058	19.7250000000058
6758.07063236469	4678413.26654414	1.17134234777358	3.89999999999418	15.1499999999942	20.0249999999942
6698.36344668698	2941788.93089227	1.37576570176728	29.9812499999971
6112.14419338862	154634.619354638	0.927750996623745	38.6312500000058
6747.29050164346	4809512.59753971	0.997772054035275	12.3625000000029	26.6125000000029	28.4250000000029	33.7375000000029
6618.4209456426	608845.995968933	1.43310506404862	16.8562499999971	23.7937499999971	27.5124999999971	32.6687499999971
6521.76798071825	569462.208858196	1.26371901000858	3.53750000000582	15.8187500000058	21.1937500000058	27.2250000000058	34.9437500000058
6541.02988212768	632823.263940326	1.47530957169734	8.50625000000582	15.3500000000058	20.0375000000058	31.0062500000058	39.0062500000058
6647.47475845373	1187753.92182766	1.47061702158301	4.85624999999709	15.1374999999971	18.3874999999971	21.1687499999971	24.5437499999971
6519.04513155728	3924422.85115246	1.28208126720812	18.7250000000058	30.5687500000058
6567.77146486688	7062029.38619288	1.20888243221811	7.89375000000291	16.3312500000029	20.1125000000175	23.7062500000029	26.3312500000029	34.8625000000029
6553.23821949655	3435599.73610016	1.33945400680437	7.11874999999418	21.2124999999942	23.5249999999942	29.6187499999942
6618.78281444954	1938355.67726691	1.37581446832055	7.125	12.875	15.8125	18.84375	20.75	28.5	33.34375
6467.7967889517	3209923.45895701	1.41020709326181	0.193750000005821	12.0687500000058	20.3812500000058	26.2875000000058	31.8812500000058	34.3499999999913
6434.66345288992	2158877.75115698	1.06141002026127	2.40624999998545	16.34375	19.875	28.21875
6623.84881744903	6747404.01439752	1.39756816149711	1.47500000000582	13.3187500000058	17.3500000000058	28.6000000000058
6381.12715476813	725697.151900495	1.38979344548224	16.0124999999971	18.5437500000116	19.6062499999971	23.5437499999971	27.8562499999971	32.5437499999825
6427.75465250469	2741694.54085818	1.46917860866634	15.4437500000058	19.2250000000204	22.3499999999913	24.3187500000058
6510.56540135171	2990792.8983863	1.53301232822959	7.92499999998836	13.6437499999884	17.4250000000029	19.8625000000175	23.0812500000175	27.8000000000029
6776.35783745707	699922.965092118	1.50282056459731	14.2062500000029	18.5812500000175	21.3312500000029
6514.30158053629	853370.218421059	1.34980303999964	23.9250000000029	24.8000000000175
6622.70072650904	1459297.32084181	1.27868288890593	12.9750000000058	24.3812500000058	25.2562500000058
6621.61464077377	3665492.72195846	1.52790280468248	3.22499999997672	19.5062500000058	22.9437499999767	31.0687500000058
6410.72384889751	260193.956375522	1.47386355530948	4.20624999995925	14.5812499999884	19.8312499999593	28.7687499999593
6443.86423370102	1139441.47380363	1.43571308493504	10.46875	15.8437499999709	20.375
6501.50909586617	2457886.22714311	1.16908161942624	1.54374999998254	19.8562499999825
6508.03165817367	4254103.09040395	1.38060115141142	0.643749999988358	11.1437499999884	17.6437499999593	22.2687499999884	24.0812499999884	32.8937499999884
6502.40250520952	9266349.19266004	1.50679925900309	4.17499999995925	13.2062499999884	17.9562499999884	21.9249999999593	29.6749999999884	34.4562499999593
6263.92584665347	4084559.93878096	1.48205834630158	6.91875000001164	15.3874999999825	34.3562499999825
6723.82176213135	3633928.04624838	0.854662385310598	12.4125000000058	18.9750000000058	19.9437500000058	24.5999999999767
6638.64672540184	6599656.02970313	1.04169710347462	2.64999999999418	16.4937499999651	21.7749999999942	24.4624999999651	38.2749999999651
6577.30173830835	1501086.44717696	1.369217989446	13.5937499999709	19.65625	22.15625	25.0624999999709	26.5624999999709	27.1249999999709	37.8437499999709
6453.33837099375	1185727.38291679	1.51544565565853	1.95624999998836	5.61249999995925	16.6437499999593	19.3312499999593	22.7999999999593
6739.58185862208	3904382.45384039	1.43707404688217	5.91875000001164	18.5124999999825	21.8874999999825	23.2624999999825	25.5124999999825	29.1374999999825
6552.59424717225	5840044.66969055	0.984344556900384	5.13125000000582	21.0375000000058	23.8499999999767	37.7874999999767
6519.13271506324	9774282.26100323	1.16497832697764	4.38125000000582	19.6000000000058	21.9750000000058	31.6312500000058
6559.59203245302	908388.493281095	1.44537678661805	16.9624999999942	18.5874999999651	22.6187499999651	27.9312499999651	35.1187499999942
6782.42983359664	1897243.58513747	1.5329092988808	11.3875000000116	15.5124999999825	26.3562499999825	31.6687499999825
6605.9622100219	8966545.47782186	1.42533561845951	3.29999999995925	15.2062499999593	19.5812499999884	22.6124999999593	28.8312499999884	31.7062499999884	32.7062499999884
6539.93767970916	7354696.78001189	1.42710308555448	18.9687499999709	21.7499999999709	28.6875	35.5937499999709
6452.50917606233	1953884.25844767	1.43931469524936	3.23125000001164	15.8874999999825	33.0437499999825
6302.99161386863	319086.758508277	1.06909011017063
