# Supplementary material for: Millisecond-Scale Motor Encoding in a Cortical Vocal Area
Source: PLoS Biol. 2014 Dec 9;12(12):e1002018. doi: 10.1371/journal.pbio.1002018 (PMC4260785; doi:10.1371/journal.pbio.1002018)
Supplement: Data S2 — Spike timings and acoustic measurements for all cases. All spike timing and acoustic data analyzed in this manuscript are provided in .csv files, which each contain data from one single-unit or multiunit case. Rows represent the multiple renditions of a song syllable. The first three columns contain the acoustic parameters of pitch, amplitude, and spectral entropy, quantified for each rendition. The following columns present spike timings, which are referenced to the beginning of the premotor window. (ZIP) [file pbio.1002018.s004.zip › MU_73.csv]

pitch	amplitude	spectral_entropy	spikes_1	spikes_2	spikes_3	spikes_4	spikes_5	spikes_6
6932.23629342991	1992382.70711071	1.40583144072278	17.9812499999998
6698.84686078979	1586742.6859147	1.04554289793625	24.3312500000002	28.5812500000002
6508.99739193583	2944375.95635165	1.3413284500137	15.96875	21.3125
6680.20973351834	4297110.99055747	1.39054957694046	28.9562500000002
6430.64185594394	3784601.43167782	1.43111271012173	14.0124999999998
6702.86799891346	973572.674787213	1.30541635422941
6558.83056619106	947436.056906687	1.3707974962555	11.3937500000002
6523.96212281502	1873708.94953417	1.35335654520259	28.5437500000016
6490.46538927695	4789823.38305631	1.42445841848349	15.6875	16.4375	24.4375	26.71875
6330.7504062966	2231803.92198053	1.43807978679081	24.5375000000004
6430.80543483994	630638.699345177	1.27184602931879	13.0750000000007	25.1375000000007
6467.67210652973	2929904.40269599	1.51860292429224
6678.27070193099	6418274.67014742	1.48320646021464	18.1312500000004	20.9125000000004	35.5375000000004
6451.53680829664	2534922.42414289	1.40059901334794	14.0750000000007	15.8875000000007	28.9812500000007	34.7937500000007
6183.7080848063	2497623.72182501	1.44882889202229
6176.68620196002	1442923.25420682	1.55280848153113	35.9500000000007
6642.9368744764	1468861.10440102	1.33251678137564	20.9937499999996	28.3062499999996	31.7749999999996
6480.65622428622	820411.645860841	1.40695940444192
6492.75778630685	1075766.87273688	1.53143364061851
6576.89852562518	4354011.43840885	1.53088681981115	15.96875	30.15625	34.5
6256.70652164446	779105.143652309	1.43781526789276	24.65625
6627.10862198562	569276.959380234	1.51973567466717	33.0499999999993
6636.3242707289	8943394.77335298	1.5707197563925	16.3999999999996	20.4312499999996	21.2749999999996	26.8374999999996
6662.78322162605	3526604.29948122	1.16544820722042	13.125	16.71875	17.65625
6618.25342962954	1280056.99821135	1.09607511999249	22.2312500000007
6611.11796438139	6472961.41957776	1.32655057380575	15.3312499999993
6806.71755618919	1373381.27481264	1.44152696391514	15.9437500000004	25.1312500000004	28.8187500000004
6871.02003462131	7477437.08366212	0.892536622675189	14.2937500000007	28.3250000000007
6794.89914633849	904857.153841882	1.28256227646773	20.8624999999993
6369.61319225962	732060.493553494	1.43452592756498	26.4937499999996
6300.6782414903	1486022.68869793	1.41351877249361	10.2624999999989	22.1687499999989
6565.32432685965	743800.332087756	1.38414911362436	25.9124999999985
6566.55370990878	409642.146559043	1.33841486881219	24.4500000000007
6424.39996234536	396360.12385331	1.50787765125719	14.4124999999985	15.1624999999985	21.4749999999985
6395.72094171968	810940.655976442	1.19483593948588	24.2874999999985
6839.9526802109	1017768.6787798	1.20261221004061
6564.367383099	845320.184530061	1.32466634999384	27.1812500000015	34.1812500000051
6553.58971491488	1326215.27041384	1.51252255440926	22.2687500000029
6708.71229048086	2178555.23288013	1.45792613163576	16.7312500000007
6626.34240148841	673429.754815764	1.36439738700646	26.6437500000029
6869.64758471381	1263572.65246628	1.54904103302196	23.3312500000029	25.9875000000029
6865.95901029073	1480931.20649294	0.705170025208816	16.6062500000044	22.0124999999971	28.5124999999971
6634.6738918231	323125.756988843	1.55166055561407	11.7937500000044	18.2312499999971	19.1374999999971	27.1687499999971
6517.44486502206	601951.459267574	1.42365243192148
6669.31447111713	644981.068003439	1.12455280899465	13.8375000000015	23.2750000000087
6863.98379590615	2649572.0112186	1.50462372908608	25.28125
6776.72955879806	2364182.71254844	1.37772577566113	18.0374999999985
6455.92421182439	4909166.63798653	1.50345962704682	12.0812500000102	18.4562500000029
6619.20044109979	1389240.14895595	1.31380828517067	22.6067787177235	32.2317787177235
6639.32517137918	3444237.11145769	1.06397070079264	18.019278717722
6705.16410327744	2987121.19428599	1.15287143085223	13.9130287177322
6688.02835469975	2914796.50178147	1.17462563143931	17.913028717725	24.381778717725	28.725528717725
6735.06185069093	1878676.35014891	1.1683195870905
6479.05530389945	1116661.4552746	1.2708088486578	16.5755287177235	26.7942787177235
6486.26055623426	2861297.19564947	1.30005018615142	10.1255287177191	18.8755287177191	24.5317787177191
6492.16717741629	344916.663519788	1.50401338102289
6618.03844588046	1131708.08514222	1.26593864761998	11.9317787177206	19.3067787177206	25.6192787177206
6580.23066843682	823933.504117243	1.2980077660875	20.9630287177279	24.1817787177206
6691.9602380883	1309466.40344624	1.22938643901291	31.8192787177177
6293.51918075924	5340838.58479217	1.34393173532834	23.2317787177235	30.4817787177235
6439.69528940401	4120380.49443165	1.41705291550362	16.7005287177235
6665.22268892808	1949089.87822203	1.46898492423011
6466.75738239152	2463449.29392841	1.4990737366346	21.9442787177177	27.3817787177177	30.8817787177177
6251.62682028531	2129888.72396919	1.43083693717186	20.456778717722
6562.61797934179	1136669.34064418	1.43166664135794	2.98177871771622	21.7005287177162	24.3880287177162
6691.35858487469	1037404.34688148	1.40889059146423
6701.32170834859	2514178.74051327	1.41589191805184	27.1567787177191
6457.73236797794	6086621.11319236	1.38405026987088
6426.93956341783	4664936.85945337	1.44462236000025	19.1942787177177	26.7255287177177	31.4755287177177
6691.65712097284	2490096.95078745	0.961647545076283	20.988028717722
6460.75153698751	4237328.12326378	1.42517127834882	14.050528717722	29.706778717722
6243.30175650645	1303054.28393026	1.51017654494531
5938.98231338365	452239.675626975	0.621898853733622
6647.64435168841	7088048.00632784	1.39776428736751
6475.36839642502	2184906.60927792	1.1620636289764	19.863028717722
6194.90712491469	8999438.29117473	1.57801500228784	18.8817787177177
6447.45269431049	6247424.81393099	1.47118777457463	22.831778717722
6195.26417417167	3049598.20825747	1.00976203556069	33.3942787177293
6678.73838353422	2474230.40830506	1.38687628007689	18.7880287177177
6295.12685940532	913550.376903483	1.47254571865465
6217.21705333418	1194345.60265283	1.45928438797316
6495.01247308919	2929664.54187922	1.59100252647441	13.019278717722
6010.37967135722	629346.556250104	0.68217012731251	27.0942787177191
6619.3268418241	921232.862886568	1.36483707353096	3.10677871771622	7.10677871771622
6387.71190334222	4873102.85539496	1.02307413753608	22.7755287177206
6389.64226362549	2617655.92047994	1.09697348492665	16.4692787177191	25.3442787177191
6260.38104627211	794175.880742013	1.09204219684737	22.144278717722
6316.77577158211	1257213.38405788	1.41828293093248	22.6130287177293
6605.46616263333	284031.63130442	1.46089932998216	15.9192787177162
6561.96093093315	2869174.50098321	1.43885177921145	5.81927871771768
6449.69897048849	2700256.44453374	1.57891892126017
6336.36440013734	2527011.0536811	1.38180511912264
6428.95758196038	1787960.70564555	1.49204903838517	23.1505287177133
6429.55193358136	5087531.41321461	1.49416859173943	12.7005287177162	14.0130287177162	18.2630287177162	21.1067787177162
6791.85106849404	1158162.5358234	1.33480396986811
6633.23945662232	2754959.22848159	0.953364385472363
6471.72433263198	4290110.93569356	1.37387153620089
6430.44935433129	8507755.64700708	1.45539569905741	15.0317787177264	26.6567787177191
6307.18744359357	906797.055685834	1.46946718401019	20.238028717722	26.425528717722
6629.16436490618	573877.778592353	1.25167247124704	19.7250000000058
6692.76790659199	1511319.65769306	1.07891786994786	14.2624999999971	22.4187499999971	23.3874999999971
6648.74276092499	780615.359698873	1.3073256059026	16.0562499999942
6427.96805813441	533921.764997147	1.0890240241374	15.0812500000029	32.9562500000029
6919.39956759803	2878434.98413647	0.875803904773365
6499.86533800202	2528557.80419583	1.2274027838755	21.6875
6630.97707673884	502295.430279255	1.48112417657983	17.0124999999971	22.6999999999971
6598.0257513019	1080893.80607518	1.39850686209648	15.03125	22.3125	30.1875
6535.57365451894	1411073.64565879	1.38966386538679	28.5437499999971
6701.34912122168	5484157.81488574	1.49985043967373	16.5375000000058
6442.32737226442	2889317.84695623	1.35940706865588	21.3937500000029	35.1750000000029
6482.11711734022	2676127.59302262	1.43949491277403	14.1125000000029
6762.92939814398	2443183.03919149	1.37171472978559
6450.30124622523	1818717.79725813	1.47390140311123	15.1812499999942	30.8687500000087
6619.21436414618	861451.160705604	1.11225287730559	10.6374999999971	25.1062499999971	32.4187499999971
6561.11041334477	396060.71782391	1.08545670573164
6519.98590906919	1052719.51672825	1.487903369537
7490.4476098886	38426.4328003296	1.41119217292965
6602.64670256117	456721.927642102	1.28623043307383	14.8812500000058	28.1625000000058
6480.10183444312	2748253.15875695	1.45618621624258	22.8125	25.6875
6363.96548438764	1434758.96292585	1.25547990422696
5855.50233366291	140514.400448292	0.673512096609219	34.53125
6811.32049038482	923746.565258258	1.5502191621276	18.4875000000029	26.8625000000029
6664.13066879177	3359935.27073587	1.48837422195269	14.6499999999942	21.0874999999942	22.3999999999942
6628.10567270656	2522535.17789008	1.32486425734878	9.39999999999418	14.0562499999942	20.8999999999942
6514.56547315071	6133864.75618308	1.50552482420489	21.4187500000116
6395.22920400601	67241.4424376896	0.713305685845985	9.83124999998836
6551.20924010667	2561312.97789285	1.51383173498837	24.5500000000029	28.9562500000029	32.1437500000029
6453.35057994732	5433592.6958109	1.47339660544392	16.3312500000029	28.4562500000029
6617.88658704516	1686448.88286469	1.46615663513026	19.8625000000029	28.1437500000029
6451.59795117199	3320068.07915548	1.11255261560461	21.1187499999942	27.9624999999796
6300.75121715129	2240337.20090094	1.53691253905673	29.5437499999971
6697.60126632831	941623.931082149	1.4023035873019	26.2375000000029
6573.65612949504	707756.136726408	1.49318887201532	15.5749999999971	25.4812499999971
6581.42816524539	760908.96701754	0.707194809628194	15.4624999999942	26.3374999999796	33.4624999999942
6288.19588462375	433466.658505684	1.47307617963569	27.3625000000029
6454.40842856177	2617518.56645979	0.571970520639943	14.6125000000029	22.9250000000029
6637.44109600573	379978.981383539	1.50802521702689	21.875
6441.02227594287	1079820.2456101	1.3842434821695	14.8249999999971	28.5749999999971
6815.52400527994	4063774.63191721	1.4804911166981	19.9250000000029	28.0812499999884
6762.30769075188	3862202.56740695	1.12961814459648	14.90625	22.5625
6661.82965486872	610119.87158	1.12699821691175	19.1125000000029	27.4875000000029
6815.05566690184	1730867.88341792	1.18863924211896	11.7375000000029	20.3000000000029	28.8312500000029
6709.79354737635	1890205.7789925	1.39497646626542	12.6187499999942
6440.1744713347	577180.453033159	1.40359543202298	9.83125000000291	19.5812500000029
6376.51913662316	1215886.12735738	1.51749830792423
6085.71163876967	138580.083614357	1.42629015422979	11.78125	20.25
6420.18922578879	1218900.03925113	1.41598509567776	9.11874999997963	16.8374999999942
6762.82132739294	1304712.67746711	1.38718914794372	15.9187499999825
6701.02358239924	280139.408705324	1.18623864335828	23.28125
6428.53730068613	773644.846784514	1.51336730575295	20.3374999999942	24.6812499999942	26.3062499999942
6199.60858581504	225902.030713585	1.28965126377473
6759.58155757726	3118364.95044105	1.37408497277014	19.1624999999913	23.9124999999913
6754.90719375529	2722137.64740146	1.46666752700065	13.3999999999942	17.4624999999796	21.3687499999796	24.3999999999942	26.8374999999942	27.8374999999942
6581.73411996556	1298781.35436311	1.26105050208606	20.1000000000058	23.2875000000058
6377.21241445117	1098744.17946964	1.2215772657062	11.4187499999971	19.1687499999825
6848.20391847155	684277.376922125	0.920825684127097	24.9562500000029
6532.18075305679	1358041.63966831	1.43527178873346	15.6750000000029	17.0500000000029	23.1750000000029
6378.24519063561	900530.422816176	1.01672272902002	15.8125	31.25
6563.39481915305	922176.950013049	1.25516443960459	17.1750000000029
6441.0360495622	2125622.39027107	1.05198715725685	21.84375
6573.27856179667	415438.724966554	1.37109794227816	8.0625	18.46875	24.34375	39.25
6430.74438936376	474839.304225952	0.839553900585498	28.6750000000029
6695.66029079522	474694.746227508	1.23219785199188	17.0500000000029	22.4250000000029	23.8312499999884
6177.04583809461	533737.572092386	1.47483178151668	13.125
6400.37625717567	1086538.91232523	1.26115692966645	16.3937500000029	22.5812500000029	23.9875000000029
6572.57981217686	5751569.95957725	1.27677764971516	28.1750000000029	38.7374999999884
6913.05366947062	383133.701817853	1.3870895015489	24.375
6629.51841518931	4927401.08053173	1.3669181977663	22.1937500000058	27.0999999999767
6504.82306656011	3889415.10349434	1.25526955300201	24.4812499999825	35.1687500000116
6809.86643329699	648029.335139055	0.925179600968554	25.7562500000058
6593.34623576292	5641470.49153002	1.41469453829612
6481.42238388589	4941309.26676393	1.31356744236489
6483.13271423463	5133384.68045205	1.36583697774777	20.9249999999884
6433.99305562985	750519.90044917	1.29326074344183	10.5437500000116	21.2625000000116
6437.46580874474	2350739.75025605	1.39078181625167
6507.92359185555	1146712.99954891	1.3413171881518
6624.62425351208	871750.938356839	1.24634322706108	18.84375
6572.26163238383	1405978.8934643	1.12658314288862
6458.84163448493	2184556.07924625	1.34105554925106	28.0624999999709
6437.51707883897	3418082.29041637	1.08995816349645
6753.55015471416	4746448.53487579	1.20717325324431	20.4812499999825
6541.74393329643	4495437.1430429	1.35541242156601	28.2625000000116
6457.11413983255	2217078.0273081	1.37926502166797
6491.5391117124	3092839.90736342	1.30484957511892	30.7687499999884
6499.52975374162	7190463.60803453	1.33099276969191
