# Supplementary material for: Millisecond-Scale Motor Encoding in a Cortical Vocal Area
Source: PLoS Biol. 2014 Dec 9;12(12):e1002018. doi: 10.1371/journal.pbio.1002018 (PMC4260785; doi:10.1371/journal.pbio.1002018)
Supplement: Data S2 — Spike timings and acoustic measurements for all cases. All spike timing and acoustic data analyzed in this manuscript are provided in .csv files, which each contain data from one single-unit or multiunit case. Rows represent the multiple renditions of a song syllable. The first three columns contain the acoustic parameters of pitch, amplitude, and spectral entropy, quantified for each rendition. The following columns present spike timings, which are referenced to the beginning of the premotor window. (ZIP) [file pbio.1002018.s004.zip › MU_74.csv]

pitch	amplitude	spectral_entropy	spikes_ 1	spikes_ 2	spikes_ 3	spikes_ 4	spikes_ 5	spikes_ 6	spikes_ 7	spikes_ 8	spikes_ 9	spikes_10	spikes_11	spikes_12	spikes_13	spikes_14	spikes_15	spikes_16
6933.29919538644	3722968.73247711	1.2557171971599	10.9749999999985	17.7249999999985	25.4749999999985	29.0999999999985	30.1312499999985	30.2249999999985	30.9749999999985	34.4749999999985	35.5687499999985	36.6624999999985	36.9749999999985	38.1312499999985	38.2249999999985	39.2562499999985
6819.3406974883	1058275.06553969	1.375240622589	5.49375000000146	18.4312500000015	18.5875000000015	19.7125000000015	25.4937500000015	32.6500000000015	32.9000000000015	34.4000000000015	34.7437500000015	36.3687500000015	36.5250000000015	38.8375000000015
6892.51706790009	2982153.04311819	1.43080304380405	7.19374999999854	24.7874999999985	28.1312499999985	32.4749999999985	32.7562499999985	35.3187499999985	35.3812499999985	37.0999999999985	37.9437499999985	38.0999999999985
6894.23422296949	6648354.59916167	1.22122860209383	19.4874999999993	20.4874999999993	24.6124999999993	25.7062499999993	29.2374999999993	29.4249999999993	31.9562499999993	33.8624999999993	35.2062499999993	36.4874999999993	36.7062499999993	36.7999999999993	38.2687499999993	39.8937499999993
6626.41210626094	728627.038289573	1.48557720642278	9.78124999999636	12.6874999999964	28.6874999999964	29.9062499999964	33.2812499999964	34.3437499999964	36.9687499999964	39.3749999999964
6377.60052094433	1853570.53187801	1.42059055222813	25.8312499999993	28.7687499999993	31.3624999999993	31.9249999999993	32.9874999999993	35.2999999999993	36.3624999999993	38.0499999999993
6882.81843940854	897892.080662763	0.85850053418001	4.53749999999854	4.63124999999854	7.78749999999854	25.9437499999985	31.3812499999985	35.4437499999985	36.3187499999985	36.3812499999985	37.0062499999985	37.7562499999985	39.4124999999985
6565.43401671788	185971.509405863	0.904430481901808	0.825000000000728	7.82500000000073	17.0125000000007	23.7937500000007	30.0437500000007	30.2000000000007	32.9500000000007	34.0125000000007	35.5125000000007	36.3250000000007	36.6062500000007	37.8875000000007	38.9500000000007
6433.8094699765	141760.558913649	1.2763430777814	6.25	7.125	14.71875	17.65625	23.9375	25.375	28.09375	30.90625	34.28125	34.75	34.84375	35.59375	37.0625	37.9375
6679.30555985055	293294.90191642	1.35331010913313	18.2499999999964	22.6874999999964	28.8437499999964	31.7187499999964	33.5937499999964	34.3749999999964	36.1249999999964	36.6249999999964	39.8749999999964
6228.65117486326	371420.339297909	0.996209261393438	5.58124999999927	6.64374999999927	33.4249999999993	36.4249999999993
6912.41787597473	1084655.18796703	1.35742042352955	10.4937499999978	20.5249999999978	32.3687499999978	34.1812499999978	36.3687499999978	37.7749999999978	38.1499999999978
6522.99521655066	279904.312845194	1.22226609748015	9.46874999999636	11.3437499999964	13.4062499999964	23.5624999999964	25.4062499999964	28.8124999999964	33.7499999999964	35.4374999999964	37.7499999999964	37.9062499999964	39.1249999999964	39.2499999999964
6568.59186528567	222121.752119199	0.88859093755166	12.3812499999985	14.8499999999985	24.4124999999985	26.8499999999985	29.8187499999985	31.3187499999985	33.8812499999985	36.2249999999985	39.0374999999985
6542.27207589095	239267.311578716	1.21125366193921	11.5812499999956	25.1437499999956	29.3937499999956	30.7687499999956	32.4249999999956	32.5499999999956	33.6749999999956	35.9249999999956	36.1124999999956	36.9249999999956	38.6124999999956	39.4874999999956	39.9874999999956
6590.78011974905	816145.153778658	1.32311613583751	21.1187500000015	27.2125000000015	29.6500000000015	32.0250000000015	34.1187500000015	36.1187500000015	38.6187500000015	38.8687500000015
6606.65446516932	891249.554433685	1.23546676662548	12.8812499999985	21.7562499999985	31.8499999999985	33.0374999999985	35.5999999999985	36.6937499999985	37.8499999999985	38.3499999999985	39.0999999999985	39.6624999999985
6371.85236571831	184887.331701632	1.45065685090851	2.94374999999854	7.72499999999854	14.7874999999985	21.0062499999985	21.8812499999985	25.0374999999985	30.1624999999985	32.1624999999985	32.2249999999985	32.3499999999985	36.5999999999985	36.7874999999985	37.4749999999985	39.5062499999985
6379.27079549167	1284273.35705933	1.26056000612929	9.33749999999418	13.0874999999942	26.9312499999942	28.1499999999942	29.2124999999942	30.7124999999942	31.5874999999942	33.3687499999942	33.8062499999942	35.4624999999942	36.7437499999942	37.2749999999942	37.9312499999942
6479.96782588575	978380.002339402	1.35657784186579	8.15000000000146	13.8062500000015	20.3375000000015	21.1812500000015	25.9000000000015	27.7437500000015	29.4625000000015	31.4937500000015	32.3062500000015	33.4000000000015	34.1187500000015	34.8687500000015	37.0875000000015	37.2125000000015	38.5875000000015	39.4625000000015
6264.27524553391	1381976.01272038	1.30521267086089	5.81874999999854	8.81874999999854	11.3499999999985	15.2249999999985	21.0999999999985	23.1312499999985	23.9124999999985	24.4437499999985	29.7249999999985	30.9749999999985	31.8499999999985	35.5062499999985	36.8187499999985	37.9124999999985	38.0687499999985	38.7874999999985
6880.01739875	1230541.62113108	1.56638840814675	27.3562499999971	27.4499999999898	33.5124999999898
6525.67760620224	552694.346346114	1.27881994847223	28.5437499999971	30.8249999999971	33.9812499999971	34.9499999999971	36.6374999999898	38.2937499999971
6752.29067089576	618234.149245532	1.53663876753057	32.3874999999971	36.8874999999898	36.9812499999971	39.3249999999971
6689.00657901606	430205.406129056	0.944884341022132	17.3937499999956	31.5187499999956	33.5500000000029	35.2062499999956	36.9562499999956
6565.45764943295	425349.093958374	1.1100093385918	36.4499999999898	38.6999999999971	38.7624999999971
6556.25283745612	696492.825628313	1.02545251178935	15.9124999999985	30.7249999999985	35.3499999999913	37.9749999999913
6736.54864730787	254791.694610532	1.44558262582085	27.21875	39.9375
6449.34746436111	313567.63854156	1.47207484299181	27.6562499999927	31.9374999999927	36.4062499999927	37.96875
6439.63050856789	176940.120139203	0.942130773740772	39.1312499999985	39.2562499999913
6564.41277913775	237116.350787866	1.36801411579576	9.38749999999709	31.9187499999971	35.2624999999898	36.6374999999971	38.6687499999898
6421.06112422388	677042.537050881	1.08242828213619	6.38749999998981	33.8249999999898	34.8249999999971	37.7312499999898
6444.75074045902	423934.931695436	1.14205322691339	26.0312499999927	35.375	37.9375
6366.68930559654	2398712.80237119	1.47659005792094	35.3624999999956
6235.74425516923	653915.70151784	1.08553915986435	37.21875
6458.10337759936	228856.094579071	0.994620836448128	26.3374999999942	33.2437499999942	35.3374999999942	39.4625000000015
6490.21695781371	112376.564701155	1.0512361739852	5.78749999999854	13.4124999999985	32.3812499999913	33.6937499999913	38.7562499999913
6315.29270199509	5428156.58215067	1.28881633367232	11.1187500000015	29.7124999999942	35.8687500000015	38.4312499999942
6356.75322163633	3021820.60521667	1.38472411770741	31.1750000000029	35.1437499999956	36.3624999999956	39.4562500000029
6700.63573141456	479085.240585996	1.37808724752074	4.84999999999127	34.2562499999985	35.4749999999913
6451.97453642334	710957.082436562	1.38382576296514	37.4937499999942	38.7124999999942
6316.58452951933	791931.841590606	1.40263582323731	34.3249999999971	38.4812499999898
6515.50613437943	1002315.06966144	1.45059911683176	29.0875000000015	35.6812500000015	37.9937499999942
6560.22852001332	1416788.38784522	1.41501483502609	14.4937499999942	23.3062500000015	27.3999999999942	31.1812500000015	32.2437500000015	35.4000000000015	36.9937499999942
7054.74646287414	136227.28686558	1.487605153035	30.5562499999942	36.4312499999942	36.5250000000015	37.4624999999942	39.2437500000015
6461.36279965537	360792.77591777	1.40913630771979	10.8249999999971	12.1999999999971	28.2937499999898	29.9812499999898	33.7312499999898	36.6374999999898	39.7312499999898
6426.73705624033	718123.144003662	1.35788252470054	33.9312500000015	38.0249999999942
6387.25696400524	830238.95734712	1.4044467204658	34.0062499999985	35.1937499999913	35.2562499999985	37.0374999999913	39.7249999999985
6874.07783905061	838996.171007264	1.33227419044883	0.274999999994179	8.18124999999418	16.4312500000015	30.0562499999942	34.2437499999942	36.6499999999942
6782.42097697722	264938.914378514	1.28956775701775	28.2125000000015	28.8687499999942	33.4624999999942	36.7749999999942	38.8374999999942
6556.97267988632	1560300.08791593	1.40247724338664	15.875	33.4374999999927	37.9999999999927	39.5625
6613.73613802764	1506367.14822435	1.35362250215219	14.0687499999913	37.1937499999913
6561.02208646244	1763269.68534219	1.48909520906596	23.5749999999898	34.3562499999898	38.7624999999971
6445.29976525285	1267272.98718281	1.11632779983956	36.3249999999898	39.1062499999971
6812.44592042942	294070.017793734	1.42281558908419	31.0625	37.9062499999927
6441.00392081926	1711572.10904274	1.24711571391109	37.6124999999956
6439.2942099919	1629057.25145971	1.4202776478396	11.2125000000015	31.7750000000015	37.3687500000015	39.5562500000015
6612.53851264955	2756448.70811284	1.3348869542475	34.7125000000015
6074.8066934352	802465.541225292	0.830825354910011	16.40625
6504.80762546523	1678118.55974606	1.40519257031754	33.625	37.75	39.8749999999927
6687.56060571987	681314.490367512	1.28371108291121	32	38.40625
6312.94607860547	2418405.25477734	1.41815648660807	7.00624999999854	35.1937499999985	37.3499999999985	37.4124999999985
6405.39543604232	3724086.0525795	1.19288425977682	29.162499999984	36.8812499999985
6599.0251297323	1286126.72939771	1.32108912546005	11.1875
6412.43191961745	5388098.40469005	1.38296042891674	30.9499999999971	36.2937499999971
6564.73159755554	972916.042871442	1.51766638719758	19.2374999999884	32.3937500000029
6500.07155745424	1716435.36756122	1.3391470895257	34.4687499999854	36.90625	39.3437499999854
6496.97712902761	2877371.38144858	1.37691696473587	31.2875000000058	31.3500000000058	37.9125000000058	39.1312499999913
6467.2252785492	2495392.8241013	1.42845836302644	30.7312499999971	32.0437499999971	37.2624999999971
6558.61703123262	1632118.45598328	1.33355691611183	15.3374999999942	15.8999999999942	28.0874999999942	33.6812499999942	36.3999999999942	39.5874999999942
6508.61713963404	2899011.29526455	1.4034819816559	32.34375	33.28125	38.125	38.1875	39.1875
6364.19385747306	1154931.75196823	1.28441995045512	38.1062499999971
6160.8662716317	318908.437128296	1.44449189981992	30.4937499999942	33.7749999999942	33.8374999999942	36.7749999999942	39.0874999999942
6390.10591448865	2916450.50355758	1.46855768556247	19.0874999999942	39.8062499999942
6437.40869270348	4013650.80860027	1.25508681528415	32.5499999999884	33.3312500000029
6572.2817250092	1045875.40144105	1.26278018432376	13.6812499999942	30.7749999999942	34.4624999999942
6869.17004621876	689314.780254973	1.32966621812229	25.2437499999796	30.9312499999942	36.5249999999942
6621.65900833798	3696964.67597356	1.3699395786961	31.3312500000029	36.0187500000029
6426.25648681528	3995084.26701773	1.23895515070858	29.1562499999854	39.5
6690.74497765684	1361925.20699718	1.19906499119103	31.1187499999942
6642.37362635606	2335922.52470799	0.989886384465695	30.8374999999942
6459.29429653786	1484452.79037008	1.40757808298869	15.7562500000058	30.5062499999913	31.5375000000058	36.0687500000058
6125.3870478713	67532.9691796397	0.990560176452611
6473.84627368951	447812.872896971	1.44851720512567	1.69999999999709	19.4812499999825	30.1062499999971	36.6374999999825
6537.20018601838	2090180.48052335	1.41055630063252	28.5062499999913	36.7562500000058	39.4125000000058
6374.53784320122	266960.08993587	1.20778484525046	13.7375000000029	25.2375000000029	37.3937500000029
6452.45144664575	831213.605852611	1.5087545474795	30.1999999999971
6615.51031343751	284165.669310038	1.1878806961494
6554.04383109529	1242320.0381477	1.32939663389306	33.9499999999971
6437.22494790683	1243702.1677592	1.24997053738227	37.7375000000029	38.9562499999884	39.0500000000029
6370.61275369422	1192168.86505013	1.23533758426194	38.6374999999971
6489.23438131918	768035.383287236	1.3219718514905	6.99999999998545	38.21875
6618.38199406433	978722.694762861	0.737371389685286	11.2187499999854	22.6875	30.875	36.9375	38.875
6506.09107096242	1831198.3613863	1.36741787848488	13.8687499999942	28.3999999999796	32.3687499999796	35.4624999999942
6363.79262298533	745643.26833098	1.38456433965235	17.3937500000029	24.7062500000029	33.9562500000029	36.3000000000029
6766.33045608342	438075.7909606	1.27250858975823	7.21875	9.875	33.8437499999854	37.53125
6607.81755778257	910768.754670859	1.40560176435524	30.8437499999854	33.03125	35.1562499999854	37.65625
6668.95905399647	811803.737023079	1.43986297870429	3.38125000000582	31.3187500000058	33.1625000000058	34.9437500000058	36.1937500000058
6463.85479322599	1109481.51892218	1.50852025905425	2.55624999999418	34.0249999999942	35.7124999999942	38.1812499999796
6366.65361683487	144989.460745752	1.48687176212141	29.0687500000058	34.4750000000058	35.7562500000058	37.4750000000058	39.7562499999913
6615.11877721974	376419.320767779	1.50146537109121	7.3125	14.875	19.875	24.4374999999854	31.9687499999854	33.40625	36.09375	38.8125
6717.25068509516	825944.497184026	1.32146229615322	4.99374999999418	7.05624999999418	31.5562499999796	36.3374999999942	38.2124999999942	38.2749999999942	39.9624999999942
6647.35606135353	568039.372611747	1.43995422572855	9.27499999997963	12.9624999999942	32.8999999999942	38.1499999999796
6498.30818506999	578833.512889008	1.22541800336522	0.30000000000291	12.4875000000029	26.8937500000029	31.0187500000029	34.7062500000029
6483.18411919792	2196848.99202652	1.3646585883139	30.9812499999971	34.6374999999971	39.4187499999971
6372.20322494443	1257432.61918298	1.21610466158253	15.0124999999971	24.5437499999971	28.3874999999971	32.2624999999971	36.8562499999971
5886.49631127772	307552.203940369	0.848370527928206	34.1062499999971	37.3874999999971
6424.15183683589	369943.467069874	1.46007779454762	10.1062499999971	14.3249999999971	32.8249999999971	34.1687499999971	37.2624999999825
6452.92238690451	722440.69377903	1.35217620624508	8.53124999998545	32.2499999999854	38.59375
6484.12692125427	576011.447124709	1.23325405691119	14.40625	34.3749999999854	37.7187499999854	39.5312499999854
6620.35909126857	770540.594382414	1.44129781191321	18.65625	27.59375	37.34375
6879.81779042205	1078779.50644679	1.37563108269168	28.4250000000029	33.4874999999884	35.9249999999884	37.8937500000029
6462.88908038942	429987.137149357	1.40518284182701	31.1499999999942	35.3062499999942	36.9624999999942	38.9312499999942
6752.45197561108	683520.018443361	1.14934911602559	8.38125000000582	19.4750000000058	22.3812500000058	32.0375000000058	33.1625000000058	33.2250000000058	36.3812500000058	37.3500000000058	38.8187500000058	38.9750000000058
6470.21702079695	552744.305409493	1.40414945625125	21.6499999999942	30.9312499999942	32.2749999999942	36.6187499999942	39.3062499999942
6686.05288148493	848992.748721686	1.22866817398448	2.14374999998836	10.9562500000029	31.2999999999884	32.2687500000029	35.7375000000029	38.0812500000029	39.7687500000029
6515.46786428968	270418.22002033	1.31158455573353	14.7624999999971	32.1374999999971	36.2937499999825	39.2937499999825
6594.65812081626	404222.83261117	1.36739632654694	27.2250000000058	30.9750000000058	38.2562500000058
6463.5520099024	1351392.18574953	1.49767486782108	31.1812499999942	35.6187499999942	38.6499999999796
6660.44405375196	369680.466626516	1.43774235331145	32.84375	38.84375
6460.36060702175	394462.430560574	1.45482262517091	32.9812499999971	33.0437499999971	37.1999999999971	39.5124999999971	39.6687499999971
6491.51799794609	652471.666740936	1.41324218475868	34.0562499999942	36.9937499999942
6620.10419068127	450023.058442793	1.2326936998045	15.7624999999971	15.8249999999971	32.2624999999971	33.2937499999971	38.7312499999971
6586.02436926726	953439.333117881	1.39562241645565	7.61874999999418	30.8374999999942	36.2437499999942	38.7437499999942
6631.65120080614	1478480.92371674	1.41487958016691	7.25625000002037	13.0375000000204	15.4125000000204	31.5687500000058	36.3187500000058	38.0062500000058
6687.08324291087	844607.200831665	1.38593369830351	20.09375	34.5625000000146
6639.78087494488	1264797.0359772	1.44328321096169	3.1875	31.9375	36.125
6818.82409773915	532441.727120264	1.33547507394909	33.4187499999971	36.3874999999971	39.0750000000116
6615.61881647413	1409216.1530502	1.29985701664485	11.1812499999942	36.3687499999942
6513.10400057346	354705.676059171	1.55387937476745	6.77499999999418	31.4937499999942	34.0874999999942	35.1812500000087	36.2749999999942
6503.30020086261	274483.130670621	1.48529133235736	35.7437499999942	37.7749999999942
6428.60551383618	677740.207261917	1.48471976193632	4.89999999999418	32.0249999999942	35.6187499999942	37.1187499999942
6482.28669461867	261848.042908528	1.36581399252067	3.77499999999418	9.61875000000873	26.1812499999942	30.4937499999942	36.4312499999942	36.5562499999942	39.1812499999942
6369.51283563799	3986872.41014247	1.18206266768765	11.2000000000116	30.5124999999971	33.4187499999971	35.8250000000116	36.8874999999971	38.3874999999971
6042.38148309346	521853.589435352	1.15567044123485	26.7187500000146	34.34375
6801.81748824104	1347187.95047407	1.45730376380272	13.1125000000029	30.8625000000175	34.1437500000175	36.8312500000029	38.1750000000029
6394.80935885918	1301757.27999304	1.16167176610071	28.6875000000146	32.46875	33.09375	34.21875	39.53125
6436.52967893406	1624432.88172209	1.18708727050029	12.875	28.4687500000146	34.4375	35.125	38.3125	39.5
6442.06938233508	819365.750304129	1.38433440850211	7.72500000000582	29.6312500000058	31.0687500000058	33.3187500000058	35.4437500000058	35.5375000000204
6498.73252663946	665737.995026327	1.42487124763916	25.3125	29.8125	34.2500000000146	37.0625	39.3125
6664.03487411378	660691.366423818	1.47345058311095	14.6812499999942	35.4937500000087
6478.37378917608	805799.047698141	1.397504378302	33.3000000000029	38.2062500000029	39.5812500000029
6395.2485200438	576547.337882833	1.29245609832892	38.3875000000116
6382.01443223402	1400974.65341019	1.30959092878018	29.0000000000146	37.625
6364.61984026561	427435.66089112	1.11251965499249	7.24374999999418	30.0249999999942
6846.22554101986	724760.924118386	1.41898444510629	18.2624999999971	19.1999999999971	31.1999999999971	34.9499999999971	38.5750000000116
6477.61275047751	653879.092557899	1.38668570419521	17.0187500000029	35.7375000000029	39.3937500000029
6667.78183577416	833615.420096844	1.44822460868823	32.9375	38.15625
6437.15573537897	1305863.44834469	1.44072304313251	5.69375000000582	8.41250000002037	14.0687500000058	31.0375000000058	34.7250000000058
6636.7540421379	1511144.20415308	1.17921406757083	33.7937499999971	37.9187499999971	39.5124999999971
6636.43519858823	1731913.73729503	1.30217721997232	30.0874999999942	36.6499999999942	38.6499999999942
6581.5448246593	1826131.26367576	1.31715534641571	14.2937499999971	22.8249999999971	26.5749999999971	27.2624999999971	34.7937499999971	38.1062499999971
6058.58948475047	235800.292027941	0.955528178607754	19.2312499999971
6558.02282446502	287915.174344759	1.33740370057922	13.8249999999971	25.1999999999971	33.6374999999971	36.4812500000116	39.3874999999971
6441.44221676768	657352.395192146	1.40571066965497
6256.28198970542	413930.569546868	1.32289338273283	4.98750000001746	12.5187500000029	25.9562500000029	30.0500000000175	32.2062500000029	34.6125000000029	36.5812500000029
6410.76675493965	444750.406408832	1.38865812057748	26.1687499999971	38.9812499999971	39.0437500000116
6675.8547454891	1715770.2439367	1.35931180179673	31.34375	35.25	36.15625	38.1875	38.84375
6634.8360660507	2000657.92066866	1.25293837430868	3.27499999999418	9.83749999999418	14.3687499999942	27.1187499999942	31.8062499999942	36.6187499999942	37.9312499999942
6803.35428797754	745579.433269856	1.33729867242142	3.85624999999709	10.3562499999971	22.7312500000116	30.6062499999971	36.1374999999971	37.1062499999971	38.1062499999971	38.7624999999971	38.8562500000116
6615.30223516723	1987944.87159997	1.39511095362153	4.28125	6.40625000001455	26.59375	29.7812500000146	33.21875	37.78125	39.90625
6668.87204477409	3612324.78976358	1.47308671467562	35.375	39.5625
6628.75962947601	2840130.80494199	1.42334323771234	27.9624999999942	30.3687500000087	34.5249999999942
6824.09367501858	934321.388672038	1.31249114304854	32.6375000000116
6790.7466874575	1234223.95206702	1.46441873413991	8.90625	27.625	36.34375	37.3437500000291	39.5625000000291
6490.80435053296	523232.381194849	1.53090739038368	33.375	35.4375	38.28125	38.375
6754.69721008134	833104.654874757	1.45131330214989	14.3062499999942	38.4312499999942
6587.57066558916	657270.322543437	1.39951016348377	31.8812500000058	39.8500000000058
6442.56543818631	1319810.24520727	1.4977052669806	4.08749999999418	15.9312499999942	28.8687499999942
6634.61146093701	571956.426243919	1.49932503717185	13.7812500000291	24.0625	31.65625	34.9375	36.84375
6438.31451590992	1003800.5180019	1.16612751401946	12.3937500000175	26.9874999999884	29.5500000000175	32.5187499999884	35.3624999999884	37.4562499999884
6080.18250781787	749869.628700508	1.41365315527196	36.7000000000116
6544.98587690244	306317.001722617	1.36765367308629	21.8750000000291	32.34375	37.4375	38.1875000000291
6551.49980586612	306247.579273863	1.12450600019666	16.46875	31.65625	37.09375	39.6875000000291
6503.42541991097	457319.975960044	1.45686899495108	4.51874999998836	28.0187499999884
6059.09974515347	1967534.48046572	1.43836262253585	37.8374999999942
6673.69542523611	3288864.5592347	0.949833394535016	9.75	30.53125	34.2500000000291	36.5000000000291	39.8437500000291
6626.20447088357	306818.532640776	1.49560527360955	15.5312500000291	39.2500000000291
6446.43075546584	384092.433220768	1.26214126717087	14.5750000000116	32.2312500000407	37.3875000000116
6661.68111510125	2025481.56883009	1.31878127703087	20.25	35.75
6565.07755794691	384329.633614508	1.40862662983675	34.3187500000058	36.4125000000349
6726.10299817445	604558.49645427	1.35095414916478	3.36249999998836	17.0812499999884	36.5187500000175
6834.68161431516	1619441.61979583	1.45772393825847	34.2625000000116	38.9500000000407
6879.21120331072	1259467.5243227	1.32620246299104	32.9750000000058	38.9750000000058
6459.61197525986	1851038.4441159	1.34449685478101	37.3500000000058
7856.0720845574	1448277.29265477	0.945361903511628
6640.56577046692	874433.143681418	1.34448693554693	9.83749999999418	14.4937500000233	25.2124999999942	37.0249999999942	37.9625000000233
6625.09608997551	1588651.04961093	1.38007989855212	30.8500000000349	34.6312500000058
6614.6211923891	1176531.02436632	1.37342417158484	4.69375000000582	4.75625000003492	30.2875000000349	31.5062500000058	35.3187500000058	38.2562500000349	39.6625000000058
6664.39112705415	2408548.67629093	1.48605160819681	15.5125000000116	25.1375000000116	35.4187500000116	37.5750000000116
6677.27041822959	1421390.69683062	1.46350515061187	10.8500000000349	26.4125000000058	33.4750000000349	37.8187500000058	38.8812500000058
6500.62882336433	757478.997764434	1.47771661246075	33.9250000000175	39.9562499999884
6387.04412917861	1837069.88490316	1.28138069462534	17.1749999999884	23.7374999999884	30.4562499999884	32.5499999999884
6448.55779708995	2220568.02444909	1.3902062224052	16.4312499999942	32.7124999999942	36.7437500000233	38.9312499999942
6606.91431059978	952253.981616042	1.43428298242793	22.6499999999942
6435.86276070936	1130334.25232446	1.36868127204479	10.8125	33.1875	34.375	36.78125	39.8125
6611.03146803824	326807.303329114	1.1751267782384	31.53125	35.03125	37.875
6493.48991841939	1084605.45128426	1.14248628132284	5.47500000003492	37.1625000000058	38.8187500000058
6187.94634186374	1963089.14389214	1.24220432718601	21.5625	31.6562500000291
6470.76630162584	1237226.89556846	1.39192491027239	14.7562500000349	31.7250000000058	36.6312500000058	38.8500000000058
6750.60616892431	708854.137477732	0.509574842906122	38.9125000000058
6672.46276387828	1890529.3101818	1.46146143115439	18.4874999999884	31.2687499999884	38.4249999999884
6428.89612544734	1409710.28239129	1.30178185771001	9.55000000001746	23.8312499999884	34.2374999999884	36.0812499999884	39.9249999999884
6372.96631549669	444550.983802168	1.44352517845896	17.2437499999942	25.2437500000233	33.5249999999942	34.6499999999942	36.6812500000233
6445.48161924065	1629509.10202688	1.38994199046015	36.9249999999884
6267.82286828565	244731.419686449	0.799264374525252	26.5875000000233	36.1187499999942
6382.84675422219	846115.197923609	1.20448528406749	21.6812499999942	21.7437499999651	34.2749999999942
6316.38784163034	1391746.51638116	1.38043447162938	36.5812499999884
6632.49240172991	125972.169355011	1.43413333531353	19.4624999999651	30.7749999999651
6565.41675328273	429554.706993831	1.18201809989762	32.6062500000116
6646.14834973931	1678611.68388648	0.919615350867502	33.0375000000058
6685.5145202889	2161206.97129917	1.40756483726321	25.1687499999825	34.1375000000116	37.9187500000116
6523.93703740042	270337.603051379	1.28173880554919	13.1312499999767	36.3812500000058
6355.30040277246	2103436.3309805	1.39026609754071	32.4249999999593	39.2374999999593
6645.37892445702	3331316.34827901	1.34579723256337	9.83749999999418	21.3999999999942	30.3687499999651	37.3374999999651	37.4312499999942
6385.48151005893	458462.885100577	1.1438449303073	30.5562499999942
6372.62480240495	1048908.06941561	1.23250106394125	24.6624999999767	37.9437499999767
6670.367516264	2242678.75816855	1.38675290174879	18.2937499999825	38.3562500000116
6427.42113856145	774149.342962916	1.38339076019102	29.1312499999767	36.3812499999767
6549.45907109712	986843.280386866	1.28861231211058	30.2374999999884
6361.50866566275	3040559.13407981	1.54908207902518	33.8624999999593	34.9874999999884
6368.30334438463	1433394.33178096	1.38048859828619
6618.84679601722	1422576.60367407	1.31920732073076	14.6249999999709	33.75	35.8437499999709	37.2499999999709	37.375
6672.39670492727	3064107.04764429	1.24654333871026	32.6499999999942
6370.59615519566	646369.814497454	1.38745164935959	36.3562500000116
6372.09863751782	2723579.12775933	1.23034924227447	13.2999999999884	22.8312499999593	39.4562499999593
6391.11417398423	1612995.08112414	1.09268626039165	35.2437499999651	38.6187499999651
6760.54111453821	2316692.8851861	1.15237657748393	17.4874999999593	36.1749999999593
6549.59546665791	576354.615776005	1.1769748312579	1.54999999998836	14.0187499999593
6737.54847767638	1485813.52831595	1.17060275380215
