# Supplementary material for: Millisecond-Scale Motor Encoding in a Cortical Vocal Area
Source: PLoS Biol. 2014 Dec 9;12(12):e1002018. doi: 10.1371/journal.pbio.1002018 (PMC4260785; doi:10.1371/journal.pbio.1002018)
Supplement: Data S2 — Spike timings and acoustic measurements for all cases. All spike timing and acoustic data analyzed in this manuscript are provided in .csv files, which each contain data from one single-unit or multiunit case. Rows represent the multiple renditions of a song syllable. The first three columns contain the acoustic parameters of pitch, amplitude, and spectral entropy, quantified for each rendition. The following columns present spike timings, which are referenced to the beginning of the premotor window. (ZIP) [file pbio.1002018.s004.zip › MU_75.csv]

pitch	amplitude	spectral_entropy	spikes_ 1	spikes_ 2	spikes_ 3	spikes_ 4	spikes_ 5	spikes_ 6	spikes_ 7	spikes_ 8	spikes_ 9	spikes_10	spikes_11	spikes_12
6933.29919538644	3722968.73247711	1.2557171971599	0.349999999998545	3.03749999999854	6.59999999999854	10.5999999999985	14.8187499999985	17.5999999999985	20.2562499999985	23.7874999999985	29.4124999999985	33.6937499999985	34.7562499999985
6819.3406974883	1058275.06553969	1.375240622589	0.743750000001455	3.65000000000146	6.02500000000146	14.9312500000015	22.9937500000015	26.2125000000015	31.0875000000015	33.7125000000015
6892.51706790009	2982153.04311819	1.43080304380405	1.47499999999854	2.47499999999854	12.2562499999985	21.5374999999985	26.6937499999985	29.0374999999985	36.4437499999985
6894.23422296949	6648354.59916167	1.22122860209383	0.799999999999272	4.36249999999927	6.98749999999927	12.9249999999993	16.0499999999993	17.6749999999993	18.5187499999993	21.5812499999993	24.4249999999993	25.4874999999993	29.0499999999993	31.2062499999993
6626.41210626094	728627.038289573	1.48557720642278	5.34374999999636	8.21874999999636	22.3437499999964	24.5937499999964	32.4374999999964	33.4687499999964
6377.60052094433	1853570.53187801	1.42059055222813	1.23749999999927	3.36249999999927	10.5812499999993	16.0187499999993	23.9562499999993	27.0187499999993	28.3312499999993	32.2062499999993
6882.81843940854	897892.080662763	0.85850053418001	1.66249999999854	3.94374999999854	8.16249999999854	12.9437499999985	15.4749999999985	17.9749999999985	21.6624999999985	26.9437499999985	30.3812499999985	37.6624999999985
6565.43401671788	185971.509405863	0.904430481901808	1.16875000000073	6.26250000000073	12.6687500000007	24.1062500000007	34.9812500000007	36.0125000000007
6433.8094699765	141760.558913649	1.2763430777814	0.34375	2.1875	9.15625	14.46875	17.0625	20.40625	26.96875	29.71875	37.90625
6679.30555985055	293294.90191642	1.35331010913313	0.593749999996362	3.74999999999636	4.71874999999636	7.46874999999636	8.74999999999636	17.0312499999964	23.7499999999964	27.3124999999964	32.1562499999964
6228.65117486326	371420.339297909	0.996209261393438	0.0812499999992724	0.924999999999272	4.92499999999927	7.45624999999927	14.8312499999993	18.0187499999993	24.0499999999993	29.2374999999993	32.5187499999993	38.8312499999993
6912.41787597473	1084655.18796703	1.35742042352955	1.11874999999782	5.21249999999782	8.68124999999782	11.2749999999978	14.1187499999978	18.7124999999978	19.6812499999978	22.2749999999978	23.7749999999978	26.4937499999978	33.2437499999978	36.8687499999978
6522.99521655066	279904.312845194	1.22226609748015	7.59374999999636	12.4374999999964	17.6249999999964	22.9062499999964	27.1874999999964	32.8749999999964
6568.59186528567	222121.752119199	0.88859093755166	2.56874999999854	6.16249999999854	11.9437499999985	15.5062499999985	21.0062499999985	26.8812499999985	30.8187499999985	33.9437499999985
6542.27207589095	239267.311578716	1.21125366193921	0.924999999995634	8.08124999999563	13.0812499999956	15.8624999999956	20.3624999999956	26.1749999999956	30.9249999999956	38.2687499999956
6590.78011974905	816145.153778658	1.32311613583751	1.21250000000146	5.33750000000146	10.9312500000015	15.1500000000015	17.3062500000015	20.3687500000015	26.3062500000015	28.4312500000015
6606.65446516932	891249.554433685	1.23546676662548	0.0374999999985448	1.25624999999854	4.38124999999854	8.03749999999854	13.4124999999985	17.0999999999985	27.0687499999985
6371.85236571831	184887.331701632	1.45065685090851	3.00624999999854	7.63124999999854	13.9437499999985	18.6312499999985	21.2562499999985	26.1937499999985	28.9749999999985	30.0374999999985	39.2874999999985
6379.27079549167	1284273.35705933	1.26056000612929	3.64999999999418	6.99374999999418	11.1187499999942	12.4312499999942	13.5562499999942	17.7437499999942	20.9624999999942	23.6812499999942	27.5874999999942	29.3687499999942	35.2437499999942
6479.96782588575	978380.002339402	1.35657784186579	3.27500000000146	4.40000000000146	5.05625000000146	6.58750000000146	11.7437500000015	14.6187500000015	17.3687500000015	20.6812500000015	22.3687500000015	31.8687500000015
6264.27524553391	1381976.01272038	1.30521267086089	2.63124999999854	4.97499999999854	13.7562499999985	16.5374999999985	21.7874999999985	26.9749999999985	30.5062499999985	34.8812499999985	39.4437499999985
6880.01739875	1230541.62113108	1.56638840814675	6.63749999999709	14.8249999999898	36.7937499999898
6525.67760620224	552694.346346114	1.27881994847223	16.5124999999898	23.1062499999898	29.9812499999898
6752.29067089576	618234.149245532	1.53663876753057	8.19999999999709	11.4187499999971	17.2937499999898	21.4187499999971	25.5749999999971	29.6062499999898	36.5749999999971
6689.00657901606	430205.406129056	0.944884341022132	11.8312500000029	17.6437500000029	20.0812500000029	25.4250000000029	28.0187499999956	35.0500000000029	39.8312500000029
6565.45764943295	425349.093958374	1.1100093385918	7.94999999999709	11.6062499999971	20.4812499999898	32.7312499999971
6556.25283745612	696492.825628313	1.02545251178935	1.72499999999854	2.59999999999127	4.94374999999127	27.0999999999985	33.7874999999913
6736.54864730787	254791.694610532	1.44558262582085	2.99999999999272	5.5625	13.03125	16.5312499999927	21.03125	24.375	32.6562499999927
6449.34746436111	313567.63854156	1.47207484299181	1.65625	9.40624999999272	27.59375	30.6874999999927	37.5937499999927
6439.63050856789	176940.120139203	0.942130773740772	2.56874999999854	5.03749999999127	8.97499999999127	12.9749999999985	20.2562499999985	31.1624999999913	38.9437499999913
6564.41277913775	237116.350787866	1.36801411579576	25.7624999999898	31.4812499999898
6421.06112422388	677042.537050881	1.08242828213619	0.949999999989814	5.69999999999709	28.5124999999971	33.3562499999971	37.3874999999898
6444.75074045902	423934.931695436	1.14205322691339	3.65625	29.65625	37.2187499999927
6366.68930559654	2398712.80237119	1.47659005792094	1.80000000000291	8.04999999999563	22.7375000000029	25.6125000000029	31.1125000000029	33.9562500000029
6235.74425516923	653915.70151784	1.08553915986435	2.21874999999272	5.53124999999272	11.4375	36.8749999999927
6458.10337759936	228856.094579071	0.994620836448128	6.86874999999418	17.1812500000015	25.2749999999942	35.8375000000015
6490.21695781371	112376.564701155	1.0512361739852	2.28749999999854	10.8812499999913	19.1312499999985	34.1624999999985	38.9124999999985
6315.29270199509	5428156.58215067	1.28881633367232	6.93125000000146	32.8062500000015
6356.75322163633	3021820.60521667	1.38472411770741	19.7999999999956	31.3000000000029
6700.63573141456	479085.240585996	1.37808724752074	0.724999999998545	3.66249999999854	5.84999999999854	34.4437499999913
6451.97453642334	710957.082436562	1.38382576296514	4.83749999999418	20.5562500000015	37.1500000000015
6316.58452951933	791931.841590606	1.40263582323731	2.48124999999709	17.0749999999898	32.1374999999898
6515.50613437943	1002315.06966144	1.45059911683176	3.36875000000146	16.9312499999942	25.2125000000015	34.1812499999942
6560.22852001332	1416788.38784522	1.41501483502609	9.46250000000146	14.6500000000015	22.8687499999942	28.6187500000015	37.7750000000015
7054.74646287414	136227.28686558	1.487605153035	8.49374999999418	18.3375000000015	32.4625000000015
6461.36279965537	360792.77591777	1.40913630771979	8.48124999998981	13.3249999999971	34.0124999999898
6426.73705624033	718123.144003662	1.35788252470054	1.99374999999418	8.40000000000146	10.9000000000015	23.0875000000015	31.0562499999942	33.4000000000015
6387.25696400524	830238.95734712	1.4044467204658	8.66249999999854	15.0687499999913	18.0999999999985	28.2874999999913	36.5374999999985
6874.07783905061	838996.171007264	1.33227419044883	6.43125000000146	12.7437499999942	15.5250000000015	24.3374999999942	28.1187500000015	34.8687499999942
6782.42097697722	264938.914378514	1.28956775701775	2.65000000000146	8.96250000000146	14.0875000000015	16.7750000000015	21.1499999999942	25.8687499999942	31.8062500000015
6556.97267988632	1560300.08791593	1.40247724338664	0.84375	5.09375	7.6875	19.4375	27.3125	29.46875	37.0937499999927
6613.73613802764	1506367.14822435	1.35362250215219	2.66249999999127	4.94374999999854	8.53749999999854	12.6312499999985	18.7874999999913	21.0374999999913	25.5062499999913	32.6312499999913
6561.02208646244	1763269.68534219	1.48909520906596	2.82499999998981	6.04374999999709	25.1999999999971	27.8562499999971	33.9812499999971
6445.29976525285	1267272.98718281	1.11632779983956	2.88749999999709	5.60624999999709	12.7937499999971	21.5437499999898	31.2624999999898	36.1687499999971	38.0437499999971
6812.44592042942	294070.017793734	1.42281558908419	7.03124999999272	20.4687499999927	23.375	26.59375	33.4687499999927
6441.00392081926	1711572.10904274	1.24711571391109	2.76874999999563	7.54999999999563	16.2999999999956	20.0187500000029	22.7375000000029	28.9562500000029	31.6750000000029	37.1125000000029
6439.2942099919	1629057.25145971	1.4202776478396	0.368749999994179	7.58750000000146	13.1500000000015	22.3687500000015	31.0250000000015	36.5875000000015	39.4312499999942
6612.53851264955	2756448.70811284	1.3348869542475	8.80624999999418	12.1500000000015	22.8374999999942	31.9937500000015
6074.8066934352	802465.541225292	0.830825354910011	4.65625	20	26.0937499999927	35.625
6504.80762546523	1678118.55974606	1.40519257031754	2.71875	5.06249999999272	13.65625	18.34375	28.9687499999927	37.8437499999927
6687.56060571987	681314.490367512	1.28371108291121	0.875	5.5	8.15625000000728	12.2187499999927	24.4999999999927	29.40625	35.9999999999927
6312.94607860547	2418405.25477734	1.41815648660807	2.16249999999127	11.0687499999985	14.8812499999985	21.2874999999913	39.3812499999985
6405.39543604232	3724086.0525795	1.19288425977682	0.287499999991269	8.03749999999127	13.5999999999985	20.9437499999913	27.3187499999985	30.5374999999985	37.8499999999985
6599.0251297323	1286126.72939771	1.32108912546005	2.40624999999272	6.28125	16.3124999999927	20.3125	23.53125	29.9375	38.03125
6412.43191961745	5388098.40469005	1.38296042891674	3.19999999998981	6.73124999999709	14.1374999999971	27.0749999999898	30.7624999999898
6564.73159755554	972916.042871442	1.51766638719758	3.11249999998836	4.20625000000291	6.01875000000291	8.67500000000291	10.9875000000029	25.2687500000029	31.7375000000029	34.6750000000029
6500.07155745424	1716435.36756122	1.3391470895257	4.06249999998545	6.65625	10.53125	11.53125	17.1875	20.46875	25.8124999999854	31.34375	38.40625
6496.97712902761	2877371.38144858	1.37691696473587	0.193749999991269	13.4125000000058	18.0375000000058	21.2875000000058	27.3500000000058	31.2250000000058	37.9750000000058
6467.2252785492	2495392.8241013	1.42845836302644	3.66874999999709	30.7312499999971	34.9499999999825
6558.61703123262	1632118.45598328	1.33355691611183	1.99374999999418	30.7437499999942
6508.61713963404	2899011.29526455	1.4034819816559	0.25	7.625	11.375	13.75	20.53125	33.5	34.75
6364.19385747306	1154931.75196823	1.28441995045512	1.26249999999709	6.73124999999709	9.88749999998254	12.8562499999971	17.1062499999971	23.6999999999825	31.4187499999971	32.3249999999971
6160.8662716317	318908.437128296	1.44449189981992	2.58749999999418	14.9937499999942	18.5249999999796	26.4937499999796	32.5562499999796
6390.10591448865	2916450.50355758	1.46855768556247	5.05624999999418	11.1812499999942	17.6187499999942	33.5249999999942
6437.40869270348	4013650.80860027	1.25508681528415	2.45625000000291	5.80000000000291	10.7375000000029	15.7687500000029	21.0812500000029	26.8312499999884	31.8937500000029	39.2374999999884
6572.2817250092	1045875.40144105	1.26278018432376	0.462499999994179	3.74374999999418	5.02499999999418	10.4312499999796	31.7437499999942
6869.17004621876	689314.780254973	1.32966621812229	0.0562499999941792	5.93124999999418	10.6499999999942	18.8374999999796	22.8687499999796	29.9937499999796	34.1499999999942
6621.65900833798	3696964.67597356	1.3699395786961	0.48750000000291	2.98750000000291	10.8000000000029	22.1125000000029	27.0812500000029	29.8312500000029	38.9875000000029
6426.25648681528	3995084.26701773	1.23895515070858	3.21875	13.1874999999854	26.375	30.53125	39.9687499999854
6690.74497765684	1361925.20699718	1.19906499119103	0.649999999994179	2.02499999999418	5.46249999999418	7.86874999999418	16.1499999999942	19.3062499999942	29.8687499999942	32.4937499999942
6642.37362635606	2335922.52470799	0.989886384465695	0.868749999994179	8.61874999999418	22.8687499999942	34.2437499999796
6459.29429653786	1484452.79037008	1.40757808298869	3.13125000000582	4.50625000000582	10.2250000000058	30.0999999999913	37.9437500000058
6125.3870478713	67532.9691796397	0.990560176452611	0.45625000000291	7.33125000000291	13.0812499999884	32.9250000000029
6473.84627368951	447812.872896971	1.44851720512567	8.16874999998254	11.4187499999971	23.8874999999971	33.7624999999971
6537.20018601838	2090180.48052335	1.41055630063252	1.41250000000582	5.22500000000582	16.7874999999913	29.9437500000058
6374.53784320122	266960.08993587	1.20778484525046	0.42500000000291	5.30000000000291	11.9562500000029	14.2375000000029	17.8937500000029	28.8312500000029	38.8000000000029
6452.45144664575	831213.605852611	1.5087545474795	0.91874999999709	14.4499999999971	26.0749999999971	29.7312499999971	36.2937499999971
6615.51031343751	284165.669310038	1.1878806961494	2.18124999999418	5.68124999997963	7.05624999999418	14.8062499999796	20.4624999999942	27.0562499999942	34.2437499999942	34.8062499999942
6554.04383109529	1242320.0381477	1.32939663389306	0.51249999999709	7.91874999999709	8.82499999999709	35.6374999999825	36.6999999999971
6437.22494790683	1243702.1677592	1.24997053738227	2.39375000000291	4.95625000000291	12.6125000000029	22.2687500000029	29.4562500000029	36.3625000000029
6370.61275369422	1192168.86505013	1.23533758426194	6.69999999999709	10.6374999999971	20.3562499999971	23.9812499999971	36.7312499999971
6489.23438131918	768035.383287236	1.3219718514905	1.68749999998545	13.375	25.28125	32.2499999999854	39.5625
6618.38199406433	978722.694762861	0.737371389685286	3.4375	13.375	26.21875	34.125
6506.09107096242	1831198.3613863	1.36741787848488	11.6187499999942	17.0874999999942	20.2124999999942	31.8999999999942
6363.79262298533	745643.26833098	1.38456433965235	3.51875000000291	5.33125000000291	15.9250000000029	22.7374999999884	31.7687500000029	37.6750000000029
6766.33045608342	438075.7909606	1.27250858975823	1.25	8.24999999998545	17.8749999999854	36.53125
6607.81755778257	910768.754670859	1.40560176435524	5.93749999998545	16.875	32.53125
6668.95905399647	811803.737023079	1.43986297870429	6.38124999999127	10.2874999999913	18.4125000000058	29.9125000000058	38.9750000000058
6463.85479322599	1109481.51892218	1.50852025905425	14.0562499999942	15.8062499999942	26.1499999999942	29.8999999999942	35.2749999999942
6366.65361683487	144989.460745752	1.48687176212141	1.63125000000582	7.60000000000582	26.8187500000058	30.7562500000058	31.8187500000058	33.6625000000058	34.9125000000058	37.0374999999913
6615.11877721974	376419.320767779	1.50146537109121	4.75	7.34374999998545	18.46875	23.125	36.09375
6717.25068509516	825944.497184026	1.32146229615322	0.0874999999941792	5.18124999999418	22.2749999999942	30.4312499999942
6647.35606135353	568039.372611747	1.43995422572855	2.05624999999418	8.80624999999418	18.3062499999942	29.3062499999942
6498.30818506999	578833.512889008	1.22541800336522	1.54999999998836	31.8312500000029	39.3000000000029
6483.18411919792	2196848.99202652	1.3646585883139	0.73124999999709	5.82499999999709	16.0124999999971	27.9187499999971
6372.20322494443	1257432.61918298	1.21610466158253	5.60624999999709	14.4187499999825	19.8562499999825	30.1374999999971	33.9812499999971
5886.49631127772	307552.203940369	0.848370527928206	1.29374999998254	9.26249999999709	20.9187499999971	25.4812499999971	28.8562499999971	37.2312499999971
6424.15183683589	369943.467069874	1.46007779454762	5.38749999998254	7.82499999998254	29.7624999999971	38.8562499999825
6452.92238690451	722440.69377903	1.35217620624508	2.4375	3.5	14.1874999999854	22.09375	26.375	33.6875
6484.12692125427	576011.447124709	1.23325405691119	3.40624999998545	12.84375	23.71875	35.1875
6620.35909126857	770540.594382414	1.44129781191321	16.46875	19.125	29.125	32.9687499999854	35.46875	36.8124999999854
6879.81779042205	1078779.50644679	1.37563108269168	1.17500000000291	10.0499999999884	16.7062500000029	23.5500000000029	29.7062499999884	32.0500000000029
6462.88908038942	429987.137149357	1.40518284182701	8.68124999997963	18.1187499999942	20.6499999999942	29.1187499999796	30.2124999999942	35.7437499999796
6752.45197561108	683520.018443361	1.14934911602559	1.22500000000582	8.91250000000582	12.2562500000058	17.0375000000058	21.7250000000058	27.7250000000058	33.6937499999913
6470.21702079695	552744.305409493	1.40414945625125	8.24374999999418	18.8999999999942	32.3999999999942
6686.05288148493	848992.748721686	1.22866817398448	8.80000000000291	16.2374999999884	29.7062500000029	34.4562500000029
6515.46786428968	270418.22002033	1.31158455573353	0.793749999982538	4.01249999999709	8.57499999999709	12.3874999999971	30.1999999999971	32.3562499999971
6594.65812081626	404222.83261117	1.36739632654694	5.81875000000582	7.25625000000582	34.4750000000058
6463.5520099024	1351392.18574953	1.49767486782108	21.6187499999796	33.8374999999796
6660.44405375196	369680.466626516	1.43774235331145	10.4062499999854	20.1874999999854	24.7812499999854	28.65625	29.9374999999854
6460.36060702175	394462.430560574	1.45482262517091	3.54374999999709	12.1999999999825	28.0124999999971	35.5749999999971
6491.51799794609	652471.666740936	1.41324218475868	2.86874999999418	4.21249999999418	15.1187499999942	18.4312499999942	34.2437499999942
6620.10419068127	450023.058442793	1.2326936998045	15.2624999999971	29.2312500000116	34.2937499999971
6586.02436926726	953439.333117881	1.39562241645565	3.86874999999418	6.27499999999418	11.5562500000087	14.0874999999942	33.0249999999942
6631.65120080614	1478480.92371674	1.41487958016691	3.81875000000582	6.78750000000582	15.5687500000058	21.1312500000204	24.6000000000058	32.1937500000058	34.5687500000058
6687.08324291087	844607.200831665	1.38593369830351	2.96875	6.125	12.0312500000146	15.21875	30.8125
6639.78087494488	1264797.0359772	1.44328321096169	7.59375	10.8125	14.46875	26.5937500000146	28.8125	36.0625
6818.82409773915	532441.727120264	1.33547507394909	2.19999999999709	13.2312499999971	16.5437500000116	19.3874999999971	22.3874999999971	27.4187499999971	34.9812499999971
6615.61881647413	1409216.1530502	1.29985701664485	11.7749999999942	16.7124999999942	25.2124999999942	28.8999999999942	29.9312499999942	34.9937499999942
6513.10400057346	354705.676059171	1.55387937476745	4.36874999999418	14.6187499999942	17.6812499999942	26.5249999999942	30.9937500000087	38.4000000000087
6503.30020086261	274483.130670621	1.48529133235736	1.08749999999418	12.0874999999942	19.6499999999942	24.6812499999942	28.3687499999942	34.6812499999942
6428.60551383618	677740.207261917	1.48471976193632	2.43124999999418	3.40000000000873	9.40000000000873	11.8062499999942	29.0562499999942	36.1187500000087	39.7749999999942
6482.28669461867	261848.042908528	1.36581399252067	0.524999999994179	2.58750000000873	4.21249999999418	7.71249999999418	14.0875000000087	20.6812499999942	24.5874999999942	35.2749999999942
6369.51283563799	3986872.41014247	1.18206266768765	19.3249999999971	37.3562500000116
6042.38148309346	521853.589435352	1.15567044123485	1.40625	17.125	22.625	34.0625
6801.81748824104	1347187.95047407	1.45730376380272	1.11250000000291	15.6437500000029	21.9562500000029	38.0500000000175
6394.80935885918	1301757.27999304	1.16167176610071	5	19.1875	32.5	37.9375
6436.52967893406	1624432.88172209	1.18708727050029	1.3125	2.65625000001455	11.4375000000146	13.875	20.1875	34.4375
6442.06938233508	819365.750304129	1.38433440850211	6.10000000002037	9.75625000000582	22.5375000000058	28.0062500000204	31.1937500000058
6498.73252663946	665737.995026327	1.42487124763916	0.281250000014552	18.65625	25.03125	28.28125	31.5312500000146	36.8125
6664.03487411378	660691.366423818	1.47345058311095	1.52499999999418	5.49375000000873	16.7437499999942	19.6812499999942	26.9000000000087
6478.37378917608	805799.047698141	1.397504378302	6.83125000001746	10.2375000000029	13.6437500000029	17.6750000000029	20.7375000000029	33.2375000000029
6395.2485200438	576547.337882833	1.29245609832892	1.85624999999709	4.51249999999709	8.48124999999709	13.6687499999971	16.2000000000116	25.1687499999971	30.3562499999971	34.0124999999971
6382.01443223402	1400974.65341019	1.30959092878018	3.59375	6.28125	11.59375	34.15625
6364.61984026561	427435.66089112	1.11251965499249	1.58749999999418	26.2749999999942	34.4937499999942
6846.22554101986	724760.924118386	1.41898444510629	3.63750000001164	4.79374999999709	11.7937499999971	22.9812499999971	38.2937500000116
6477.61275047751	653879.092557899	1.38668570419521	5.08125000000291	13.1125000000029	24.2687500000029	29.1125000000029	36.0187500000029
6667.78183577416	833615.420096844	1.44822460868823	11.71875	15.0625	18.96875	32.21875
6437.15573537897	1305863.44834469	1.44072304313251	1.19375000000582	13.4750000000058	16.3812500000058	22.8812500000058	28.7875000000058	35.9750000000058
6636.7540421379	1511144.20415308	1.17921406757083	0.60624999999709	9.35624999999709	14.9187500000116	37.1374999999971
6636.43519858823	1731913.73729503	1.30217721997232	3.99375000000873	11.0562499999942	23.8374999999942	34.7437499999942
6581.5448246593	1826131.26367576	1.31715534641571	6.57499999999709	8.66874999999709	25.8874999999971	31.8874999999971
6058.58948475047	235800.292027941	0.955528178607754	1.51249999999709	7.66874999999709	17.1999999999971	28.9812499999971	33.1374999999971
6558.02282446502	287915.174344759	1.33740370057922	2.70000000001164	5.19999999999709	15.2625000000116	17.5749999999971	27.7937499999971
6441.44221676768	657352.395192146	1.40571066965497	13.6937500000058	20.3187500000058	33.5375000000204
6256.28198970542	413930.569546868	1.32289338273283	18.2375000000029	21.5500000000029	28.4562500000029	29.6125000000175	36.5187500000175
6410.76675493965	444750.406408832	1.38865812057748	0.19999999999709	2.88749999999709	5.73124999999709	9.13749999999709	17.8249999999971	20.4499999999971	32.0750000000116
6675.8547454891	1715770.2439367	1.35931180179673	3.90625000001455	7.65625000001455	26.7812500000146	36.65625
6634.8360660507	2000657.92066866	1.25293837430868	4.89999999999418	34.9624999999942
6803.35428797754	745579.433269856	1.33729867242142	6.79374999999709	11.5125000000116	20.2624999999971	25.5749999999971	28.9500000000116	31.2312499999971	33.8250000000116
6615.30223516723	1987944.87159997	1.39511095362153	5.75	26.09375	32.65625
6668.87204477409	3612324.78976358	1.47308671467562	31.15625	38.21875
6628.75962947601	2840130.80494199	1.42334323771234	0.337499999994179	10.4937499999942	14.0249999999942	16.4312499999942	22.6187499999942	31.1812499999942
6824.09367501858	934321.388672038	1.31249114304854	8.35625000001164	18.9500000000116	26.1375000000116	30.3875000000116	37.0125000000116
6790.7466874575	1234223.95206702	1.46441873413991	0.0625	9.0312500000291	13.3437500000291	20.21875	23.59375	32.0625000000291
6490.80435053296	523232.381194849	1.53090739038368	0.53125	4.3125	29.8125000000291	34.90625	37.78125
6754.69721008134	833104.654874757	1.45131330214989	2.74375000002328	9.49374999999418	13.1187499999942	37.1499999999942
6587.57066558916	657270.322543437	1.39951016348377	15.5687500000058	18.6625000000349	25.4437500000058	32.0375000000058	33.1312500000058
6442.56543818631	1319810.24520727	1.4977052669806	1.39999999999418	3.61874999999418	10.6187499999942	17.5250000000233	25.6187500000233	30.2437499999942
6634.61146093701	571956.426243919	1.49932503717185	2.4687500000291	8.9375	18.78125	23.2500000000291	28.03125	33.40625	39.8125
6438.31451590992	1003800.5180019	1.16612751401946	1.33124999998836	8.39374999998836	13.2062500000175	16.2687499999884	24.3312499999884	25.8624999999884	36.0812499999884
6080.18250781787	749869.628700508	1.41365315527196	3.51250000001164	22.6687500000116	28.8562500000407	37.9812500000116
6544.98587690244	306317.001722617	1.36765367308629	13.6250000000291	20.4687500000291	22.875	30.59375	36.8125
6551.49980586612	306247.579273863	1.12450600019666	0.218750000029104	4.5625	9.1875	12.7812500000291	16.59375	20.96875	28.78125	33.75
6503.42541991097	457319.975960044	1.45686899495108	0.581249999988358	1.89374999998836	4.39374999998836	29.8312500000175
6059.09974515347	1967534.48046572	1.43836262253585	2.24374999999418	4.86874999999418	6.33749999999418	9.24374999999418	12.9000000000233	20.1812500000233	23.6187499999942	26.6812499999942	32.1500000000233	36.7437499999942
6673.69542523611	3288864.5592347	0.949833394535016	0.53125	3.59375	5.28125	13.7500000000291	26.5625000000291	32.4375000000291
6626.20447088357	306818.532640776	1.49560527360955	8.8437500000291	11.5000000000291	19.84375	23	30.7500000000291	38.8437500000291
6446.43075546584	384092.433220768	1.26214126717087	0.575000000040745	12.8250000000116	15.1687500000116	21.2937500000116	27.8875000000116	28.2625000000116	35.0125000000116
6661.68111510125	2025481.56883009	1.31878127703087	6.9375000000291	9.53125	14.21875	18.21875	23.3125	27.5625	30.0625	37.9062500000291
6565.07755794691	384329.633614508	1.40862662983675	1.00625000000582	8.06875000003492	13.4750000000058	16.3812500000058	23.4125000000349	32.6000000000058
6726.10299817445	604558.49645427	1.35095414916478	10.5812499999884	33.9562499999884
6834.68161431516	1619441.61979583	1.45772393825847	6.48125000001164	9.51250000004075	13.9500000000116	18.3875000000116	22.8250000000116	26.7312500000116	33.7625000000116
6879.21120331072	1259467.5243227	1.32620246299104	2.81875000000582	6.31875000000582	8.38125000000582	17.4125000000349	34.6000000000058
6459.61197525986	1851038.4441159	1.34449685478101	4.47500000000582	9.44375000000582	13.8812500000349	18.1625000000058	28.4750000000058	32.8812500000058	38.6312500000058
7856.0720845574	1448277.29265477	0.945361903511628	10.7124999999942	15.8687499999942	18.8062499999942	22.0562500000233	30.8375000000233
6640.56577046692	874433.143681418	1.34448693554693	4.43124999999418	10.2124999999942	16.2749999999942	20.1812499999942	36.2750000000233
6625.09608997551	1588651.04961093	1.38007989855212	5.10000000000582	10.9750000000058	16.0375000000349	19.1312500000349	27.4750000000349	31.3187500000058
6614.6211923891	1176531.02436632	1.37342417158484	6.25625000000582	12.6937500000349	17.3500000000058	30.4437500000349	35.0062500000058
6664.39112705415	2408548.67629093	1.48605160819681	2.51250000001164	7.63750000001164	10.0437500000116	30.4187500000116
6677.27041822959	1421390.69683062	1.46350515061187	2.91250000003492	7.16250000000582	9.63125000000582	14.8500000000058	22.0687500000058	29.0375000000058	35.9750000000349
6500.62882336433	757478.997764434	1.47771661246075	16.9249999999884	25.2374999999884	32.8937499999884
6387.04412917861	1837069.88490316	1.28138069462534	5.54999999998836	9.11249999998836	16.4874999999884	32.4562499999884
6448.55779708995	2220568.02444909	1.3902062224052	9.05624999999418	21.8687499999942	33.2437500000233
6606.91431059978	952253.981616042	1.43428298242793	0.712499999994179	2.08750000002328	21.3687499999942	35.7437499999942
6435.86276070936	1130334.25232446	1.36868127204479	1.90625	14.1875000000291	18.78125	34.3125
6611.03146803824	326807.303329114	1.1751267782384	25.125	30.84375
6493.48991841939	1084605.45128426	1.14248628132284	1.72500000000582	7.50625000000582	10.5375000000058	16.1312500000058	24.8187500000058	36.0687500000058
6187.94634186374	1963089.14389214	1.24220432718601	3.15625	6.59375	16.28125	18.9375	21.25	25.75	34.40625
6470.76630162584	1237226.89556846	1.39192491027239	4.88125000003492	10.6625000000058	12.1937500000058	14.9437500000058	20.0375000000058	33.1625000000058
6750.60616892431	708854.137477732	0.509574842906122	1.72500000000582	4.53750000003492	7.35000000003492	16.3187500000058	22.4437500000058	25.4125000000058	31.6625000000058	38.4125000000058
6672.46276387828	1890529.3101818	1.46146143115439	6.70624999998836	35.7687499999884
6428.89612544734	1409710.28239129	1.30178185771001	4.29999999998836	7.11249999998836	11.5187500000175	33.9249999999884
6372.96631549669	444550.983802168	1.44352517845896	2.68124999999418	12.4312500000233	22.7749999999942	31.1812499999942
6445.48161924065	1629509.10202688	1.38994199046015	0.800000000017462	5.51874999998836	7.17499999998836	12.1437499999884	18.1437499999884	33.6437499999884
6267.82286828565	244731.419686449	0.799264374525252	3.89999999999418	10.0562499999942	11.3687500000233	14.7437499999942	21.8375000000233	25.2437499999942	30.0874999999942
6382.84675422219	846115.197923609	1.20448528406749	4.96249999999418	8.61874999996508	10.5249999999942	12.7124999999651	25.1499999999651	35.6187499999942
6316.38784163034	1391746.51638116	1.38043447162938	0.831249999959255	5.83124999995925	10.7687499999593	13.5499999999593	19.1124999999593	22.2687499999884	27.0812499999593	28.4249999999593	36.4249999999593	37.2999999999884
6632.49240172991	125972.169355011	1.43413333531353	1.68124999999418	8.77499999999418	16.0249999999942	18.8999999999651	23.7124999999942	30.7749999999651
6565.41675328273	429554.706993831	1.18201809989762	2.07500000001164	21.2937499999825	28.3874999999825	35.8562500000116
6646.14834973931	1678611.68388648	0.919615350867502	5.28750000000582	38.9125000000058
6685.5145202889	2161206.97129917	1.40756483726321	4.23124999998254	17.7937500000116	28.9187499999825	36.1374999999825
6523.93703740042	270337.603051379	1.28173880554919	1.60000000000582	4.72500000000582	6.03749999997672	16.2249999999767	18.9437500000058	27.4125000000058	35.6625000000058
6355.30040277246	2103436.3309805	1.39026609754071	2.45624999995925	5.08124999995925	8.98749999995925	16.5187499999593	24.0499999999593	27.3937499999593	32.1437499999593	38.1749999999593
6645.37892445702	3331316.34827901	1.34579723256337	4.18124999996508	14.9624999999942	18.0562499999942	21.0249999999651	26.9937499999942	28.1187499999942	36.4937499999651	39.4312499999651
6385.48151005893	458462.885100577	1.1438449303073	4.27499999996508	5.61874999999418	6.83749999999418	19.7124999999942	29.4312499999651	31.7749999999651	37.6499999999651
6372.62480240495	1048908.06941561	1.23250106394125	5.72500000000582	11.7874999999767	29.4437500000058	32.2875000000058	39.2250000000058
6670.367516264	2242678.75816855	1.38675290174879	4.60624999998254	7.41874999998254	14.6375000000116	17.5437500000116	24.5749999999825	28.6062499999825	36.8250000000116
6427.42113856145	774149.342962916	1.38339076019102	5.47500000000582	6.41250000000582	10.6000000000058	19.1000000000058	28.1624999999767	28.9437499999767	33.3812500000058	39.7562500000058
6549.45907109712	986843.280386866	1.28861231211058	2.11249999995925	4.23749999998836	31.2999999999884
6361.50866566275	3040559.13407981	1.54908207902518	31.0499999999593
6368.30334438463	1433394.33178096	1.38048859828619	1.03750000000582	3.84999999997672	12.3499999999767	15.3500000000058	29.6624999999767	37.1312500000058
6618.84679601722	1422576.60367407	1.31920732073076	2.2499999999709	5.53125	8.6562499999709	12.6874999999709	23.9375	28.375	35.3437499999709
6672.39670492727	3064107.04764429	1.24654333871026	0.962499999965075	4.74374999999418	9.05624999999418	18.7437499999942	21.9624999999651	25.0249999999651	29.6812499999651	35.0249999999942
6370.59615519566	646369.814497454	1.38745164935959	0.418749999982538	4.04374999998254	7.38749999998254	34.7937500000116
6372.09863751782	2723579.12775933	1.23034924227447	8.48749999995925	15.7374999999593	35.5812499999593
6391.11417398423	1612995.08112414	1.09268626039165	0.399999999965075	6.30624999999418	36.6812499999651
6760.54111453821	2316692.8851861	1.15237657748393	7.14374999995925	13.8312499999593	27.3312499999593	34.7999999999884
6549.59546665791	576354.615776005	1.1769748312579	0.581249999988358	7.23749999998836	11.6124999999884	32.1124999999884
6737.54847767638	1485813.52831595	1.17060275380215	13.5187499999593	17.9562499999884	22.1124999999884	27.7999999999593	36.3937499999593
