# Supplementary material for: Millisecond-Scale Motor Encoding in a Cortical Vocal Area
Source: PLoS Biol. 2014 Dec 9;12(12):e1002018. doi: 10.1371/journal.pbio.1002018 (PMC4260785; doi:10.1371/journal.pbio.1002018)
Supplement: Data S2 — Spike timings and acoustic measurements for all cases. All spike timing and acoustic data analyzed in this manuscript are provided in .csv files, which each contain data from one single-unit or multiunit case. Rows represent the multiple renditions of a song syllable. The first three columns contain the acoustic parameters of pitch, amplitude, and spectral entropy, quantified for each rendition. The following columns present spike timings, which are referenced to the beginning of the premotor window. (ZIP) [file pbio.1002018.s004.zip › MU_76.csv]

pitch	amplitude	spectral_entropy	spikes_1	spikes_2	spikes_3	spikes_4	spikes_5	spikes_6	spikes_7	spikes_8
6422.39532389025	2893232.38949509	1.37616048327502	10.0562499999996	20.6187499999996	21.4312499999996
6567.90389667274	1386000.49480784	0.918458315372889	16.2937499999998	25.0124999999998	25.8249999999998
6798.55162483131	434616.627372124	1.30679454898445	21.9250000000002	27.6750000000002
6484.99223843539	941886.129663353	1.37287639139783	15.6125000000002	30.5812500000002
7008.58139504087	404866.853639781	1.35681797499974	5.73750000000018	14.8312500000002	24.8625000000002	30.4875000000002
6753.70845205839	557273.241768644	1.00443328323068	13.2687500000002	15.2687500000002	25.6125000000002	29.8312500000002	31.7062500000002
6631.03071069018	1257276.7553779	1.15899230700599	0.131250000000364	25.6000000000004	33.3187500000004
6934.18065726555	152685.104525029	1.39949230464161	22.0749999999998
6683.82500969943	280977.086705365	1.08783755779475	13.0874999999996	20.8374999999996	23.7749999999996	26.3062499999996
6571.86876817795	1901495.8248188	1.24891361160803	2.56875000000036	4.31875000000036	15.8812500000004	21.8812500000004
6505.67949628207	954490.943716385	1.44240769952855	18.9937499999996	23.0874999999996	27.6499999999996	39.8999999999996
6919.33875062174	615131.641780851	1.35540550218849	7.45000000000073	8.29375000000073	18.8875000000007	24.8875000000007	25.9812500000044	28.5750000000007
6434.4980545127	1140688.91530603	1.31261072491083	16.9812500000007	24.9187500000007	34.2000000000007	35.5437500000007	39.1062500000007
6488.12370354938	677674.808218604	1.34411040282714	0.462500000001455	15.8375000000015	26.1812500000015
6806.75996166427	187193.82350204	1.40395125584859	20.6124999999993	27.2062499999993	33.5187499999993
6685.8930475346	688910.319777476	1.14027068189925	16.3250000000007	25.0437500000007	30.5125000000007
6555.92203761181	1144603.78087896	1.24365227253866	14.8250000000007	23.2625000000007	29.4187500000007	33.0750000000007
6362.24825387365	568547.182887793	1.37889705127699	22.5062499999985	28.5999999999985
6993.77953527182	990699.507514704	1.34068539948775	10.3562500000007	19.3250000000007	22.5750000000044	24.8562499999971
6684.8886703577	1205034.10719132	1.3690185184964	11.6749999999993	18.6437499999993	23.6749999999993	28.5499999999993
6560.65062760116	1005400.24928942	1.32487581021327	10.6062500000007	24.6687500000044
6406.85898590845	2919322.5936829	1.47756309245644	3.63750000000073	6.38750000000073	7.32500000000073	18.3562500000007	22.5437500000007
6286.20249186455	432962.604896086	1.2145000121481	13.1937500000022	24.4437499999985
6566.53315989594	1050267.71593518	1.47797342475082	0.900000000001455	10.9312499999978	21.9000000000015	38.2437500000015
6616.17677729649	867399.050388086	0.993082274828124	11.7937500000007	19.3250000000007	21.4812500000007	23.2312500000007	23.9499999999971	26.0750000000007	29.6687500000007	32.5125000000007
6576.29301909798	652085.588543279	1.22426149709712	1.87500000000364	2.96874999999636	5.875	16.28125	30.4375000000036
6419.39860686382	1695657.7768927	1.43316124540008	8.00624999999854	18.9437499999985	25.1312499999985	26.1937500000022	38.7562499999985
6763.05150524878	499375.538386832	1.23376074679238	0.75	2.78125	10.75	23.1562500000036	24.5	32.09375
6601.16028692064	879247.019513825	1.32896165873181	23.0500000000029	28.5500000000029	35.0500000000029
6621.75399967396	1811624.0742243	1.24542299496049	12.3249999999971	29.0125000000044	30.9499999999971
6635.4277129356	2528895.75700114	1.17690151985083	5.57499999999709	18.5124999999971	27.0125000000044
6553.71311165311	1165142.55702067	1.37733592286203	14.3000000000029	22.3937500000029
6600.09559835297	1467783.43520793	1.40862895830209	12.7249999999985	21.7250000000058	22.7874999999985	33.5687499999985
6616.49681054069	906680.396880796	1.03744488777879	0.29374999999709	8.01250000000437	23.9500000000044	27.0437499999971
6398.29569125352	446583.63391932	1.39585288200929	13.7312500000044	23.1375000000044	31.7312500000044
6160.54118096656	530213.549455245	1.32393125398529	26.1312499999985
6939.7822325791	3652685.69799319	1.39309029302326	15.03125	23.84375	29.84375
6120.04261209994	414475.604115129	1.12800561170529	13.9125000000058	20.5999999999985	23.3499999999985	24.6625000000058
6309.85732379438	1996778.49225139	1.17725987820268	20.9875000000102	24.1437500000029
6571.46807458217	1212264.28151156	1.36787408379827	17.8562499999971	24.6999999999971
6385.9861877551	2013115.82039625	1.44074294666363	12.3312500000029	19.7062500000029	26.5812500000029	34.2375000000102
6556.26926212531	937737.851812011	1.49367950673508	5.08125000000291	15.3000000000029	16.4250000000029	20.7687500000029	22.1437500000029	23.4875000000029	26.3937500000029	34.8000000000029
6431.90303635596	3709827.14493209	1.35667172984695	4.65625000000728	16.875	22.03125
6876.02131119311	211954.747383344	1.41377748476321	15.0250000000087	23.6500000000015	33.9312500000087	35.1187500000087
6410.72850967515	5527955.29174438	1.3897981919612	21.8187499999985	22.8499999999985	27.0062499999985
6756.84670714149	2161337.34901698	1.48556190739129	12.5749999999971	21.4187500000044	24.6062500000044	32.2000000000044
6577.66983842906	1204195.80593934	1.37488472303959	7.31875000000582	11.2562500000058	24.2562499999985	28.6000000000058	34.9437500000058
6440.71729802724	1201258.85487758	1.37235926235532	1.96250000000146	10.1187500000015	17.6500000000015	24.0562500000087
6129.90328724379	1139759.63478616	1.13988387870968
6933.46980298733	331972.342122986	1.07837834963628	3.03749999999854	8.47499999999854	20.0687499999913	26.6624999999913
6850.96572515087	438127.42433832	1.25763817149038	11.2375000000029	22.0500000000029	27.1750000000029	28.8937499999956
6634.22021250546	482383.148809944	1.25782876438961	6.71875	19.5624999999927	25.3124999999927	28.6875
6380.6608216081	2896909.52478978	1.37427183024622	9.87499999999272	13.6875	22.34375	26.6249999999927
6634.39777999825	222699.130644865	1.41883039590891	7.55625000000146	8.89999999999418	21.7125000000015	25.2124999999942
6745.11264831238	337895.552445132	1.38183053504737	15.9000000000015	20.5874999999942	28.7124999999942	33.5562499999942
6920.821236785	207801.05658887	1.07325415539231	23.3249999999898	29.6999999999898
6572.74816656102	689990.949020546	1.34892625431533	14.3499999999985	21.9437499999985	26.1624999999985
6381.88046870755	4205284.5287386	1.163107815277	17.8124999999927	28.6562499999927	39.7812499999927
7008.99114804584	731836.03807345	1.48433272857782	2.4375	8.21874999999272	21.1562499999927	26.375
6695.91653134292	242896.056017396	1.36067540009618	21.5874999999942
6696.55900873534	1110528.80634639	1.49927169932409	18.9437499999985	23.9437499999913
6444.73570338799	2249628.81900031	1.34002596924177	6.47499999999854	19.5687499999913	23.3187499999985	28.0999999999985	37.3499999999985
6278.08035420602	2488037.41721714	1.41441709701338	14.6937499999913	24.2249999999985
6296.42183512943	3175841.59003689	1.26630198829974	9.86250000000291	19.8937499999956	23.9562500000029	26.9875000000029	34.5499999999956
6800.90938125624	1322465.14944246	1.02604004208503	13.65625	22.53125	26.59375	34.9062499999854
6308.01288247502	4539740.0135234	1.34553091130349	15.6249999999854	21.8124999999854	29.6874999999854
6144.35125970847	3636049.8631198	1.46092334413862	1.26875000000291	2.98749999998836	11.5812499999884	20.7375000000029
6147.10198240854	798263.947116548	1.47689127154632	6.93124999999418	17.2437499999942	18.5562499999796	26.2437499999942
6426.69791659089	837052.197402163	1.29050247531381	1.26875000000291	15.4562499999884	22.9249999999884	29.7062499999884	35.8000000000029
6459.38122330042	449438.623892306	1.46897790359876	15.0999999999913	23.7250000000058
6670.00418081562	810713.355510889	1.47562809369494	16.6999999999825	24.0749999999825
6620.80624352889	2505189.97811987	1.45336863716575	15.0500000000029	22.8000000000029	28.7062500000029
6441.22431927827	2170539.54550265	1.41801500947152	16.1687499999971	25.5749999999971	26.5124999999825	33.1062499999971
6796.33479685572	6071403.24124493	1.28649362844175	16.1312500000058	24.5375000000058	36.0374999999913
6297.82606865238	3254407.37942242	1.4745632533468	20.1937500000058	32.9437499999913	39.4437499999913
6627.80561991253	1127010.16432621	1.41244015715523	8.38749999998254	15.1374999999825	19.5749999999971	22.2624999999825	25.1374999999971
6135.8180492794	878783.061469845	0.602813005102245
6633.09668582843	4212123.2375816	0.905507280866201	13.1437500000029	19.4562499999884
6424.38516576959	6363953.17581977	1.17242871925112	15.4562500000029	25.4875000000029
6137.61068036277	137424.582049095	1.45435349249337	26.5999999999913
6448.03565524199	2289231.41044089	1.15331105585655	4.33749999999418	10.4624999999796	17.6812499999942	23.3062499999796	24.4937499999942	32.7749999999796
6164.97915872716	3312798.00729977	1.57128592921338	9.01875000000291	21.2687499999884	27.6124999999884
6197.48644047632	1157350.06892025	1.442573569421	13.4499999999971	21.8249999999825	25.8249999999825	32.4499999999825
6626.7326670377	547474.360467977	1.40374161515585
6496.27672707851	594077.4513907	1.3873670822504	30.1125000000029
6618.40824823897	1472162.76471451	1.00681927088705	12.9062499999854	25.5
6486.4439943442	1213597.89547278	1.36080657184361	19.4875000000029	24.4562500000029	28.8312500000029
6249.74802229393	2763936.99711058	1.41066094277494	15.3687499999796	24.6187499999942
6561.71717405752	296534.027769942	1.44243720942422	9.46875	17.34375	23.6562499999854
6425.56902478007	3701271.35030264	1.4174208828224	15.0749999999971	24.7312499999971
6366.44757139088	100223.409149757	0.992043377049054	28.8062499999942	32.5562499999796	36.1187499999942
6685.52938300283	172774.621895871	1.43556495035534	21.2437499999942	27.1812499999796
6687.75130192636	740155.796643758	1.30515831581417	4.17500000000291	15.1749999999884	22.1437499999884	26.4875000000029	27.5812499999884
6593.73153448853	940897.269459855	1.20872863868253	3.75	20.1874999999854	26.0625	31.9062499999854	34.1875
6191.60843230089	244472.607196127	0.879295778068587	1.13125000000582	3.50625000000582
6633.30506732702	766920.56641754	1.20634642730989	15.0374999999913	21.6312500000058	33.1624999999913
6439.85159393171	3126189.92544042	1.5370310865494	8.91874999999709	19.0124999999971	24.3874999999971	27.7937499999971
6443.49755317746	2163271.27288084	1.42560234844314	12.40625	22.09375
6374.15996810102	4407364.83049872	1.15368767069088	6.26249999999709	9.82499999999709	18.4812499999971	24.3874999999971	25.4187499999971	28.2937499999971
6309.68030075984	3876022.11332438	1.19580000240593	13.6124999999884	20.5187499999884	25.3625000000029	28.6125000000029	36.9875000000029	38.6125000000029
6379.84064302936	4021484.0144361	1.12901148264032	19.21875	22.40625	24.84375	26.1249999999854
6412.99468775018	5096710.97212139	1.46437964650172	10.375	18.6562499999854	22.2187499999854	32.4062499999854
6582.54280589862	1125655.1887035	0.868498718711005	14.1812499999942	25.2124999999796	34.0249999999942
6521.15081063444	2041024.22189227	1.04449659637771	0.543749999982538	15.9499999999825	25.5124999999825	32.3874999999971
6691.26403036219	1473072.52745379	1.42945223341001	9.125	19.375
6628.34032517903	517532.85443973	1.42227393030573	13.7312499999971
6448.33489416214	981837.28051026	1.47290958343539	17.9562500000029	25.5812500000029
6435.73619635972	2835902.30496557	1.39891345108387	18.3499999999913	24.0062499999913	37.0062500000058
6363.38665533535	4784582.83835775	1.49066348771571	9.60000000000582	15.4437500000058	19.7250000000058	27.4437500000058	29.7562500000058
6048.20979661503	114101.461731978	0.817467049083067	19.25
6779.39813776168	1175638.20152301	1.19625229993162	18.6437500000029	27.9250000000029	30.2687500000175
6625.47012629643	958190.934907973	0.788437488956585	0.0812500000029104	5.23750000000291	14.5812500000029	23.1437500000175	28.7062500000029	30.2062500000029
6183.81049926	1730304.23604827	1.36375729019356	3.01249999999709	15.0124999999971	21.5125000000116	22.8562499999971	29.2937499999971
6419.02639549669	686605.783158711	1.11144223887858	16.6687500000116	26.6062499999971	35.5750000000116
6464.13581282484	1288920.36324602	1.10967334579219	14.7062500000029	22.9250000000175	28.9250000000175
6142.5042434855	1706579.30550976	1.01084006326826	11.0187500000029	19.9250000000029	23.3937500000175	25.9562500000175	30.7375000000029	34.7062500000029
6353.97707075262	6685344.75902833	0.667686557415154	20.9937499999942
6808.14093071201	754402.720470813	1.31299567128238	15.6500000000087	20.9937499999942	24.3687500000087
6575.75014501954	565072.103096001	1.44998438519611	10.9499999999971	22.5437499999971	31.7312499999971	34.2312499999971
6447.08089886618	1194691.33942916	1.374931372898	11.8187500000204	22.6937500000204	27.8812500000058
6880.59046967344	768097.318270812	1.0598204307117	22.2000000000116	23.0124999999971	27.1374999999971
6454.79515957884	1999213.75468792	1.50639285581724	2.00625000000582	17.1625000000204	23.8500000000058
6434.88363457187	7431864.15612979	1.43924934403959	10.5124999999971	19.8562499999971	25.3562499999971
6808.61566372163	486826.27354378	1.18624413793862	17.0062500000058
6562.34579993686	614370.496456289	1.15762713433624	8.09375	18.5937500000146	26.1875000000146	27.34375	38.5
6071.09446648383	493254.766101011	1.41553563038672	16.0500000000175
6436.02192184974	1160832.40639814	1.51625376593968
6813.19070262236	196823.063818389	1.25250844811995	2.75000000001455	24.625	25.9375	30.8750000000146
6375.7245459656	6533475.61696356	1.35731021051627	23.8249999999971	34.4500000000116
6362.99409721527	3965509.31891149	1.23232269993034	7	20.3125	25.5937500000146	30.78125
6813.61299425673	834865.393286795	1.17149593181811	16.1750000000029	23.8000000000175
6192.06658294332	1008841.75742043	1.29591573380642	10.6625000000204	20.9437500000058	24.8500000000058	28.9125000000058
6130.37457955323	542010.494866935	1.54895886391175	5.9375	16.5	21.28125	25.7812500000146	32.28125
6124.91054187929	144935.599901362	1.29545735604942	10.1875	15.78125	17.8125	27.84375	34.4375
6746.4533492061	477150.217763399	1.23962419791001	11.5749999999971	20.5437499999971	23.9812499999971	25.1062499999971	31.0437499999971
6638.95130248312	4356687.03913063	1.39176522216452	23.3374999999942	24.2749999999942
6641.99187463885	2077208.22400905	1.38420019255342	18.0062500000204	25.6000000000204
6592.12874198837	2543942.51386566	0.809650505487799	13.5687500000058	24.9437500000058	31.8187500000058
6616.04853051907	1583124.69845917	1.36098569906952
6424.18286854748	4393311.94984479	1.1946974849216	16.5124999999971	29.2312499999971
6446.35919097947	2419863.75480653	1.1071042085609	15.5562499999942	25.1500000000087
6450.70295553196	2654922.24028075	1.50151121999828	25.4125000000058	28.3812500000204	31.1937500000058
6615.56506686223	2655394.15017424	1.429081204434	8.76250000001164	15.9499999999971	21.3874999999971	26.0437499999971	34.9499999999971
6280.03829004868	3905969.4571285	1.4501312895996	6.63749999999709	27.9187499999971
6380.22703766534	6244775.00882777	1.38896780787094	4.17500000000291	16.2375000000029	22.0187500000029
6620.69161389087	2143045.02053777	0.866804949055868	12.9437500000058	18.2562500000058	26.0375000000349
6421.64312708067	1627093.08680896	1.4749487599292	16.1312500000058	16.4750000000349	22.8500000000058	28.6312500000349
6430.54032170876	4055399.96096717	1.53587410500941	7.60625000001164	17.6375000000116	24.8875000000116	33.8250000000116
6423.66659230933	6540081.73923737	1.18629353187774	9.8125000000291	19.0625000000291	25.3125000000291
6457.56601509905	2483209.30826871	1.24434644305331	20.0687500000058	23.9750000000058
6641.06700052059	2135530.52119051	1.26579486051577	11.59375	12.7187500000291	16.2187500000291	20.65625	23.9375	24.8750000000291	26.6875000000291	28.84375
6568.00628277555	1015437.87417348	1.28716737838563	7.84375	20.5937500000291	21.78125	24.5937500000291	36.0625000000291
6688.6772628213	1510235.43569507	0.758726622975325	13.7375000000175	23.4562499999884	30.1749999999884
6242.53029304371	1685898.61814653	1.39238760873157	16.4687500000291	26
6126.51216801802	1087187.32946425	1.01060260995483	0.412500000034925	18.6937500000058	30.7562500000058
6629.66994421835	1078141.97514703	1.33780180522444	13.9312499999942	29.2125000000233	34.0562499999942
6190.1530112698	1397034.53433268	1.39053068348725	22.3250000000116
6138.14942135114	335931.909495606	0.765539108291639	28.2999999999884
6768.8180510355	461320.61560593	1.35153975180985	7.07500000004075	13.7625000000407	23.9187500000116	31.4187500000116
6609.91210462167	3068532.50158571	1.13935011240241	15.1937500000058	25.6312500000058	28.3500000000349
6362.02849855523	6509075.85555999	1.27960703602611	13.9000000000233	24.2749999999942	31.6499999999942
6895.66818192573	111520.764055949	1.24124283056323	15.2749999999942	21.3687500000233	24.3062500000233	26.4000000000233	27.3687500000233
6219.60180117118	238920.541197864	1.22068278146424	7.13750000001164	19.6687500000116	24.7000000000116	31.4187500000116
6184.48352325209	569020.331956394	1.31990423728317	12.9187500000116
6668.78371369447	779454.973153607	1.35944694635196	7.47500000000582	15.3187500000349	23.7562500000058	28.2875000000058	35.8812500000058
6371.3999215827	3083760.92146068	0.550420559334364	15.0625000000291	24.8437500000291	33.1875000000291
6568.51821932426	1020367.38049961	1.42873395617205	19.1750000000175	27.9562499999884
6548.39567991896	2571126.92932581	1.40529274483517	14.8125000000291	21.6875	23.09375
5961.9891777923	85724.4707238502	1.42821092552462	5.14999999999418	12.9000000000233	20.4937499999942	27.9312500000233
6313.48903214572	638087.725102097	1.41240212316068	0.256250000034925	4.06875000000582	11.3500000000058	19.2875000000058	25.7875000000058
6488.67541976679	1313879.4639006	1.43380665840437	8.5	16.4375	21.7812500000291	26.3125	33.3437500000291
6564.48800741649	1317166.89266838	1.35883386037271	8.71250000002328	20.4312500000233	24.4312499999942	25.6187500000233
6370.17768168902	4118119.90206459	1.31649108991608	25.3374999999942	27.5250000000233	29.4625000000233
6368.99663335826	2137559.63195778	1.43589972840378	14.4500000000116	26.0125000000407
6425.79764869404	2994146.86440983	1.41334226583641	2.60000000003492	15.4437500000349	16.9125000000058	24.2250000000058
6596.79447322657	2434609.2229078	1.44331425968149	0.487499999988358	20.5499999999884	26.1749999999884
6420.04499590096	4419143.76097676	1.39016172162341	10.2250000000058	17.1937500000058	23.3187500000349	27.7250000000058
6193.81013581	1208529.24875969	1.23776782049935	5.82500000004075	17.0125000000116	22.6062500000116	30.3875000000407
6383.94393049626	3357312.42178532	1.39719367661554	4.57500000001164	12.9187500000116	22.7625000000407
6571.34632445371	3482658.745075	1.49777423834401	2.66250000000582	16.4125000000349	20.0375000000349	23.3500000000058	26.2875000000058
6447.01373911713	3525921.91226088	1.43371738750822	7.29375000001164	8.35625000004075	16.4500000000407	22.0750000000116	24.0125000000407	28.0750000000116	34.1687500000407
6296.94979606258	1358607.0691934	1.40735046360112	9.33125000001746	24.9250000000175
6875.40622454154	1095108.59987185	1.46249522986229	9.35625000001164	11.0437500000116	21.2625000000116	27.0125000000407
6509.04343991754	683086.828411374	1.39790131905557	6.80625000002328	15.8374999999942	19.6500000000233	24.3687500000233	26.3999999999942	32.2125000000233	38.8374999999942
6503.12983161978	316986.166673504	1.42367166288071	19.2000000000116	20.8875000000116	25.6375000000116
6397.41602386473	1907556.27037702	1.5148326046506	14.6875000000291	22.875
6360.46672256717	2746969.75445946	1.4595968771409	4.28125	10.875	15.1875	22.6562500000291	28.0625000000291	32.09375
6879.74638829593	1229148.20585125	1.20065093013768	8.45000000001164	14.7625000000407	23.5437500000407	29.2937500000116
6442.59155679463	335091.083656633	1.36412743253646	11.5125000000116	19.9812500000407	25.4500000000116	26.2937500000116	31.7937500000116
6630.00526577928	900639.505918708	1.31722754313279	18.5499999999884	24.1437499999884	33.4249999999884
6484.37678842846	722117.491566078	1.45244938406008	18.8937499999884	25.9562500000175
6370.5988329915	3505478.87135504	1.44988933794423	14.6687500000116	24.7937500000407	26.3875000000116	31.6375000000407
6758.79218500475	2410916.81586188	1.07470021360116	13.2062499999884	24.0187499999884	28.2687499999884	35.7999999999884
6735.59551465075	1939170.69992425	1.45112962785722	8.08124999998836	15.3624999999884	18.8624999999884
6626.86359106255	3187165.79918155	1.26710615687239	13.1875	20.9375000000291	26.3437500000291	28.6875	32.5625
6730.95568214658	1449754.83835589	1.18372734738184	17.3875000000116	25.7000000000116	32.6375000000407
6394.17207787047	1151012.30283033	1.49377052950265	18.4562500000175	32.5187500000175
6268.39091779348	565311.155823317	1.39557867951577	14.7000000000407	20.6062500000116	21.9812500000407	30.1687500000116
6415.71929617663	573513.752494031	1.38955450613402	7.70000000001164	21.4812500000407	23.8875000000116	27.0437500000407	30.2625000000407	36.1062500000407
7072.86779403496	426735.358861687	1.03467052480212	23.3562500000116	27.3562500000116
6427.51223993653	1694607.02295433	1.12883141289525	14.0874999999942	23.6187500000233	26.3062499999942	29.3687499999942	32.7437499999942
6368.41944403695	7892114.38608536	1.34511822083459	2.73125000004075	6.79375000001164	15.2937500000116	19.2312500000116	20.3875000000116	22.9187500000116	24.3875000000116
6291.19319472318	5690245.3793804	1.35625037131633	12.0687500000349	21.6937500000058	25.1625000000349	27.4125000000349
6366.79288089598	3279719.11352755	1.209850976871	14.0874999999942	23.7749999999942	32.5562499999942
6574.30167496514	751902.911679823	1.37034972020933	9.53125	14.96875	18.6875	21.1875	24.34375	28.375	29.4375
6549.53112613792	858470.891152753	1.359970300835	2.32500000001164	11.9187500000407	21.1375000000116	25.3250000000116	29.0750000000407	31.6375000000116
6482.91041215413	1121255.87407808	1.47236681548472	11.1187499999942	24.6812499999942
6434.82879305529	4809785.80419599	1.07909859095012	11.1250000000291	18.6562500000291	21.53125	24.03125	25.3437500000291	26.9375	29.78125	31.7500000000291
6499.94320005952	1065858.50609706	1.25116719297265	13.8312499999884	22.6437499999884	28.4249999999884	33.2999999999884	36.4874999999884
6448.40684220652	2032079.04478518	1.39716807258751	19.2687499999884	27.9875000000175
