# Supplementary material for: Millisecond-Scale Motor Encoding in a Cortical Vocal Area
Source: PLoS Biol. 2014 Dec 9;12(12):e1002018. doi: 10.1371/journal.pbio.1002018 (PMC4260785; doi:10.1371/journal.pbio.1002018)
Supplement: Data S2 — Spike timings and acoustic measurements for all cases. All spike timing and acoustic data analyzed in this manuscript are provided in .csv files, which each contain data from one single-unit or multiunit case. Rows represent the multiple renditions of a song syllable. The first three columns contain the acoustic parameters of pitch, amplitude, and spectral entropy, quantified for each rendition. The following columns present spike timings, which are referenced to the beginning of the premotor window. (ZIP) [file pbio.1002018.s004.zip › MU_77.csv]

pitch	amplitude	spectral_entropy	spikes_ 1	spikes_ 2	spikes_ 3	spikes_ 4	spikes_ 5	spikes_ 6	spikes_ 7	spikes_ 8	spikes_ 9	spikes_10	spikes_11	spikes_12	spikes_13	spikes_14	spikes_15	spikes_16	spikes_17
6422.39532389025	2893232.38949509	1.37616048327502	1.83749999999964	11.5562499999996	14.3999999999996	15.3062499999996	19.9937499999996	22.9624999999996	27.8374999999996	28.9937499999996	29.7749999999996	31.3062499999996	31.8999999999996	32.7124999999996	34.3062499999996	35.6187499999996	36.1812499999996	37.1812499999996	38.2749999999996
6567.90389667274	1386000.49480784	0.918458315372889	0.137499999999818	16.4499999999998	17.5749999999998	26.1999999999998	29.4187499999998	32.9187499999998	34.1062499999998	35.5749999999998	39.9812499999998
6798.55162483131	434616.627372124	1.30679454898445	10.1750000000002	12.9562500000002	15.7687500000002	27.8000000000002	28.4875000000002
6484.99223843539	941886.129663353	1.37287639139783	10.5812500000002	11.6437500000002	17.0187500000002	21.9250000000002	22.6750000000002	23.4875000000002	29.5187500000002	35.1437500000002	36.1750000000002	36.9562500000002	37.9875000000002
7008.58139504087	404866.853639781	1.35681797499974	8.08125000000018	10.1437500000002	12.7687500000002	14.1750000000002	19.6125000000002	20.8000000000002	28.3625000000002	30.1125000000002	31.1125000000002	34.5500000000002	35.5500000000002	37.1125000000002	37.4562500000002	39.3312500000002
6753.70845205839	557273.241768644	1.00443328323068	10.5812500000002	18.2062500000002	23.7375000000002	26.0187500000002	27.6750000000002	31.3312500000002	35.2062500000002	38.1125000000002	38.6750000000002
6631.03071069018	1257276.7553779	1.15899230700599	19.2562500000004	22.0375000000004	25.3500000000004	29.1000000000004	32.0375000000004	33.4125000000004	35.6312500000004
6934.18065726555	152685.104525029	1.39949230464161	1.35624999999982	9.88749999999982	10.7624999999998	16.9187499999998	17.9812499999998	19.6687499999998	23.2937499999998	24.4187499999998	27.1999999999998	28.9812499999998	34.3249999999998	34.6374999999998	39.4499999999998
6683.82500969943	280977.086705365	1.08783755779475	7.52499999999964	10.7124999999996	12.9312499999996	17.1187499999996	22.7124999999996	23.4312499999996	30.1812499999996	32.8687499999996	37.6187499999996
6571.86876817795	1901495.8248188	1.24891361160803	4.97500000000036	13.3187500000004	23.9125000000004	25.5062500000004	28.0687500000004	29.5687500000004	33.1312500000004	34.3187500000004
6505.67949628207	954490.943716385	1.44240769952855	5.43124999999964	8.68124999999964	16.5874999999996	19.0874999999996	21.8999999999996	22.5874999999996	25.5249999999996	27.6812499999996	31.1187499999996	32.7437499999996	36.8062499999996	39.6499999999996
6919.33875062174	615131.641780851	1.35540550218849	1.60625000000073	13.0437500000007	22.3250000000007	26.5437500000007	30.4500000000007
6434.4980545127	1140688.91530603	1.31261072491083	10.8250000000007	25.8875000000007	29.8562500000044	37.3562500000044	39.2312500000007
6488.12370354938	677674.808218604	1.34411040282714	8.71249999999782	10.0250000000015	21.2750000000015	26.1187500000015
6806.75996166427	187193.82350204	1.40395125584859	8.51874999999927	20.8937499999993	25.1124999999993	30.9874999999993
6685.8930475346	688910.319777476	1.14027068189925	10.2937500000007	34.5125000000007
6555.92203761181	1144603.78087896	1.24365227253866	13.5750000000007	22.9812500000007	24.0750000000007	28.1062500000007	30.1687500000007	31.4500000000007
6362.24825387365	568547.182887793	1.37889705127699	15.0062499999985	25.3187499999985	29.6624999999985
6993.77953527182	990699.507514704	1.34068539948775	10.5437500000044	19.4187500000007	21.1062500000007	31.1062500000007	31.6062500000007
6684.8886703577	1205034.10719132	1.3690185184964	6.73749999999927	22.2999999999993	26.2999999999993	32.9249999999993	36.7999999999993
6560.65062760116	1005400.24928942	1.32487581021327	3.98125000000073	4.88750000000073	14.4187500000044
6406.85898590845	2919322.5936829	1.47756309245644	13.2625000000007	19.9812499999971	23.9500000000007
6286.20249186455	432962.604896086	1.2145000121481	16.7874999999985	20.7874999999985	27.8812499999985	30.8187499999949	31.4124999999949	35.2249999999985	39.8187499999985
6566.53315989594	1050267.71593518	1.47797342475082	5.68125000000146	19.0562499999978	25.8062500000015	26.4000000000015
6616.17677729649	867399.050388086	0.993082274828124	6.48125000000073	7.54375000000073	18.0437500000044	31.7937500000007	32.8250000000007	37.8250000000007
6576.29301909798	652085.588543279	1.22426149709712	33.6875	35.875
6419.39860686382	1695657.7768927	1.43316124540008	8.56874999999854	21.2874999999985	22.7249999999985	29.7562499999985	33.7249999999985
6763.05150524878	499375.538386832	1.23376074679238	4.25	16.59375	37.71875
6601.16028692064	879247.019513825	1.32896165873181	5.64375000000291	10.9250000000102	21.9562500000029	32.7687500000029	33.8625000000029
6621.75399967396	1811624.0742243	1.24542299496049	11.4187499999971	36.9499999999971
6635.4277129356	2528895.75700114	1.17690151985083	0.13749999999709	10.0437499999971	19.6999999999971	31.6999999999971	32.5125000000044
6553.71311165311	1165142.55702067	1.37733592286203	3.36250000001019	12.2062500000029	27.2375000000029	39.6125000000029
6600.09559835297	1467783.43520793	1.40862895830209	8.00624999999854	35.6937499999985	36.4125000000058
6616.49681054069	906680.396880796	1.03744488777879	30.6062499999971	36.1374999999971	38.9812500000044	39.8250000000044
6398.29569125352	446583.63391932	1.39585288200929	5.73125000000437	15.0749999999971	15.6687499999971	28.2937499999971	38.4500000000044
6160.54118096656	530213.549455245	1.32393125398529	25.5687499999985	37.7250000000058
6939.7822325791	3652685.69799319	1.39309029302326	27.71875	36.96875	37.9375
6120.04261209994	414475.604115129	1.12800561170529	6.94375000000582	12.6312499999985	23.0687499999985	24.2249999999985	29.7562500000058	30.9437500000058	33.1624999999985
6309.85732379438	1996778.49225139	1.17725987820268	24.0500000000029	26.2687500000029
6571.46807458217	1212264.28151156	1.36787408379827	6.63749999999709	19.6687499999971	20.5437500000044	34.4187500000044	36.9812499999971
6385.9861877551	2013115.82039625	1.44074294666363	13.2375000000029	25.4250000000029	38.1125000000102
6556.26926212531	937737.851812011	1.49367950673508	12.7687500000102	30.3937500000029	35.8000000000102	36.5500000000029
6431.90303635596	3709827.14493209	1.35667172984695	14.25	38.6875000000073
6876.02131119311	211954.747383344	1.41377748476321	9.80625000000873	27.9000000000015	34.9937500000015
6410.72850967515	5527955.29174438	1.3897981919612	10.0999999999985	17.8187500000058	24.0374999999985	31.4124999999985	31.7562499999985	39.5687499999985
6756.84670714149	2161337.34901698	1.48556190739129	14.7625000000044	17.8874999999971	25.0437500000044	32.5437500000044
6577.66983842906	1204195.80593934	1.37488472303959	9.81874999999854	23.0999999999985	24.1312500000058	26.7250000000058	27.5374999999985	36.4437500000058
6440.71729802724	1201258.85487758	1.37235926235532	12.4937500000015	24.2437500000015	29.4312500000087	30.3062500000015	35.7437500000015
6129.90328724379	1139759.63478616	1.13988387870968
6933.46980298733	331972.342122986	1.07837834963628	21.3187499999913	27.2562499999913	33.5062499999985
6850.96572515087	438127.42433832	1.25763817149038	27.2375000000029
6634.22021250546	482383.148809944	1.25782876438961	6.21875
6380.6608216081	2896909.52478978	1.37427183024622	10.9999999999927	21.6875	28.8437499999927	30.6562499999927	33.6875
6634.39777999825	222699.130644865	1.41883039590891	36.0875000000015	37.1812499999942
6745.11264831238	337895.552445132	1.38183053504737	7.93125000000146	19.0874999999942
6920.821236785	207801.05658887	1.07325415539231	19.7937499999971
6572.74816656102	689990.949020546	1.34892625431533	13.8499999999985	24.5374999999985
6381.88046870755	4205284.5287386	1.163107815277	18.1249999999927
7008.99114804584	731836.03807345	1.48433272857782	11.5937499999927	21	28.9062499999927
6695.91653134292	242896.056017396	1.36067540009618
6696.55900873534	1110528.80634639	1.49927169932409	14.1937499999913	35.3499999999985
6444.73570338799	2249628.81900031	1.34002596924177	1.59999999999127	18.3187499999913	19.8812499999913	30.0687499999913
6278.08035420602	2488037.41721714	1.41441709701338	30.3499999999913	37.9749999999913
6296.42183512943	3175841.59003689	1.26630198829974	34.7375000000029
6800.90938125624	1322465.14944246	1.02604004208503	11.65625	18.3749999999854	20.59375	26.1874999999854	29.21875	33.6562499999854	39.9374999999854
6308.01288247502	4539740.0135234	1.34553091130349	12.59375	26.0624999999854	36.1249999999854
6144.35125970847	3636049.8631198	1.46092334413862	24.4874999999884	28.0187500000029	34.8937500000029
6147.10198240854	798263.947116548	1.47689127154632	25.4624999999796	29.7437499999942	35.5874999999942
6426.69791659089	837052.197402163	1.29050247531381	2.11250000000291	13.7999999999884	22.9875000000029	33.1124999999884	38.8000000000029
6459.38122330042	449438.623892306	1.46897790359876	30.4750000000058	35.0062500000058
6670.00418081562	810713.355510889	1.47562809369494	6.48124999999709	22.7624999999825	31.7312499999971	32.8874999999825	36.8874999999971	38.6062499999825
6620.80624352889	2505189.97811987	1.45336863716575	21.4874999999884	22.1749999999884	31.0187500000029	36.9562500000029
6441.22431927827	2170539.54550265	1.41801500947152	13.7312499999971	26.5749999999825	28.3562499999971	29.3874999999971	34.6062499999825	36.7312499999971	39.4812499999825
6796.33479685572	6071403.24124493	1.28649362844175	17.4437500000058	20.8187499999913	25.7874999999913	32.6624999999913
6297.82606865238	3254407.37942242	1.4745632533468	20.6624999999913	36.9750000000058	39.6625000000058
6627.80561991253	1127010.16432621	1.41244015715523	6.23124999999709	23.3874999999825	24.5749999999971	35.6062499999971	36.8874999999971
6135.8180492794	878783.061469845	0.602813005102245
6633.09668582843	4212123.2375816	0.905507280866201	7.23749999998836	16.2374999999884	22.8937500000029	26.4562500000029	34.2687500000029
6424.38516576959	6363953.17581977	1.17242871925112	14.9562500000029	31.8937499999884	37.3625000000029
6137.61068036277	137424.582049095	1.45435349249337	33.1625000000058	35.0999999999913
6448.03565524199	2289231.41044089	1.15331105585655	1.14999999999418	26.0249999999796	32.9937499999796	34.6499999999796
6164.97915872716	3312798.00729977	1.57128592921338	10.0187500000029	20.8624999999884
6197.48644047632	1157350.06892025	1.442573569421	20.6374999999971	23.5437499999971	31.8249999999825
6626.7326670377	547474.360467977	1.40374161515585	8.66250000000582	20.5062499999913	29.6312499999913
6496.27672707851	594077.4513907	1.3873670822504	10.5187499999884	25.4250000000029	27.8000000000029
6618.40824823897	1472162.76471451	1.00681927088705	15.7812499999854	27.90625	34.4062499999854
6486.4439943442	1213597.89547278	1.36080657184361	2.92499999998836	12.7062500000029	16.9875000000029	33.9562500000029
6249.74802229393	2763936.99711058	1.41066094277494	10.3062499999942	26.6187499999796	37.5874999999942
6561.71717405752	296534.027769942	1.44243720942422	5.03124999998545	9.21874999998545	19.53125	20.5624999999854	24.3125	32.625
6425.56902478007	3701271.35030264	1.4174208828224	12.1999999999971	29.3562499999971
6366.44757139088	100223.409149757	0.992043377049054	7.49374999999418	39.4312499999942
6685.52938300283	172774.621895871	1.43556495035534	21.2437499999942
6687.75130192636	740155.796643758	1.30515831581417	21.5187499999884	24.1749999999884	25.6437500000029	32.5500000000029	36.7062500000029
6593.73153448853	940897.269459855	1.20872863868253	17	29.84375	38.0625
6191.60843230089	244472.607196127	0.879295778068587	19.5062500000058
6633.30506732702	766920.56641754	1.20634642730989	7.53750000000582	18.6937500000058	24.0374999999913	31.6312499999913	33.0062500000058
6439.85159393171	3126189.92544042	1.5370310865494	4.91874999999709	7.10624999999709	12.0749999999825	20.1374999999971	21.3249999999971	22.2937499999971	31.8874999999825	33.1687499999971	36.2937499999825	38.6999999999971
6443.49755317746	2163271.27288084	1.42560234844314	11.1875	23.0625	37.96875
6374.15996810102	4407364.83049872	1.15368767069088	20.1999999999971	34.3874999999971
6309.68030075984	3876022.11332438	1.19580000240593	5.45625000000291	21.9250000000029	26.0500000000029	32.7062499999884	35.1750000000029	36.9562500000029	39.7687499999884
6379.84064302936	4021484.0144361	1.12901148264032	11.875	15.5312499999854	17.78125
6412.99468775018	5096710.97212139	1.46437964650172	18.3749999999854	23.65625	29.3125	31.59375
6582.54280589862	1125655.1887035	0.868498718711005	3.80624999997963	13.6187499999942	14.2437499999942	37.2437499999942
6521.15081063444	2041024.22189227	1.04449659637771	17.1999999999971	29.1374999999971	30.3562499999971	33.4187499999971
6691.26403036219	1473072.52745379	1.42945223341001	26.84375	29.1249999999854	31.9375
6628.34032517903	517532.85443973	1.42227393030573	3.10624999999709	11.6374999999971	33.2312499999825	34.4499999999971
6448.33489416214	981837.28051026	1.47290958343539	10.7687500000029	28.3937499999884	31.4875000000029	32.6437500000029	33.5500000000029
6435.73619635972	2835902.30496557	1.39891345108387	10.9125000000058	28.7249999999913	38.2249999999913
6363.38665533535	4784582.83835775	1.49066348771571	9.35000000000582	15.1000000000058	26.9124999999913	28.5999999999913	29.5375000000058	36.4124999999913
6048.20979661503	114101.461731978	0.817467049083067	2.5625	33.9375	35.6875
6779.39813776168	1175638.20152301	1.19625229993162	8.95625000000291	21.5500000000175	38.6750000000029
6625.47012629643	958190.934907973	0.788437488956585	11.9875000000029	20.5187500000029	30.4250000000029	35.3937500000029	39.1750000000175
6183.81049926	1730304.23604827	1.36375729019356	7.79374999999709	18.3249999999971	23.8875000000116	34.0437499999971
6419.02639549669	686605.783158711	1.11144223887858	9.29374999999709	32.4812499999971	35.9499999999971	37.5749999999971
6464.13581282484	1288920.36324602	1.10967334579219	13.0500000000029	22.7062500000175	23.2687500000175	28.4875000000029
6142.5042434855	1706579.30550976	1.01084006326826	11.2062500000029	23.7375000000175	38.7375000000175
6353.97707075262	6685344.75902833	0.667686557415154	9.99374999999418	21.2124999999942	27.9937499999942	30.3687499999942	32.9312499999942
6808.14093071201	754402.720470813	1.31299567128238	11.9937499999942	20.5562499999942	26.7749999999942	36.1500000000087	38.3374999999942
6575.75014501954	565072.103096001	1.44998438519611	2.23124999999709	6.01250000001164	37.2625000000116
6447.08089886618	1194691.33942916	1.374931372898	10.9437500000058
6880.59046967344	768097.318270812	1.0598204307117	8.73124999999709	9.85625000001164	16.3874999999971	23.8250000000116	27.2312500000116	38.9500000000116
6454.79515957884	1999213.75468792	1.50639285581724	13.0062500000058	26.5062500000058	28.2875000000058	32.1937500000058
6434.88363457187	7431864.15612979	1.43924934403959	13.6687499999971	25.8250000000116	26.8875000000116	30.1687499999971	34.2000000000116
6808.61566372163	486826.27354378	1.18624413793862	10.2875000000058	20.2562500000204	23.8500000000058	36.4437500000204
6562.34579993686	614370.496456289	1.15762713433624	17.1875	26.5	30.90625	35.7500000000146	38.9687500000146
6071.09446648383	493254.766101011	1.41553563038672	16.4562500000175	21.3937500000029	25.4875000000029	29.9562500000029	35.5812500000175	36.6750000000029
6436.02192184974	1160832.40639814	1.51625376593968	3.65625	13.40625	18.875	31.625
6813.19070262236	196823.063818389	1.25250844811995	2.25	8.65625	10.7812500000146	21.9375000000146	25.875	29.1875000000146	35.84375
6375.7245459656	6533475.61696356	1.35731021051627	10.5437500000116	23.0125000000116	33.7312499999971	39.7000000000116
6362.99409721527	3965509.31891149	1.23232269993034	21.3125	23.90625	29.90625	36.4062500000146	37.9375000000146	39.8125
6813.61299425673	834865.393286795	1.17149593181811	4.80000000000291	16.4875000000175	23.3312500000029	27.9875000000175	32.8937500000029	36.2375000000029
6192.06658294332	1008841.75742043	1.29591573380642	9.03750000000582	16.2562500000058	23.4125000000204	38.3812500000058
6130.37457955323	542010.494866935	1.54895886391175	6.37500000001455	25.40625	29.15625
6124.91054187929	144935.599901362	1.29545735604942
6746.4533492061	477150.217763399	1.23962419791001	9.35624999999709	15.1374999999971	33.3562499999971	38.4812499999971
6638.95130248312	4356687.03913063	1.39176522216452	9.02500000000873	25.2125000000087	37.0874999999942
6641.99187463885	2077208.22400905	1.38420019255342	13.6937500000058	23.0062500000058	31.2875000000058	36.7250000000058
6592.12874198837	2543942.51386566	0.809650505487799	6.88125000002037	19.2250000000204	36.0062500000058
6616.04853051907	1583124.69845917	1.36098569906952	7.42500000001746	16.4562500000029	17.6750000000175	21.8625000000175	23.3625000000029	27.9562500000029
6424.18286854748	4393311.94984479	1.1946974849216	31.1062499999971
6446.35919097947	2419863.75480653	1.1071042085609	11.2124999999942	25.1187499999942	26.6812500000087
6450.70295553196	2654922.24028075	1.50151121999828	5.41250000002037	23.8187500000058	30.9750000000058	35.1312500000204
6615.56506686223	2655394.15017424	1.429081204434	14.4187499999971	22.0125000000116	33.1999999999971
6280.03829004868	3905969.4571285	1.4501312895996	16.8562500000116	35.2000000000116
6380.22703766534	6244775.00882777	1.38896780787094	8.45625000001746	21.8000000000029	31.8625000000029	35.3000000000029	36.2687500000175
6620.69161389087	2143045.02053777	0.866804949055868	13.0687500000349	19.0062500000058	34.9750000000349
6421.64312708067	1627093.08680896	1.4749487599292	15.3187500000058
6430.54032170876	4055399.96096717	1.53587410500941	12.2625000000407	37.2937500000116
6423.66659230933	6540081.73923737	1.18629353187774	19.65625	24.9375	30.0937500000291	33.5625000000291	38.5
6457.56601509905	2483209.30826871	1.24434644305331	28.0687500000349
6641.06700052059	2135530.52119051	1.26579486051577	1.1562500000291	12.9062500000291	20.3125	27.0625
6568.00628277555	1015437.87417348	1.28716737838563	9.59375	22.21875	30.7812500000291
6688.6772628213	1510235.43569507	0.758726622975325	28.5500000000175
6242.53029304371	1685898.61814653	1.39238760873157	30.1875
6126.51216801802	1087187.32946425	1.01060260995483	7.63125000003492	18.3500000000058
6629.66994421835	1078141.97514703	1.33780180522444	37.5249999999942	38.8687499999942
6190.1530112698	1397034.53433268	1.39053068348725
6138.14942135114	335931.909495606	0.765539108291639
6768.8180510355	461320.61560593	1.35153975180985	25.2625000000116
6609.91210462167	3068532.50158571	1.13935011240241	16.5375000000058	27.7562500000349
6362.02849855523	6509075.85555999	1.27960703602611	19.0875000000233	33.5249999999942
6895.66818192573	111520.764055949	1.24124283056323	7.11875000002328	21.5874999999942	28.9312499999942
6219.60180117118	238920.541197864	1.22068278146424
6184.48352325209	569020.331956394	1.31990423728317	37.2312500000407
6668.78371369447	779454.973153607	1.35944694635196	37.2562500000349	39.0375000000349
6371.3999215827	3083760.92146068	0.550420559334364	32.1875
6568.51821932426	1020367.38049961	1.42873395617205	32.8000000000175
6548.39567991896	2571126.92932581	1.40529274483517	0.156250000029104	10.65625
5961.9891777923	85724.4707238502	1.42821092552462	11.1187499999942
6313.48903214572	638087.725102097	1.41240212316068	27.4437500000349	28.3500000000058
6488.67541976679	1313879.4639006	1.43380665840437	21.6875000000291	23.78125	29.3125000000291	33.6562500000291	34.3125
6564.48800741649	1317166.89266838	1.35883386037271	34.4937500000233
6370.17768168902	4118119.90206459	1.31649108991608	21.7437499999942
6368.99663335826	2137559.63195778	1.43589972840378	11.9187500000116	16.4500000000116	20.2312500000407	29.4500000000407
6425.79764869404	2994146.86440983	1.41334226583641	9.31875000000582
6596.79447322657	2434609.2229078	1.44331425968149	32.1125000000175	37.3625000000175
6420.04499590096	4419143.76097676	1.39016172162341	27.4125000000058	28.0687500000349
6193.81013581	1208529.24875969	1.23776782049935	7.85625000001164	16.9812500000407
6383.94393049626	3357312.42178532	1.39719367661554	32.1062500000407
6571.34632445371	3482658.745075	1.49777423834401	14.1312500000058
6447.01373911713	3525921.91226088	1.43371738750822	13.0437500000116
6296.94979606258	1358607.0691934	1.40735046360112	24.6750000000175	29.5500000000175
6875.40622454154	1095108.59987185	1.46249522986229	9.16875000004075	10.1687500000407	15.2625000000116	21.6375000000116	22.5750000000116	29.0437500000116
6509.04343991754	683086.828411374	1.39790131905557	10.0874999999942	26.7437500000233	30.0875000000233
6503.12983161978	316986.166673504	1.42367166288071	19.4812500000116
6397.41602386473	1907556.27037702	1.5148326046506	10.3750000000291	19.4375000000291	38.9687500000291
6360.46672256717	2746969.75445946	1.4595968771409	9.46875	30.21875	34.96875
6879.74638829593	1229148.20585125	1.20065093013768	16.9812500000407	23.4812500000116	26.9187500000116	29.2937500000116	34.6062500000116
6442.59155679463	335091.083656633	1.36412743253646	4.73125000001164	12.6375000000116	23.1687500000407	26.9187500000116	32.9187500000407	34.0750000000116
6630.00526577928	900639.505918708	1.31722754313279	8.73749999998836	17.7687500000175	24.0499999999884	39.0499999999884
6484.37678842846	722117.491566078	1.45244938406008	20.1125000000175	27.1749999999884	29.3624999999884	32.2687500000175	33.8312499999884
6370.5988329915	3505478.87135504	1.44988933794423	21.0125000000407	32.6687500000116
6758.79218500475	2410916.81586188	1.07470021360116	7.80000000001746	15.4875000000175	22.1437499999884	29.0812499999884	33.6125000000175
6735.59551465075	1939170.69992425	1.45112962785722	3.89374999998836	13.1750000000175	20.8625000000175	25.1437499999884	26.4874999999884	29.8312499999884	31.6125000000175	32.6437499999884
6626.86359106255	3187165.79918155	1.26710615687239	14.8125	28.5937500000291	31.71875	36.34375
6730.95568214658	1449754.83835589	1.18372734738184	2.26250000001164	17.9500000000116	26.1687500000116	32.5437500000116	37.0437500000116
6394.17207787047	1151012.30283033	1.49377052950265	14.5812499999884	28.9249999999884	30.0187500000175
6268.39091779348	565311.155823317	1.39557867951577	0.981250000011642	15.1062500000116	24.6062500000407	26.1375000000407	32.8250000000116	38.2312500000116
6415.71929617663	573513.752494031	1.38955450613402	7.13750000001164	18.4187500000116	28.0125000000407	32.9812500000116	37.2000000000116
7072.86779403496	426735.358861687	1.03467052480212	10.7312500000407	15.6687500000116	21.6375000000116	26.0750000000407	30.9500000000407	32.8875000000407	36.0125000000116
6427.51223993653	1694607.02295433	1.12883141289525	9.08750000002328	17.8687499999942	23.7437500000233	25.7749999999942	32.3062499999942	33.9624999999942
6368.41944403695	7892114.38608536	1.34511822083459	6.66875000001164	11.5750000000116	22.8250000000116	29.3875000000407	34.5125000000407	38.3875000000116
6291.19319472318	5690245.3793804	1.35625037131633	14.6312500000058	37.5062500000058
6366.79288089598	3279719.11352755	1.209850976871	22.7749999999942	30.7437499999942	33.3062500000233	39.6499999999942
6574.30167496514	751902.911679823	1.37034972020933	1.2187500000291	8.6875	34.75
6549.53112613792	858470.891152753	1.359970300835	13.6062500000116
6482.91041215413	1121255.87407808	1.47236681548472	12.2437499999942	23.9000000000233	25.7749999999942	29.8374999999942	34.5562499999942
6434.82879305529	4809785.80419599	1.07909859095012	10.9375	12.3750000000291	23.5	37.8125
6499.94320005952	1065858.50609706	1.25116719297265	8.11250000001746	16.0812499999884	23.5812500000175	28.6125000000175	30.9249999999884	32.1749999999884	36.8937499999884	38.3312499999884
6448.40684220652	2032079.04478518	1.39716807258751	2.17500000001746	5.73749999998836	11.1437499999884	24.4562499999884	35.3937500000175
