# Supplementary material for: Millisecond-Scale Motor Encoding in a Cortical Vocal Area
Source: PLoS Biol. 2014 Dec 9;12(12):e1002018. doi: 10.1371/journal.pbio.1002018 (PMC4260785; doi:10.1371/journal.pbio.1002018)
Supplement: Data S2 — Spike timings and acoustic measurements for all cases. All spike timing and acoustic data analyzed in this manuscript are provided in .csv files, which each contain data from one single-unit or multiunit case. Rows represent the multiple renditions of a song syllable. The first three columns contain the acoustic parameters of pitch, amplitude, and spectral entropy, quantified for each rendition. The following columns present spike timings, which are referenced to the beginning of the premotor window. (ZIP) [file pbio.1002018.s004.zip › MU_78.csv]

pitch	amplitude	spectral_entropy	spikes_ 1	spikes_ 2	spikes_ 3	spikes_ 4	spikes_ 5	spikes_ 6	spikes_ 7	spikes_ 8	spikes_ 9	spikes_10	spikes_11	spikes_12	spikes_13	spikes_14	spikes_15	spikes_16	spikes_17	spikes_18	spikes_19
6623.40883920859	676038.46086413	1.17146288986367	0.481250000000728	9.26250000000073	11.1375000000007	12.8875000000007	17.5750000000007	18.4187500000007	18.9812500000007	20.1687500000007	28.1687500000007	29.0437500000007	29.1062500000007	29.1687500000007	30.0750000000007	30.6687500000007	31.9187500000007	34.1062500000007	34.5750000000007	36.8875000000007	39.3875000000007
6685.55343491173	1304023.13624019	1.01621570069137	4.125	9.375	12.5	16.125	16.9375	28.59375	29.375	31.78125	35.46875	38.3125
6611.21600087608	546461.27053537	0.790841276136281	3.13750000000073	4.73125000000073	8.70000000000073	15.3875000000007	17.0750000000007	18.1375000000007	20.9812500000007	24.3250000000007	26.7000000000007	29.5750000000007	33.7312500000007	34.8875000000007	36.0125000000007	38.2312500000007	39.6062500000007
6637.22809533198	1320673.29383517	1.19417070544636	5.63750000000073	13.4812500000007	14.0750000000007	16.2625000000007	18.0750000000007	19.2312500000007	20.5750000000007	25.5437500000007	26.7937500000007	31.4500000000007	33.3562500000007	36.6375000000007	37.6375000000007	38.8562500000007	39.2625000000007
6639.5500522308	772076.043394592	1.15495156793411	4.08749999999964	4.99374999999964	8.33749999999964	14.7749999999996	21.7124999999996	22.8062499999996	29.1812499999996	29.3062499999996	33.8374999999996	35.1812499999996	37.7437499999996	38.2124999999996
6667.17073787356	708809.375532891	1.14507717057451	7.60000000000036	9.28750000000036	11.8187500000004	14.4437500000004	17.0687500000004	26.8812500000004	28.6625000000004	32.0062500000004	35.9437500000004	37.8500000000004
6351.0572667995	415972.742608313	0.990864729706274	1.0625	9.25	13.71875	20.34375	26.25	30.1875	31.0625	32.09375	32.90625	34.9375	38.125	39.15625	39.34375
6323.02089591406	266209.407972738	1.49377641921964	5.70000000000073	6.88750000000073	15.4187500000007	17.5437500000007	20.9500000000007	25.9812500000007	27.8250000000007	30.8562500000007	31.8562500000007	33.7625000000007	34.7625000000007	35.9500000000007	39.5750000000007
6578.64679911364	613205.035546044	1.08657937720513	16.9249999999993	18.2999999999993	19.5499999999993	26.9562499999993	29.6124999999993	32.8312499999993	35.0187499999993	37.4562499999993
6453.57268757227	308136.027215709	1.41514214349666	17.2562500000004	17.8187500000004	19.0062500000004	26.8812500000004	29.6625000000004	31.5062500000004	31.9750000000004	33.6312500000004	33.6937500000004	34.2562500000004	36.5687500000004
6961.77090558115	766459.842703858	1.33204051121105	9.274999999996	15.0874999999978	16.1499999999978	17.4312499999996	26.7749999999978	28.5874999999978	32.4937499999978	37.1499999999978	37.8374999999996
6564.91540862108	642565.249651756	1.10631447095434	9.29999999999927	9.98750000000109	12.6437499999975	16.7375000000011	19.0187499999993	23.1437499999975	24.2687499999993	29.9249999999975	30.8625000000011	33.2687500000011	35.2374999999993	35.7062499999993	38.0812500000011	38.1749999999975
6507.30742461964	172053.172786404	1.08074191668166	2.06874999999854	3.16249999999673	10.1000000000004	18.2249999999985	19.6624999999967	24.1312499999985	29.8187499999985	33.5687499999985	34.5374999999967	36.7874999999967	37.6000000000004
6329.72592004919	255659.773673601	1.05902353057742	8.26250000000073	18.8250000000007	19.3562500000007	22.9812500000007	34.8562500000007	36.2000000000007	37.8875000000007	38.9500000000007	39.7625000000007
6645.99458228225	2058350.00710268	1.25594775643926	5.03749999999854	7.09999999999854	13.5687499999985	14.7874999999985	21.9437499999985	22.0687499999985	25.2249999999985	31.2249999999985	33.2562499999985	34.2874999999985	36.2874999999985	38.0062499999985	39.6937499999985
6307.73104671154	1030718.51892731	1.24337543458507	0.318749999998545	4.03749999999854	6.16249999999854	14.7249999999985	25.7249999999985	30.5687499999985	30.7249999999985	32.5687499999985	32.6624999999985	35.8812499999985	39.0687499999985	39.9124999999985
6509.07538454479	672023.293152576	1.38972802460025	4.59375	9.6875	12.84375	18.71875	19.3125	23.71875	25.96875	32.625	32.9375	36.6875
6324.10427484777	189665.277872811	1.4586499839247	4.78749999999854	8.59999999999854	27.6624999999985	28.9124999999985	33.9749999999985
6693.08332374325	1195609.51154885	1.52360637375419	1.67499999999927	2.48749999999927	6.36249999999927	9.01874999999927	13.2999999999993	16.3312499999993	20.6124999999993	22.1124999999993	24.0187499999993	24.1124999999993	26.2687499999993	27.8624999999993	30.0187499999993	30.8937499999993	35.4874999999993	39.5812499999993
6341.89440861236	640997.970167896	1.45084003366182	6.09999999999854	9.00624999999854	12.0374999999985	16.9124999999985	20.2874999999985	20.4124999999985	21.5062499999985	27.2874999999985	30.2562499999985	30.5374999999985	31.4437499999985	33.9749999999985	34.5999999999985	36.5374999999985	37.5062499999985	37.6937499999985
6512.81678638855	181926.818292663	1.41044120886313	10.8562500000007	15.7312500000007	28.7312500000007	29.1375000000007	30.2625000000007	33.6062500000007	35.7625000000007	37.8562500000007
6550.20626028636	339325.364790604	1.30008671512363	12.46875	13.71875	19.0625	22.6875	23.1875	26.125	27.34375	28.15625	29.53125	31.5625	33.28125	34.0625	36.03125	37.96875	38.90625
6781.64293032424	1182659.06274104	1.42142648934743	7.42500000000291	14.9562500000029	30.5187499999993	34.7062499999993	37.0812499999993
6626.91425008789	4227166.02402528	1.14294640032534	28.5125000000007	35.0437500000044	38.5437500000007
6507.54795435986	765349.744643649	1.31269854864736	26.9812500000044	33.7937500000007	36.7312500000007
6671.39868572448	427286.522909271	1.49570963801527	11.4625000000051	24.1500000000015	33.2750000000051	38.4312500000015	39.4625000000015
6319.4410123019	315910.24192103	1.38888404800004	29.8375000000051	35.9625000000015
6399.52043466174	474198.405899743	1.45737307518686	31.75	37.71875
6507.85255419593	641790.482738476	1.40883739535884	27.46875	33.6875	38.125
6425.3298165741	600919.812186055	1.27187560103134	14.1749999999993	30.1437499999993	36.3937500000029
6606.57978584923	994551.32239014	1.36339926389741	23.7687499999993	31.6437500000029	34.4249999999993	38.1437499999993	38.9249999999993
6365.34259887445	450890.058000017	1.403738037435	27.3187500000022	34.5687500000022	35.9124999999985	38.3500000000058
6314.54700230036	1505299.34222867	1.25623557880122	28.8750000000036	34.9687500000036	39.28125
6570.10377327621	429574.557132637	1.45913433467916	25.0062499999949	33.0999999999949	36.5062500000022
6521.56422212815	236556.962996323	1.40480747360915	5.69375000000218	29.3499999999949	30.2875000000022	35.4750000000022
6461.05205182624	369313.394348881	1.36590087568146	7.33125000000291	20.8000000000029	28.7062500000102	34.6125000000029	38.0187500000029
6642.65775147884	231996.789409378	1.36761641093441	1.5	9.375	14.65625	29.90625	36.65625
6331.79745690478	1285094.19719075	1.36483684343684	6.30000000000291	25.7687500000102	31.2687500000029	35.8937500000029
6502.86976756811	217962.119802012	1.51004123247316	31.8375000000015	37.2125000000015	37.6500000000015
6499.95917719466	266530.093919736	1.37144036381553	30.5437499999971	36.6687499999971
6346.09279513034	940178.35621807	1.44537013383231	6.43125000000146	12.2750000000087	24.2750000000087	29.8062500000015	35.3687500000087	38.7125000000087
6661.03314431241	2361293.48181282	1.41977414851894	18.0687499999985	33.6624999999985	36.9749999999985
6548.06359036335	331272.922845697	1.54440185672322	24.1500000000087	32.8375000000015	36.8687500000015
6315.32615226067	1267725.29094077	1.3769426169037	3.89375000001019	13.9250000000029	29.7687500000029	33.8625000000102	36.9250000000102	39.2687500000029
6150.22332603518	295645.654843059	0.973395844123949	33.5625
6463.74790207235	641564.366486721	1.3089352118252	23.90625	33.34375	37.03125
6522.93727844288	290839.534620971	1.36554406937349	29.3625000000029	36.3000000000102
6585.91343463379	531665.232405904	1.48465024345425	24.4875000000029	32.3312500000029	36.6750000000029
6331.60293041718	242764.328751206	1.3446879307993	10.4625000000015	13.1187500000087	18.4000000000015	29.5250000000015	33.9312500000015	36.6500000000015	39.6500000000015
6306.35862740684	418359.823866868	1.4478998391614	11.9875000000102	24.3624999999956	30.3000000000029	36.3937500000029	39.6750000000029
6297.57840326911	1232034.11929149	1.46117651643501	13.0562500000015	28.0250000000015	33.8375000000015	38.7750000000087
6748.19570403838	465499.921714296	1.13446728531057	4.69999999999709	10.6687499999971	13.6999999999971	35.3249999999971	38.5124999999971
6736.88527347503	695531.22757861	1.12065652722058	16.6750000000029	18.7062500000029	35.0187500000029	39.5812500000029
6634.43530799349	963491.718142767	1.34378943148984	28.6999999999898	35.8249999999971	39.8249999999971
6469.84353996962	428481.518763122	1.33553704850967	30.8125	33.28125	36.4375
6436.01605119065	445281.146830374	1.25619138129896	21.6437500000029	35.5500000000029	39.4875000000029
6438.77062490239	893810.884202477	1.00254341305119	15.9437499999985	33.1624999999985	37.8812499999985	39.0374999999985
6441.24056792245	769790.177469534	1.26500766329913	28.5374999999985	37.8812499999985
6735.58556883756	706016.370764871	1.36294060038818	30.5500000000029	36.2687500000029	39.5187500000029
6456.78896632104	1193045.17546637	1.27361128488757	12.78125	24.875	30	34.09375	37.90625
6404.21458381035	811240.734846808	1.26857225167435	17.1937499999985	31.4124999999985	37.0374999999985
6389.22801244133	1144374.60443273	1.1541430277677	11.5625	27.90625	33.34375	37.375
6445.03870209232	743277.521847396	1.32106533159649	11.2874999999985	30.3812499999985	35.9124999999985	37.6624999999985
6532.42807377175	236935.435107185	1.31315305167463	30.4875000000029	36.3312500000029	39.5812500000029
6435.76724054017	1085452.58974396	1.02324813091427	30.3687500000015	36.6812500000015
6431.0637007635	699571.383634128	1.4123778577638	22.7624999999971	33.5749999999971	38.1062499999971
6434.65851132402	430843.315980664	1.23217846450108	19.3312500000029	34.8312500000029	39.8625000000029
6434.7248336447	611344.750158069	1.09045962886083	25.3812499999985	29.9437499999985	33.0062500000058	37.7874999999985
6605.53945663755	521594.926561827	1.25646172154341	8.73750000000291	35.8937500000029
6384.69204518539	686728.375523154	1.13695918728624	26.7874999999985	38.4124999999985
6500.73936557977	440680.667155431	1.23625485091988	14.0875000000015	30.5875000000015	36.9937500000015
6388.04753029353	712443.326437098	1.37847282247271	16.6624999999985	33.3187499999985	37.4437499999985
6455.72904012909	2171220.34652052	1.08851042800335	27.6437500000102	29.3937500000029	35.4250000000029
6679.05290113336	1751116.48662504	1.57984687863145	23.8000000000029	34.1437499999884
6700.28954089984	2814280.38667174	1.10992489524823	24.15625	33.0625
6435.9111555067	1704751.46981753	1.08537885229163	30.875	33.1875
6475.64457231896	1481094.24193355	1.35501154471528	15.46875	27.3437499999854	32	39.21875
6679.21670858258	4923110.50057158	1.3461778414724	19.3374999999796	24.8687499999942	33.4937499999942	36.6812499999942
6502.69772509208	653533.592209871	1.4938729658864	29.21875	35.65625	39.7812499999854
6560.02989300736	1507194.42165463	1.43857147410063	11.4999999999854	17.3125	30.4062499999854	35.1875	38.8437499999854
6717.87576587804	1729822.46276738	1.39718215363663	6.18749999998545	28.1562499999854	34.0625
6572.40277756696	666059.656416633	1.47421783537257	9.58749999999418	37.1187499999942
6695.57811945121	1047829.74418964	1.47310910055551	20.4499999999971	31.5124999999971	35.2624999999825
6563.85614949433	755816.703437981	1.32748506555576	8.53125	28.6875
6534.9869225237	1333452.9004557	1.35675819988946	28.9624999999942	34.2749999999796	38.3687499999942
6579.35510841088	1161763.73546818	1.30124583983607	18.3125	32.53125	36.75
6657.69622429135	594109.112076773	1.10935111664989	6.14999999999418	19.3374999999942	27.7124999999942	32.6187499999796
6615.19381992532	652438.831685135	1.32976791399343	26.6437500000029	31.6750000000029	35.2062499999884
6420.46020870422	234103.948381276	0.98442490782433	26.5062500000058	26.6000000000058	34.8187500000058	35.2250000000058	39.3500000000058
6628.75625014001	628708.298623412	1.48348262966227	3.95625000000291	31.3312499999884	35.7374999999884
6256.38756532243	613182.949989873	1.53389379271744	4.80000000000291	14.9875000000029	31.7062499999884	36.1749999999884
6429.99278433415	683619.430060038	1.34894533755135	12.3062499999942	34.1812499999796
6742.86104453319	461372.625895759	1.45014038720253	15.7062499999884	38.9562500000029
6627.02186690462	604134.462340942	1.40354183719046	22.6875	33.125
6621.3078916743	1195213.77216847	1.45772329482018	3.21875	25.3437499999854	35	38.21875
6561.68343088835	678376.270568232	1.25403098838489	25.0187500000029	34.0500000000029
6568.83908925975	1752924.47308627	1.23480641788571	25.7749999999942
6458.72165910265	955074.003399241	1.4636681137158	9.77499999999418	34.6187499999942	39.1812499999942
6416.50216838507	669559.621677826	1.25807808186728	35.2562500000058
6680.4635621937	1019673.45024316	1.40632959968373	17.8562499999971	28.0437499999971	36.9187499999971
6351.41039639841	458035.310627806	1.5286339141711	24.0375000000058	33.2875000000058	37.6000000000058
6473.02456820157	116042.884122096	1.45291280972784	27.9687499999854	34.15625	38.59375
6483.81187259868	331534.145946818	1.43334040837945	30.5874999999942	35.1187499999796
6125.69733174087	562840.064882063	1.43347944901253	27.75	39.65625
6566.54916453904	1279930.84475521	1.52862346080447	27.8999999999942	34.2124999999796	36.8687499999942
6443.9009177417	520761.859227127	1.38881301417771	3.30624999997963	21.2749999999942	21.3374999999942	32.9937499999942	35.6812499999796	36.8999999999942
6444.68649808513	543490.504302594	1.3856554468857	32.1000000000058
6480.33665676771	907139.504098509	1.4443608736063	10.3000000000029	18.7062499999884	29.3937500000029	34.0187500000029
6067.37370781193	1256657.71581163	1.36961563096998
6947.79590677663	1684296.47904279	1.42896646158424	24.3187499999913	34.0999999999913	34.9750000000058	37.7874999999913
6974.78511336249	1996031.21947885	1.46156328105979	4.53750000000582	29.4125000000058	34.8812500000058	38.9125000000058
6792.73174058262	1230198.62191852	1.42401821799871	11.3624999999884	16.4875000000029	25.1749999999884	28.1749999999884	34.2374999999884
6810.39572973144	1339853.47453158	1.54682224975848	6.10624999999709	22.6062499999825	24.3562499999825	28.6999999999971	29.3874999999825	33.9812499999971
6875.89547765098	2216857.69807183	1.40759154280002	0.993749999979627	26.3062499999942	32.2437499999796	35.7124999999942
6498.36918869689	979193.501079373	1.24429068385432	6.71249999997963	25.8999999999796	37.0562499999796	37.1187499999942
6612.37975249948	3510719.23179169	1.44377636537029	0.368749999994179	1.55624999999418	4.27499999999418	28.4937499999942	33.6187499999796	38.2749999999796
6507.66337095619	1446272.75403366	1.39977084725333	26.9187499999971	31.1999999999971
6619.92561628692	3256368.61313334	1.03201357948201	13.6312500000058	30.0062500000058	35.0375000000058	36.3812500000058
6503.93743090546	1349686.65627175	1.3945619279384	29.7312499999825	30.9499999999971	35.1374999999971
6971.09848393146	1224774.09563459	1.50678655875966	37.3999999999942
6573.02372667012	212047.409482915	1.09083816128604	14.8874999999971	29.5749999999825	34.8249999999971	38.0437499999971
6492.2541399336	715539.01525683	1.39915957774564	22.0437499999825	31.9187499999971	31.9812499999971	35.9187499999971
6248.13939284423	410478.763799315	1.4572291807521	19.6937500000058	38.9437500000058
6739.08884913277	330754.895227437	1.51214843869745	17.3000000000029	29.1124999999884
6563.54826302886	592803.27362339	1.05678921756003	19.4812499999971	38.2312499999971
6373.97630307696	4621759.49493525	1.31504522373463	28.5500000000029	35.0812500000029
6480.1860164758	366768.288533036	1.27979491004422	3.55624999999418	20.8687499999942	27.4937499999942	29.3062499999942	36.7749999999942	36.8999999999942
6407.56642073892	3035427.02190467	1.04596076980839	7.71875	16.59375	30.65625
6889.04799400032	385635.502070204	1.11861675671917	34.7437499999796
6555.07966200593	333772.7367811	1.3762203633139	8.4375	22.46875	29.1249999999854
6461.83172230113	173671.63795477	1.36033175903398	25.5312499999854	34.7187499999854	37.1874999999854
6574.62467988422	1041343.50320978	1.13261076758771	30.8312500000029	34.5499999999884
6738.25406190685	645451.368047274	1.32692145630068	13.7250000000058	21.6000000000058	37.8500000000058
6720.12229544308	786161.251316155	1.39285929815213	17.9312499999942	36.9312499999942	37.0874999999796	39.5249999999942
6612.51976470081	570335.356799881	1.5197613816725	26.3999999999942
6486.94740747379	992140.611284395	1.41810901508918	8.36874999999418	34.0562499999942
6294.81326521324	3232574.33132331	1.42291280831765	28.4624999999942	32.3999999999796
6454.58787921627	880930.047817026	1.26551035156986	11.4750000000058	20.8500000000058	33.1312500000058	36.9437500000058
6574.99610487205	1210430.79355744	1.26516221872469	12.5375000000058	31.1624999999913	39.3500000000058
6750.38752277757	789745.243209375	1.34346134698409	34.6875	38.9062499999854
6548.02608624194	2711187.45314691	1.25501102980455	25.3687499999796	34.2124999999796	37.8374999999796
6677.78936265227	2574318.84330064	1.43322344165567
6568.70459046642	664533.466532195	1.43356057797866	24.96875	36.46875
6184.24211129252	148774.480573662	0.754189892970488
6668.30914711027	221837.513120308	0.809283847494281	21	27.8437499999854	35.96875	39.875
6612.18348072878	462680.388218674	1.27766618478562	8.73124999999709	27.2937499999825
6571.58286151453	1491017.12922759	1.39472713110083	26.7312499999971	32.6062499999825
6421.88493910815	326751.864919944	1.38209156845288	5.18749999998545	34.6249999999854	36.2812499999854	38.28125
6045.37795049981	247074.209098542	0.584761778501213
6679.99903879093	358962.225678836	1.22713939630061	13.0437499999971	27.7937499999971	33.6999999999971	37.0437499999971
6574.27532790026	416800.364297066	1.34729107952774	27.46875
6517.35464022533	271961.609013746	1.44032536104954	20.1812499999796	28.0874999999942	28.2124999999942	33.8999999999796
6690.04641041454	613740.607738929	1.14984026869393	28.1999999999971	38.5124999999971
6492.92673307001	252250.104593155	1.25335943569032	18.71875	34.3749999999854	37.3124999999854
6135.52787052279	6265747.12270489	1.27306341132514	11.34375	31.6562499999854
6628.6664505002	520159.829912287	1.37024389280806
6661.65762306193	651909.236996466	1.40269133911211	18.9250000000029	33.3312500000029	36.8624999999884
6305.81286952471	1770337.11874855	1.44031894247332	36.1187499999942
6299.08665591092	2082651.51964969	1.24731662473819	24.8187499999913	34.8187500000058
6198.7634298451	1165502.67859762	1.32868616639775
6799.65990066555	138525.549528086	1.29053543250262	31.8187500000058	35.3812499999767
6547.73025494145	350484.82311221	1.25025640088081	31.3812499999767	34.0374999999767
6514.87894307219	753029.812522606	1.02439527987612	9.09375	28.46875	38.78125
6629.6405307262	666945.464465383	1.15764084306382	18.9249999999884	29.7374999999884	33.7062499999884
6478.73374601704	1398336.75524507	1.30404438937117	35.625	38.4687499999709
6506.10101056963	1070456.11476248	1.0565425244033	34.1687499999825
6625.60899853658	894852.016017578	0.779546057190464	35.2437499999942	35.3062499999942
6619.0033352161	1292129.08048793	1.3463562955674	35.25
6673.64880834054	380056.624628387	1.3991665876326	23.7937500000116	31.8249999999825	36.1062500000116
6679.51633143601	386713.468110043	1.10111910258904	28.5374999999767
6856.54811856759	190712.863036352	1.33146459795874	9.73749999995925	18.2374999999593
6470.97423684237	1659405.77381893	1.41695795747072	34.3437500000291	35.2500000000291
6625.21912806916	429483.849780496	1.27219236610187	14.8562500000116	34.0437500000116	37.4187500000116
6378.84383305124	956264.024108613	1.2664540243937	6.73125000001164	20.2937500000116	33.4499999999825	37.1999999999825
6522.69919068035	1203815.29084862	1.27778016562681	7.6874999999709	16.03125	30.46875	38.9374999999709
6627.77461759548	2092456.57114568	1.35554038691503	28.71875	34.1874999999709	38.8124999999709
6562.58055475062	681643.345639889	1.49158279886483	8.30624999996508	24.9312499999651
6615.12546897979	552814.021123562	1.31043003833799	0.606250000011642	13.4187499999825	27.9812500000116
6578.28208355995	873320.43667051	1.12364231249738	14.8875000000116	15.8875000000116	37.8250000000116
6522.84662675357	1571095.048064	1.43328815350577	33.5812499999884	38.4249999999884
6368.84279510734	1535778.58778301	1.47466098128411	36.5625
6197.45849630836	346949.473028737	1.48192461414653	27.7687499999593
6747.54131208662	422191.316838349	1.32555022717439	14.1499999999942	24.8999999999942	32.6187499999942	36.8374999999651
6559.28569561259	943344.98695052	1.275582071464	18.4687499999709	29.53125	37.78125
6220.13816794572	531330.172159233	1.36623326996281	29.7999999999884	36.2687499999593
6481.36917204558	600260.488592333	1.36319892473693	28.3875000000116
6434.27745531011	679418.662588959	1.34863308211757
6379.52260749866	1598419.82375689	1.46205829675957	28.6687500000116
6570.40157996943	416961.500615616	1.47560694485383	15.3312499999593	19.6124999999884	27.6437499999593	32.1437499999884	38.7687499999593
6235.83589597568	717162.657687362	1.41213516774862	32.8500000000058	35.9750000000058
6318.75315548744	1012085.10533498	1.4443025611239	29.8249999999825
6464.11212667089	671412.927831185	1.48549479829421	16.4374999999709
6618.70103394642	447914.336128196	1.40980265195948	12.2250000000058	35.1000000000058	35.1625000000058	38.5062500000058
6314.79405800913	1534741.74398178	1.35276055183469	36.7937499999825
6374.11949022752	566469.268505739	1.33724358239173	28.4000000000233
6249.55724704841	441453.147940825	1.432512921303	6.8437500000291	24.4687500000291	28.96875
6751.94331107869	2383531.58369157	1.18733002255732	27.9562499999884	29.1749999999884	33.4249999999884	37.5499999999884
6534.41217781396	311008.625159884	0.936771633937649	33.3125	35.3125000000291	38.7812500000291
6402.07046382306	1178215.53096162	0.97922879128268
6827.47113823757	2670612.49138947	1.19549228387468	3.0000000000291	29.0937500000291	34.5000000000291
6683.84103684057	3376237.52896348	1.23097892282899	3.23125000004075	13.1375000000407	24.7625000000116	30.6062500000116	37.3562500000116
6732.99239184792	5598800.40952756	1.24737064246451	19.4812500000116	31.0125000000407	32.4187500000407	39.0437500000116
6826.04739986011	459192.940909225	1.4358547095239	15.7062499999884	17.1124999999884	25.7374999999884	31.9874999999884	34.3312500000175
6662.31075185424	1823454.07683547	1.44565602547467	0.368750000023283	22.4312500000233	25.5249999999942	26.7749999999942	31.1812500000233	38.0250000000233
6651.69597318726	1089061.18310705	1.46154172144093	11.1124999999884	14.2375000000175	33.1437499999884	37.6437499999884
6434.29831996938	867597.790621133	1.43395259649853	10.84375	33.8437500000291
6411.71392244532	737990.373509372	1.38462806378453	29.9500000000407	34.9812500000116	36.4500000000116
6495.83841128444	807196.753515596	1.40841999659071	12.5187499999884	25.6749999999884	35.4875000000175	38.8625000000175
6401.49016388156	726769.286752707	1.2364208307007	25.5437500000116
6394.20824440567	719772.47130921	1.37283627324561	11.8500000000058	28.0375000000058	36.6625000000058
6000.86517627865	433743.187305986	1.03347355507604	20.8500000000058	32.1000000000349
6667.06605162968	1621387.57436482	1.35412470635383	0.693750000005821	18.5687500000058	22.7562500000058	32.4750000000058	37.8812500000349
6539.26712387717	399825.511085738	1.46001869543244	2.86874999999418	26.4937499999942	29.6499999999942
6502.13431107606	414924.456747721	1.36519216115592	16.0375000000349	21.0062500000058	35.1312500000349
6678.89348193877	1822746.81026704	1.41737070930246	0.856250000040745	13.2312500000407	13.2937500000116	30.8250000000407	34.1062500000116
6644.1053348184	1255808.37754879	1.26034263363362	19.1312500000349	24.9750000000058	27.5375000000349	35.6000000000349	36.4125000000058	39.2562500000349
6688.29876373757	2195459.86961494	1.19269560447661	8.98125000004075	15.9500000000407	20.8562500000407	38.3562500000116
6286.63915853453	326068.479699698	1.36615067099958	13.9750000000349	35.6312500000058
6233.60637744546	212580.047314076	0.780339755932997
6685.07909156466	982454.446121751	1.46329289801551	19.125	25.21875	34.71875	37.90625
6491.59430661716	712293.516058588	1.07708825881786	33.7062500000175	38.2062500000175
6306.50116865938	659730.123711422	1.31530967982955	27.8937499999884	34.6749999999884	39.0187499999884	39.9874999999884
6307.67408718454	515713.378870494	1.45258453885255	29.8437500000291	35.90625
6383.00757573703	1487495.41268686	1.50144106815913	18.5625	31.34375	34.9375
6756.80656853961	2291974.8048336	1.25486879926505	16.46875	33.0937500000291	37.78125
6696.72960293535	1226162.94399398	1.4627204702831	7.04375000004075	8.32500000001164	33.5437500000407	33.6687500000407	38.0437500000116
6563.17632329546	637899.699063015	1.43228523313989	15.2000000000407	28.5750000000407	34.8562500000407
6442.23356078606	907315.077703429	1.40362503330603	16.5750000000116	17.5750000000116
6411.91066894248	209586.502983309	1.29455357638502	35.8687500000233	37.7749999999942
6379.98073796737	1982822.87256448	1.22596638511596	10.7312500000407	37.0750000000116
6425.59481193457	809630.799129871	1.5420423873562	10.5687500000349	28.6000000000349	31.5375000000058	35.1625000000058
6662.89868617385	582935.206580993	1.36694739763201	30.7000000000116	35.7000000000407
6499.71656687219	838515.134638513	1.4801770966615	8.32500000004075	22.2000000000116	29.1062500000407	30.4812500000407	33.3875000000116	33.4812500000116	34.1375000000407
6645.21131891867	1017116.28692762	1.25381799348477	14.9875000000175	27.9874999999884	35.6124999999884	38.5499999999884
6627.55954396134	980553.449669806	1.38007548378448	28.8624999999884	34.7374999999884	38.5500000000175
6471.69127583843	338891.604401174	1.36769056925914	24.2687499999884	32.9562499999884	35.7374999999884	37.0499999999884
6619.64940163065	1211218.46825116	1.3066594539973	27.0874999999942	28.0874999999942	33.0249999999942	36.3374999999942
6654.93252611861	981653.570965279	1.29985583211098	26.0437500000116	33.2312500000116	37.0750000000116
6680.36673702062	718744.754046715	1.31506022547444	12.6687500000116	26.9187500000116	33.0750000000116	36.2625000000116
6677.50236752239	689885.976569351	1.40852644355705	28.1499999999942	34.4937499999942	37.8062499999942
6669.16936254564	1270607.60059627	1.39533556060936	27.5499999999884	33.9562499999884	37.2687499999884
6630.36537052241	687442.391413299	1.13118900909226	25.9562500000175	33.5187499999884	36.1124999999884
6529.21988910521	528700.565369611	1.3622384822098	15.3562500000116	27.7312500000116	33.7625000000116	37.1375000000116
6628.42346267409	511651.926158707	1.32891858656767	11.6749999999884	29.4249999999884	35.3624999999884	39.3312499999884
6515.31796451573	484932.833573134	1.42396341409943	22.4500000000116	31.1375000000116	34.9500000000116
6742.3430361134	406501.361522654	1.30403504451352	25.6062500000116	31.5437500000116	35.0750000000116	37.4500000000116
6380.88512440521	598598.426303507	1.24269590239176	12.7875000000058	30.7250000000349	35.6312500000058	38.4125000000058
6372.20103199021	482634.609376106	1.38950760334589	34.2437499999942
6690.32098528247	402931.719119359	1.25221499961504	13.2250000000058	29.0375000000058	35.5062500000058	39.1625000000058
6519.04078374788	317782.696694846	1.31285195457693	26.5874999999942	34.6812499999942	38.5874999999942
6498.61294077928	295712.548323514	1.48350413483693	10.8500000000058	29.5375000000058	35.5062500000349
6382.65125368121	1138875.10719258	1.38866191264223	27.8500000000058
6332.83485499459	265481.909530008	1.35792214244705	10.1937500000058	25.8812500000058	34.1312500000058	37.5375000000058
6381.8375168122	314081.328530207	1.41751725453074	28.7937500000116	34.6375000000116
6431.98318636122	415962.547034674	1.32406411645531	1.78750000000582	9.91250000000582	28.7250000000058	34.3812500000058	37.1937500000058
6238.00101936134	6996305.06693885	1.29189760769658	27.6062500000116
6682.35660741739	1848445.71813822	0.976949169536905	4.97500000000582	17.6312500000058	31.7875000000058	37.8500000000058
6626.95323374333	2349333.78229545	1.19987876957989	26.3687499999942	34.6187499999942	39.4312499999651
6608.44439586184	2696621.87743057	0.720827866019209	35.2562500000058
6626.09819393464	554001.505550073	1.38752384338143	14.6937500000058	15.7562500000058	33.5062500000058	37.6625000000058
6697.6471816359	1054234.21371225	1.41525307044306	27.3875000000116	35.1374999999825	38.5125000000116
6647.93984213747	2337549.45597309	1.42854828519693	30.0812499999593	34.5187499999884
6639.46228378915	2107464.25838971	1.29344382343821	29.21875	35.59375	39.65625
6708.2247414341	1698050.94874946	1.43842693316945	24.9812500000116	32.0437500000116	36.3875000000116
6883.30575107891	1163308.66380466	1.13751487273137	18.03125	19.3125	27.90625	33.21875	37.7187499999709
6447.74638767761	315994.368339016	1.09623050856818	24.0437500000116	32.0124999999825	33.0125000000116	37.6687500000116
6745.37154663855	2007309.57282347	1.26745701944914	29.0062500000058	34.5687500000058	39.6625000000058
6643.45863414886	2403867.98906185	1.3897832436505	29.5874999999651	35.8374999999942
6358.92929169801	892304.529435471	1.36763333316007	30.7000000000116	36.5437499999825
6023.79921719608	546874.895140695	1.36769072474038	38.3499999999767
6737.96427877228	1786137.68011475	1.39466063354844	25.9750000000058	31.8812500000058	35.9750000000058	37.1624999999767	38.3187500000058
6618.23092432049	516226.131425408	1.38578156802041	11.9437500000058	30.0062500000058	35.0687500000058	38.6625000000058
6439.05328300363	616991.819339551	1.349414946094	13.7062499999884	23.8312499999884	32.8937499999884	37.1437499999884
6613.48262074862	155834.380617929	1.1891171834974	10.0812499999884	29.6749999999884	37.0187499999884
6569.23191955568	273164.329723317	1.38437732788661	13.0249999999942	35.2437499999942
6575.45879281772	238971.867446281	1.32294305632423	23.8875000000116	33.2625000000116	36.7625000000116
6600.55221174205	1313062.85099903	1.40977309833033	12.1749999999884	27.8312499999884	33.2999999999884
6560.89180662841	442620.207088999	1.40631934144955	17.2374999999884	29.4562499999884	34.6749999999884	37.1124999999884	39.1124999999884
6580.16897747151	1018057.66471947	1.43436457877784	6.96875	24.3125	31.5625	34.625	36.9375	39
6563.02941793744	609641.271839936	1.42818781313046	8.31875000000582	30.7562500000058	35.8187500000058
6745.64606914337	1801859.6309545	1.43376302361163	28.2625000000116	32.8562500000116	35.8874999999825	39.8250000000116
6427.98077706577	191053.592868073	1.1119679898308	28.3312499999884	34.1437499999884	38.0812499999884
6727.08452087729	1256236.04301362	1.41921497222496	1.45624999995925	29.9249999999884	35.1749999999884	39.3312499999884
6373.98734673823	373895.201087736	1.44405230171337	20.9437500000058	29.7562500000058	34.8500000000058	39.0375000000058
6361.23379327938	1291360.43943858	1.35932210920146	2.54999999998836	16.5812499999884	25.2374999999884	30.2999999999884	35.1749999999884	37.4874999999884
6628.97902745206	4451258.62248407	1.2432456445246	28.4124999999767	35.6937500000058	37.9437500000058
6295.26198302048	751688.238054116	1.31098590141347	26.34375	33.875	36	39.8124999999709
6539.76468066423	248300.862844589	1.35067196527708	24.9812500000116	26.0749999999825	32.5125000000116	35.7000000000116	39.1687500000116
6312.11898001391	897668.115992823	1.34698356855525	3.26250000001164	27.8250000000116	33.4499999999825	36.6062500000116	39.7312500000116
6636.10512154017	2691880.51675185	1.35491938891135	15.8312499999884	29.6749999999884	35.3937499999884	39.3312499999884
6693.37359589105	2066568.1915127	0.84721447689337	27.5125000000116	35.0125000000116
6432.25049254295	397155.229924766	1.33028241250452	27.2875000000058	31.7875000000058	34.3812500000058	38.9437500000058
6388.40339273638	196815.220188137	1.43008776540347	8.58124999998836	27.1124999999884	33.7062499999884	36.2687499999884	38.8937499999884
5919.41474035979	96471.4324062975	0.653861824813692	34.8562500000116
6740.52176494333	1216068.23836048	1.32725164884944	31.4874999999884	37.0499999999884
6664.67381207462	2807311.50484106	1.22703795930694	14.9187500000116	28.9187500000116	35.0750000000407	38.4187500000407
6588.72094581204	1246748.36067445	1.42209895243141	27.1749999999884	33.2062499999884	37.4874999999884
6405.54364032334	1388121.12118595	1.28393343029088	27.6499999999942	30.7124999999942	35.8375000000233	39.2124999999942
6430.52207403384	1401894.93769434	1.18446085096778	21.9750000000058	30.4125000000349	38.2562500000058
6642.10989688742	3526138.65242321	1.14172281846542	12.6062500000116	18.5437500000407	27.1062500000116	33.2312500000116	37.1062500000116
6546.35607816658	824320.598766352	1.31892203449001	14.4874999999884	15.5812499999884	30.8624999999884	35.7687499999884	39.7687499999884
6441.43216194376	798077.35786025	1.27235680051491	27.9812500000116	34.6687500000116	38.8562500000116	39.9812500000116
6758.9050054778	1372322.17920791	1.44668513731422	13.4874999999884	19.4874999999884	28.4562499999884	35.0499999999884	38.3937499999884
6692.44586317202	1026526.84417524	1.32228543415075	16.5687500000058	30.2250000000349	34.6937500000058	37.5687500000058
6563.48993046013	936850.15972996	1.46713950073155	25.40625	31.90625	35.9375	38.71875
6500.48551240453	390817.906093946	1.47188651730188	28.1062500000116	33.6062500000116	37.6687500000116
6417.45785417774	327840.6134857	1.39193003514191	14.5375000000058	21.2875000000058	28.8187500000058	34.2875000000058	38.9437500000058
6443.27181941164	2444910.43300505	1.34337149292649	8.24374999999418	27.6187499999942	27.8999999999942	32.8062499999942	37.0562499999942
6363.17307295834	1250872.14145355	1.36652046869722	21.5812499999884	32.2687499999884	33.8937499999884	38.5499999999884
6447.58763211214	424667.135079187	1.16680020996351	28.2124999999942	34.9624999999942	39.4624999999942
6553.92626596012	514998.36933918	1.44133530137733	25.8812500000058	30.8187500000058	32.0062500000058	36.4437500000058	39.4125000000058
6315.27075859781	513852.300059936	1.34347944241253	27.4187500000116	31.6375000000116	34.1062500000116	37.1375000000116
6430.71361096536	1152787.90158658	1.43629960616607	24.8500000000058	30.6312500000058	33.9437500000058	39.2562500000058
6642.64839512591	4422088.49707256	1.05464602408057	28.5375000000058	35.7875000000058
6583.59446836716	1685055.55422136	1.21747891324594	19.3562500000407	30.2000000000116	35.9187500000116	38.9187500000116
6553.7533534445	464938.631195657	1.41776240282707	6.38750000001164	26.5125000000116	32.5437500000116	35.8562500000116	38.2000000000116
6675.951799003	2587375.92763155	1.48084349176915	24.9624999999942	25.8687499999942	31.3687499999942	33.2124999999942	35.2125000000233	38.3374999999942
6489.72756484627	485306.880903787	1.45757073864384	29.3312499999884	35.8312500000175
6496.83799672614	732465.515870454	1.35717639494935	27.09375	35.5	39.15625
6504.69234383432	531173.119841929	1.33579836587279	18.28125	31.6875000000291	35.90625	38.59375
6646.85074228665	1221705.55070892	1.33876763562834	10.0687500000058	21.8187500000349	28.7250000000058	34.3500000000058
6629.39751040416	5388280.50305951	1.53752307561234	5.11874999999418	24.6187499999942	31.0874999999942	34.5874999999942
6621.54308392769	4624313.59867852	1.12425013923876	3.85625000001164	27.8875000000116	33.8875000000116	38.5750000000116
6556.28494495293	806056.981184979	1.41107001521762	29.9249999999884	36.4249999999884
6568.46658813596	523386.241896886	1.55048604608858	29.5	35.4375
6626.28130509498	1518376.63571192	1.27972550015067	4.92499999998836	12.0187499999884	24.0812500000175	32.7062499999884	37.2999999999884	39.6749999999884
6399.69930860636	506152.102312177	1.19391691897349	28.28125	34.34375	38.6875
6330.81702392378	2564480.52328376	1.33814979987322	27.5874999999942	33.8999999999942	38.7124999999942
6320.10379021677	2676206.72277694	1.49672226690701	28.25	34.125	39.46875
6247.16189850696	381101.08667033	0.851989693872001	37.4249999999884
6893.87024026492	1501655.13183118	0.998131876216816	24.6499999999942	29.8687499999942	32.3062499999942	36.2749999999942
6394.09935260264	465938.427829646	1.3977772130353	28.5249999999942	35.1812499999942	39.5562499999942
6411.96800357124	406937.626726926	1.36408515786165	9.4375	29.625	36.8125000000291
6374.75016254449	1524116.78538258	1.35356024191369	17.1375000000116	29.6062500000116	35.4500000000116	38.9812500000116
6560.16956986248	1500171.26983553	1.53532660081774	30.1937500000349	34.3500000000058
6657.8571958047	1409685.34107188	1.42731229736584	4.38125000000582	23.6312500000058	29.0062500000058	32.4437500000058	35.5375000000058	37.8812500000058
6318.3465561939	1482334.68647926	1.42231737542268	10.4125000000349	14.8500000000058	28.3187500000058	34.6000000000058	37.8500000000058
6504.87836882968	687536.374301671	1.41220304663334	32.5750000000116	37.7312500000116
6618.79100513633	1202170.17683586	1.08475807332313	20.8937499999302	36.4562499999302	39.0812499999884
6503.10984902786	778854.817582691	1.30269538746445	16.1312499999767	29.5374999999767	33.9124999999767	38.0687499999767
6492.88330960423	381490.021707213	1.21850196889586	12.3124999999418	22.15625	30.4374999999418	34.125	35.5625	38.2187499999418
6635.26040569889	5193033.53211656	1.24039065752587	26.4249999999884	34.2374999999884	37.7999999999302
6639.60068250634	1450970.17105478	1.34124635241583	30.6812500000233	37.1187499999651
6678.36987670233	1898013.97168726	1.17569738239625	30.1937499999767	31.0374999999767	35.7249999999767
6618.11125733939	1025623.26414513	1.20643386412383	29.84375	31.3124999999418	35.2812499999418	39.25
6307.72807900687	649379.933196862	1.33496639847807	29.53125	35.8124999999418
6432.92633005106	919688.380514792	0.997771942657717	3.21875	18.25	29.03125	34.75	38.625
6670.95288078465	1485475.79014814	1.49828549615018	26.1062500000116	35.5750000000116	38.9500000000116
6332.9224961515	534119.443338639	1.377556709209	25.6812500000233	32.1500000000233	35.4312500000233	37.8687499999651
6576.53769135392	658411.773959373	1.17067486473112	28.0312499999418	35.5937499999418	39.40625
6437.78985576128	497978.562873354	1.44142626995976	4.11874999996508	26.9937499999651	34.6187499999651
6316.11046268669	595781.313681233	1.40456369807486	33.9375
6638.67327921436	1449263.20276203	1.44891155701306	16.0875000000233	19.3062500000233	33.3687500000233	37.6500000000233	39.7437499999651
6619.64104690529	2425475.47349073	1.38137201483076	27.6937499999767	33.0062499999767	36.7874999999185
6543.76357452148	810939.795818587	1.24892632449567	28.9437499999767	34.1937499999185	38.9749999999185
6507.32753163225	360268.492180298	1.10503941689906	27.1749999999884	32.7062499999884	37.4562499999884
6376.2208959648	668704.334772981	1.48990410153995	25.7499999999418	32.53125	38.8437499999418
6319.25153924239	2157798.2235385	1.42489106393233	28.7374999999302	34.8624999999302	39.2999999999302
6678.3772970702	1006466.31905261	1.30743216479378	31.9124999999767	37.6624999999185
6500.55065195492	637014.283179277	1.41102403964343	27.7000000000116	34.2624999999534	37.2312500000116
6434.68187075544	813750.517889837	1.29775100072094	29.3874999999534	30.5124999999534	35.4187500000116	39.9812499999534
6462.99974340422	799213.462257134	1.51271726164581	14.59375	28.84375	36.25	39.8124999999418
6312.52362028396	2131790.02719305	1.47791994782926	31.1937499999185	37.3812499999185
6320.76323221006	1482935.46658243	1.52298767538174	27.3062500000233	34.3062500000233
6639.85243793901	668463.489041728	1.45490204429025	26.6749999999884	34.3312499999884	35.5499999999884	37.7687499999884
6676.91877171722	1664520.03415504	1.35598982562092	30.4437499999767	39.6624999999767
6804.80641629933	2972124.96882505	1.36795644159879	31.7874999999767	37.2562499999767
6888.18161429692	3042136.65976325	1.28076327503369	2.9375	6.09375	26.8125	34.34375	38.5
6625.86464160614	692886.001750674	1.27046627579219	13.0187499999884	29.6124999999884	35.0499999999884
6622.93524686296	1021089.23978817	1.36895808100427	2.51874999998836	22.1437499999884	30.5187499999884	34.1124999999884	37.2374999999884
7158.07824251069	1195407.15983875	1.30321345220201	18.5562500000233	19.8375000000233	27.0875000000233	32.9312500000233	36.2125000000233
6496.99855493646	369624.322349709	1.2596895614731	28.1812500000233	33.5250000000233
6324.0412491162	485923.535864176	1.48779537427339	26.71875	33.59375	39.15625
6820.85453843014	2308782.13955036	1.30962001147476	27.8625000000466	35.2374999999884	39.4562499999884
6758.42964417512	1744689.68655825	1.16095772467563	8.51874999998836	30.8312499999884	36.0499999999884
6571.30188068089	812521.489632422	1.28893887864382	11.9000000000233	27.4000000000233	34.9625000000815	38.4000000000233
6624.67097595636	1363467.49597588	1.17278640348419	13.9375	29.59375	35.5000000000582
6671.95316568949	805981.115772306	1.32118344617893	21.4312500000233	30.5250000000233	36.2437500000233	39.7437500000233
6706.27028492207	925518.298965551	1.07057116789367	26.7312500000116	33.6687500000116	37.7312500000116
6336.36253094749	1356687.24891213	1.35253512462432	28.7125000000233	34.4312500000233	38.8062500000233
6627.4802509758	1057704.5626494	1.04141794615153	29.1875	35	38.78125
6349.85741956171	1082051.16631914	1.44418838306635	30.4249999999884	36.6749999999884
6608.88468249627	1104442.84608672	1.27974230935064	10.6312499999767	30.9124999999767	35.9124999999767	39.1312499999767
6477.53812398092	292834.685776604	1.46579070815191	18.40625	26.90625	28.84375	33.28125	36.375	39.875
6499.14368887793	457205.54783807	1.36231068766616	16.53125	30.25	34.625	38.09375
6628.85261596679	1952190.1521769	1.30770078200643	30.1124999999884	34.1437499999884	35.3000000000466	37.3312499999884	39.4875000000466
6446.61367536518	796926.35012293	1.50260001547975	3.24375000002328	28.6812500000233	33.9312500000233	36.8062500000233
6498.92409390106	1286986.33737331	1.30893785228626	18.0250000000233	30.2437500000233	35.8687500000233	39.2125000000233
6439.13387020795	698545.314151469	1.2718941320734	6.81874999997672	18.0687499999767	30.4437499999767	35.9437499999767	39.2874999999767
6678.84922085758	1922849.7930695	1.2935145007798	26.7000000000116	33.5750000000116	37.6062500000116
6501.79703522521	613180.21371908	1.51222837999424	26.4124999999767	33.0999999999767	37.7874999999767
6576.62053029812	1627763.37827691	1.34105474072664	14.4249999999884	27.9874999999884	34.6437499999884	39.3624999999884
6311.97040925441	459958.360824432	1.41012331834756	27.2000000000116	39.4500000000116
6754.89213797914	2064721.96929041	0.982681735123221	33.3312499999884	38.5187499999884
6512.17002964146	1058122.78856068	1.44864351980874	27.6312499999767	30.6624999999767	36.4124999999767
6626.58185386963	1955464.06415009	1.17765169410949	25.7374999999884	32.7062499999884	36.7374999999884
6806.11023443941	2660475.07854088	1.30711070492138	12.7437500000233	27.4312500000233	34.2750000000233	37.9000000000233
6644.12605397546	2383226.52930987	1.2772754048625	26.3624999999884	33.4562499999884	39.2999999999884
6878.36328590701	1608776.22524402	1.35709325175025	29.2125000000233	36.6500000000233
6699.40501613696	1456835.68789534	0.766739529598122	32.1437499999884	38.5187499999884
6488.33252568797	591008.44550876	1.42098614297666	32.90625	37.03125
6566.14177898332	615174.701098113	0.545661516186494	27.7000000000116
6625.93556878138	2157744.02154375	1.03380692780536	16.9312500000233	29.5250000000233	36.8062500000233	39.9937500000233
6474.29499734845	807541.651405313	1.42612955252391	29.2937500000116	35.7000000000116	39.7625000000116
6632.09389614214	5504224.72992358	1.43854836097397	4.83750000002328	28.3062500000233	34.9000000000233
6449.74221330308	474779.022831364	1.37437340980343	29.7562499999767	30.7874999999767	35.8187499999767
6352.10133167609	304749.989761762	1.45932591972069	19.4437499999767	28.6937499999767	36.8187499999767	38.0999999999767	39.8187499999767
6360.78561482054	651464.748603061	1.10123254541979	25.21875	28.78125	33.6875	37.21875
6386.43892799281	511165.536921031	0.834642485339931	2.625	30.5	39.28125
6333.37226728193	1291998.8043123	1.42021837384101	27.96875	34.875
6343.94518024519	1489369.05861791	1.12669671060958	22.6312499999767	32.0374999999767	37.0999999999767
6321.69693290473	917091.681667284	1.3034016424218	20.0875000000233	32.8687500000233	37.8375000000233
6687.63324731733	1688023.04719175	1.36773467900696	30.125	35.4375
6620.77958647633	1442502.2065627	1.37071836821346	4.89374999993015	28.2062499999884	30.7374999999884	33.9874999999884	37.8312499999884
6248.85804748363	754636.119585563	1.1027805503692	36.6937499999767
6452.78136934264	974425.925256309	1.47650758616434	8.36875000002328	21.5875000000233	31.7125000000233
6247.65065746825	510004.157066575	1.51161710772835	25.6187500000233
6059.60921844571	517993.856521018	0.788217477771702	29.0687499999767
6753.25297130447	2462811.70312848	1.03435570304919	15.9375	29.3125	35.125	39.09375
6623.63362475531	4368358.68059033	0.918898179176178	28.8812499999767	33.7249999999767	36.8187499999767
6499.62948960005	666725.644941245	1.3708162954127	16.3375000000233	28.8687500000233	34.2125000000233
6511.42077248977	874502.368248269	1.47828656591505	20.8875000000116	30.9500000000116	31.8875000000116	35.6687500000116
6553.63171058916	1040549.28071548	1.28647097778611	27.0625	34.78125	39.6875
6439.1657441607	542976.802330385	1.35528201007476	0.974999999976717	26.7562499999767	33.5062499999767	38.0062499999767
6532.95061464149	722009.936011771	1.40450323059006	13.75	27.53125	28.78125	34.65625	35.625	37.4375
6338.55910733027	1617756.48910006	1.45045828564928	9.16249999997672	28.5374999999767	35.4749999999767	39.6624999999767
6365.61544064703	517829.253278094	1.34095621085365	28.8687500000233	34.2750000000233	37.9937500000233
6744.15520989022	3330807.51198347	1.20088669487741	25.6062500000116	32.9812500000116	37.7000000000116
6460.89428144601	963084.825380012	1.2253850915134	25.0250000000233	34.1500000000233
6623.23978259562	2010.63307410474	0.913589857486653	2.63124999997672	13.8812499999767
6818.00232915202	1636948.58127343	1.10094876821277	27.4187499999534	35.6062500000116	38.8249999999534
6796.7091542614	2103022.83130633	1.19522980435006	15.2562499999767	19.5374999999767	29.4749999999767	31.2562499999767	34.7874999999767	39.0374999999185
6721.86539000535	1532666.3160567	1.08902737232551	11.2374999999302	32.0812499999884	37.1124999999884
6617.26743276161	1565991.19770654	1.26534058011417	13.7624999999534	27.1687499999534	28.5749999999534	33.2312500000116	36.4812500000116	38.8562499999534
6791.36421181983	1857980.87467927	1.00043039134187	28.8562500000116	35.1687500000116	38.7625000000116
6709.83753642004	834480.293324407	1.22386322918534	15.3875000000116	29.1062500000116	35.2312500000116	38.0750000000116
6501.95836640091	382053.586408593	1.31634792759402	14.7062499999884	27.7687499999884	38.2062499999302
6187.732266869	509309.429502413	1.38939158652922	10.1624999999185	30.4124999999767	36.3499999999767
6317.06597807939	2645776.20773804	1.26876954118843	23.6499999999651	29.9937500000233	32.8375000000233	33.8375000000233	37.4000000000233
6648.06932871253	1327667.15218655	1.18405770455115	9.78749999991851	32.3499999999767	37.1624999999767
6653.07367041197	1065870.37407765	0.937842484577186	4.11249999998836	8.14374999998836	30.6749999999884	33.9249999999884	36.4249999999884
6552.51254606193	541731.675240029	1.15575710310077	3.34375	18.78125	32
6744.15497870255	1087465.55788343	1.45767666875942	15.8374999999651	26.2437500000233	32.2437499999651	37.0249999999651
6671.6489828872	2317114.08913431	1.07972555537572	31.46875	37.625
6649.15844012918	926100.070189766	1.22093193784891	30.7999999999884	35.8624999999884	36.7999999999884	38.2999999999302
6321.03350625943	1163747.07983028	1.17877688484203	27.8499999999767	31.7562499999767	34.6312499999767	39.3812499999767
6513.05047649792	1937166.73909232	1.16578264145592	30.2000000000116	36.4187500000116
6572.53918432758	1048445.6277239	1.23143690277968	17.3125	18.3749999999418	32.0624999999418	38
6841.94921192688	1245356.85996919	1.27737179911762	11.8312499999884	12.7687499999884	30.2999999999884	35.6124999999884	38.9874999999884
6688.38499451241	4380419.81091453	1.27374373184423	1.14374999998836	33.3937499999302	37.5187499999302
6302.86394308682	1285268.40007868	1.43266716775043	14.4187500000116	27.4499999999534	33.3562499999534	37.3250000000116
6594.90782275053	1643311.29224408	1.39190709613324	8.89374999998836	15.3312499999302	28.9874999999302	35.6124999999884
6631.78415539219	1446879.69573171	1.3888573378771	15.9624999999651	25.1187500000233	34.7124999999651	38.4937500000233
6505.08573196197	590137.903794824	1.44310203498334	30.03125	36.40625
6629.98569360765	2412045.07146452	1.44744874696247	24.8375000000233	32.0562500000233	36.3687500000233
6492.81786330279	636376.14521828	1.44394056047758	16.8562499999534	31.3562500000116	37.9500000000116
6318.7858865405	2928801.61404463	1.49537202333821	25.9874999999302	32.7999999999884
6575.85538160105	752222.840210604	1.26105918899496	17.2874999999767	22.1624999999767	31.1312499999767	35.5062499999185	36.5374999999767	38.0374999999185
6385.63028801306	625620.732802722	1.26142797574492	29.9437499999185	35.5374999999185
6444.25756469898	998912.357037969	1.45626553580404	27.8062499999651	34.4625000000233	38.3375000000233
6678.99436826186	1058185.3794447	1.36963087897554	15.0499999999884	28.8937499999884	35.2687499999884	39.8624999999302
6497.91302193203	493434.951376109	1.16426902152245	17.1312499999767	26.5062499999767	31.6624999999767	35.1937499999767	36.2249999999185	39.0999999999767
6496.05890472593	542186.08288323	1.32612608566234	32.0750000000116	37.6375000000116
6319.56829498811	2896733.25685152	1.42107579831337	21.2937500000116	29.6687500000116	35.1687499999534
6377.71867054259	714934.043530606	1.44479363713997	22.9937500000233	28.8687500000233	32.2750000000233	34.8062500000233	37.0874999999651
6698.05815059923	1114770.92139454	1.030667428231	35.2374999999884
6784.5227337169	2716038.80068036	0.957043493833465	30.1312499999767
6751.07870960617	1572577.92125106	0.868428413961699	4.45624999993015	32.4562499999884	36.8937499999884
6654.98412587047	1529844.24359034	1.34516881903835	7.98124999995343	25.6375000000116	39.8562500000116
6676.52775268451	1850504.61651552	1.34334755005235	30.5687499999767	34.3187499999185
7063.71033129488	1517764.13677732	1.40194749996475
6759.51194208607	1073294.82797541	1.28739747091824	13.0499999999302	29.2999999999302	35.5812499999884
6432.46862854772	636165.007246873	1.37652852282384	32.4499999999534	36.1062499999534
6498.45390458153	361961.44162671	1.46564143858999	28.3312499999884	34.5812499999302	37.2687499999884
6560.10595618052	657820.025205362	1.46198355769921	32.1312499999767	37.8499999999185
6375.86010526266	372796.006531543	1.47459336856979	21.8250000000116	35.4812500000116	36.4187499999534
6085.81858484033	64547.0669842109	1.45961381813353
6888.00353400021	880151.424921957	1.42204470152887	37.7437500000233
6512.06782864552	395340.117414499	1.40282620575867	28.0312499999418	38.53125
6528.7264623377	419415.692885445	1.38015848476791	25.8124999999418	33.65625
6758.96057930339	1469094.77076776	1.48320351773331	25.9437499999767	32.2562499999185	36.2562499999767
6713.38543313045	544722.095907471	1.41645359417144	24.7312499999534	37.0749999999534
6629.3192585269	1124755.8999253	1.43336603507531
6667.44919244076	1001092.46178356	1.43268305143151	37.3250000000116
6457.06063539363	316547.161928288	1.46111646034224	28.2125000000233
6108.99400815972	439540.792512207	0.799399557725075	30.1937499999185	39.4437499999185
6682.13812942634	512049.844205377	1.40406272690634	25.2249999999185	34.1312499999185
6428.09084109123	387714.34075066	1.42737616507478	31.34375	34.7499999999418	37.2187499999418	39.7812499999418
6317.41571612672	393324.780863423	1.41308879683827	31.9937499999651
6580.86981092042	834127.353696632	1.43948292612844	26.2562499999767	33.9437499999767	36.4124999999185
6801.19516971905	1372169.79302865	1.32473195883568	32.1312499999767
6575.96142067953	744462.377622478	1.35659439160319	27.3062500000233	33.6187500000233
6600.56959329475	944709.609010835	1.43404694983501	32.0750000000116	35.4812500000116	38.1062499999534
6321.3514173911	461451.122040095	1.29790076003883	28.1687499999534	36.0437500000116	39.2937499999534
6367.34288092874	796680.010167713	1.32193949884988	13.9000000000233	28.5562499999651	39.8375000000233
6801.19970284825	1266693.65631208	1.33232854845886	22.9749999999185	34.0687499999767	37.6312499999767
6542.23040948931	440076.813969146	1.44406754568477	24.7437499999651	38.2750000000233
6283.68371354258	156475.125271935	1.29614178071008	23.5250000000233
