# Supplementary material for: Millisecond-Scale Motor Encoding in a Cortical Vocal Area
Source: PLoS Biol. 2014 Dec 9;12(12):e1002018. doi: 10.1371/journal.pbio.1002018 (PMC4260785; doi:10.1371/journal.pbio.1002018)
Supplement: Data S2 — Spike timings and acoustic measurements for all cases. All spike timing and acoustic data analyzed in this manuscript are provided in .csv files, which each contain data from one single-unit or multiunit case. Rows represent the multiple renditions of a song syllable. The first three columns contain the acoustic parameters of pitch, amplitude, and spectral entropy, quantified for each rendition. The following columns present spike timings, which are referenced to the beginning of the premotor window. (ZIP) [file pbio.1002018.s004.zip › MU_79.csv]

pitch	amplitude	spectral_entropy	spikes_1	spikes_2	spikes_3	spikes_4	spikes_5	spikes_6	spikes_7	spikes_8	spikes_9
6641.51379924896	2064309.72213435	1.20614247456558	17.65625	24.46875	26.125	37.875
6476.61793365851	410366.837011381	1.29057766436904	21.8374999999996	24.0562499999996
6576.87170171024	1378096.48041415	1.37981592661147	11.5249999999996	30.3062499999996
6682.1556649224	3058967.51047486	1.10165485804214	23.8812500000004	39.5062500000004
6661.68405061275	1484382.14414025	1.28705168321558	4.5625	16.21875	19.5625	22.09375	24.96875	27.46875	30.4375	32.28125
6371.88363817517	1009361.02631837	1.30102959183566	26.2437499999996	36.3062499999996
6356.595181129	1617104.8270418	1.43522644729054	10.4125000000004	17.2875000000004	20.3500000000004	24.1937500000004
6495.79776880163	350802.222780059	1.41530412468445	21.8312500000002	24.3937500000002	32.3625000000002	38.4875000000002
6643.90328008216	1760694.97502514	1.14759139693397	23.5124999999998	29.4187499999998	31.1999999999998	32.1687499999998	35.0749999999998	38.6687499999998
6747.00693552813	1673715.2611717	1.10054010560112	19.1687499999998	25.9499999999998	28.8249999999998	37.0749999999998
6614.12560329522	710071.904195996	0.896540868798088	1.67500000000018	15.7062500000002	22.5187500000002	37.3937500000002
6423.05191885445	811906.248275086	1.36974651040337	19.25	26.3125	29.4375000000009
6622.95035538201	1872122.08992598	0.760405345271559	26.4437500000004	29.1312500000004
6563.87656730861	1244772.37327109	1.0303110442428	26.125	28.40625	33.46875
6184.36430265133	646708.518296615	1.02524457206056	21.0750000000007	27.1687500000007	31.0125000000007	35.8562500000007
6126.1196474984	821674.771084752	1.3656476046482	28.2124999999996	39.5249999999996
6915.93362162535	2164396.44265866	1.38081118744431	19.4500000000007	22.2312500000007	27.6062500000007	37.3562500000007
6755.45579470154	2310321.55629695	1.46706408489651	24.7124999999996	36.7124999999996
6307.57231443302	1579306.35432297	1.32600787495741	15.4624999999996	25.0562499999996	32.9312499999996	35.4624999999996
6296.81774030274	2635393.75116799	1.4369903615369	1.76874999999927	9.95624999999927	13.7062499999993	19.5499999999993	34.2999999999993	39.9562499999993
6877.89570213624	1179683.03619678	1.10519767599822	10.78125	23	28.34375	35.25
6519.45420046281	571329.794460458	1.27931591187253	18.8687499999996	24.3062499999996	26.6812499999996
6335.3008068078	1619617.07559781	1.22707487186667	3.39999999999964	15.0874999999996	26.1499999999996	28.0562499999996	32.6812499999996	37.9624999999996
6414.42477251698	470711.646645157	1.20908691248231	18.7875000000004	24.4750000000004
6675.9348423123	789205.874330743	1.32131143823936	1.26874999999927	3.95624999999927	19.1124999999993	21.3624999999993
6448.81320141188	2284101.19930406	1.29525279270049	20.875	23	38.78125
6387.94589734911	1015682.30506755	1.48768057524963	20.9437500000004	23.0687500000004	32.1312500000004
6320.64577155946	954404.578553522	1.27716587573545	7.86249999999927	19.4249999999993	22.8937499999993	32.1437499999993
5938.57430141858	212954.431741885	1.09994325549449	13.5499999999993	21.2374999999993
6737.43695472904	914185.04917078	1.47967002538741	9.58749999999964	18.7124999999996	27.7749999999996	29.8687499999996
6546.77850159501	787732.255808001	1.51022881907413	20.7124999999996	25.0249999999996	33.1187499999996
6262.01851283127	2112377.33786362	1.37334609056874	2.30624999999964	21.3374999999996	28.1499999999996	36.4624999999996
6627.82419990174	2117694.61130951	1.50512853441042	2.14999999999964	18.6499999999996	23.1499999999996	25.8062499999996	38.8687499999996
6564.24994943376	685377.396603061	1.29251387668908	12.7437499999996	26.9624999999996	30.9312499999996	35.8999999999996
5991.70573546901	237580.115251821	1.01315250463705	38.8374999999996
6626.68183966262	1339418.75013446	1.45053783077504	14.4249999999993	23.3937499999993	29.4562499999993
6352.90190057953	665245.785863706	1.37375200225907	20.6499999999996	25.0249999999996	28.4624999999996	39.4624999999996
6049.03104024835	547586.018464808	1.23156205657044	24.4937499999996	27.7437499999996
6776.65136936247	2264906.46838244	1.35389394397621	16.0999999999985	24.2249999999985	26.7874999999985	30.1937499999985	33.1312499999985
6709.25076599236	1745464.14224591	0.808505857378315	21.03125	24.84375
6631.55890600092	3004149.92359336	1.51062156729861	16.9437499999985	20.7874999999985	25.5999999999985	35.8187499999985
6306.40484053002	1905968.91307068	1.38528536421982	24.0687499999985	26.4749999999985	33.6312499999985
6326.8533092636	1536507.8334297	1.44529932985806	25.9562499999993
6862.13373124631	1113234.93039554	1.00696154048286	3.63750000000073	14.7937500000007	27.8874999999971
6769.93148151296	1977149.11182135	1.39224683019369	21.2187499999964	23.3124999999964	25.75	36.03125
6678.7197405483	1295621.60949106	1.56133695077007	24.6937499999985	31.9124999999985	38.3187499999949
6637.68468803792	408867.139929307	1.11690830760213	20.4187499999971	25.0125000000007	36.2937500000007
6538.0279799099	337151.039820585	1.44844596897676	12.5875000000015	23.9937500000015	26.8062500000015	33.2437499999978	39.7437500000015
6451.49069660671	350787.635879871	0.828315451246096	18.9187499999971	26.6375000000007	29.2000000000007	37.2624999999971
6633.5008545996	1056261.82337985	1.0383425439679	16.0125000000007	20.8874999999971	23.3562499999971	35.3562499999971
6678.15891934691	1762757.77304735	1.43093858875931	20.9437499999985	25.4749999999985	27.5374999999985
6445.94684520162	479288.485319354	1.46557960449324	14.28125	15.8749999999964	21.21875	23.90625	28.9374999999964	32.8749999999964
6117.97941702226	358647.378607435	0.64152956343915	27.7312500000007
6685.57403917859	706035.073432944	1.25847293227727	0.16874999999709	8.76249999999709	14.9500000000007	17.6687500000007	21.2625000000007	23.4812499999971	26.9812500000007	37.2624999999971
6321.11328917359	2283749.47177999	1.33661523589108	17.6499999999978	24.0562500000015	30.4624999999978	32.9937500000015	39.8999999999978
6313.22535078073	503421.971729537	1.44499853682978	13.0874999999978	25.2124999999978	28.6500000000015	33.4625000000015
6326.37146469291	1448862.86714314	1.18070312032632	22.7999999999956
6341.50329514658	3664604.56332824	1.3384546176357	19.96875	23.125	27.125
6612.93187422166	830491.379228442	1.42842842624969	4.46249999999782	8.33750000000146	14.8374999999978	19.4937499999978	21.5874999999978	30.4312500000015	36.9312500000015
6635.1135221163	3854237.08327855	1.33989857371904	8.54999999999927	25.1437499999993	33.7374999999956
6603.97172459178	470328.929718688	1.20943939305423	22.7749999999978	27.6187500000015	36.7437500000015
5998.63906406708	250651.993654762	1.27486310715064
6965.6515095833	960137.130471018	1.34244885246736	7.98750000000291	23.7999999999956	26.7999999999956	31.5187500000029	34.5500000000029
6678.2400033119	445761.442643768	1.37939979106907	17.5812499999956	29.4875000000029	35.9249999999956
6641.94290715037	464887.271948064	0.862884182686409	15.2312499999971	19.7937499999971	25.3249999999971	27.1999999999898
6488.32613527498	355556.397714803	1.30585803560878	9.93125000000146	19.7124999999942	22.9937500000015	30.9000000000015	39.7437500000015
6311.60962396186	4342991.28552685	1.26140309715104	20.5625	23.9062499999927	28.28125	32.75
6605.13189911873	561767.352222958	1.3613995331135	7.59375	12.4375	20.125	23.6875
6083.64236207901	2953807.24634348	0.693889166834666
6796.19708614351	1101434.11053853	1.49125677094978	19.3312500000029	23.7687500000029
6058.06585297033	371608.377045451	0.885870799248347	35.125
6749.2027664234	561488.44998587	1.25055547470327	1.88124999999854	23.0062499999913	25.7562499999985	27.7562499999985	31.9749999999985	34.4437499999913
6773.01184421378	1307662.76240836	1.2290785408177	18.875	23.8125	38.84375
6536.96893405477	653379.769196744	1.43070919387326	5.79438912787009	16.9818891278701	22.5131391278701	24.9506391278701	35.9193891278701
6613.33815706239	463697.116956365	1.00407493868554	4.27416762607754	14.9304176260775	20.6179176260775	23.1491676260775	30.4304176260703	36.5866676260775
6876.74413641007	533001.876657101	1.40133066762534	18.2750000000015	21.5250000000015	24.9312500000015
6890.15802500716	589185.837058273	1.39287051208715	21.9937500000015	26.0562500000015	28.8687500000015	39.9000000000015
6460.02849010576	319535.826555674	1.46393850146397	7.26875000000291	25.0812500000029	27.1437499999956	35.9562500000029
6623.31254879482	135593.942028418	1.4530399322321	25.3812499999985	29.8499999999985	32.4749999999985	39.7562499999985
6369.51955560109	1224148.06245611	1.43702545708589	14.9875000000029	20.7375000000029	23.9875000000029	30.3312500000029
6486.56651956865	967899.992508564	1.01747905892329	27.96875	33.40625
6687.9380597892	1680963.4929392	0.894116319657333	15.0937499999927	21.59375	33.75
6305.73304690028	1814016.11168081	1.27384191565016	5.55000000000291	18.8937500000029	22.6437500000029
6455.38452530819	1222049.66787597	1.10252322624844	13.7249999999985	20.8812499999913	22.9437499999985	28.0999999999985	31.2874999999985	36.5999999999985
6497.58806401768	800682.683628467	1.03598068764216	8.28125	20.53125	23.8125	26.40625	32.375	37.15625
6715.04297734413	617689.116437083	1.36156840679574	5.38124999999854	15.2562499999985	19.5687499999985	38.7249999999985
6604.38413239358	832255.441891345	1.29271298204278	12.71875	31.6875
6616.93582711907	927245.242991103	1.4672279411206	10.6437500000029	17.4875000000029	22.4875000000029	24.5499999999956	30.8625000000029	39.9875000000029
6505.76700170626	1433772.79192836	1.35542093786151	5.91874999999709	20.2937499999971	26.6374999999971	28.9812499999971	35.0749999999971	39.1999999999971
6350.85105654226	1198033.2610252	1.37698497667663	17.3937500000029	27.1437500000029	39.6437500000029
6266.23041728807	1202794.45608278	1.25860573943651	17.1437500000029	19.5187500000029	25.2375000000029	39.8625000000029
6200.00100978075	2398966.88617414	1.05014035320532	26.4312499999942
6563.87681550468	968964.484157888	1.46167457239823	17.3625000000029	28.7062499999956
6503.20089366463	1411075.31166775	1.4311504545624	23.0562500000015	38.0562500000015
6608.33206620888	406478.968529869	1.28508704019035	9.97499999999854	21.0687499999985	24.7249999999985	27.1312499999985
6562.96965140465	1410278.27109382	1.40782621021132	22.4250000000029	27.6437500000029
6256.6567311857	540640.01751445	1.25475774528865	16.375
6692.88691159881	510399.77612275	1.36717061892698	23.3187499999985	36.7249999999985
6571.5349081904	349600.779076156	1.22373560356075	19.3499999999985	23.8499999999985	25.8499999999985	27.7562499999985	32.7562499999985	38.3187499999985
6497.59378482374	1975430.0850378	1.20604228111195	22.28125	24.5625	27.46875	38.84375
6541.01118523031	2708634.69288938	1.33782371152824	16.8562499999971	24.3562499999971
6298.70087601642	590652.079372189	1.41077724631928	23.6875	26.53125
6578.85044710749	3613163.18593191	1.07878967581273	21.5875000000015	25.0562500000015
6386.05155723763	1951171.90676369	0.852996612851473	26.3124999999927	29.5000000000073	36.0625
6561.07648126795	5253382.96147331	1.27859853872573	21.6437500000029	29.8937500000029	32.2999999999956
6636.58478380154	5394715.48612445	1.46607775977752	23.5	29.5625	33.25	38.65625
6558.29021874234	6503356.00928555	1.3037187103337	18.0562499999942	22.3375000000015	26.2750000000015	34.2125000000015
6705.43097946775	617555.155457698	1.26089628941236	30.7562499999985
6576.72060876276	3745273.14338583	1.16971729667817	21.7499999999927	23.8437499999927	32.34375	39.0937500000073
6577.63814404856	2432354.80281602	1.34279862750804	23.2312499999971	25.9499999999971	31.4499999999971
6453.82325249964	3725943.96320022	1.37017442712699	17.8499999999985	22.5999999999985
6628.83534461897	3455566.54849537	1.33291901581091	31.5999999999985	36.7249999999985
6534.54611967008	1601049.53013404	1.55447185721116	23.7937499999971	39.9187499999971
6131.71495940894	2629303.23818225	0.857108864731484	34.5999999999985
6484.04138019975	487681.81743539	1.41411519574759	8.57499999999709	18.0749999999971	23.2624999999898	38.1062499999971
6238.55641981497	1031867.95592659	1.26986990475776	11.90625	24.9999999999927	30.3437500000073	33.65625	37.5
6308.41983992855	1415778.87857808	0.930466851054935	19.4312500000015	20.3375000000015	26.8062499999942
6264.31794058739	547255.054251385	1.46375623589707	29.9499999999971	34.1999999999971	39.3562499999971
6173.3130122311	334807.022400933	1.24676113628408	28.4562500000029
6133.9319011197	3109771.0610895	1.40371516395969	1.84999999999854	18.1312499999985	25.4437499999985	37.6937499999913
6253.15187269461	1895098.5903914	1.349689603582	17.7437500000015	21.7437500000015	29.2437500000015	32.9937500000015
6450.0768859256	785832.218614993	1.41783139209508	24.2249999999985
6225.51510981615	3631099.08502785	1.42362586048259	25.4875000000029	29.7375000000029
6864.89407869551	1865567.53754956	1.30352675168208	27.1999999999971	36.9187500000116
6591.80419516623	1777720.60298992	1.02140225669452	18.6999999999971	21.8250000000116	24.5124999999971	27.5437500000116
6666.48195073532	3674654.74732494	1.33551659084052	21.3062499999942	23.9312499999942
6418.66943176816	1824824.45511595	1.2692499051535	12.1125000000029	21.7687500000029	25.9562500000029	38.5500000000029
6443.52166630134	464374.145373911	0.873904938249786	13.8125	25.6250000000146
6446.17894012687	588943.422132183	1.27364296739361	6.47500000000582	14.4125000000058	18.2250000000058	20.1625000000058	32.3812500000058	34.6000000000204
6503.11740322177	1031184.59217633	1.22267027025862	24.0625000000146	26.53125	37.3125000000146
6433.3417279589	1087757.60173211	1.22492733638773	19.7625000000116	23.2624999999971	37.8874999999971
6901.92173769834	1403416.83767008	1.39446200354058	24.5	26.9375
6507.65205086197	783388.24741177	0.838123861187579	7.39999999999418	17.5249999999942	25.0562499999942	27.9625000000087	30.4937499999942	34.2749999999942
6527.5563871414	2178382.71270358	1.38472369611725	7.48750000000291	14.4875000000175	17.3312500000029
6500.16584097433	3479241.72351066	1.46601286017631	10.8937500000029	23.7375000000029
6475.9745204176	868052.976054239	1.02427911059913	18.7937499999971	22.3562499999971	23.4499999999971	25.4499999999971	33.1374999999971	35.9187499999971
6369.6044892586	2112330.92518224	1.26849212028817	21.9750000000204	26.9125000000058	29.4437500000204	32.0375000000058
6374.94731382089	1709474.89132452	1.16591769631722	19.0125000000116	23.3249999999971	25.2624999999971	27.0124999999971	37.3249999999971
6066.24941934574	503800.134101616	1.23888146456154	19.8374999999942	23.4624999999942	34.8062499999942
6369.9448055739	2840844.87492493	1.4096337217183	12.1500000000087	18.6499999999942	21.5249999999942	28.7124999999942	33.3374999999942
6345.23010871977	1280299.401206	1.47849781120945	0.0625000000145519	10.0312500000146	22.84375	24.90625	34.6875
5995.07885493903	177157.118359552	0.974431791188698
6891.69089554508	855113.585655704	1.27350571077576	14.4624999999942	21.9624999999942	34.7125000000087	38.5874999999942
6297.48044279429	908793.933967334	1.42888657457772	7.00625000000582	15.5062500000058	18.1625000000058	33.3500000000058
6499.25063172742	2251899.74993171	1.28867690118281	17.4187499999971	21.4499999999971	25.1999999999971
6429.07362999884	3033442.65020757	1.42493061426015	16.1499999999942	20.6499999999942	22.7437499999942	34.7437499999942
6800.5248274358	1080171.09464043	1.51309376483471	15.2054437277402	19.1429437277548	23.2991937277402	25.7054437277548	28.1116937277402
6674.31672040176	664390.887402153	1.51182521021728	19.5304437277518	23.9679437277373	30.9991937277373	34.0929437277373
6557.971595299	503719.33224955	1.2992617307562	18.5054437277431	23.4116937277577	26.8804437277577
6664.99017434972	635680.260809099	1.43226186520484	19.6366937277489	26.6054437277489	30.8554437277489	35.8241937277489
6371.0301798103	579872.905652265	0.846661951018353	17.1366937277489	22.8554437277489	25.6991937277344	30.5741937277344	33.5116937277344	37.3554437277489
6957.59071938449	1719015.17021752	0.931929410278747	4.26169372774893	17.9179437277344	22.5741937277344	25.2929437277344	37.7929437277344
6386.29470396778	414794.364937846	1.38446699892848	3.19919372774893	20.5116937277344	27.1054437277489	31.6366937277489	35.0741937277489
6568.13355331372	636443.93574444	0.984536132618873	23.0054437277577	31.4116937277577
6335.09427909354	1632823.46707589	1.30920687160624	22.3429437277518	28.6866937277518	37.8116937277518
6693.62611711433	1615652.35973497	1.36312620948915	6.98044372773438	17.5116937277489	35.1679437277344
6607.18523628569	869681.113603785	1.30934381501439	4.09919372774311	9.78669372774311	21.6616937277431	35.0679437277431
6670.69763481746	509233.261532089	1.12906816774425	15.055443727746	22.711693727746	25.242943727746	37.649193727746
6643.31592543899	2156375.31804269	0.96363214767051	17.7116937277315	25.305443727746	28.1804437277315	32.0866937277315	34.3054437277315
7009.90820098378	1337571.53371068	1.23970856244531	2.78044372775184	13.1866937277373	18.4991937277373	22.4054437277373	28.4054437277373	31.6241937277518	35.1554437277373
6633.16704452306	5399628.02871277	1.18523721100965	14.1304437277431	21.0991937277577	27.3179437277431	35.5679437277431	38.1929437277431
6505.65543893764	759935.050905327	1.23121684140132	20.7929437277489	24.6054437277344	26.6366937277344	32.2304437277489
6610.56438898734	2128830.40503351	1.35770168284325	19.117943727746	28.180443727746	32.149193727746
6559.88365708138	1388688.04378587	1.26120715496579	20.1429437277402	24.6116937277402	30.0179437277548	36.3304437277402	39.9866937277548
6671.78093735618	399663.010459347	1.37172031703499	6.70544372775475	19.5179437277402	30.9554437277402
6567.94972989029	636718.898255559	1.47893457729192	29.1491937277315	32.5554437277315
6355.77847272079	3042570.48387855	1.19731964068182	12.961693727746	24.2741937277315	26.961693727746	30.961693727746
6550.86930112866	931133.173688892	1.12272856260897	14.4679437277518	21.9054437277518	24.7804437277518	27.2804437277518	29.3429437277373	33.4054437277373
6394.5547585732	1110851.69288306	1.14839574417548	19.9616937277315	21.336693727746	23.305443727746	24.9929437277315
6139.18914847285	59657.2655622621	0.935123445057733
6716.59208058114	3315649.12342118	1.16943638577922	9.18669372773729	18.7179437277518	25.8116937277518	27.8741937277373	29.9679437277373
6706.10174073064	1318876.40633738	1.41405086777683	34.5804437277402
6651.20579360834	1154843.17692508	1.4282666443288	12.8491937277577	18.8804437277431	22.7241937277431	24.4741937277431	33.2241937277577	36.3179437277431
6170.34651755482	1257490.93081493	1.37787371001609	17.9866937277402	21.7366937277402
6122.53098180099	563604.317582606	0.847883669762556	30.1991937277344
6652.69837551301	5509205.43825599	0.993439284757049	18.3679437277315	24.4304437277315	27.836693727746	36.274193727746
6739.75603432498	3371347.34468381	1.24933177087866	8.4241937277402	17.7679437277402	20.8616937277548	22.7366937277402
6631.11520980932	1827248.6852819	1.10753917244993	23.5179437277548	26.2679437277402	33.6116937277548
6436.2660086662	637779.681467125	1.29277638157133	21.0054437277431	24.8804437277577	27.2554437277577	34.8804437277431	38.1616937277577
6328.15292413212	2479587.17251298	1.30795337885467	19.5741937277344	22.4179437277489	29.9804437277344	34.6679437277489	37.4491937277344
6187.06761966435	423465.018393146	1.19517689008731	5.87419372773729	18.4366937277373
6353.65298121396	2128548.08578731	1.09060123184776	6.65544372775184	18.4991937277518
6322.62145004171	3265737.65580974	1.22614232262649	22.6991937277489	26.0116937277489	29.9804437277344	33.4491937277489
6336.65444140393	759297.43121043	0.919356443242842	20.6741937277402	27.9866937277548	33.9241937277402
6371.79055627806	1922778.41930511	1.31745740032715	20.3616937277548	24.0491937277548	26.2679437277548	35.2366937277548	38.8929437277548
6135.74156451787	292447.4133643	1.59938188437806	18.2616937277344	24.5741937277489	33.1679437277344
6631.05265193398	4634848.29866403	1.26160958479474	15.0679437277577	24.8804437277577	26.8179437277431
6545.00797465974	990442.782443527	0.981775464446676	19.7866937277431	26.3804437277577	28.4429437277431	30.5679437277577	35.7866937277577
6643.00152510245	3477398.86011857	1.26966229971468	8.52419372774602	15.774193727746	18.1179437277315	20.086693727746	38.6179437277315
6364.08406830018	1182834.74908049	1.36367455412634	20.2304437277489	23.8554437277489	27.8241937277489
6358.68752215443	7008194.26334592	1.18430973841396	14.4679437277518	20.9991937277373	24.9679437277373	28.1241937277518	39.7804437277518
6694.77653760885	8739575.72143778	1.08241549510772	5.48669372775475	16.0804437277402	18.3929437277548	21.1116937277548	32.2679437277402	34.1741937277548	37.9241937277548
6266.55025758999	2113296.41146989	1.535016644156	18.8304437277402	22.2679437277548	32.9866937277402	38.0491937277548
6339.64450511062	4645967.21402063	1.56538600893285	14.5429437277489	21.7616937277489	31.1366937277344	39.1991937277489
6405.14629002382	1226180.38604524	1.45372624645886	10.4616937277315	20.805443727746	24.524193727746
6315.91272087874	1239137.46818387	1.33086839820174	14.8554437277489	22.0116937277489	24.4179437277344	27.0116937277344	32.2616937277489
6627.06750978236	5894779.51910281	1.03014752459701	16.6429437277548	22.9554437277402	36.3929437277402
6358.57995811214	2763779.61525081	1.20516081765551	17.6929437277577	22.4741937277431	24.5679437277431	28.9116937277577	32.8804437277431
6381.56132769917	1961841.15171724	1.11048892006116	19.5429437277489	22.3554437277489	24.1054437277344	28.5116937277344	32.6991937277344	35.8241937277344
6304.80604642273	1732808.21480953	1.43410344593667	1.39919372774602	10.7741937277315	20.8991937277315	26.8366937277315	29.9616937277315	35.8991937277315
6588.14143304016	1707973.38728626	1.34240077073662	21.9991937277518	29.7804437277518	34.3741937277518
6309.66446294663	1757933.09032748	1.23007808242679	1.53044372773729	11.6241937277373	15.5616937277373	18.3741937277518	26.3429437277518	35.9679437277518
6669.72502048494	1153403.80562464	0.787481226988768	9.11250000000291	20.7687500000029	24.1750000000029	26.6437500000175	31.9562500000029	38.1437500000175
6545.81388034237	891003.546510905	1.16068106352836	22.875	25.40625	31.0625	34.8125
6688.03071645792	4634856.69126721	1.17287389539889	9.76249999999709	19.1374999999971	24.3249999999971	33.6062499999971
6682.32203689028	8943128.83797645	1.4132727711795	14.1375000000116	19.8562500000116	22.6374999999971	26.2312499999971	32.8562499999971
6682.42054168946	3891031.38063293	1.0978895269183	22.2312499999971	27.4812500000116	29.2312500000116
6371.40158595049	1643165.63525127	1.17285509476517	24.4437500000058	28.0375000000058	32.3187500000058	36.8500000000058
6558.38922670732	971534.435999546	1.17165222542327	18.4437500000058	22.5687500000204	25.5375000000058	35.5062500000058
6620.45704843675	1483374.13710363	0.844710076382551	20.8812500000058	25.0687500000058	28.0062500000058	29.8500000000204	35.6625000000058
6369.0184164116	956401.605871454	1.28408223229888	3.55624999999418	14.0249999999942	16.7749999999942	18.7437499999942	20.2437499999942	33.7437499999942	39.5875000000087
6633.4810110037	1159909.18103869	1.28154855439923	19.40625	23.6875000000146	25.6875	28.1562500000146
6624.07957458092	1008128.33507286	0.880507575330975	10.4375	21.875	25.6875	31.78125	35.53125
6674.55682912157	4415206.62954817	1.16274914580736	18.0625	22.3750000000146	25.5	35.75
6326.19392432701	1438842.73973229	1.32491495415632	31.6937500000058	32.6937500000058
6680.78517265169	1929333.0094473	1.45853837941784	3.05625000000873	9.36874999999418	15.7749999999942	21.9937499999942	28.1812499999942	37.1187499999942	39.5249999999942
6557.83305382162	490197.047199167	1.42086814929137	19.5437499999971	24.3249999999971	26.4812499999971	30.8874999999971
6663.70414669061	6228463.25705831	1.00003435742646	22.2062500000175	26.6437500000029	30.8312500000029
6339.38535112876	1459266.4834753	1.38978719486941	20.71875	25.65625	30.125	34.21875
6636.82753956978	8844124.94152301	1.30216466589745	3.71875	13.375	15.9375	21.375	22.71875	24.0625	25.9375	28.09375
6351.81175140903	1082499.44305617	1.12578139707729	10.5562499999942	17.6187500000087	20.8062499999942	22.7750000000087	34.7437499999942	38.8687499999942
6316.81379205251	2569489.1550304	1.37360475357279	21.4312499999942	23.9312500000087	25.9312499999942	27.4937500000087	35.9312500000087
6368.9095016732	1618899.12475611	1.28100396637941	22.5749999999971	27.3249999999971	31.9500000000116
6322.43194440354	666372.816087775	0.944096458182168
6379.02257561485	579771.370336304	0.945686592140483	5.3125	14.875	17.3125	19.96875	30.0000000000146	32.7812500000146	37.625
6369.71035288439	1311203.46567064	1.24801621088251	25.0375000000204	33.4750000000058	37.6312500000058
6549.74036850673	711416.957374636	1.18050154015353	21.9187499999971	25.9812499999971	28.4187499999971
6317.26398715627	771367.617411798	1.25328751234695	13.3999999999942	21.7124999999942	25.0249999999942	27.3062499999942	35.2437499999942
6374.24968591712	1186461.45458421	1.12541438245839	22.625	27.8125	30.1875	37.09375
6304.20436772581	1930872.50816133	1.32164913570819	11.5749999999971	24.2937499999971	37.0750000000116
6499.91285147093	345292.278965785	1.0864819644276	3.16250000000582	14.1625000000204	20.0687500000058	28.3812500000058	34.1937500000058	39.8187500000058
7066.20330302988	1942997.59113152	1.04883526954852	1.15625	7.625	12	17.90625	20.28125	22.0625	24.6562499999709	38.5
6731.19369480533	3638735.68246111	1.31988801398881	8.86874999999418	28.5874999999942	33.1499999999942
6818.74500388216	4753864.94144247	0.775548625160054	17.5125000000116	24.5750000000116	26.2937500000116	38.2000000000116
6651.53237580387	6727331.91564495	1.33793027470929	4.14374999998836	12.3312499999884	21.3624999999884	23.5187499999884	29.1749999999884
6703.69416632517	1831397.29102739	1.37002071057478	24.6124999999884	28.8937499999884	31.4874999999884	35.5812499999884
6615.25335168044	1211131.10723377	1.32493725839576	16.1937500000058	23.1937499999767	37.3187500000058
6632.51355562343	1639552.91737679	1.34951816026609	25.875	28.84375	31.15625	35.46875
6561.99938752114	1015759.20117174	1.44551944879074	19.9562499999884	24.2374999999884	27.0499999999884
6594.90628833977	2728472.8792191	1.38251985858013	27.84375
6859.27530504718	2574712.37221122	1.19218596704345	4.26874999998836	14.4562499999884	18.1749999999884	20.2062499999884	22.9874999999884	25.2374999999884	36.8937499999593
6857.90907611195	1859087.01220114	1.39837200763021	23.9249999999884	26.0499999999884	36.2999999999884
6622.15221203822	3073252.30705532	0.876726192603473	11.7937500000116	21.7312500000116	31.7000000000116
6622.05984848777	2607898.08952424	0.732592801514756	23.0062500000058	26.8812499999767
6632.44303143244	1795610.46908446	1.16949192474643	24.3500000000058	29.6000000000058
6937.84684884264	2013199.70002803	1.18365109579056	7.3437499999709	21.53125	24.9374999999709
6728.3280673216	2073136.44829442	1.4147926000625	22.6687500000116	27.5437500000116
6805.28526121495	1272384.79429097	1.33267456780426	13.6812499999942	24.8062499999942	27.9312499999942	36.2124999999942
6597.17956964817	1024301.96733279	1.11885085907061	22.3187500000058	25.5062500000058	30.9750000000058	37.5375000000058
6797.97562201751	2439521.62456421	1.10565637060554	6.21875	10.34375	15.0624999999709	17.21875	21.9375	26.625	32.71875
6708.25304337338	2645576.35882396	1.42011740757372	19.0812499999884	25.7687499999593	32.2999999999884
6691.59094207662	3471251.55904079	0.649197374833682	16.6312500000058	31.4437500000058
6565.20247432732	983560.622428714	1.2417664874609	20.6937499999767	26.7250000000058	31.1625000000058
6695.57690627316	1243228.92241946	1.24176321844406	20.65625	27.53125
6350.21695593976	2351226.69036234	1.31442255213211	26.1062500000116	30.7937500000116
6440.9072480441	743145.228046012	1.29350180714247	17.9500000000116	31.9187500000116
6724.22642314613	5085778.83733111	1.37686716153095	9.14374999998836	18.6749999999884	21.5187499999593	39.2687499999884
6617.95771919907	5484303.8048983	1.07154380824962	9.875	17.8125	35.78125
6637.24348409537	725510.421413558	1.45780990644601	23.8812500000058	25.8500000000058	35.1625000000058
6435.02687044625	720869.941984524	1.32148425570266	23.4562499999884	25.6437499999884
6398.7950112839	1214631.01767193	1.3657394860256	5.81875000000582	20.9125000000058	25.8187500000058	28.6312500000058	37.1625000000058
6375.08206169243	2805364.65276341	1.38720974476146	15.5499999999884	19.5499999999593	21.7374999999884	31.8312499999593
6057.79561724933	513686.074042692	0.979120682551368	38.6937500000058
6789.53907312318	4431315.83633233	1.05607061005287	18.4562499999884	22.5499999999884	24.5187499999884
6743.26459585604	3149043.24353689	1.23146715587846	21.9874999999593	28.8312499999884	36.1124999999884
6638.939673095	1946174.17803494	1.33861117932311	6.0625	16.59375	21.1874999999709	26.96875	29.5624999999709
6574.21752407204	526611.403432074	1.41473991307513	25.4437500000058	32.3500000000058	36.8812500000058
6640.01142466089	2578200.9859979	1.26367004468817	0.174999999988358	13.1437499999884	19.7062499999884	21.8937499999884	24.0187499999884	29.3937500000175	34.5812500000175	38.8312499999884
6764.67013889905	3149811.6277211	1.04439052573226	26.2999999999884	28.1750000000175	38.2375000000175	39.6749999999884
6755.01122738096	3440043.88231982	1.14141969877721	22.5125000000407	26.4812500000116	28.4812500000407
6619.60039105591	3024941.919844	1.40689736667885	19.1812499999942	23.4937499999942	25.8687499999942
6321.99542131132	2754875.06265174	1.58412371661389	20.8875000000116	26.0750000000407	38.3562500000407
6581.80259532331	344406.832185622	1.30772212344736	16.2562500000058	20.7875000000058	22.8500000000349	25.1937500000349	35.4750000000058
6570.7270738018	257939.174390108	1.37821727661841	22.3125	26.75	27.6875	28.8125	33.96875
6685.66587287428	1129985.07919159	1.39911040652545	20.4812500000116	23.8875000000407	33.7312500000116	38.6687500000407
6430.71888615751	823687.275985695	1.04218302082355	20.8812500000349	27.0375000000349	30.0062500000058	39.1312500000058
6206.39394581881	475353.280425782	1.32030431825991	1.15625	21.6875	27.625
6748.62162049159	1224126.91523604	0.986669399799844	5.33749999999418	18.3687500000233	34.5562500000233
6586.42377620973	1469405.2044219	0.985137402048384	25.9187500000116	34.7312500000116	38.6062500000116
6440.25111939405	2263470.85155724	0.929360173551279	22.0750000000116	26.0437500000116	28.3875000000116	29.4812500000116	38.8875000000116
6293.2176774108	259193.985953694	1.39706618037994	19.0812499999884	24.2374999999884	28.2062500000175	33.6124999999884
6069.15020242135	335866.085630765	1.3922143365761	25.9624999999942
6703.9373996383	1797325.8629722	1.25818077561625	15.4249999999884	21.3937499999884	24.2374999999884	26.1437499999884	28.3624999999884	35.0187500000175
6336.54061835636	2145987.55863903	1.48745666407909	16.5437500000407	23.4812500000116	26.2312500000116	30.7937500000407	37.9812500000116
6355.34376069344	611777.280435312	1.42904870994095	19.3125	21.1875000000291
6641.68548310337	595460.31296091	1.38059804044669	15.1312500000058	26.2562500000349	29.5687500000349	34.7875000000058
6638.37708713169	8958012.25361562	1.00788221466858	21.3437500000291	25.875	29.40625
6368.19813919626	1421034.68926238	1.43731002699094	26.4375	33.5312500000291	39.0625
6620.62265150291	3150541.31450367	1.18113340730798	24.6687500000407	26.3562500000116	27.6375000000116	36.8562500000116
6503.4461735949	744231.046638497	1.09028801927751	7.36249999998836	24.3624999999884	27.2062500000175	30.3937499999884	31.9562500000175	35.2374999999884
6495.56682089103	636473.753617322	1.12370185399992	22.5437500000407	25.7937500000116
6339.74743201655	1389599.37901227	1.32378935158583	21.5250000000233	25.3062499999942	35.5249999999942
6563.98329161329	809275.223281824	1.23424533464251	16.5187499999884	24.1125000000175	27.0187500000175
6609.52471938459	683508.088077872	1.4186465433266	20.0500000000175	24.3312499999884	26.6749999999884	28.9875000000175	31.2062500000175	39.8312499999884
6304.85123530247	1309754.68213348	1.4066006445718	24.5125000000116	28.8562500000407	34.2000000000116
6337.31453818869	2270021.70696613	1.44664752454733	18.5312500000291	22.875	28.1562500000291	35.5
6500.68340369717	268123.283362998	1.42560818920518	12.0187500000175	18.4250000000175	21.7687500000175	24.4250000000175	29.7375000000175	32.7062499999884
6329.13171182269	3348833.12771245	1.32360207201421	2.63125000000582	13.1312500000058	18.7875000000349	22.8187500000349	25.2875000000058	33.7250000000349
6388.59187120168	508181.895565552	1.44451359917698	19.4312499999942	29.8687500000233	39.8374999999942
6309.00440573997	1167550.68331818	1.36976073188808	20.6187499999942	31.3999999999942	34.4937500000233
6628.82501594748	1143792.85380407	1.48307908423537	4.63750000001164	16.6062500000116	20.9187500000116	25.0750000000407	27.9187500000116	35.7625000000116
6567.64969707469	1169332.17759971	1.2178073537024	13.8500000000058	21.0687500000058	30.8187500000058	37.1000000000058
6439.40257510056	1846782.9476429	1.50543501845304	15.1687500000116	21.1375000000407	30.2937500000116
6492.35828042356	614217.726484644	1.30580185929473	21.3687499999942	26.3687499999942	28.9624999999942
6487.16570249222	866352.737944686	1.29623308330036	22.7062499999884	26.3624999999884	38.2687500000175
6567.11196068341	984116.405503025	1.29750443304279	18.6687500000116	22.8562500000116	26.5750000000116	31.3875000000116
6622.65790036676	1521562.76828029	1.35794799184715	28.1312500000058	35.8812500000058
6821.29845312742	470328.851002603	1.11718351547387	3.96250000002328	10.4312499999942	17.7750000000233	20.3062499999942	26.2124999999942	32.7124999999942	37.7749999999942
6879.00460781661	311326.404769443	0.833510780314876	17.6437499999884	23.2374999999884	25.5187500000175	27.8312499999884
6879.96755015002	337326.931825261	1.14510965998515	21.6187499999942
6875.9889841818	400955.34867396	1.2514540206451	17.3687500000233	22.6187499999942	24.5249999999942	30.2437499999942	39.9625000000233
6482.86824852908	485075.5661492	1.22526135183622	26.625	32.0625
6999.93794850111	389988.893045637	1.41683077231772	14.8687499999942	19.9937499999942	24.6187499999942	33.3687499999942	37.3374999999942	39.7124999999942
6615.64107462892	914473.276233133	1.08160281446201	21.0125000000116	24.1062500000116	26.2000000000116	30.9187500000116	35.4500000000407
6493.45832789425	785556.127335523	1.3276746070372	19.7000000000116	23.1687500000116	29.9812500000116
6637.39582648579	1021983.07098674	0.875948439283834	21.0562499999942	25.5562499999942	27.8687499999942	30.4937500000233
6493.5349337232	533702.270708954	1.01636393690987	29.7937500000116	31.1375000000407
6453.78827271763	208395.892817496	0.729458818824272	14.6687500000116
7061.43606258239	850530.724022232	1.44429358944382	6.06875000000582	13.7875000000349	20.5375000000058	27.6312500000058	33.2875000000058
6490.91813507212	215403.472527126	1.39831567327227	26.5499999999884	28.2999999999884	31.1124999999884
6309.22588432226	594039.483080869	1.25162371556601	28.84375	31.84375
6365.24625521814	886995.994921008	1.34264465993064	22.5625	30.34375
7015.02421112562	501906.016466106	1.32940003707579	23.6749999999884	25.2062499999884
6183.19821551597	308704.201546945	1.06935151068749	28.5625	30.40625	35.53125	36.84375
6916.83911835206	1424847.28248359	1.40293849557585	5.5625	23.8125	30.71875
6790.38751452194	512908.187963923	0.797122024423374	18.5062500000349	23.4125000000058	26.4437500000349	28.3187500000058	31.0375000000349
6715.69374827066	747748.594257625	0.980993503294889	26.1000000000058	34.8500000000349
6641.53441161717	719997.008696561	1.27000069026453	16.3875000000116	23.1375000000407	27.7312500000407	34.1687500000116	38.7000000000116
6874.48580518171	705471.408604233	1.05382418741089	10.5812499999884	19.2687499999884	26.4249999999884	36.6749999999884
6683.32595164549	575394.587430737	1.32538054786847	22.8812500000349	30.6000000000058
6567.0047001796	965278.821514473	1.29722572043198	15.375	26.375	28.7187500000291
6558.13188688883	726015.965853996	1.3785782554425	24.2687499999884	31.2999999999884	37.9250000000175
6698.49868251923	176943.133145491	1.45438304325063	13.2374999999884	18.5499999999884	20.6437499999884	23.2687499999884	37.4250000000175
6514.80314642109	763136.652430768	1.1399320270872	22.7937500000407	27.2000000000116	29.9187500000407
6482.31353398544	964291.94464587	0.803479398617167	37.3875000000116
6797.53257616232	299725.930010821	1.43059837154772	4.58749999999418	11.9312499999942	18.2437499999942	20.8062500000233	22.8687499999942
6565.54499019572	309875.154283846	1.3472467577027	18.9000000000233	23.8687499999942	24.9312499999942	26.2750000000233	31.2749999999942	34.9312500000233
6423.20591481147	590514.80163754	1.50143640769722	27.5687500000058	32.5062500000349
7252.20556956531	858193.246364358	1.40413506879024	5.58124999998836	18.1749999999884	20.9874999999884	29.6124999999884	34.7687499999884
6711.07783583775	1503042.42411241	1.15106051905913	7.94375000000582	21.4437500000349	29.3187500000058	31.6937500000058	39.3812500000058
6611.28585853287	875369.677877589	1.21524219086357	15.4312500000233	27.0874999999942	32.0874999999942
6534.54061946878	1018767.44393236	1.05330439013746	20.8062499999942	24.8687500000233	29.5874999999942
6364.75833981825	884843.842897745	1.32522276436699	23.4437500000349	27.1937500000349	31.3500000000058	33.5375000000058	38.3500000000349
6496.08391082593	415032.032775449	1.34347065522355	21.6937500000058
6382.91612373551	93172.9087473922	1.37272384464051	25.9375000000291	34.09375
6655.62401909266	811025.919875412	1.22538683471164	23.6875	26.59375	36.7500000000291
6431.0398624706	408449.246709549	1.08690857720302	21.2937500000407	29.1687500000116	37.8562500000116
6310.57257031417	1238034.83062246	1.19506917587517	23.2062499999884	29.2999999999884
6729.49879287355	500554.252185034	1.30149088137964	1.23749999998836	16.9562499999884	19.7374999999884	25.9562500000175	32.4562499999884	39.4249999999884
6360.83985150914	424405.595232202	1.37909196630603	21.2437499999942	24.2437500000233	28.0874999999942	30.1187500000233	38.3687500000233
6370.56082252393	645504.365487647	1.20448120923395	17.5687500000349	21.6937500000058	23.8812500000058	29.3500000000058	34.4750000000058	39.2562500000058
6378.4205376053	504206.101029008	1.25304996436066	26.8687500000233	29.2437500000233	30.8062500000233
6312.35994706867	3661363.46324192	1.07385969785522	5.7187500000291	24.1562500000291	26.5625	33
6073.42093220059	181392.745148306	1.40012904815106	27.2250000000349
6852.38354053988	158611.906795938	1.2485464359325	6.7187500000291	17	24.0625000000291	26.8125000000291	33.2187500000291	37.0000000000291
6702.42537476048	511156.184976019	0.944982559697069	20.8937499999884	23.0812499999884	25.2062499999884	33.8624999999884
6772.02300429833	657151.116504617	1.45949786549048	15.6499999999942	21.3687499999942	23.4937499999942
6550.86413238241	975697.523854013	1.43086137379022	8.94375000000582	14.0062500000058	33.1000000000349	39.1312500000058
6562.86186994088	1069036.17494605	1.38892962302248	12.4437500000058	20.2562500000058	24.2250000000349	26.0062500000058	31.8187500000058	36.3187500000058	38.7562500000349
6325.47049174569	1097960.79915959	1.34793294311196	12.90625	20.5625	26.28125	29.21875
6316.0707857356	1341863.08355295	1.47180695556758	19.9937499999942	25.7124999999942	27.6812499999942	33.3062500000233	37.1812499999942
6355.68247727046	1758861.05511319	1.3932569507453	7.79375000004075	17.1375000000407	20.7625000000407	23.5125000000116	26.1687500000116	37.8250000000116
6346.04714771935	1132573.7250469	1.37737268650028	24	30.71875	39.5
6499.11133991903	300810.210853831	0.76023071107109	32.4125000000058
6728.56305135175	298397.630170209	1.1247670285241	3.04375000001164	11.3562500000116	16.9187500000116	19.4812500000116	21.8875000000116	32.5750000000116	39.7312500000116
6681.28467701454	529330.277557137	1.41378320587549	18.3624999999884	21.6437499999593	24.2999999999593	31.5187499999884	39.2999999999884
6783.50890468906	462448.536211499	1.20344621870489	4.81875000000582	12.9437499999767	19.8500000000058	25.3500000000058	28.5375000000058
6534.6406858157	727287.607153359	1.37176418532673	7.1875	12.625	17.53125	19	22.0312499999709	32.03125	36.3125	39.78125
6808.869681185	181692.416104156	1.40441552123168	6.01250000001164	17.9500000000116	22.4500000000116	24.9187500000116	27.0124999999825	34.5125000000116	37.0437500000116
6382.03982045417	540711.085797057	1.43495076009997	7.20000000001164	20.0125000000116	24.6687499999825	26.9187500000116	29.1062499999825	37.1375000000116
6349.81046888125	890644.358621503	1.43546752432972	19.6499999999942	24.7749999999651	27.9312499999942	30.6187499999942	37.4624999999651
6546.51943161478	657525.143202866	1.09614616954748	6.58749999996508	14.7749999999942	17.4937499999651	19.2437499999942	24.9937499999651	29.1499999999942	34.3999999999942
6482.59557421471	583233.042035778	1.33821304885421	19.34375	23.4999999999709	26.1875	28.3749999999709	34.2499999999709	39
6900.51364411736	608342.511099376	1.43799368360135	10.2249999999767	19.4125000000058	26.9749999999767	34.0062500000058	35.0375000000058	39.2562499999767
6679.00862854253	898153.91996722	1.37090187822396	16.15625	24.78125	27.3125	32.90625	38.0937499999709
6537.74693111161	400447.025610197	0.718064051852387	23.5	28.8437499999709	31.53125
6287.14710764116	1680915.13654941	1.41139986417791	24.4937499999942
6817.46806591827	128564.794974358	1.40244268417299	10.0249999999942	17.6812499999651	22.7124999999651	27.3687499999942	30.3062499999942	37.2437499999942
6470.15751802063	715072.031903228	1.34427388218446	19.1187499999651	24.1812499999942	32.3062499999942
6547.64077730283	287662.494598777	1.20657910001735	19.9437500000058	23.1937499999767	34.3187500000058
6391.31000637466	799103.107769249	1.40643543222031
6278.45813772969	920546.926442223	1.49999866531144	5.4375	14.65625	19.21875	20.34375	21.3125	23.625	28.71875	32.125	35.0625
6262.84541184377	366275.177456706	0.991880823194133	23.6687500000116	27.9187499999825	30.4187499999825	36.4500000000116	37.5437499999825
6619.63849295926	196945.468261481	1.07063008604547	21.3125	24.8749999999709	27.1875	31.5	39.6562499999709
6491.82680084099	1186613.51322275	1.14308574149205	19.1812499999942	23.5562499999651	26.4312499999942	31.1187499999942
6725.48202185181	1197538.07313217	1.40122269260357	3.89374999998836	5.67499999998836	15.4562499999884	21.4874999999884	24.1124999999884	29.5812499999884	34.0187499999884	39.6124999999884
6576.90106485676	243259.950561963	1.195559841029	3.26250000001164	13.7312500000116	18.9187500000116	22.0437500000116	22.9812499999825	24.2000000000116	33.1375000000116	38.5437500000116
6428.34168417438	1213057.74169143	1.39820952613886	20.3124999999709	24.1875	26.09375	28.9375
6300.28444798053	1002580.69818463	1.25375116369473	16.4624999999942	21.7437499999942	24.5874999999942
6436.09686268631	483504.358473556	1.32835253100648	22.6312500000058	26.6937500000058	28.4750000000058	39.6312500000058
6375.11946815	1325158.70459152	1.16873155072678	22.7000000000116	27.1999999999825	30.6062500000116	34.6062500000116
6541.16177186569	585461.889630687	1.39337131336989	14.6124999999593	19.5499999999884	23.6437499999884	26.4874999999593	30.8937499999884	38.1437499999884
6450.76717201547	1561410.10515875	1.22973184958619	14.90625	21.9374999999709	24.4374999999709	37.15625
6296.49274847771	1233251.0648133	1.35282897198669	9.60000000000582	26.2875000000058	28.3812500000058	34.3499999999767
6498.45816935725	566432.857229606	1.44448468781319	17.5812499999884	25.2374999999884	27.0187499999884	29.6749999999884	31.1124999999593	35.8937499999884
6240.42832497371	915122.90403197	1.45157385324491	5.18124999996508	16.1187499999942	21.1187499999942	31.5874999999942	35.1499999999651
6436.33143481017	174813.463012706	1.02482089639966
6968.06532180151	596907.804589878	0.996340447569647	7.11249999995925	12.9249999999884	34.3937499999884
6423.84325877064	1276855.41895076	1.30152715589063	19.9437500000058	24.5375000000058	27.0062500000058	36.0999999999767
6204.55557601953	259611.044620432	1.47177530051362	19.25	24.0625	26.3125	28.1875	33.84375
6370.17310227473	777207.303563292	1.51664458268683	4.75	13.25	17.0625	25.75	32.15625	39.125
6488.3509185378	559400.701184643	1.37991184806817	28.7874999999767
6585.97081589987	73981.5627621515	1.09618190908409	13.3249999999825	18.3562499999825	23.9812500000116	29.7000000000116
6329.07140661445	1904938.39119721	0.861690159951007	11.3562500000116	24.1999999999825	26.4812500000116	32.7625000000116
6304.8044825079	1422488.15935073	1.14074157963766	18.6749999999884	22.9562499999593	24.8937499999884	30.4249999999884	35.2999999999884
6363.66723554253	1558710.22734096	1.4002157773495	1.91875000001164	14.5750000000116	18.1687499999825	20.7937499999825	34.7000000000116
6308.00678147254	1359854.89916629	1.41970874926069	16.1812499999942	20.4937499999942	22.7124999999942	25.1499999999651	33.5249999999651	38.2124999999942
6737.02786400467	398112.311163948	1.47589711136297	14.5	19.3749999999709	19.8125	22.4062499999709	30.59375	35.46875
6366.78901593991	1057246.36433415	1.35056243427185	21.4312499999651	25.2124999999651
6313.91304520608	1165781.92969856	1.46048321221818	11.1375000000116	24.0750000000116	29.6062499999825	38.5750000000116
6023.4033640109	661711.270904186	1.48516499272346	27.625	31.34375
6837.56603545238	542032.701549859	1.49982892382202	5.09375	16.78125	19.875	21.875	28	32.46875
6625.28249712717	349190.557037786	1.40453196528445	19.4125000000349	23.5687500000349	25.7875000000349	28.0062500000058	37.1625000000058
6697.76496245062	629891.342628223	1.09199203658192	10.0000000000291	23.84375	27.2812500000291	29.5625000000291	35.7187500000291
6658.68902952308	1718267.36841039	1.17380883626943	10.9750000000058	19.7562500000349	27.0375000000349	37.3500000000349
6633.62715673625	2617573.06485263	1.06090568278878	24.4750000000058	26.4750000000058	30.8187499999767	36.0375000000349
6369.19321207806	1064989.54584523	0.883620343890656	39.8875000000116
6890.68682590048	1225113.76795169	1.26537047729641	12.6750000000175	17.0812500000175	22.0187499999884	27.2374999999884	36.8312499999884
6444.82142793335	1393325.36370379	1.37469932787128	23.2000000000407	27.7937500000116	29.7000000000116	34.0437500000407
6428.96830237375	1590505.08432975	1.41455084767078	13.0812499999884	24.9562500000175	30.0499999999884	37.6749999999884
6194.21793490326	1427805.01990123	1.14262187315177	22.3937500000175	29.0187500000175	36.3000000000175
6419.6229153	2258850.0477816	1.28659059758454	29.1250000000291
6678.08704494322	2160085.2843832	1.32574150500346	13.8312499999884	16.3937499999884	18.2062499999593	21.3624999999884	22.7687499999884
6552.72609501616	714010.754948297	1.17696103191421	5.61875000002328	17.6187500000233	23.5250000000233	25.3062499999942	31.9937499999942	36.0875000000233	39.6499999999942
6396.36165222407	1997304.67855373	1.26297249169096	15.5187499999884	23.8312499999884	26.6437499999884	29.1749999999884	32.3937500000175
6247.98966131702	1113817.76383306	1.33938938779314	10.8374999999942	20.7750000000233	23.4937500000233	32.0249999999942
6464.64801125459	854692.77388079	1.40252220290314	8.41250000000582	19.0062500000058	23.5375000000058	30.9750000000058	38.1625000000349
6564.36993664792	533425.437005686	1.4849400932756	1.04375000001164	18.6687500000116	22.2000000000116	26.8250000000407	31.0125000000407	36.4500000000116
6430.67699548808	450145.095920531	1.03621422248301	15.6125000000175	19.0187500000175	21.8624999999884	31.8624999999593	36.9249999999884
6503.75715551104	1829699.60322267	1.51376639247791	2.95625000001746	9.58124999998836	16.8624999999884	20.8625000000175	25.3937499999884	32.9562499999884
7154.46121009772	555886.955505733	1.28851336399675	11.4562500000175	16.2687499999884	24.4249999999884
6501.22268084258	1955545.88889918	1.10907036049807	19.8999999999942	25.2124999999942	33.4937499999942
6565.62772144396	2089721.77044762	1.33104229792795	20.0812499999884	24.4874999999884	25.2062500000175	26.4562499999884	37.2062500000175
6553.398044522	1759798.14554714	1.43600955458614	17.71875	21.09375	23.0625	24.9062499999709	36.375	39.0937500000291
6728.61786232234	3932758.89570565	1.13136487442363	9.90625	14.1875	20.90625	27.03125	29.4375	36.6875
6507.64771659562	580776.305010473	1.40629798557067	6.73749999998836	19.9249999999884	23.3312499999884	25.2687499999884	32.3312499999302	38.8312499999884
6069.71705063168	1292705.98135796	1.40140828231585	21.0499999999302	26.2687499999884	30.3624999999884
6442.78928461355	2333041.1586826	1.12636433379837	16.8312499999884	22.8624999999884	25.6749999999884	31.4874999999884	34.9562499999884
6730.4675492071	899628.420523263	1.36239694706265	14.375	21.96875	25.03125	27.53125	38.0624999999418
6643.31103249714	866468.076871778	1.40707884397077	17.7374999999884	24.0499999999884	27.5187499999884	29.8937499999884
6366.63953608373	1931958.45596942	1.45669618728164	20.2437499999651	25.1500000000233	27.4624999999651	32.9312500000233	37.1187500000233
6492.76115855836	1644535.06556683	1.3908161029195	13.5062499999185	22.8499999999767	26.1937499999767	30.8812499999185
6397.20825285592	2097085.12032829	1.45499910048152	19.09375	22.8437499999418	27.5624999999418
6365.94810962181	2350225.27185749	0.933784259379536	30.46875
6463.21193900547	622264.201104865	1.20003373171871	4.33124999993015	7.51874999998836	18.6437499999884
6375.54105208276	914736.232807945	1.31300780494071	22.3624999999302	26.9874999999884	34.6437499999302
6421.38824835289	1330615.58666584	1.26144579167325	20.5750000000116	23.6999999999534	32.7625000000116
6561.48395122705	1491864.07160748	1.19578631349589	27.0812499999884	31.1437499999302	39.4562499999884
6518.20744887555	1532488.22037464	0.93749777332778	25.3312499999884	27.8937499999302	33.5812499999884	36.2687499999302	38.5812499999884
6346.37008540228	2963935.09609497	1.44092326535009	23.5187499999884
6899.07007922596	230452.242594234	1.43885322824293	1.89374999993015	17.0187499999884	21.4874999999884	35.7999999999884
6437.12178458058	1525101.56840363	1.20908604097407	10.84375	17.3749999999418	28.65625	31.8437499999418
6552.24347407903	609222.708664633	1.14066578987698	23.5812499999302	27.5187499999884	30.3937499999884
6355.89320556253	764177.588772148	1.22877071429821	21.5750000000116	26.9187500000116	33.7937500000116	37.3875000000116
6325.46333566779	1364905.80709052	1.48681856679207
6501.17569631505	423847.644561012	1.4033746506264	6.74375000002328	14.3375000000233	17.4937499999651	19.8375000000233	32.9312500000233	38.5250000000233
6309.46873604061	696802.100937332	1.30786705268309	0.293750000011642	9.91875000001164	13.7937499999534	21.6062499999534	32.2312500000116	38.3875000000116
6329.01618651343	592315.102479078	1.46790871704637	4.44374999997672	16.5999999999767	25.0999999999767	27.3812499999185	31.6312499999185	33.9124999999767	37.9124999999767
6340.21248286242	3888322.95722069	1.28589028425383	19.7062499999884	26.5812499999884	36.7062499999884	39.8624999999302
6477.31700121457	368892.709115637	0.821768045959228
6620.0572097648	509426.115895376	1.28465967347511	21.1687499999534	24.3250000000116	29.7625000000116	37.4500000000116
6451.4258814749	3529646.0500962	1.07727049742668	19.6437499999884	25.0187499999884	31.6749999999884	38.9249999999884
6549.11048003569	1943998.76317901	0.899257315434871	23.0374999999767	27.5687499999767	30.0374999999767
6368.47644414469	3472255.22594128	1.33840018927143	14.5	18.03125	23.71875	33.9062499999418
6315.66796691094	2070324.63336915	1.5638555366604	20.1124999999884	30.3312499999884	39.0187499999884
7004.69850072104	1057312.18993965	1.15102108005981	5.08384675264824	15.6775967526482	18.1463467526482	22.45884675259	33.4900967526482	38.2088467526482
6700.6551052041	1677045.48425317	1.33589078182209	22.6400967526715	26.2963467526715	36.7650967526133
6676.95247891109	2309471.93802635	1.35468284496069	27.6838467526832	30.1838467526832	34.6525967526832	36.9338467526832
6603.19343093687	650851.471230606	1.31621287660038	15.1150967526482	22.02134675259	35.3338467526482
6973.81280915311	554384.759272082	1.29950896698938	10.2838467526017	22.8775967526017	31.9400967526599	35.4713467526599
6586.2320599825	602973.458819163	1.11629813174805	12.1213467526832	20.7463467526832	22.8713467526832	30.621346752625
6422.2817306653	904885.985168531	1.21651842590377	14.3713467526832	22.9650967526832	25.902596752625	27.9338467526832
6262.03418510791	981300.82517653	1.15804142388318	18.6713467526715	24.7963467526715
6694.94996722346	901779.596974097	1.24580637834691	16.6463467526482	20.7088467526482	27.8650967526482	34.74009675259
6670.24846259116	1074115.19689085	1.33227905065679	20.0838467526482	25.4900967526482
7023.01422520543	1015350.59589539	0.938985878155911	0.0463467526133172	3.51509675267152	26.2338467526715
6776.93133342355	1000594.36380986	1.14855222477902	20.6588467526599	24.5963467526599	26.5650967526599	30.4713467526599
6762.72883773726	1012032.13302481	1.24517875578827	20.3338467526482	28.1775967526482	35.08384675259
6312.02177498347	538856.58266637	1.2201096304099
7126.06754016998	400758.981211403	1.29182751988567	1.46509675268317	17.3713467526832	24.9963467526832	32.3713467526832
6641.82353718341	552051.098615876	1.01457479352819	19.6963467526948	23.7275967526366
6683.34635024631	1109183.23714993	0.792970379837587	23.9088467526017	26.7213467526017	28.8775967526599	36.5025967526017
6563.10465687058	984885.366531967	1.35189746574777	22.840096752625
6542.48068218696	474964.456182396	1.08533749627738	14.4525967526715	21.4525967526715
6699.68666534417	597438.722721186	1.42520387553251	19.3463467526017	24.8775967526599	30.5650967526599
6375.12311708208	538460.99949573	1.07691694061138
6992.15248504382	470158.81961503	1.29761561577241	13.1900967526599	19.6900967526599	22.8775967526017	34.5338467526017
6571.21021326392	621634.080978307	1.40416372386943	19.0088467526366	20.9463467526366	23.8213467526948	31.0713467526948
6624.75174739523	1142025.30426216	1.45632891514069	18.3588467526715	21.0775967526715
6321.70409393938	1399447.79847171	1.33332634145175	33.8275967526133
5962.8010467154	750149.297290271	1.04220027138052	22.6025967526948
6549.69797122765	345550.117193731	1.48661355616373	13.1963467526366	19.4775967526948	21.4463467526948	36.6963467526948	39.5088467526948
6672.70935554791	1027558.61534426	1.37233868331618	21.5838467526482	26.70884675259	32.8963467526482	36.5525967526482
6691.42365691867	428971.176250846	1.33106180643966	17.1025967526948	27.8213467526948	38.8838467526948
6324.06240688484	989581.992256675	1.39881868802943	33.0650967526599
6751.29617542214	1065527.32306614	1.51909628644902	20.5463467526715	27.5150967526715	34.4525967526715
6496.11327619861	611127.186027839	1.43510735903934	19.558846752625	26.5588467526832	29.9650967526832	33.4338467526832
6387.89811943843	398628.586802155	1.14556107795174	17.3275967526715	25.1713467526715	27.6713467526715	33.7650967526715
6531.97231139064	398635.46716466	1.30958198735118	22.1025967526948	27.3838467526948	32.0088467526948	33.3838467526948
6634.62085315296	712136.286365769	1.27378092525966	37.2525967526599
6806.34575833252	1350045.96032186	1.10143830607226	14.5088467526948	17.5400967526948	22.1338467526948	25.1650967526948	36.8525967526948
6620.55665716569	1145445.45829743	0.819860901177834	24.2088467526482	32.2400967526482	38.8963467526482
6482.6225844661	1864082.77767563	0.926095346091434	17.2088467526482	21.2088467526482	31.7400967526482
6555.93234714431	1366612.07235147	1.36678787372413	9.94634675269481	18.2275967526366	34.6338467526366
6610.47153773916	395896.370010383	1.39200143686201	10.3088467526832	20.5900967526832	27.4650967526832	35.246346752625
6684.29776574397	290142.516575868	1.24527816470975	19.3963467526482	35.11509675259
6608.27417481569	320340.64589057	1.31652680545046	22.5150967526133	26.6400967526715
6317.42629740595	1426518.02059301	1.38934950755452	20.465096752625	24.2150967526832
6375.884077626	2033432.5043127	1.27671527828699	22.3088467526832	25.3088467526832	30.715096752625
6093.04071967263	58180.9344660553	1.12092765056359
6745.83609876335	1248169.87601105	1.25681392505876	5.91249999997672	10.5999999999767	15.3812499999767	19.3187499999767	21.2562499999767	30.9749999999767
6721.07271784584	2256642.42976995	1.31315571785456	20.9874999999884
6630.63128766608	1504698.50435352	1.21501253479497	9.29999999998836	20.5500000000466	23.1124999999884	26.9874999999884	27.7687500000466	33.4562499999884
6247.99088196229	1114644.94938314	0.96660750522561	37.2999999999884
6643.82831964407	1273075.70028488	1.06757842223193	0.631249999976717	19.5687499999767	27.0374999999767	30.9124999999767	38.5687499999767
6527.6179650059	1287524.19433736	1.29054155699212	20.0125000000698	23.4187500000116	25.3562500000698
6692.33011596391	1698487.86092403	1.08104608056852	13.7437500000815	21.9625000000233	24.2750000000233	28.6187500000233	31.4937500000233	36.2437500000233
6733.90798987421	2615899.75770545	1.43983346144215	3.69374999997672	22.1312500000349	25.0687499999767	32.7875000000349
6496.67847914133	877657.077108799	1.13710969114511	24.1375000000698	34.3250000000116
6756.94408880937	618361.172386281	1.19167165384951	10.9187500000116	22.5750000000116	25.1687500000116	27.0750000000116
6450.69937689423	548565.784983419	1.15429258727234	20.0374999999767	24.2249999999767	36.1937499999767
6115.92734245479	224260.653734901	1.43106198417625
6686.02357193206	549140.535628528	0.870366551911519	26.03125
6963.9642506708	1034728.23872184	1.43276311887965	17.5875000000233	22.8062500000233	35.3375000000233
6741.01954171795	491354.129510224	1.30653118545731	22.5999999999767
6690.11968747401	1000161.28950688	1.01005493923705	20.0062499999767
6794.66471095819	397747.575778871	1.09869459297241	17.5499999999884
6524.97077869448	1251372.03496964	0.946243763801984	20.7562500000349
6460.01225853599	937828.33383796	1.30167079467128	12.7562499999767	29.8499999999767	38.5374999999767
6435.26871237693	692726.438008764	1.22258896154504
6755.96117720875	240162.606819274	1.45118391801455	19.4000000000233
6699.99446019332	954402.486647506	1.33867113527525	12.1875	34.0937500000582	37.03125
6617.35824928493	885994.71690267	1.13681066837084	23.5125000000116	34.6062500000698	38.8875000000116
6269.68771671123	445988.792107059	1.40931464260092	12.25
6809.5752923588	78699.1439472427	1.38079136677347	27.6687500000116
6570.84315479768	318790.588841667	1.29781023994583
6689.26589823168	552822.081120101	1.38334588746117	19.8062500000233	33.7437500000233
6711.98245196828	467997.815840172	1.26507701657391	1.67499999998836	15.9249999999884	37.7062499999884
6729.3625858243	745331.157105541	1.40205416351961	1.78749999997672	30.5999999999767	33.7874999999767
6764.17101576021	359264.282387792	1.40739589349781	14.8562500000116
6685.63211826349	683103.899715511	1.33536066485016	17.9000000000233	28.3687500000233	36.9625000000233
6681.89442235463	498321.329839934	1.51669271479519	18.9312500000233	29.1812500000233
6361.31056015458	576909.93160081	1.10594179374306	20.8499999999767	29.7874999999767
6697.46431966929	1448060.93299262	1.41374809357797	26.6187500000233	39.9937500000233
6562.3987743375	741980.553159897	1.46756862872493	18.0187499999884	26.9874999999884	29.6125000000466	35.6437499999884
6500.90738709156	570078.636175005	1.17416170017371	22.1749999999884
6367.88755814285	710381.233643321	1.24508636004575	20.7687499999884
6505.14664660604	509279.800275443	1.2388456568374	20.3624999999884
6504.13983419501	456963.793024603	1.35744135304317	11.1375000000116
6320.37030899469	2920874.87798578	1.29560223446129	28.6749999999884
6123.38965786593	114526.216505835	0.852560400216681
6495.08897547794	547139.024865863	1.21156219848513	7.59999999997672	10.5374999999767	22.5374999999767
6629.16122295265	565363.791202242	1.47457570099733	27.2562499999767
6545.9321779023	800803.166162326	1.41135150409178	16.0374999999767	34.9749999999767	39.0999999999767
6509.09543176077	417122.234031211	1.46369550451824	17.5625	26.0625
6683.22115403434	1873590.91525178	1.38786517966898	4.55000000004657	5.42500000004657	18.8000000000466	34.0812499999884
6616.64260677826	1066027.1030169	1.22421293160925	26.2312500000116	28.1687500000116
6685.54816755045	1742774.09529464	1.36115698805252	11.5999999999767	18.9437499999767	21.9749999999767	26.1937499999767	38.2874999999767
6831.80591255768	295491.929055612	1.48565017663207	17.3687500000233	22.5875000000233	24.7750000000815	26.4625000000815	36.9625000000233
6747.02563643034	2196541.51535093	1.23945154173334	21.875	24.9375	26.7187500000582
6500.54833439557	894803.066167843	1.05197344437934	30.3624999999884	34.5499999999884
6510.9277960558	636458.668166025	1.3422219587077
6631.69785024661	1096730.24551624	1.06477442317032	18.9500000000116	21.1687500000698	34.0437500000116
6373.40173539051	3001188.78410683	1.23894112100436	8.00625000003492	16.4437500000349	25.7249999999767
6360.59975331847	1856265.36982221	1.3879638708749	20.4124999999767	23.3187500000349	25.4437499999767
6461.73847518207	1687512.26377259	1.10106392790663
6633.06172718973	1748630.74604913	1.36565711920396	19.4625000000815	37.0875000000233
6432.23912654863	2253139.97182767	1.2392258835175	22.1500000000233	24.5250000000233	27.6500000000815	31.9625000000233
6475.59357654661	3340333.2668662	1.03380983059013	18.8437500000582
6326.8756182364	2839211.06502875	1.40288744118094	19.5125000000116	25.4812500000116	28.7937500000116
6362.1471652775	3106608.57573418	1.13684844160913	19.8375000000233	24.7750000000233	29.2125000000233	31.6500000000233
6824.67055861131	1301771.05514457	1.21556592694352	19.03125	22.5625000000582	25.03125	33.2187500000582	34.21875
6619.42779998916	2595221.21738245	1.38433331083466	19.8187499999767	23.6937500000349	25.7874999999767	30.1624999999767
6572.86059944419	2790413.49081162	1.39047709057318	26.4749999999767	30.1624999999767	34.1625000000349
6427.46152796606	1852232.78293339	1.27779459470408	15.2812500000582	21.59375
6560.67211525278	471717.447136398	0.862692978310339	23.4562499999884	27.6749999999884
6644.27441704689	1197506.84326873	1.32600479051742	21.4312500000815	26.4625000000815	36.3687500000233
6468.94580925013	787625.422600655	1.46537786930662	19.7937500000116	23.5125000000116	35.4500000000116
6754.52314887196	161612.637332227	1.49964339474603	11.2000000000116	19.7000000000116	26.1062500000116	29.7000000000698
6716.7924265102	339600.148706401	1.12958947151202	24.2312500000116	35.2000000000116	39.7312500000698
6259.62701633341	1452783.70501317	1.39754354596491	25.1749999999884	27.1124999999884
6323.47977958177	458000.163427018	0.539080966959679	25.9437500000349
6578.75771578192	703930.421955888	1.16793766532499	15.4124999999767	23.8187500000349	27.2874999999767
6353.03629271447	1390821.41553518	1.32419320952026	17.7687500000466	30.1125000000466
6303.01077116695	3140556.89702259	1.25424773360581	21.0625
6436.30549532887	1085567.67514803	1.07757184953843
7058.71295418416	389411.513205168	1.52334184300415	26.0125000000698	30.6375000000116
6393.03434077859	2327625.37799987	1.39397380130726	22.3875000000116	37.3875000000698
6404.19044701853	1579642.92692065	1.36614207435376	6.53749999997672	30.8187499999767	37.9125000000349
6509.03695973298	602412.472076425	1.38055421197529	4.51874999998836	20.1749999999884
6255.25207367565	380655.910226396	1.24904591587877	19.9812500000698	22.0437500000116	35.6687500000116
6919.10395462989	616288.785006368	1.33289018760873	10.3312499999884	17.6124999999884	34.3312499999884
6676.79215761521	205870.440001527	1.18567323922058	15.5437500000116	22.7937500000116	25.0750000000698	39.8562500000116
6441.04324023939	2740231.83264844	1.01881566087677	21.1375000000698	32.6375000000116
6432.42478264709	4625487.69812377	1.53242782696322	23.4749999999767
6322.43121619406	3000724.97896931	1.4892934158334	14.7437500000233	27.8687500000233	33.0875000000815
6362.35066986637	249058.164255281	1.34322939465851	12.3250000000698	15.5437500000116	37.2312500000698
6510.42949501816	575751.346935025	1.27949642645989
6451.25631600921	1002081.99743307	1.08178125290141	22.3125
6685.84622941172	4955259.54896231	1.13977341252889	3.99644128116779	7.24644128116779	13.5901912811096	26.3714412811678	34.1526912811678	35.5276912811678
6772.02549335247	6107891.71162095	1.22693315852672	34.8214412811794
6449.65993333673	1135078.82120023	1.02017732367456	7.40269128116779
6755.73469393972	241642.164728716	1.0091457802839	6.91519128117943	11.9151912811794	23.1026912811794
6510.82281681746	885524.441699351	1.2296926012332	22.1401912811561	27.7026912811561	39.5776912811561
6687.87371586091	1056375.85494031	1.00550984279604	4.23394128115615	8.98394128115615	13.6714412811561	20.0464412811561	29.6089412811561	35.2339412811561
6798.16385893395	2393629.73160243	1.34297602996428	7.92769128113287	35.0214412811329	39.9276912811329
6556.93091990914	1184144.31846134	1.25667291621698	1.3151912810863	21.0339412811445	35.4089412811445	39.0651912811445
6422.57236352201	1449734.72523402	1.04607737413943	33.9339412811096
6673.63158665703	983961.55329251	1.2784408789637	21.3839412811794	37.7901912811794
6743.99556949002	3241018.1193657	0.991296637571306	14.7089412811329	33.9276912811329	38.4901912810747
6407.39726335069	1993690.78206502	1.31799261254928	20.4464412811212
6015.7257919686	365443.437205415	1.1467353851817	6.6901912810863	26.1589412810863	35.8776912810281	38.7526912810863
6689.42724079883	656910.009881054	1.20337018371469	11.2651912811561	37.4526912811561
6498.29412438191	2889633.05934813	1.21281993474902	20.7839412811445	24.2214412811445
6452.99110154837	4177868.04608914	1.47370276103781	10.2901912811212	22.8839412811212	29.196441281063	33.4776912811212
6407.08809997589	3871432.54431131	1.39653737089348	6.65269128116779	24.7776912811678	27.2464412811678	30.5276912811678	38.7151912811678
6940.98138067548	503051.050160422	1.34093203703596	5.8464412810863	13.5026912810863	18.5651912810863	23.0339412810863	34.0964412810863	37.5026912810863
6358.02583876221	1028324.45929929	1.17014235848856	11.4089412810863	18.4089412810863	25.9401912810863	28.1276912811445	34.5339412811445
6463.07018239554	1600574.39983409	1.26806073115359	13.0214412811329	37.4901912811329	39.3651912810747
6565.35491419837	1451320.46692051	1.04316750940936
6693.51830523361	664472.631012284	1.39351775747158
6744.38754064361	1535967.52692221	1.38839389357834	33.9276912810747
6178.48986481897	1713785.54699936	1.46899392972296	11.8401912811678	19.9026912811678	22.4964412811096	28.0589412811096
6267.21484552394	1271435.33440726	1.33439081599768
6394.88299814589	674319.216447634	0.964236444816596	37.1714412810979
6572.71435593057	799392.231930841	1.22010333948521	19.3901912811561	25.8276912810979	31.6714412811561
6753.28184722	1711306.50158755	1.37548620551467	8.35269128106302	17.0714412811212	28.1026912811212
6526.85428275922	2984559.56051915	1.47310107693492	38.071441281063
6466.7495265425	6170564.1468761	1.48641948519768	22.0464412810979	23.9839412810979
6413.16268372545	229134.975979891	0.832761860014096
6983.47180136449	1324738.91808744	1.43149799118034	19.7526912811445	29.2526912811445
6125.7502090607	1827138.69789959	1.08086128377726	10.3526912811212	16.3839412811212	24.4151912811212	29.3839412811212	31.9776912811212	35.0401912811212
6249.27831325124	550761.800039294	1.46082963689585	13.8214412811212	19.9776912811212	23.6651912811212	26.4464412811212
6716.74636890288	487937.51148452	1.21382371307958	17.0464412810979	22.1714412810979
6605.22280251095	206714.787461975	0.98601692455901	20.6464412811329	26.9589412811329	37.3651912811329
6398.8425464323	6350172.11518871	0.955842251620097	34.3214412811794
6393.93122264353	5041170.32719311	1.32048855339295	18.2589412811212	26.040191281063
6465.56435875013	4846394.21298631	1.39907132131329	5.06519128114451	6.37769128114451	13.5651912811445	18.6901912810863	25.0651912811445
6432.32019099587	3913448.96629455	1.44824837606563	12.4339412811096	27.0276912811096	37.0901912811096
6560.3458623555	1367355.93102297	1.08767071973048	26.2401912811329	37.7089412810747
6385.14405928643	5228959.1268518	1.29990514169288	4.99019128113287	15.3964412810747	19.6464412811329
6391.45682256576	992747.145328965	1.42969645430895	4.40269128105137	14.9339412811096	19.0901912811096	22.8401912810514	25.9339412811096
6436.56860625922	2428390.34403562	1.36603085222803	19.8464412810281	31.2839412810281
6380.57109445217	922327.970108565	1.29987255862389
6428.44021590908	4650890.97783272	1.43396904515723	22.6464412810747	27.0839412810747	29.8964412810747
6561.63119627084	771167.183359143	1.14562833095964	14.3214412811212	21.258941281063
6325.15131939639	1480387.18922018	1.29037237747946	21.6089412811561	25.4526912811561
6194.2521959107	1176561.17978012	1.16758540781778	20.3401912811678	28.2464412811096	37.3089412811678
6159.92644189743	1709662.65276511	1.40981960412681	31.7026912810979	34.8589412810979
6005.10729805879	279705.034725718	0.97586242548402
6431.50717757611	2781133.68985166	1.41596539307677	9.54019128112122	20.9464412811212	22.5089412811212	32.9151912811212	38.3214412811212
6553.55299066366	963036.124507039	1.15848763330098	14.5651912811445	34.5026912811445
6408.25053383727	2155436.58258513	1.39918413090123	19.0526912811329	22.5526912811329	27.7714412811329	38.4901912811329
6247.35442460482	687014.070504659	1.28983091568124	4.68394128110958	14.7776912811096	21.1214412811096	22.0901912811096	36.5901912811096
6232.93732127226	984738.723433921	1.15397498865001	27.4464412811212
