# Supplementary material for: Millisecond-Scale Motor Encoding in a Cortical Vocal Area
Source: PLoS Biol. 2014 Dec 9;12(12):e1002018. doi: 10.1371/journal.pbio.1002018 (PMC4260785; doi:10.1371/journal.pbio.1002018)
Supplement: Data S2 — Spike timings and acoustic measurements for all cases. All spike timing and acoustic data analyzed in this manuscript are provided in .csv files, which each contain data from one single-unit or multiunit case. Rows represent the multiple renditions of a song syllable. The first three columns contain the acoustic parameters of pitch, amplitude, and spectral entropy, quantified for each rendition. The following columns present spike timings, which are referenced to the beginning of the premotor window. (ZIP) [file pbio.1002018.s004.zip › MU_8.csv]

pitch	amplitude	spectral_entropy	spikes_1	spikes_2	spikes_3	spikes_4	spikes_5
4363.25357187652	1372534.49472229	0.918794728538553	0.03125	17	25.59375	30.78125
4415.87096585643	2944151.60440837	0.523992113537249
4398.20708721969	2124989.1568909	0.675348543166619	35.28125
4404.94377703005	3143522.75363818	0.582502014697601	1.34375	29.90625	38.125
4152.50481726709	1496729.15016695	0.735590273520977	4.25
4193.95784026976	1740134.96016416	0.798698961701079	6.28125
4392.83751295008	1985523.80147289	0.749098510065356	31.90625	33.4375
4125.42114548128	2339974.66871623	0.565008448395141	25	31.625
4111.49162128968	968024.749596576	0.804395525035331	2.75	31.0625
4123.70243805593	1583992.45906219	0.744531540059391	26.125	35.8125	36.6875
4443.73483691917	2296416.94760905	0.741517087621251	1.625	31.375
4265.97964903231	1436492.9548328	0.801723688311294	3.40625	36.4375
4127.38472586127	1732560.03895713	0.647359574189533	3.15625	24.71875	32.28125
4118.86662523117	1628107.08310733	0.579434963833031	31.78125
4084.57755755616	706078.023037811	0.678331056074375	0.375	15.21875	27.3125	31.9375	32.90625
4087.37909126834	751715.636459789	0.63657913068693	2.90625	24.03125	29.90625	39.71875
4136.65424974109	624839.873673653	0.595766968050544	24.9375	30.71875
4116.36622627755	738877.917185266	0.623441167144442
4117.3267075689	1546664.58825377	0.629019966781296	3.25	30.21875
4157.4811251031	1531244.75266323	0.693297068966661	26	29.28125	38.125
4074.1667803389	1589049.00282476	0.552750319497941	0.6875	34.6875
4096.74298539071	1585821.70229059	0.619723016757195	0.71875	36.9375
4117.33912488354	1523363.45581214	0.740593651838099	2.28125	28.21875	33.3125
4145.37358237648	36071.5588334525	0.835501801948772	29.71875
4151.59779687099	800544.132892796	0.719856421898426	2.71875	31.78125
4172.26757665896	1135229.07859121	0.702167415367832	0.1875	23.8125	29.6875	38.53125
4459.5492270453	1133702.85354883	0.716764150461284	1.65625	5.09375	8.40625	30.625
4179.08841582669	747306.676475624	0.923043472445814	4.53125	31.75	38.84375
4181.55709349153	927014.765890311	0.786889911702023	0.875	30.6875	32.78125
4325.0703612523	1296914.29530403	0.667686372620806	4	23.1875	32.625
4395.00014601705	1269572.25836637	0.769751369083359	2.71875	8.28125	25.34375	33.875
4390.65345614314	1951002.25729064	0.722750489926547	15.90625	26.7812500000073	30.78125	35.75
4534.36969162057	456354.784541424	0.863986316974263	1.03125000000728	23.9062500000073	34.875	36
4393.28902397642	615033.792284619	0.989266200559872	1.40625000000728	25.71875	30.5	38.0937500000073
4233.32696580744	703112.542233524	0.974971333880837	3.875	31.4375	38.71875
4477.03652804738	655765.70326188	0.857299604290435	4.06250000000728	34.09375
4214.98703339624	1028661.4022432	0.650299172934775	24.7187500000073	30.375
4335.94608340585	937226.410828255	0.743463289154535	12.15625	33.2812500000073
4321.3048832784	869949.196770009	0.773625101192955	3.12500000000728	36.59375
4026.78204654384	395494.800008285	0.879477149589549	1.53125000000728	27.0625000000073	34.8125	36.53125
3968.71778501353	979663.215958519	0.519722986159498	12.21875	29.0000000000073	31.96875	39.6875
3995.22430307957	948814.161305345	0.573019380859397	24.25	33.625
3987.82186486106	804134.030979025	0.686768545446874	32.25
4003.30221001785	855756.340055353	0.759023724330582
3974.0836297442	2094454.35444801	0.568384554067422	29.53125	38.8125
4008.95367499992	704133.007969216	0.794831097287042	38.21875
4144.66548156363	408533.025175382	0.889217184824891
4764.96789452648	15031.4909521948	0.997963925985353	0.6875	9.28125
4131.95832888472	1082540.87805395	0.607138992959045	4.71875	24.09375	35.3125000000073
4163.02559175463	1187896.56861701	0.70746468895797	1.78125	25.5625	38.875
4170.1375005239	1102681.22799779	0.794338081572709	4.09375	26.4375
4167.84042986176	975024.863504904	0.655986186412155	24.375	30.7812500000073
4122.79064444995	709125.904181399	0.968895919330754	2.4375	31.90625	34.28125
4117.77799618496	682278.311608111	0.683528021789886	23.5	31.03125	32.1875000000073
