# Supplementary material for: Millisecond-Scale Motor Encoding in a Cortical Vocal Area
Source: PLoS Biol. 2014 Dec 9;12(12):e1002018. doi: 10.1371/journal.pbio.1002018 (PMC4260785; doi:10.1371/journal.pbio.1002018)
Supplement: Data S2 — Spike timings and acoustic measurements for all cases. All spike timing and acoustic data analyzed in this manuscript are provided in .csv files, which each contain data from one single-unit or multiunit case. Rows represent the multiple renditions of a song syllable. The first three columns contain the acoustic parameters of pitch, amplitude, and spectral entropy, quantified for each rendition. The following columns present spike timings, which are referenced to the beginning of the premotor window. (ZIP) [file pbio.1002018.s004.zip › MU_80.csv]

pitch	amplitude	spectral_entropy	spikes_1	spikes_2	spikes_3	spikes_4	spikes_5	spikes_6
4165.78888707088	3686746.855021	0.865834745352014	37.7265625
4130.20598210201	5815321.70991238	1.0486515219184	39.3828125
4078.28333681222	3923532.41095333	0.929569439787898	6.515625	9.109375	14.296875	32.484375	39.765625
4111.49146559491	4297703.13678078	0.836017952589487	36.2265625
4267.62724265208	3489492.22670887	1.03430736125813
4118.51911697502	3157181.87406437	0.982344611197302	18.1484375	38.0546875
4127.30662323258	2427760.6611724	0.830255042929148	4.921875	34.1406249999964
4134.45959231072	4777673.16204188	0.972738342896336	35.6328125
4158.64156074476	1583860.99298156	0.952504325027293	9.8359375	15.8359375	17.3046875	35.8359375
3797.3847168675	374100.859599616	0.989497716521011	3.8203125	15.6328125	39.1015625
3980.77975407283	704667.91507162	0.806862534662575	15.4609375	37.4609375
4144.97345072409	2670943.49374535	0.951103490673422	33.6640625
4213.04265050068	1207404.92210671	1.09529547431477	36.4843749999927
4023.84779621641	3222909.90766916	1.09464237019479	11.4531249999927	37.640625
4246.37424801189	328268.458663306	1.04344270926658	4.46875	8.46875	15.1875	19.5	35.8125	39.84375
3631.46792426814	1051922.76708887	0.982702258663217	36.75
4119.37064081013	1901318.80016649	0.877497735378801	12.1171875	22.7421875	35.0234375	39.7734375
3954.85582118068	621384.232450307	0.904907142157006	2.29687500001455	38.546875
3878.75244498497	358727.995833865	0.920346561454664
3892.89704453677	148884.51605387	0.949140171021198	35.5070062277518	39.6007562277518
4210.04681820942	4860110.96279194	0.852393174032677	33.2257562277373	35.9757562277518	39.5382562277518
3986.99909014804	1010687.05271841	1.00342566206991	3.21794372775184	35.1554437277518	39.6866937277518
4146.90770208315	405868.77488434	0.860213719332385	20.0851312277373
4165.56099294517	2221729.63546781	0.985152036774682	12.8976312277373	33.8351312277373	38.0851312277518
4246.10502785024	3561637.44705877	1.0328588678477	21.8663812277518	34.9601312277373	38.5851312277373
3996.90670991145	1634139.40900682	0.688650717405372	20.0390625000146	35.6015625000146
4196.16866754019	2269342.7370792	0.982237889596426	24.0234375	35.0546875	38.2109375
4009.78235275743	761019.626185195	1.02381292047804	5.01562500001455	38.859375
4118.79427174586	3000796.09774351	0.913279821558378	18.6484375	35.2734375
4163.98058371932	5085035.89612155	0.968858551883783	35.8828124999709	39.8203125
4122.61615870886	3323654.56908831	0.759389047812754	37.3203125
3714.5743635266	527496.592677493	0.712663249526082
4121.41257042865	1368992.08302625	0.779735977029501	15.2109375	36.2734375
3999.80596556594	1816062.98601881	1.04490694422732	34.71875	39.5312500000291
4253.69603581759	5103083.78849606	0.847838531276007	7.8515625	34.6328125	38.3515625
4008.47344330313	282700.966346494	1.04914520709129	19.2109375000291	34.9296875
3635.24626005259	684736.613237724	0.920130464823238	9.921875	34.734375
4120.80977153838	2848473.26236056	0.932510937243511	39.1562500000291
4047.92916696717	418970.151675986	0.801133848183362	39.25
4065.12901889373	3574594.12002931	0.986587398441825	36.046875
3855.3041034374	192512.373210605	0.892513851689236	32.5546875	39.1484375
4129.6927860639	2365272.35626614	0.757685029615407	36.2187500000291
4013.54162175229	960003.781565914	0.928259630866228	21.2031249999709
4131.98451657294	1088192.85612276	0.891719883266317	37.4296875
4095.77570263789	1091298.80203681	0.945087647451256	19.9531249999709	37.828125
4169.81328716911	851512.498323759	0.814272041458805	25.1328125	39.6953124999709
4086.37574185283	1579004.55469346	0.772325871063974	13.796875	34.046875	38.4218750000291
3941.46307187502	457112.969721319	0.921721604441116	32.0234375
4116.79567360254	1152620.40312716	0.839714858877984	35.5078125000291
4127.25548911856	1612194.08713536	0.866983185070871	19.46875	36.15625
3984.91228730025	605381.929646268	0.873277931489681	10.125	25.6874999999418	37.34375
4029.22585186057	288496.706920084	0.844011658325142	33.6322842526715
4078.81098286032	1121874.82743087	0.848745411850035	39.0619717526715
4119.44921935813	3558032.78930652	0.88097059446484	38.2416592526133
4135.23451844623	669808.29295118	0.853654887823601	38.6869717526715
3963.06987543451	762717.161334734	0.933225918243567	35.8041592526133
4054.75036236128	2703072.89339334	0.979139438672594	26.125	33.8437500000582	36.1250000000582
4134.89273053061	3003857.37534492	1.01400543088973	37.9921875000582
4175.52147429927	1332031.0738769	0.922346988431249	39.9531250000582
4261.22226615243	1551537.15974611	1.02766997158895	34.7656250000582
4045.02958230275	520976.857266812	0.907950102747068
4110.65758096484	3900824.31221161	0.512357695742924	31.609375	37.421875
4116.99906032127	233846.878573042	0.814393905278471
4215.48788496119	1621574.72817069	0.939619917534617	25.5625	34.5625
4140.75589934862	1779447.35955035	0.921052704283611	2.9609375	34.2421875
4066.39062533643	1534919.61423897	0.889196360758661	36.9375
4000.44837831477	1003997.87213132	0.898094349453169
4040.6438124368	460323.383699936	0.926445033825373	38.1328125
3889.72437891723	551415.090648511	0.944053955137211	31.9183162811678	37.5745662811678
4241.83487995416	2349170.339753	0.760700378064762	18.9964412811678	26.1839412811096	35.3089412811678
3910.42146859028	527263.760714417	1.00165929138137	34.2620662811678
3703.3861672686	725327.172315405	0.991877570126945
4044.9994616374	777125.397711796	0.788537187124792
