# Supplementary material for: Millisecond-Scale Motor Encoding in a Cortical Vocal Area
Source: PLoS Biol. 2014 Dec 9;12(12):e1002018. doi: 10.1371/journal.pbio.1002018 (PMC4260785; doi:10.1371/journal.pbio.1002018)
Supplement: Data S2 — Spike timings and acoustic measurements for all cases. All spike timing and acoustic data analyzed in this manuscript are provided in .csv files, which each contain data from one single-unit or multiunit case. Rows represent the multiple renditions of a song syllable. The first three columns contain the acoustic parameters of pitch, amplitude, and spectral entropy, quantified for each rendition. The following columns present spike timings, which are referenced to the beginning of the premotor window. (ZIP) [file pbio.1002018.s004.zip › MU_81.csv]

pitch	amplitude	spectral_entropy	spikes_1	spikes_2	spikes_3	spikes_4	spikes_5
3676.98445570448	88096.180922654	1.1226323084937	24.96875
3761.77484573878	96323.1044202274	0.802128507272741	1.5	16.59375	23.3750000000018	27.5625
3731.15092011218	342970.742373059	0.614404737897351	7.3125	22.5
3760.85567490114	151088.241890248	1.12907057966874	6.515625	17.921875	23.640625	26.484375
3503.01759702494	100198.146380659	0.87087371104244	12.7040068342176	24.2977568342176
3676.74853297275	258681.023574035	1.12367806959329	1.64150683421394	21.8602568342176	28.6102568342139	36.3290068342139
3610.36892722374	313067.682107598	0.880274338794191	32.4227568342212
3695.09107293004	256292.045944278	0.914119396544557	1.12588183421394	27.3446318342103
3566.49829335157	108296.231958508	1.05123105461757	21.6258818342176
3519.67828098187	121274.528085652	0.694882718654753	0.59463183421758	24.5946318342212
3619.16614791429	128788.702139162	1.06767352377024	2.65713183421394	22.2196318342139	32.5008818342103
3558.27092496809	407261.009906917	0.654961671131473	0.42275683421758	17.2977568342176	19.3915068342176	27.9540068342176	29.5165068342176
3652.26800935045	467375.230088647	1.01788014119355	21.9852568342176	27.3602568342103
3687.25622936578	185793.705195059	1.24339876919503	18.125
3642.18335792561	344142.198801882	0.900133028208173	1.03125	23.78125
3739.753783411	136270.695205651	1.29026216628764	5.70312499999272	20.390625	28.609375
3578.11576396207	179919.751186579	0.739722598605118	24.859375
3677.27921586632	813708.21329155	0.654115872981635	2.671875	16.828125	22.734375	26.984375
3545.56581633938	931921.596191064	0.851208617770918	4.328125	24.046875
3637.86527950979	370839.30592976	0.759225562689217	0.984374999985448	5.484375	25.640625	31.515625
3685.61028953222	158514.593644468	0.896166293024162	7.07812499998545	11.859375	22.8906249999854	37.734375
3555.51777947137	144816.541265844	0.909098467366587	8.5625	23.3125
3623.67983601611	121376.651504552	0.868719688349656	24.9375
3624.38145547309	144965.853681442	0.932910351122358	2.78125	17.03125	26.09375	29.0624999999854	33.2499999999854
3721.91350062728	128079.456365708	1.20976227315338	5.23437499998545	22.828125	28.140625
3623.67050166422	204751.393548419	0.971167378265743	24.171875
3562.59969875917	84978.5626631825	1.07517079015878
3472.33556183234	147236.356272935	1.03096953932437	0.997767857144936	23.7165178571449
3672.19279431622	97517.0166976861	1.24249346389451	6.04464285715949	26.8571428571449
3627.87863318708	148117.779992167	1.13958662446021	2.48214285714494
3587.67121796085	130920.625492589	0.796883067661494	4.26339285715949	20.0758928571449	27.4196428571595
3740.66399319806	209389.153794315	0.846441669208637	2.484375	23.9531249999854	29.734375
3698.04361014608	195955.66395821	0.900215501542995	26.4375
3068.29068768983	44776.1161912711	1.23447010174878	6.21875	20.28125	25.6562499999709
3680.51501282686	123624.820525087	0.861745504035831	1.90625	22.9999999999709
3619.00258299101	168921.436230708	0.863189274477112	9.4218749999709	23.0781249999709	29.765625
3634.74738299047	111069.206325662	1.15791810184747	21.3125	31.0625	37.21875
3626.07161212067	118381.062419115	1.19587446504973	17.953125
3612.4496972743	194320.683989358	1.14650496290218	19	25.5937499999709
3734.79135149827	41696.2608869338	0.799577672186727	23.3125
3633.54298984249	519879.342046011	1.21668477958824	7.3125	26.5625
3679.33213359284	106127.451614679	0.89088312535187	1.8124999999709	21.65625	26.9062499999709
3670.27840464074	172021.548935646	0.882460629646059	6.78125	7.8124999999709	26.375
3618.64989301114	137198.792377782	1.14240893053948	19.03125	30.03125
3556.73881792157	75645.8259542932	1.13869206121239	3.875	24.15625
3616.65071576278	140459.550489707	1.03647926937654	3.734375	15.578125	21.140625
3573.13687248622	74912.0249701228	1.26938535545353	10.1875	26.9062499999709
3568.36130545368	109638.19118749	0.61807945198919
3500.36947521427	206084.232430644	0.821468384876641	5.328125	17.609375	24.640625	34.078125
3573.98181152363	212873.893621963	0.982435779588275	2.609375	24.015625
3631.17110984534	65438.7293916954	0.772484086330834	2.859375	7.578125	22.0781249999709	27.171875	33.2343749999709
3635.8749911764	132772.55177895	0.780564718398172	20.9374999999709	30.34375
3635.48185796601	121384.975770388	1.06683836664933	21.625
3850.06345352394	50410.0352506989	0.982971940423693	2.84375	23.9374999999709
3608.30790461978	288622.390964468	0.861152704153888	0.1875	9.40625
3626.91588636251	93802.2751297527	0.961510293350575	6.4062499999709	22.3124999999709	38.34375	39.5625
3760.99970796629	175230.103910071	1.13540617116887	5.921875	30.359375
3593.04295218508	143820.858472076	1.13034233912994	8.03125	29.34375
3677.13548743228	144982.917088743	1.24638261802548	28.625
3735.62044164809	198458.546340872	0.916299762470053	3.671875	13.234375	23.140625	28.796875
3667.45968934327	336624.022361243	1.13816702384546	2.3593749999709	5.515625	21.765625
3559.69038911473	154731.382769098	0.828818906551866	9.4999999999709	22.3125
3514.88702072098	510050.902377458	0.8173962816362	14.5468749999709	22.0781249999709	26.5468749999709
3631.06551489717	539788.100395148	0.786793478697018	20.7343749999709	30.046875	30.1093749999709
3714.27113156558	85125.0512581985	1.32956899092259	3.2499999999709	23.90625
3557.21892883035	383500.565633555	0.746375273088739	3.5	29.3749999999709
3553.02124987202	70327.8876802591	1.08851686235759	1.6874999999709	20.34375	31.375
3694.63927737891	153857.502696586	0.719518765592534	4.6250000000291	25.28125
3713.96766068266	184101.315463392	0.781538460485757	3.828125	33.078125
3664.77672636118	290642.993716717	0.969097715003485	2.25
3576.45291503387	139419.741195808	1.19831063790623	2.515625	25.0156249999709
3634.07683130062	182520.8487754	0.822573904693287	3.9687500000291	24.9062500000291
3666.34363281425	351448.182456517	0.774302588270793	2.5468750000291	19.8281250000291	25.578125
3644.51271817013	81884.2634987312	1.14735210957788	1.828125	17.765625	25.390625
3732.67114655175	100137.210140226	0.725512710072625	0.562499999941792	21.2812499999418	26.6875	37.9999999999418
3675.55099936131	187266.973985991	1.26746217644387	2.484375	24.046875	30.2968749999418	30.359375
3581.40558431071	60529.5886255414	1.24027232392931	21.9531249999418
3644.61268264122	150437.221654006	1.10007844964643	4.4375	24.5937499999418
3177.1647402802	45860.8284543193	1.07126403921709	8.15625	24.9999999999418
3574.36041155715	165050.573362349	0.871151819411595	18.890625	24.9218749999418
3621.8092760259	124645.552163033	1.03634007560604	0.21875	23.09375	28.40625
3686.72674281485	83370.8277266283	1.18190574717334	1.515625	25.984375
