# Supplementary material for: Millisecond-Scale Motor Encoding in a Cortical Vocal Area
Source: PLoS Biol. 2014 Dec 9;12(12):e1002018. doi: 10.1371/journal.pbio.1002018 (PMC4260785; doi:10.1371/journal.pbio.1002018)
Supplement: Data S2 — Spike timings and acoustic measurements for all cases. All spike timing and acoustic data analyzed in this manuscript are provided in .csv files, which each contain data from one single-unit or multiunit case. Rows represent the multiple renditions of a song syllable. The first three columns contain the acoustic parameters of pitch, amplitude, and spectral entropy, quantified for each rendition. The following columns present spike timings, which are referenced to the beginning of the premotor window. (ZIP) [file pbio.1002018.s004.zip › MU_82.csv]

pitch	amplitude	spectral_entropy	spikes_1	spikes_2	spikes_3	spikes_4	spikes_5	spikes_6
3678.13139900048	41231.9970712464	0.831790895700796	26.859375
3565.17793192032	21768.5470524876	1.00204146651376	15.625	21.46875	25.875
3583.17004293148	31867.5107351169	0.837698416422271	14.125	18.84375	25
3794.41233147759	25822.4703547072	1.14796323414643	4.984375	13.203125	19.984375
2938.12344037082	17527.3483948963	1.15798926676564	16.0625	25.15625
3675.73137488136	56448.259127354	1.01246601340949
3704.56244754477	86978.7373523827	0.877186023891338	12.203125	17.890625	21.703125
3558.43155337198	54377.3212328587	1.05244067944651	15.4843749999927	20.546875	23.0468749999927
3814.36580982062	31503.3486631907	0.940109809831763	16.75	25.46875
3619.8890848176	21794.1936201376	0.985785311707267	14.3437500000146	20.71875
3855.22067316636	10703.8514803139	0.94672668590294	14.671875	21.390625
3688.0516739188	23386.0199259065	1.07299664046667	5.046875	10.7343750000146	14.390625	16.859375	20.0156250000146	23.484375
3489.73076247072	12550.7351332796	1.20832096943143	17.4218750000146	22.984375
3616.85440678412	47633.9517791911	0.922499833948711	9.60937500001455	17.328125	21.453125	22.578125
3557.13139523993	29958.8578811418	1.03801284845358	19.2187500000146
3565.50194133268	40906.4964877642	1.14325801209981	12.0937500000146	20.25
3759.02318592698	43386.320073272	1.0170649120685	18.671875
3677.15410422393	50296.5510881246	0.806116313731656	3.09375000001455	15.5	20.59375	25.75
3679.39409551911	12336.3430005416	1.13753314088475	15.8125	18.59375	24.0625000000146
3692.03820480077	103002.138263953	1.00368572809098	14.5156250000146
3641.32537080409	35842.291727816	1.09266416791364	14.109375	19.265625	27.421875
3789.71081463843	43082.8782337852	0.96077114396599	11.3906250000146	18.671875	23.515625	36.390625
3691.32083960195	28420.2256931277	0.991434832531274	13.765625	22.1718750000146
3255.22801166786	39411.8021663804	1.05837747918429	16.453125	23.234375
3807.2330855534	28899.6134057766	1.13168135077465	7.45312500001455	12.3281250000146	21.3281250000146	25.1718750000146
3726.89933279104	58234.9446498679	0.976580253055756	15.03125	21.65625	37.28125
3580.55449058447	53648.3894929413	0.985648036787103	16.375	20.75	29.625	34.4687500000146
3563.68557981442	45724.783946517	1.20277512810134	20.6093749999854
3433.37009155321	30053.2406355642	1.06966970634674	10.78125	12.9999999999854	17.1875	19.84375	22.6249999999854	24.8437499999854
3564.1705509512	26409.8475472335	1.06995553999845	11.9375000000291	16.65625	20.78125
3563.57996128043	41750.4348656634	0.714091183875357	11.984375	17.640625	29.921875	39.421875
3557.35879386667	79304.9407128383	0.92806717558029	18.78125	26.3125
3450.91802592511	30100.4373359514	1.28926773432227	22.1875
3616.14214410851	31322.2709598957	0.878580143644265	16.3125	23.03125
3803.24419036697	24126.110559055	1.10774247243418	23.1093750000291
3553.40685464931	41030.7300739124	1.08516663123003	22.203125	28.546875
3694.37737248277	159736.411804241	0.610739333399295	0.71875	14.09375	21.2812499999709	35.2499999999709
3678.20659493087	75985.7710431503	1.11897812731145	8.9687499999709	17.2812499999709
3703.31613587922	112040.828668347	0.84797940762863	1.328125	15.296875	20.578125	25.765625
3759.42277911074	71149.7855616808	1.20032211868124	7.609375	14.9531249999709
3755.33748534573	594042.715994942	0.825803431160975	19.5937499999709	24.5312499999709
3697.11827024577	75984.1363204169	0.612468549867601	13.6249999999709	20.09375	25.65625
3731.5902247714	66965.73068585	0.911653529357347	7.78125	12.3124999999709	15.0937499999709	22.59375
3612.45510069909	168669.003225231	0.782425582586138	11.28125	17.4999999999709
3559.99053733063	123871.42196019	1.01462485756315	12.671875	18.2031249999709
3698.75320235517	181738.825444371	0.773351262293769	14.34375	20.3124999999709
3704.36449722402	80900.0452256275	1.20694987684883	0.96875	7.65625	14.9999999999709	21.5
3546.06398409847	94877.3939164529	1.27542973918507	6.28953017664026	10.6332801766694	15.8832801766403	38.5707801766403
3786.1020747656	235275.217181879	1.18458095925643
3634.39925825778	162422.017228281	0.894438549012411	6.58640517666936	38.5239051766694
3535.42256172736	132881.875018841	1.0656582926757	19.7270301766403	20.9770301766403
3613.416479641	162583.361799046	1.00883287868572	11.8364051766403	18.3051551766403	22.4301551766403
3694.16259883689	143986.961611351	0.915899605987881	17.4614051766694
3631.37842310854	446731.005944587	0.798765477323256	6.66655421978794	13.166554219817	19.010304219817	23.479054219817
3539.8101603256	118831.301981445	0.935660656342309	10.8853042197879	17.5728042197879
3563.79956021247	290147.172145827	0.911423050155864	15.213429219817	25.369679219817	35.182179219817
3560.82484499733	176155.177705269	0.942796068230961
3558.78409426248	293044.314353025	0.741959683169961	17.244679219817	21.3696792197879	22.7446792197879
3745.25452890047	222923.060672032	0.846473925639315	12.1353042198461
3498.03873954443	140941.630065662	0.944120552367654	11.510304219817	24.354054219817
3623.17361373369	81974.6865734493	1.16775684588666	1.03125	7.75	14.5625	21.375
3572.19532277349	160156.145263036	1.19771543679569	9.1875	11.3437500000291	18.7187500000291
3761.02711752191	62912.5818623633	0.91906140633951	12.671875	19.984375	25.9218750000291
3566.89653271595	105773.519816716	0.901759471665314	18.6718750000291	23.3906250000291
3447.81558532374	142050.213842925	1.12316265897375	12.1875000000291	17.2500000000291
3616.16328875653	91236.011529934	0.919875008917203	15.7812500000291	27.5000000000291
