# Supplementary material for: Millisecond-Scale Motor Encoding in a Cortical Vocal Area
Source: PLoS Biol. 2014 Dec 9;12(12):e1002018. doi: 10.1371/journal.pbio.1002018 (PMC4260785; doi:10.1371/journal.pbio.1002018)
Supplement: Data S2 — Spike timings and acoustic measurements for all cases. All spike timing and acoustic data analyzed in this manuscript are provided in .csv files, which each contain data from one single-unit or multiunit case. Rows represent the multiple renditions of a song syllable. The first three columns contain the acoustic parameters of pitch, amplitude, and spectral entropy, quantified for each rendition. The following columns present spike timings, which are referenced to the beginning of the premotor window. (ZIP) [file pbio.1002018.s004.zip › MU_83.csv]

pitch	amplitude	spectral_entropy	spikes_1	spikes_2	spikes_3	spikes_4	spikes_5	spikes_6	spikes_7	spikes_8	spikes_9
3623.63698169057	53185.9912680833	1.080528893213	8.8125	25.78125	28.90625
3742.19595766888	40523.6837811944	1.03195826165708	12.125	25.625
3585.21083060448	74652.0478726448	0.984892521961916	11.484375	23.109375	36.515625
3564.85076668273	163330.527794996	1.02064021658736	8.421875	18.171875	20.609375	33.203125
3686.03063414562	64435.0479623566	0.819630198425895
3508.14268214938	68029.1210249266	0.848958739606356	13.9375	36.6875
3510.65115073069	120722.807435566	0.943777094633775
3640.31336792131	157307.880051815	1.00982434119361	31.984375
3686.97145475901	111570.503198607	0.841978301753306	14.2187500000018
3655.99197914161	125274.838639675	0.903459422476379	7.390625	11.390625	16.578125	22.578125	25.234375	30.296875
3691.9368764787	34694.9197376399	1.04103359052284	9.640625	13.921875	19.640625	21.609375
3631.35205801483	58727.6439007447	1.17945162995769	32.4375
3735.8617615661	91509.8061091528	1.04006646201308	4.9375	7.90625	11.21875	17.3125	21.6875	29.375
3697.94734589744	89831.2675388852	0.778868395528691	10.609375	17.265625	19.703125	32.609375	37.984375
3612.47922178622	127872.893365611	0.778988375072091	8.03125	11.5	14.78125	19.71875	25.1875	28.25
3677.66841718331	72920.051429929	0.764316833819087	14.75
3680.6636950196	111568.378318382	1.02366831684749	7.734375	11.703125	16.953125	19.609375	32.265625
3507.65414330532	42948.3463813057	1.087285509687	10.328125	17.015625	27.015625
3704.69075969548	76081.3071726414	0.903622182743472	7.90625	11.8125	17.3125	19.40625	25.5	29.0625
3504.04188282039	74320.9130979627	0.880029029646777	11.65625	17.96875	22.15625	31.625	38.7187500000073
3697.66982033674	34455.0457645107	1.0815185875076	11.203125	13.984375	17.109375	20.546875	22.859375
3634.63893024264	102040.843582573	0.806305541088559	7.984375	12.453125	26.9218750000073	33.078125
3575.30458600557	135202.599155301	0.69519366088762	14.703125	17.515625	22.9218749999927	26.4843749999927	32.296875
3557.94324456456	52746.9595284222	1.30632766763074	6.24999999999272	11.3125000000073	19.1250000000073	24
3569.44997466688	163849.632108699	1.09365803823262	10.140625	12.5156249999854	14.359375	17.296875	19.265625	27.265625
3744.65410539321	86149.8450940518	1.00517954460714	8.921875	13.015625	15.734375	18.6718750000146	27.609375
3749.90540495135	80147.8342868548	0.925409115347112	3.015625	12.953125	14.9531249999854	17.796875
3751.53627727478	96008.611204902	1.07773840726538	8.61127608791867	16.3612760879187	18.6425260879187	32.4550260879187
3636.74646497792	96564.8816859624	0.905672616531142	32.8456510879332
3624.96792234333	78519.1660102609	0.769057448249188	0.0956510879186681	10.6581510879332	14.5956510879187	16.7831510879187	18.9081510879332	23.1894010879187	27.0019010879332
3626.84011121096	120057.753806427	1.09923253648861	9.40815108793322	12.9394010879187	16.2831510879187	22.2831510879187	26.9081510879332	29.6269010879332	35.1269010879187
3726.18613039609	73552.5863320902	0.955941605193946	8.03315108791867	13.2206510879187	15.5956510879332	19.9394010879332	31.7831510879332	35.6581510879187
3601.33709258493	70306.7535878572	1.04277028379548	18.2675260879332	20.1737760879187	28.2362760879187	36.3612760879187
3752.29503233793	55855.3263654517	0.903288292620351	4.87690108791867	9.56440108793322	11.7206510879187	13.5331510879187	15.9394010879332	21.7831510879332	22.6581510879187	33.6581510879332	35.8769010879332
3747.49806547677	62147.1721945156	0.867900900068599	11.1425260879187	14.5800260879187	21.2987760879187	35.8925260879332
3819.39156469409	52247.7714749242	0.982304072042706	9.28125	13.125	15.1874999999854	24.3124999999854	27.0312499999854	34.59375	37.8125
3619.79539817653	120914.490157999	1.06564666937058	15.1718749999854	17.4843749999854	19.953125	24.1093749999854	28.3593749999854	33.078125
3619.04339700712	59292.5684441596	0.911898938607047	1.20312499998545	10.859375	19.8281249999854	21.734375	26.6093749999854
3552.65514840112	83186.3697889771	0.912463107744847	12.6875	19.7812499999854	24.90625	26.7499999999854	31.625	38.9375
3635.08248072926	142465.156372251	1.05513701915387	12.453125	16.109375	20.3281249999854	28.109375	35.7968749999854
3620.96618416588	83844.9176559936	1.0059858231513	2.6875	12.0624999999854	15.7499999999854	18.0624999999854	28.125	35.0937499999854
3632.29327939653	187649.742320806	0.688915023496518	8.5	11.8124999999854	14.7499999999854	17.3125	19.125	35.375
3511.97288721297	91543.0285455534	0.726039658440066	11.203125	15.5468749999854	24.8906249999854	30.859375	39.296875
3637.12599577593	213021.839925139	0.917514647759437	20.078125	33.890625
3933.44579907247	76857.9423016999	1.0684479120332	11.515625	32.859375
3649.0626797398	106964.833783053	1.17043577280816	11.5312500000146	31.3749999999854
3753.58685320965	67933.6274496856	0.870924507544927	26.0937500000146	30.8437500000146
3641.36670773826	95796.5677548957	0.939581975281619	12.1406250000291	17.390625	22.1718750000291	35.203125
3686.77122741425	176875.95324562	0.922417407687556	21.6718750000291	27.9531250000291	32.9531250000291
3761.99058009588	74669.384247811	0.918022475369158	10.1875	17.34375	25.1875	28.875	32.75
3696.71888236184	107371.069839151	0.979258990826008	10.984375	13.453125	20.546875	26.953125	38.453125
3625.69615779863	163397.756347171	0.823500746206428	8.09375	10.65625	14.59375	16.90625	19.84375	36.625
3497.15056287191	77734.5744225245	1.01281115136141	12.71875	15.21875
3747.10490373049	40121.788998975	1.07809352562956	5.609375	12.453125	15.578125	26.828125
3502.55562457322	80531.5343994857	0.746401629347412	3.546875	13.890625	17.140625	23.734375	30.078125
3812.81351564698	51804.777095491	0.983425554082649	9.8281250000291	13.671875	18.140625	20.515625	23.203125	38.953125
3624.25086989139	55316.7316595998	1.12672913301613	8.34375	11.84375	16.53125	22.5	26.6875	30.0625	34.3750000000291
3748.63131506619	61976.9128103319	1.04465740897571	7.140625	11.890625	16.421875	21.109375	24.421875	27.609375
3369.96374319335	67946.3837040981	1.29224216725892	13.234375	16.765625	20.765625	26.484375
