# Supplementary material for: Millisecond-Scale Motor Encoding in a Cortical Vocal Area
Source: PLoS Biol. 2014 Dec 9;12(12):e1002018. doi: 10.1371/journal.pbio.1002018 (PMC4260785; doi:10.1371/journal.pbio.1002018)
Supplement: Data S2 — Spike timings and acoustic measurements for all cases. All spike timing and acoustic data analyzed in this manuscript are provided in .csv files, which each contain data from one single-unit or multiunit case. Rows represent the multiple renditions of a song syllable. The first three columns contain the acoustic parameters of pitch, amplitude, and spectral entropy, quantified for each rendition. The following columns present spike timings, which are referenced to the beginning of the premotor window. (ZIP) [file pbio.1002018.s004.zip › MU_84.csv]

pitch	amplitude	spectral_entropy	spikes_1	spikes_2	spikes_3	spikes_4	spikes_5	spikes_6	spikes_7	spikes_8	spikes_9
3634.31316978358	72717.374837384	1.13927597717217	5.140625	9.828125	30.609375	36.734375
3635.72607136676	49865.8143253286	0.89286396933465	2.296875	8.703125	13.953125	28.953125	37.765625
3629.84945384722	54526.3294298009	1.0347029612722	0.109375	8.546875	12.765625	21.953125
3616.04223376083	55086.7671372583	1.09656573901356	5.65625	12.96875	24.46875	36.6875
3774.66284630803	40366.9913753683	0.875899171972023	2.5625	10.1875	14.21875	22.53125	33.40625
3624.04411045553	36244.9049453609	0.88502578418405	3.109375	9.296875	22.015625	30.4843750000036	35.7968749999964
3562.19037193848	113424.153835699	1.06369095099959	6.71875000000364	13.5625	14.625	26.7499999999964	34.4375
3481.57030756403	53763.555303609	1.07109427053246	0.265625	7.359375	12.765625	23.171875	30.078125	36.109375
4110.17399479224	38683.0135146345	1.13223079259105	2.15625	10.53125	34.1875
3501.99348325904	47937.9987746765	1.02317975645891	1.57812500000728	4.765625	7.85937500000728	11.5156250000073	13.484375	16.796875	27.015625	38.484375
3624.005550088	101973.762364023	0.993502689051016	3.9375	8.25	14.0937500000073	18.53125	28.3437500000073
3620.91102810814	61536.4840893271	1.0353458600691	5.84375000000728	10.0937500000073	14.625	32.375
3501.08773548701	71774.9853453645	0.973978822966757	12.9375	14.5625000000073	23.3125	35.0937500000073	35.4375
3629.1782366239	48519.3187035126	0.844417741312971	7.46875	18.6875	30.65625
3626.28826773165	55911.6792607493	1.22384655295834	6.81249999999272	7.71875	12.0625	23.2499999999927	28.5625	30.1874999999927
3692.97129843225	53790.9119197029	0.884529690071383	2.17187499999272	6.765625	9.828125	13.8906249999927
3629.65471203488	36993.1227759733	1.10089801667976	5.65624999999272	23.3125
3628.88795097206	38982.1222956689	0.857511911746993	3.64062499998545	4.76562499998545	12.671875	26.2343749999854	30.9218749999854	36.4843749999854
3621.5870247065	36126.0623830899	1.21312981510494	2.34375	7.87499999998545	18.0624999999854	26.1562499999854
3559.00240416844	101700.702518104	1.00373552634013	6.51562499998545	12.890625	20.921875	28.6406249999854
3570.00916843695	45590.3910959569	1.10623749615519	5.203125	10.015625	18.703125	25.3281249999854
3626.15269634142	74768.7425758488	1.0730482522343	0.734375	10.015625	17.8593749999854
3308.05272244004	56674.9024568266	0.872314552618108	5.796875	7.23437499998545	8.453125	10.5156249999854	11.0468749999854	18.2968749999854	29.2031249999854	32.8906249999854	38.3281249999854
3572.12907619038	36578.9001526817	1.12296632869779	3.4375	8.40624999998545	13.90625	20.59375	36.78125
3667.59104690155	35700.2498714792	1.26646037588905	8.953125	14.9218749999854	27.671875	33.3281249999854
3534.97455370627	59771.2267537407	1.3060994962188	0.375	7.28125	11.46875	23.40625	30.8124999999854
3321.7476764681	71063.7669845117	1.1905324852064	9.15624999998545	22.4062499999854	32.5625
3610.0123676269	26729.009080506	1.02983426854157	9.46875	10.7499999999854	20.1562499999854	27.09375	38.125
3622.43695513763	90309.725759331	1.08932319198941	13.25	29.625
4186.79325657583	27086.5084410643	1.25542687814102	7.79687499998545	17.171875	25.4531249999854	28.515625	38.046875
3631.71009701449	38084.8781013369	1.11748820553134	3.046875	8.296875	13.078125	19.265625	32.734375
3607.29451460307	64994.5364269681	0.950491475717059	10.03125	25.90625	31.3125	32.6562500000146	37.375
3616.55839138738	38577.4742392231	1.10933954592621	22.5781250000146	33.8593750000146	35.6718750000146
3616.02480619428	84377.6591300476	0.854527430446509	6.515625	10.7968750000146	17.015625	27.703125	35.921875
3542.75302060985	33419.4385932213	1.10781923109085	1.62500000001455	7.5	11.28125	17.875	27.875	33.3750000000146
3567.01278320353	35747.3208943412	0.960283626979744	10.5	16.5625000000146	21.34375	29.5625	37.5625
3625.97333030313	57615.5289316359	1.10753584220033	5.25	19.0312500000146	20.65625	24.09375	34.5
3260.30262389735	54763.8361611165	0.974484150145563	7.78125	10.0625	11.3750000000146	29.90625
3567.73422064208	56225.6720246037	1.14768410620688	9.609375	20.140625	34.328125
3621.08843558571	62597.6735965178	1.1534863747369	2.00000000001455	7.90625000001455	11.875	14.6875000000146	19.7187500000146	23.15625	34.375
3738.57959080664	72348.8667983964	1.2410314574868	4.34375	11.5625000000146	21.8125
3624.54915747836	79680.9327456384	1.28995828500469	7.7968750000291	17.1406250000291	22.3281250000291	24.078125
3628.1708601912	90830.5157791134	0.942185959126049	2.90625	7.5	13	19.90625	34.9375000000291
3641.28211486686	55865.3964973116	1.0131689430325	1.6562500000291	7.875	14.9062500000291	17.9687500000291	26.375	36.6250000000291
3679.90418475883	30469.0146124878	1.14698499128376	3.703125	5.4218750000291	17.8281250000291	29.5781250000291
3577.17110665741	49992.1631239367	1.12830010157026	0.312500000029104	7.59375	10.8750000000291	20.875	32.9062500000291
3564.78157037323	50389.5531019831	0.99274322235523	5.90625	12.0000000000291	21.0937500000291	39.3125
3320.07397852099	44361.1894824196	1.24865757498819	3.359375	6.578125	9.8593750000291	18.546875	31.265625
3573.68864171071	100324.846217891	1.07809816128168	3.9687500000291	9.8437500000291	18.6250000000291	19.40625	31.375
3575.58153104804	32354.7298505551	1.03527267850141	4.0781250000291	9.046875	19.890625	28.9531250000291	35.3281250000291
3615.58658883605	74304.2237906116	0.926300465628775	0.921875	6.390625	10.7656250000291	22.796875	31.5468750000291	39.015625
3646.04349950859	71548.3947265382	1.28653775825036	2.1875	11.9375	19.7187500000291	29.53125	33.625
3517.30110083269	61783.0655960598	0.988062967726315	2.5	11.75	24.0937500000291	30.6562500000291
3611.61973340162	53142.649217762	1.13049547770634	0.765625000029104	7.390625	15.234375	27.734375	36.2343750000291
3627.44262373319	53901.1533638399	0.979809623562855	2.59375	7.09375	18.6875	26.1250000000291	31.125	34.3750000000291	37.53125
3660.80924935754	41329.6545565996	0.950973895335865	1.8906250000291	20.484375	21.765625	32.109375
3565.08056100248	95576.9804127483	1.08018099928138	5.0625000000291	11.0312500000291	16.6875	28.1875000000291	35.5937500000291
