# Supplementary material for: Millisecond-Scale Motor Encoding in a Cortical Vocal Area
Source: PLoS Biol. 2014 Dec 9;12(12):e1002018. doi: 10.1371/journal.pbio.1002018 (PMC4260785; doi:10.1371/journal.pbio.1002018)
Supplement: Data S2 — Spike timings and acoustic measurements for all cases. All spike timing and acoustic data analyzed in this manuscript are provided in .csv files, which each contain data from one single-unit or multiunit case. Rows represent the multiple renditions of a song syllable. The first three columns contain the acoustic parameters of pitch, amplitude, and spectral entropy, quantified for each rendition. The following columns present spike timings, which are referenced to the beginning of the premotor window. (ZIP) [file pbio.1002018.s004.zip › MU_85.csv]

pitch	amplitude	spectral_entropy	spikes_ 1	spikes_ 2	spikes_ 3	spikes_ 4	spikes_ 5	spikes_ 6	spikes_ 7	spikes_ 8	spikes_ 9	spikes_10	spikes_11
3634.31316978358	72717.374837384	1.13927597717217	0.328125	6.015625	8.328125	11.203125	12.078125	18.171875	22.578125	28.453125	29.765625	33.421875	35.953125
3635.72607136676	49865.8143253286	0.89286396933465	11.984375	12.546875	18.296875	22.171875	33.953125
3629.84945384722	54526.3294298009	1.0347029612722	18.328125	20.328125	22.421875	28.203125
3616.04223376083	55086.7671372583	1.09656573901356	20.53125
3774.66284630803	40366.9913753683	0.875899171972023	19.25	23.875
3624.04411045553	36244.9049453609	0.88502578418405	1.140625	14.484375	15.296875	22.3906250000036
3562.19037193848	113424.153835699	1.06369095099959	14.5625
3481.57030756403	53763.555303609	1.07109427053246	10.265625	36.515625
4110.17399479224	38683.0135146345	1.13223079259105	13.1250000000073	22.6562500000073
3501.99348325904	47937.9987746765	1.02317975645891	29.5781250000073	35.953125
3624.005550088	101973.762364023	0.993502689051016	3.5625	21.21875
3620.91102810814	61536.4840893271	1.0353458600691	6.5625	9.65625000000728	12.7500000000073
3501.08773548701	71774.9853453645	0.973978822966757	5.25	11.40625	22	30.75
3629.1782366239	48519.3187035126	0.844417741312971	26.3437500000073
3626.28826773165	55911.6792607493	1.22384655295834	14.40625
3692.97129843225	53790.9119197029	0.884529690071383
3629.65471203488	36993.1227759733	1.10089801667976	11.34375
3628.88795097206	38982.1222956689	0.857511911746993	10.359375
3621.5870247065	36126.0623830899	1.21312981510494	3.81249999998545	4.4375	11.40625	28.34375
3559.00240416844	101700.702518104	1.00373552634013	4.046875
3570.00916843695	45590.3910959569	1.10623749615519	9.578125	10.421875	13.765625	25.203125	26.890625
3626.15269634142	74768.7425758488	1.0730482522343	6.14062499998545	12.359375	14.9218749999854
3308.05272244004	56674.9024568266	0.872314552618108	8.796875	20.8281249999854
3572.12907619038	36578.9001526817	1.12296632869779	23.2812499999854
3667.59104690155	35700.2498714792	1.26646037588905	12.2656249999854	18.6718749999854	22.484375
3534.97455370627	59771.2267537407	1.3060994962188	7.4375	8.46875	16.90625	24.6874999999854
3321.7476764681	71063.7669845117	1.1905324852064	6.28125	9	19.4687499999854	22.6874999999854
3610.0123676269	26729.009080506	1.02983426854157	4.09375	11.84375	17.53125	18.3125	21.15625
3622.43695513763	90309.725759331	1.08932319198941	13.0625	25.875
4186.79325657583	27086.5084410643	1.25542687814102	8.421875	11.828125	14.421875	18.4843749999854
3631.71009701449	38084.8781013369	1.11748820553134	10.578125	13.109375
3607.29451460307	64994.5364269681	0.950491475717059	8.37500000001455	8.96875	19.90625
3616.55839138738	38577.4742392231	1.10933954592621	10.265625	13.171875	16.765625
3616.02480619428	84377.6591300476	0.854527430446509	20.7031250000146	22.703125
3542.75302060985	33419.4385932213	1.10781923109085	5.4375	13.2812500000146	18.5	28.84375
3567.01278320353	35747.3208943412	0.960283626979744	1.8125	4.34375000001455	16.9375
3625.97333030313	57615.5289316359	1.10753584220033	9.12500000001455	14.2187500000146	27	33.3125
3260.30262389735	54763.8361611165	0.974484150145563	4.09375
3567.73422064208	56225.6720246037	1.14768410620688	10.953125	16.828125
3621.08843558571	62597.6735965178	1.1534863747369	13.09375	15.7187500000146
3738.57959080664	72348.8667983964	1.2410314574868	2.28125	5.71875	17.71875	18.78125
3624.54915747836	79680.9327456384	1.28995828500469	10.109375	13.9531250000291	28.671875
3628.1708601912	90830.5157791134	0.942185959126049	11.4375	31.25
3641.28211486686	55865.3964973116	1.0131689430325
3679.90418475883	30469.0146124878	1.14698499128376	1.9218750000291	16.4531250000291	32.296875
3577.17110665741	49992.1631239367	1.12830010157026
3564.78157037323	50389.5531019831	0.99274322235523	7.46875
3320.07397852099	44361.1894824196	1.24865757498819	11.203125
3573.68864171071	100324.846217891	1.07809816128168
3575.58153104804	32354.7298505551	1.03527267850141	11.734375
3615.58658883605	74304.2237906116	0.926300465628775	33.7968750000291
3646.04349950859	71548.3947265382	1.28653775825036	12.09375
3517.30110083269	61783.0655960598	0.988062967726315	6.8125	9.09375	24.3750000000291
3611.61973340162	53142.649217762	1.13049547770634	11.1093750000291	23.6406250000291
3627.44262373319	53901.1533638399	0.979809623562855	6.9375	22.40625	34.71875
3660.80924935754	41329.6545565996	0.950973895335865	11.703125	14.203125	24.421875
3565.08056100248	95576.9804127483	1.08018099928138	11.125	13.1875	19.34375
