# Supplementary material for: Millisecond-Scale Motor Encoding in a Cortical Vocal Area
Source: PLoS Biol. 2014 Dec 9;12(12):e1002018. doi: 10.1371/journal.pbio.1002018 (PMC4260785; doi:10.1371/journal.pbio.1002018)
Supplement: Data S2 — Spike timings and acoustic measurements for all cases. All spike timing and acoustic data analyzed in this manuscript are provided in .csv files, which each contain data from one single-unit or multiunit case. Rows represent the multiple renditions of a song syllable. The first three columns contain the acoustic parameters of pitch, amplitude, and spectral entropy, quantified for each rendition. The following columns present spike timings, which are referenced to the beginning of the premotor window. (ZIP) [file pbio.1002018.s004.zip › MU_86.csv]

pitch	amplitude	spectral_entropy	spikes_1	spikes_2	spikes_3	spikes_4	spikes_5	spikes_6	spikes_7	spikes_8	spikes_9
3684.94552321307	144914.23905005	0.772352030471216	10.140625	10.296875	22.546875
3522.55400729535	286999.556709323	0.954074608997102	6.03125	7.46875	9.375	23.9375	25.09375	29.65625	30	34.09375
3619.47476825716	335146.567498872	0.901621052898245	20.296875	21.953125	26.234375	26.421875
3600.39502663311	128549.409934922	0.873232586215804	4.734375	18.109375	18.203125	19.359375	21.578125	24.484375	26.171875
3561.15377933987	218446.603838042	0.823310520283408	2.671875	2.734375	5.109375	6.609375	16.453125	22.796875	26.421875	32.421875	35.296875
3579.67042147615	344112.829839567	0.85060578592963	1.54687500000364	16.078125
3521.16046332384	183632.119617021	1.00318313380981
3532.2953945608	194112.032215887	0.952147897029755
3519.10336557042	173898.075394971	1.33238591551398	7.609375	9.14062500000728
3507.13941148479	436468.553367425	0.555823122200737
3418.7493720266	56697.0188275596	1.25206512466284	11.1718750000073	27.203125
3505.73088182036	142425.041990573	0.879182175731217	4.59375	19.5312500000073	30.8125
3522.29449254562	101254.298825761	0.889682228536922	1.109375
3647.05975212617	179151.17835463	0.910059436905778	14.78125
3526.41599293253	92092.0111844791	0.919574732857925	13.34375
3523.55269872447	94358.312167711	0.938907155021194
3491.18733120341	233944.320006969	1.05612223413085
3485.20103113817	57793.3209902227	1.16800931955358
3628.2807518405	54342.7451064263	1.02377447522331
3622.64071198662	77901.2919818137	1.09403336397868
3477.20502560403	281670.666331732	0.966517103015427	1.9375	29.1874999999854
3480.31206212516	125632.086677318	0.778633439804904
3478.59424726234	216829.255375817	1.00520686113941	7.78125	15.3125
3565.26241962664	67949.5101716815	0.94287466503181	0.859375
3931.89454144876	50174.4898377961	1.11762794217122	20.078125
3589.57095356469	36048.1425401961	1.14599762359183	8.0625
3639.67173647873	65282.3733389735	0.837635436494419
3696.72480684092	124850.193002321	1.1051560419218
3549.7038779409	107720.764549407	0.947365872379682
3570.98438244337	124572.60127761	0.937719682592614
3585.54798214753	66172.8618596288	1.10040636077053	12.34375
3520.20659423132	185908.33136646	1.15290764919653	13.625
3509.7496792132	201648.328834246	1.23079372220549
3566.15931876681	284811.711518158	0.711917415524352	25.359375
3530.36871924035	110871.638043766	0.767621063702196	9.671875
3498.75680258644	240980.793557867	1.01011003541729
3598.82244097034	271815.067628772	0.679215039117757	3.5	21.375
3487.49110361174	82374.6531441783	1.10920897945003
3551.57530174176	89311.5718052187	0.801115689378101	6.9687500000291
3672.76343695358	217027.451701126	0.834276454277637	6.1875	18.3125
3509.79839621687	78414.9795233943	0.990843312570265
3689.00276543612	52620.7522240773	1.08854487087875	3.921875	21.921875
3672.7413684982	144480.232429937	0.849413109934848	0.96875	13.4999999999709	31.28125
3563.22813079892	113854.115782134	1.15077243163271	10.25
3527.6684288571	106303.091632443	1.0938229691054	22.7343749999709
3553.4184352637	156616.103284463	0.909830112585489	2.984375
3444.040305461	54664.9496054705	0.994795212677788	14.5
3573.96834887943	312834.967363465	0.646860443024915
3498.12379817361	113159.686298188	1.10476557657117
3755.13653045458	112335.892479411	0.68687151967182	13.8125
3618.21053439554	71396.1486371624	0.982346263032959	39.5
3672.77362715285	141282.187119998	0.971243757731284	2.109375
3677.9898494255	121228.905858522	1.12201135103033	4.5625	21.9375
3626.60708276867	115129.692117732	1.04505098244263	5.328125
3506.92968504945	258417.229704849	0.624774809803056	9.015625	25.546875
3605.97150207215	112861.174696417	0.904399609804836	7.703125	14.671875
3502.0125606766	90652.0036745682	0.96910212887909
3503.87234413492	212870.68877767	0.714085118869242
3549.55209439682	364165.79811756	1.09712814926681	11.625	29.59375
3633.04195599075	204655.982652425	0.861196459117562
3456.56333225507	57579.0798448162	0.807363178139477	2.828125
3699.11546598681	178185.76112482	0.89864855683929	0.21875
3689.68557103509	151269.004305865	0.85988424626843	6.26562499994179	31.9218749999418
3685.19348881222	204387.108335242	0.943753474029347	4.82812499994179
3631.48552395428	206616.582121426	0.956797825139979
3557.58332897823	198664.080717869	1.02237230305589	16.71875
3564.22334805027	287021.173331019	0.832557636512563	1.6875	11.8125
3503.70924737716	212706.766550251	0.942933848536521
3622.59256702351	156780.063409872	0.935499254529144	6.859375	22.359375
3617.1315012849	105317.358266342	0.951455071080106
3565.30645845589	62207.756974283	1.19653430174037
3582.22710663115	77861.8714648855	1.14399284341036	19.5
3490.41943745633	109155.634794187	1.06354060387318
3577.22259989048	224990.5628062	0.985918917972159
3505.23653639056	126090.613868004	1.0134544560682	4.734375
3948.06472489192	136973.500912572	1.09664318307553	11.75	23.8749999999418
4192.61759178011	148829.608656323	0.982376851617958	0.484375	2.359375
3495.36645629731	166984.247810776	0.80416714312573	16.421875
3569.92741809362	108234.431582198	1.12189185678515
3614.82671955511	249760.043754949	0.695684596808546	3.890625	32.296875
3531.30632444034	200443.440176266	0.869242064287547	1.265625
3576.06303306491	131100.558320531	0.894162754544518	5.03125	37.46875
3487.91303575664	86330.9686666019	1.15275892083512	12.515625	26.6093749999418
3542.41998513807	126632.161848132	1.25473401303624
3418.66844290093	127747.494320455	1.10763502709447	7.04687499994179
3524.13838452967	148187.425413931	1.26662266043561	7.875	16.625
3585.57516536706	104312.915028698	1.02335132989689
3490.93170149584	168521.729885184	1.2135391782031
