# Supplementary material for: Millisecond-Scale Motor Encoding in a Cortical Vocal Area
Source: PLoS Biol. 2014 Dec 9;12(12):e1002018. doi: 10.1371/journal.pbio.1002018 (PMC4260785; doi:10.1371/journal.pbio.1002018)
Supplement: Data S2 — Spike timings and acoustic measurements for all cases. All spike timing and acoustic data analyzed in this manuscript are provided in .csv files, which each contain data from one single-unit or multiunit case. Rows represent the multiple renditions of a song syllable. The first three columns contain the acoustic parameters of pitch, amplitude, and spectral entropy, quantified for each rendition. The following columns present spike timings, which are referenced to the beginning of the premotor window. (ZIP) [file pbio.1002018.s004.zip › MU_87.csv]

pitch	amplitude	spectral_entropy	spikes_1	spikes_2	spikes_3	spikes_4	spikes_5	spikes_6	spikes_7
3606.92461768135	154387.588970328	0.788996186385984	4.0625	7.5	9.8125
3635.93353231238	323832.817117252	0.60738866074841	6.9375	15.9375	23.1875
3688.04221461489	104832.658364958	0.885307855459718	18.796875	21.421875	25.140625
3618.8638274884	89721.5325332599	1.09884882437817	9.140625	16.015625	17.765625
3615.37981231446	206974.755481491	0.864805972819395	2.546875	13.578125	15.234375	24.421875
3566.08300944145	114130.911714218	1.20543411661552	0.203125	9.234375	12.578125	14.640625	18.078125	20.171875	25.171875
3634.10242836692	164903.964033377	0.95409536615289	0.296875	11.359375	21.765625
3507.99498151644	367303.257968736	0.895238442423179	4.703125	8.890625	10.984375	17.515625	18.796875	26.140625
3470.82552748749	174726.871356215	1.06332976546648	13.0624999999964	15.84375	30.6874999999964
3557.28502197144	97901.1406970923	0.960038510208774	7.32812499999636	11.7031249999964
3650.94535009935	220795.370783394	0.954056157633601	1.34375	10.4375	25.4999999999964	33.53125
3483.9167585615	48370.2109085109	0.83674701753036	10.03125	12.5625	21.0937499999927
3506.53499071289	292487.966094239	0.952581942923638	4.43749999999272	11.125
3663.1237005058	186245.649466392	0.905789462464695	8.796875	13.109375	15.609375	19.328125	26.921875
3629.23993227212	148140.055153581	0.72158091056738	5	28.4062499999927
3743.72883151101	102472.64081846	0.984872287389493	17.84375	21.15625	27.6875
3575.59983943733	65586.1657289742	0.73133341716193	1.484375	11.515625	16.484375	18.953125	24.296875
3508.37271955215	215130.460034598	1.32227700873481	2.765625	12.671875	24.765625	27.484375
3452.5527732037	145317.532421727	0.877506542985193	4.921875	9.171875	13.078125	22.8281249999927
3573.76756707616	46127.1535229257	1.17731556973527	11.578125	16.265625
3612.4723455694	155148.949786524	0.922566534356714	38.2187499999927
3558.23853393096	149826.444409994	0.868825684798245	5	9.90624999999272	11.34375	14.0625000000073	20.46875
3565.35784021533	147862.907121009	0.863674045670371	15.171875	24.953125
3553.10179300286	83562.7153612852	1.10286166303092	1.421875	7.921875	11.7343750000146	17.1718750000146	21.953125	25.109375
3483.76623867613	165434.040672937	0.970972734343703	5.28125	8.59375	9.65625	12.0312500000146	15.96875	18.78125	39.875
3539.97261201514	62510.7530282388	1.05767575655409	12.8906250000146	14.921875	16.359375	18.8906250000146	21.015625
3766.56077131974	133912.948396527	0.605028498265031	11.2648187277373	13.6398187277373	18.0773187277373	23.8898187277373
3518.95926966076	201544.00606622	1.05253943643317	9.62419372775184	12.1866937277373	14.2179437277518	20.0304437277518
3639.61947916085	108801.089051763	0.802129863870579	5.15544372773729	10.3429437277518	14.7179437277373	18.4991937277518	27.9054437277518
3644.33285730209	254605.659958082	0.952253967772909	2.73356872775184	12.2960687277518	13.7648187277518	15.8273187277373	27.8898187277373	37.2648187277518
3614.95225000889	140686.044011503	1.11899615176244	6.21794372773729	17.1866937277518	19.6554437277373	23.6241937277373	32.2179437277373
3680.84161290651	119217.219752916	0.867767780389986	13.1085687277518	16.3585687277373	18.3585687277518
3493.04971018493	102610.911145402	0.753437900901801	1.17106872773729	6.13981872773729	10.1085687277373	22.4523187277518	27.6085687277518	29.8585687277373
3552.72486874087	227282.056348366	0.885649198994208	12.9210687277518	21.9210687277518
3483.58138574503	82497.3880664162	0.902823681177986	6.40544372773729	14.2179437277373	21.1554437277518	27.6866937277373
3680.76736830676	121705.85738401	0.912469215335963	6.26481872775184	7.85856872775184	12.8273187277518	14.7960687277373
3679.87743881741	131654.433894818	0.933716564787001	9.875	18.90625	21.4375
3566.95730621544	55672.6148169394	1.10736545162747	5.23437500001455	9.609375	11.734375	13.6093750000146	16.1093750000146	19.921875
3567.71930696066	317239.508211973	1.24271325554608	7.296875	13.390625	15.7343750000146	18.8593750000146	25.203125	37.359375
3607.45103454653	91874.1754782813	0.701174287625922	2.046875	8.453125	13.5781250000146	21.296875	23.546875	38.953125
3645.06274501594	102402.070735054	1.03312682817193	8.375	9.46875	15.15625	23.46875	26.8125	33.09375
3743.37878947496	100691.618051875	1.10865230181836	6.046875	10.078125	12.140625	14.859375	17.078125
3561.53676764861	243940.975683401	0.947000717684646	3.484375	8.078125	13.109375	28.203125
3667.59483048704	280749.3188034	1.03495224199948	1.78125	11.46875	20.09375
3605.30745043633	217024.950981798	0.93661942279991	3.40625	11.21875	14.46875	16.8749999999709
3631.83457341559	179349.203350026	1.06605240546887	5.65625	14.09375	17.90625	27.4374999999709
3603.37825101394	123045.654131929	0.907117377908252	6.75	14.21875	22.21875	27.53125
3562.08540661383	137646.561863852	0.876618673585451	15.6406250000291	20.046875	24.578125
3630.1536137858	174426.532106974	1.00228452465366	6.40625	19.8437500000291
3558.43841587373	97151.3458814623	1.01255656072022	6.2031250000291	14.890625	17.203125
3658.64161323536	314305.553987206	0.929865281595504	7.8437500000291	13.375	23
3682.87671078214	183938.026137897	0.995168609769624	4.875	13.59375	18.1875	26.78125
3530.12649593787	326791.491091723	0.886395593331643	6.9375	11.09375	14.0625	16	18.0312500000291
3692.59818223004	179737.641748701	1.12106594373784	9.9843750000291	16.296875	27.5468750000291
3618.82089801728	56866.224653988	1.16970596704284	4.921875	9.546875	12.3906250000291	15.671875	21.515625
3611.87307520377	158376.970835018	1.08472124351006	1.28125	10.90625	13.46875	21.5
3676.13080528597	144936.883951567	0.685947940900859	3.71875	9.125	11.5937500000291	20.1875
3724.25493496733	57363.2146338719	0.854282145586484	10.4375000000291	12	15.375	17.4375	19.3437500000291	38.0625000000291
3503.40997222701	275977.472908429	0.770431605922912	14.0625	16.0937500000291	23.9062500000291	34.4375
3529.60234408643	104139.675489839	1.09095285777358	12.53125	18.59375	26.21875
3358.60531959277	195605.161730909	1.09217557312921	6.703125	15.7343750000291	24.546875
3616.0778426694	144710.615621051	1.01113314510803	9.5156250000291	12.796875	14.859375
3489.27673009348	76465.1383544664	1.12365152819224	15.53125	19.09375	22.6250000000291	27.3125
3688.62084454296	92931.1136648579	1.23899476372586	10.453125	15.046875	20.765625	24.671875	34.046875
3559.42404602273	138235.343595519	0.616210936165067	2.328125	8.078125	10.390625	12.390625	15.5156249999709	35.578125
3687.1246106404	108095.487067255	0.766890852288588	2.0625	8.65625	12.1874999999709	14.4062499999709	16.40625	23.1874999999709
3582.68130359666	134660.00433358	0.765404526063464	3.953125	11.515625	19.296875	25.984375
3622.7395648161	267289.298342248	0.893327785151623	16.0156249999709	18.2343749999709	25.9218749999709
3562.83178150279	137003.132677576	1.04310194749996	6.3124999999709	12.375	19.15625	23.28125	30.625
3530.50683218206	198502.531773542	0.507465239942307	3.2812499999709	7.78125	12.4687499999709	17.3749999999709	19.7187499999709	21.75	23.46875
3630.46872289935	166946.214524103	1.01671534317431	2.5	7.7812500000291	15.46875	17.1875	18.9062500000291	22.4062500000291
3504.13815893795	137245.480089933	0.968911664569526	12.8125	14.7187500000291	19.8125	22.03125	39.1875000000291
3621.93756452418	155249.12467813	0.896812983813615	2.8125000000291	7.1875	9.2500000000291	12.0624999999709
3752.28960478137	73447.3034202968	0.853797655010978	2.4374999999709	10.7812500000291	14.9375000000291	16.3750000000291	17.28125	19.3750000000291	20.71875
3502.90404451199	265549.073458871	0.908529644840107	4.328125	10.578125	13.390625	23.0156249999418
3560.97181795915	302127.482285808	0.781347823525892	4.71874999994179	10.5	13.3125	15.0312499999418
3571.19220086302	71938.8587111739	0.934981398111117	3.484375	8.265625	13.578125	15.7031249999418	18.015625	24.0781249999418
3613.6462950859	156962.359569514	1.18266604305928	11.5781249999418	17.609375
3614.7971729071	291577.266536913	0.911891443955635	6.765625	13.703125	15.859375	27.359375
3634.08348911249	220546.421841897	0.870902797265878	3.09375	10	18.8124999999418	34.3749999999418
3636.54129404716	165583.394459679	0.838861750292663	0.718221752671525	7.24947175261332
3633.37579305559	145573.424727441	0.966415302078354	6.59322175267152	12.9369717526715	14.1557217526715	17.1869717526715	26.9057217526715	32.0307217526715	36.7807217526715
3694.15479025772	202908.2886122	0.965018530522142	9.10884675267152	12.0775967526715	22.8275967526715
3625.80951622417	156687.856287732	1.34470798749862	7.85884675261332	11.3588467526715	20.3275967526715
3625.82301134836	185207.030195057	1.10114081846095	16.2494717526715
3668.24128315829	75550.2237791927	1.10926927888593	8.84322175267152	17.8744717526133	24.5932217526133
3565.2291528086	260708.644225961	0.742920801265696	11.7807217526715	16.3119717526133	26.0307217526715
3555.1349925709	118419.134075306	1.02129621967191	8.07759675261332	9.26509675267152	13.6088467526715
3623.73272626866	248947.726532002	0.662628050163823	4.875	10.15625	12.875	17.09375	19.25	20.3125000000582
3749.23584347441	337706.636775575	0.872843564841496	9.93750000005821	11.09375	19.1875	21.03125	24.5625
3560.18092446692	116395.853461124	1.04515000389373	8.71875	12.21875	27.5625
3554.09673865333	297084.281564126	0.799455006182878	7.890625	11.109375	16.421875	27.984375
3664.59218819719	100511.873775026	0.795065769271045	3.59375	15.8125	17.03125	18.34375	22.3125
3676.57366017085	136420.296217051	1.16954345003136	14.40625	16.75
3635.61226589101	161880.311578952	0.795359753265782	8.0625
3645.14006818474	113968.053809017	1.25322667369478	6.125	10.25
3626.76617964203	258584.214649837	0.578723672997436	6.765625	11.421875
3588.19398228934	217159.124717314	1.04482250435272	9.28125	19.75	25.96875
3646.39181819184	138784.541720333	1.08377295120106	7.78125	11.625	14.71875	15.625	18.8125	24.15625	32.5
3545.19402643648	97260.6723530107	1.03376176100983	23.53125
3614.63322128896	87249.3574005181	0.981901424353264	3.984375	12.9531250000582
3573.04650998477	75841.8835720279	1.1926614772661	12.828125	27.7968750000582
3626.3603854913	352584.689334141	0.807529682780381	7.03125	14.7500000000582	16.625	21.84375
3572.73456840758	216033.657665615	0.758152062033361	9.59375000005821	12.71875	16.8750000000582	21.6875
3609.30507243552	324724.539708241	0.865113658134643	9.93750000005821	13.7812500000582	17.9687500000582
3627.32431018726	124318.095037401	0.966328499940108	13.59375	15.71875	20.1250000000582
3516.26729289489	196241.82641538	0.751459772399693	4.96875000005821	12.7500000000582	13.84375
3554.82791699897	245567.796877492	0.716788272459987	13.515625	15.8906250000582	20.515625
3618.07381178609	219641.933043592	0.860717879930343	10.1214412811096	13.5589412811096
3633.0857181265	187372.890090466	0.681171044595267	4.16831628116779	8.94956628116779	11.6058162811096	37.8245662811096
3500.92096277984	120500.894405898	0.849711290010359	4.76206628110958	9.01206628110958	18.2308162811096	19.2620662811096	21.9808162811096
3611.4637883202	214893.635526643	1.00164739583244	11.5120662811096	27.2933162811096
3556.19653133421	61427.7911518828	1.03666540707302	4.21519128110958	13.4339412811096	20.8401912810514
3691.52912762455	86360.179494435	1.13725552979667	13.0745662810514
3629.68553476478	344993.38067323	0.872727163545664	26.7776912810514
3686.58527765253	307366.869881227	1.00010163046522	1.96519128110958	12.0589412811096	21.3401912811096	22.6214412811096
3546.80529215167	320855.119745519	1.34358778158588	19.3870662811096
3685.21181045641	105643.030262369	0.89864189295323	3.07456628105137	6.82456628110958	16.8558162811096
3585.57367949112	200173.095098285	0.826031572687498	4.93394128110958	9.18394128110958	19.8714412811096	23.0589412811096
