# Supplementary material for: Millisecond-Scale Motor Encoding in a Cortical Vocal Area
Source: PLoS Biol. 2014 Dec 9;12(12):e1002018. doi: 10.1371/journal.pbio.1002018 (PMC4260785; doi:10.1371/journal.pbio.1002018)
Supplement: Data S2 — Spike timings and acoustic measurements for all cases. All spike timing and acoustic data analyzed in this manuscript are provided in .csv files, which each contain data from one single-unit or multiunit case. Rows represent the multiple renditions of a song syllable. The first three columns contain the acoustic parameters of pitch, amplitude, and spectral entropy, quantified for each rendition. The following columns present spike timings, which are referenced to the beginning of the premotor window. (ZIP) [file pbio.1002018.s004.zip › MU_88.csv]

pitch	amplitude	spectral_entropy	spikes_ 1	spikes_ 2	spikes_ 3	spikes_ 4	spikes_ 5	spikes_ 6	spikes_ 7	spikes_ 8	spikes_ 9	spikes_10	spikes_11	spikes_12	spikes_13	spikes_14	spikes_15	spikes_16	spikes_17	spikes_18	spikes_19	spikes_20	spikes_21	spikes_22	spikes_23	spikes_24	spikes_25	spikes_26	spikes_27	spikes_28	spikes_29	spikes_30	spikes_31	spikes_32
2778.1810035101	201.704466898847	0.540460560815107	0.15625	1.8125	1.9375	2.0625	4	10.15625	10.875	13.5	13.5625	13.65625	15.03125	28.53125	38.46875	38.5625
2854.60585910626	102.289261005175	0.619215376197376	1.15625	5.25	8.375	10.59375	29.625	38.84375
2849.91736490296	197.21131434527	0.877061278279228	1.46875	6.1875	13.5	15.875	16
2919.62799962031	185.040422551287	0.909872358926677	6.9375	8.12500000000045	28.125
2808.37414154648	140.262935751702	0.618150659721339	0.46875	0.53125	1.59375	3.53125	5.75	7.46875	10.625	18.6875	19.375	26.84375	38.96875
2831.09379893545	210.717128979534	0.627689270625699	6.25	6.875	12.53125	14.375	16.03125	17.71875	35.34375	39.5625
2819.93670928371	241.07601413347	0.533034568655036	0.625	1.875	7.75	18.53125
2794.06524528311	102.404287552363	0.482101964908669	8.3125	13.84375	37.4375	37.5	37.84375	37.90625	38.59375	39.59375	39.6875	39.75
2922.81859874217	10.1062237836371	0.6928855605066	1.71875	36.84375	37.9375	38.78125	39.65625
2659.17506872281	108.590372976771	0.599042049468972	3.34375	5.46875	8.0625	11.9375	28.65625
2741.58602421294	89.1821005464163	0.471476050510981	2.78125	7.21875	7.3125	9.375	15.375	30.71875	39.96875
2645.9434335011	39.4677295006704	0.828332124298141	9.75	10.90625
2757.95786629871	50.7523626526404	0.506497146801346	0.375	3.53125	14.1875	14.375	37	38.3125
2755.79741803954	127.196458025383	0.532943874036257	2	2.21875	5.5625	7.8125	15.75	19.90625
2767.71869632632	41.4335570935938	0.578240966372933	5.125	15.3125	16.34375	26.46875	33
2859.71214447101	86.2187169944303	0.749656909958111	4.12499999999818	8.53124999999818	8.68749999999818	9.74999999999818	10.6562499999982	12.8124999999982	34.9062499999982
2975.77381967891	152.913779108253	0.797763957783551	13.0625	13.125	28.9375	35.34375	39.53125
2913.07873352695	52.005306082157	0.973870416070701	1.09375	1.90625000000182	6.78125000000182	10.5937500000018	14.1875	26.25
2836.61093181618	24.3326310694652	0.851844789536877	4.25	11.5312500000018	13.3125	14.65625	18.03125	36.4375	38.4375000000018
2724.50560882179	15.0851885287568	0.964928351254632	4.625	7.03125	18.7187500000018	19.375	30.5937500000018
2880.02538874303	62.801196000939	1.09101921419299	3.625	22.5625	22.8437500000018
2679.91883408236	12.6415555856566	1.16409726225602	8.5625	16.15625	19.0937500000018	25.53125	25.6875
2630.48064371684	25.8608774954397	1.08078298706258	0.9375	5.25	11.71875	21.0000000000018	22.90625	27.34375	31.46875	38.7187500000018
2590.46413060372	89.081747494076	0.454232488664576	2.6875	13.3125	28.1875
2608.21500114383	10.6118889094856	0.876632710558315	0.218750000003638	15.03125	15.375	15.5	17	28.15625	38.28125	39.1875
2816.05286151455	53.341664889787	1.01935920432915	0.78125	1.62500000000364	5.84375	6.9375	7.00000000000364	10.71875	14.03125	27.21875	28	34.1875	38.96875
2837.89655417103	22.9127223575361	1.21277295190688	6.3125	6.5625	38.9375000000036
2953.7051733203	14.7671542914424	0.952490292052867	0.437500000003638	7.46875	15.90625	17.59375	20.46875
2664.86759665424	27.4556294489003	0.735186839001644	4.75	7	8.6875	10.7500000000036	13.0000000000036	14.375	17.28125	36.25
2774.05943107608	21.6462687225439	1.14448761948948	1.28125	4.59375	9.71875	11.5	14.25	25.8125	29.84375
2772.8162993444	43.2530857182979	1.12476259427358	3.625	7.5	7.62500000000364	10.59375	13.0312500000036	15.375	15.4375000000036	17.375	17.46875	35.53125	35.625	38.5
2866.03900824655	39.8103097134634	1.05435519917533	2.31250000000364	14.15625	14.34375	16.03125	17.5937500000036	19.4375000000036	21.15625	21.2500000000036	23.375	23.46875	37.59375	37.78125
2897.25463159978	10.0562118654061	0.68925108310665	0.25	29.71875	35	37.7500000000036	39.4687499999964
2835.60175116782	23.1949934063458	0.802970418411183	2.59375	7.21875	8.96875	11.125	14.125	19.1875	19.28125
2888.9019835243	23.932967700235	0.630073335694265	1.28125000000364	1.84375	14.28125	14.34375	14.90625	17.0937499999964	17.90625	26.8437500000036	28.71875
2871.84209208221	39.7041452007912	1.06290606405224	8.5	18.8750000000036	18.9375	19	20.71875	30.5	32.4375
2677.2541151767	10.3619188249255	1.0376853327174	36.84375
2731.02953244471	38.0286910867702	1.04093142826399
2854.20664645951	73.7067953276311	0.816802432789343	2.06250000000364	5.875	12.2812500000036	12.4062500000036	16.3437500000036	18.40625	19.0625	38.5625000000036
3025.65007929267	111.410572206513	0.930496975097803	0.875000000003638	4.03125000000364	17.75	21.375	21.4375000000036	22.84375
2774.25765566647	93.7595171815699	0.55559322106646	0.59375	2.18750000000364	3.1875	12.15625	12.34375	13.9375	14.0312500000036
2825.61152458206	80.1513619652277	0.472768780310079	9.78125000000364	11.2812500000036	13.03125	13.21875	32.53125
2785.26875491346	80.6176384872149	0.620399253168543	2.53125000000364	3.375	7	10	12.5625	17.0625	29.34375	36.28125	37.59375
2652.25012755742	2.2089667272205	0.974732408800913	14.21875	16.5625	30.9375000000036	34.5625000000036	36.0312500000036
2858.01894847026	101.562629023125	0.895112182492111	0.156250000003638	0.875000000003638	6.15625	11.0000000000036	14.21875	22.34375
2646.20095610228	71.7310058732709	0.833364982438057	4.46875000000364	5.375	8	10.03125	10.1250000000036	16.0625	18.2500000000036	20.3437500000036	20.40625	23.8437500000036	23.90625	37.375
2845.43208843756	39.1295426451587	0.849553990246745	4.78125	6.875	9.71875	17.2812500000036	17.375	19.1875	20.34375	22.75	22.84375	22.90625	23.0000000000036	25.2812500000036	27.5000000000036	27.5625	28.9375
2733.35074823513	39.3801551268937	0.807018939414206	1.125	2.53125	7.40625000000364	8.5625	12.0312500000036	12.375	15.1875	15.3125000000036	17.59375	17.65625	18.6875	18.8125000000036	39.78125
2776.99709217258	29.7477313754443	0.805551415716672	0.625	1.56250000000364	2.03125	2.84375
2754.8474755572	101.009089780243	0.522392774680338	2.31250000000364	9.25000000000364	18.875	30.78125
2652.29078303398	64.2945072135304	0.484917442636255	0.218750000003638	3.21875000000364	9.15625	9.37500000000364	12.4375	13.5	16.5937500000036	16.6875	18	20.2187500000036	22.71875	33.90625
2645.55157529518	68.4181639379631	0.498540310841289	1.90625	3.4375	9.8125	10.375	11.9375000000036	14.03125	15.53125	15.7187500000036	17.5625	17.625	27.1875
2746.47166969621	58.5204094270101	0.726524835989757	0.468750000003638	1.87499999999636	7.96875000000364	9.5	13.46875	13.78125	16.15625	17.6875	17.8750000000036	25.5
2693.85068492523	51.6723547510517	0.621443730332617	6.50000000000364	15.40625	17.46875	19.1562500000036	19.9687499999964
2988.23866669195	25.2710499774601	0.756009059372581	0.15625	6.9375	12.96875	13.78125	15.5000000000073	17.71875	24.15625	34.0937500000073	36.125
2834.7724031071	98.4516365508811	0.626584922836653	3.1875	10.625	11.90625	16.4062500000073	16.46875	18.46875	38.53125	39.78125	39.8437500000073
2833.23817096152	80.4177438622575	0.498261614936655	18.3125	32.59375
2875.00982050852	65.3531293404618	0.755418611325893	0.3125	12.5312500000073	12.5937500000073	12.71875	13.09375	17.53125	19.375	19.625	24.2500000000073	25.8125
2536.8626978533	10.687677647538	0.659189380962636	1	4.1875	10.3750000000073	10.5	16.4375	19.625
2857.8705426513	52.5047374665576	0.765339790177347	1.37500000000728	3.1875	13.375	20.8750000000073	23.8125	23.8750000000073	25.4062500000073	25.53125	25.65625
2888.04214183378	28.0855356177369	0.939734894752697	4.1875	11.3125	12.96875	15.5	17.84375	22.40625	22.90625	31.125
2745.28618951299	56.3348222800718	0.605050796877367	4.09375	8.375	10.5625000000073	16.03125	17.78125	20.90625
2597.9224651686	31.6565970879993	0.557787951552322	0.125	5.84375	11.5625	11.625	11.78125	13.84375	14.25	14.3125	15.3750000000073	15.46875	16.25	16.3125	18.59375	21.0625	21.15625	22.46875	23.5625	24.46875	24.53125	26.125	28.125	30.21875	30.40625	31.5	32.90625	34.28125	34.84375	35.28125	35.375	35.4375	37.875	39.84375
2873.82451226705	68.7877710789979	0.61030288823608	4.25	5.75	6.34375	11.71875	11.84375	16.59375	17.21875	17.28125	19.71875	30.3125
2904.84332758912	132.526156857746	0.649756046510644	0.75	0.875	13.46875	16.5312500000073	37.46875	39.5
2777.01117588455	80.9913735121549	0.719650852603631	2.25	8.46875	12.0312500000073	12.125	16.8125	18.625	22.53125	24.1875	26.5	29.375	30.6875	34.2187500000073
2761.12476586217	63.9830022652224	0.632365058535909	6.59375000000728	8.40625000000728	8.46875	38.7500000000073
2733.28482563514	75.2461714789412	0.790672018280817	1.0625	2.625	2.71875	4.71875	13.53125	13.59375	15.46875	17.625	20.15625	20.375	35.9375
2750.63347664705	114.637045810891	0.591998633990192	0.0625	2.59374999999272	5.24999999999272	10.75	12.4999999999927	15	17.09375	20.5937499999927	25.84375	37.7499999999927
2847.54173296186	175.480520395064	0.595161038459493	7.5625	12.1249999999927	13.15625	15.0625	15.28125	16.28125	18.28125	18.4999999999927
2917.58223730976	56.39679019065	0.951513219676196	1.65624999999272	2.53124999999272	5.375	6.59375	10.2812499999927
2762.49498717479	69.3466857105638	0.940493655269457	0.031249999992724	6.78125	21.15625	21.21875	21.2812499999927	23.3125	23.3749999999927	23.4687499999927
2773.53551028854	90.3780365398486	0.921627402229676	12.84375	19.1875	23.0625
2651.97207754634	83.2820799699009	0.551310587419927	17.125	17.1875	17.2812499999927	38.9374999999927
2759.94561789226	98.3742306683587	0.628521882705631	0.4375	1.46874999999272	1.53125	4.0625	7.84375	9.53124999999272	13.4999999999927	13.625	14.9999999999927	15.0625	15.125	17.3749999999927	17.5	19.25	19.4374999999927	19.4999999999927	21.75	23.1875
2973.96438465606	164.974082093109	1.01690175309692	2	4.21874999999272	8.21875	13.40625	23.5312499999927	23.71875
2963.7262456063	226.423290054147	0.784788593713699	1.90624999999272	2.1875	3.96875	10.21875	11.46875	11.5312499999927	16.78125	17.96875	19.75	35.75
3065.11160195199	47.7230261315045	0.933637157569491	10.09375	14.59375	16.75	16.8124999999927	30.84375	39.3749999999927
2813.59500873475	45.6987699086115	0.780240216498626	0.781249999992724	3.43749999999272	4.84375	7.84375	11.2499999999927	11.3437499999927	11.4375	14.1875	29.9687499999927	39
2900.21634386888	38.0054791540937	0.717237431548131	17.28125	23.1249999999927	23.25
2779.17834800827	98.8847573444862	0.533666079638609	1.375	2.46874999999272	3.6875	5.53125	14.5625	16.4999999999927	37.0625
2897.52844150109	68.5621698183091	0.810207544199647	0.46875	2.37499999999272	5.8125	7.59374999999272	12.3124999999927	14.875	15.0624999999927	18.15625	39.25
2920.09593963308	323.477954712458	0.644469504451673	0.125	1.90625	2.96874999999272	18.3437499999927	22.1874999999927
2833.22650369669	149.949746827325	0.677269897367019	9.59375	11.71875	24.84375
2754.11719688084	38.9193716151003	0.477019848578297	13.78125	14.65625	35.71875
2756.24776520477	89.0053119436614	0.737163749136096	4.06249999999272	12.65625	12.8437499999927	16.5	18.2812499999927	21.8437499999927	23.4374999999927
2756.86463852549	84.4546939221261	0.465924130689926	3.84375	5.28124999999272	16.25	16.3125
2769.74821455106	49.428325654556	1.0079306918462	2.03125	9.5625	19.6562499999927
2630.00432033642	27.1477618877745	0.790126203635707	4.5	6.65625
2738.00477136752	52.4826624591356	0.617732628570406	3.375	6.24999999999272	9.09375	11.03125	12.46875	20.1562499999927	28.40625
2853.48860956464	49.4322677686995	0.941822648077918	4.78125	10.875	10.9374999999927	15.625	15.71875	16.71875	18.1562499999927
2919.48404900252	132.318605189108	1.09872372451887	1.24999999999272	7.24999999999272	14.96875	15.0624999999927	15.1249999999927	15.78125	17.8124999999927	18.21875	20.375	22.9999999999927	32.09375
2775.52267128957	76.9995272880685	0.526627392880258	6.03124999999272	7.09375	12.5	14.2812499999927	14.375	16.21875	17.25	19.40625	19.46875	19.9374999999927	22.21875
2912.64273990177	69.2225455304208	0.617829740790737	8.375	16.90625	17.0624999999927	22.25	22.4687499999927	23.71875	31.1562499999927	34.40625	37.59375
2736.60715382519	103.981818340395	0.703072656701163	0.687500000007276	2.875	7.84375	12.96875	23.28125	28.71875	39.03125
2861.06380631799	175.637256936059	0.746163482661219	1.25000000000728	5.3125	8.25	15.78125	16.0625	17.90625	19.0625	20.40625
2840.41698409283	119.158003561827	0.639610239897533	1.12500000000728	1.21875	2.5	6.59375000000728	10.5000000000073	14.6250000000073	15.5	25.7812500000073	28.3125
2786.2072583038	369.057624827491	0.564466859910489	2.46875000000728	2.59375	2.9375	4.31250000000728	16.375	19.15625	21.21875	22.9062500000073
2911.95169830894	55.28800543003	0.696391165342078	1.09375	2.875	8.06250000000728	10.03125	11.65625	12.4375	15.65625	15.8125	17.15625	18.46875	37.59375	38.0625
2877.37694015003	155.003069536513	0.702106998573974	3.125	8.06250000000728	8.46875	13.875
2833.2167999056	56.7405635494077	0.983757668010336	5.84375	7.06250000000728	12.125	13.5625	15.5625	16.625	16.7500000000073	18.6875	18.75	25.25	38.53125
2857.25547812607	169.583675233807	0.93321739182114	4.875	9.71875	13.5000000000073	15.71875	17.84375
2787.93843531364	80.6498922077547	0.588837985223021	0.031250000007276	0.1875	0.25	1.25000000000728	1.9375	4.21875000000728	7.125	7.25000000000728	18.9375000000073	19.09375
2773.17486642916	95.0213509112344	0.767036302509491	1.28125	3.6875	4.59375	5.90625000000728	8.31250000000728	8.375	10.1250000000073	14.6875	14.9375	26.0312500000073	28.0937500000073	30.375	36.6875
2854.27081070244	68.2920876867531	1.04436034380286	1.75	9.28125	14.9062500000073	15.40625	17.71875	18.3125	20.53125	30.40625	32.9687500000073	33.0625	37.7500000000073	38
2645.09356220081	227.000817587035	0.917338802929502	0.906250000007276	1.625	1.6875	5.625	6.5	11.8125	11.90625	14	14.65625	19.75	19.90625	21.3125000000073	21.4375	21.5	23.1875	23.9375	24	24.0625000000073	24.1875	32.0625	32.4375000000073	32.5
2648.79563956484	44.9521295514055	0.689850604898482	0.3125	0.4375	3.8125	5.34375000000728	8.06250000000728	10.28125	10.34375	15.0625	15.125	17.46875	28.5625	29.0312500000073	35.5625	38.0937500000073	38.34375	38.9375000000073
2964.43346321656	102.063640245567	0.911496687312205	2.21875000000728	8.5625	18.375	20.65625	20.71875	20.8125000000073	22.5625	22.75	27.28125	27.34375	37.78125
2867.89226283742	61.7369563982823	0.637252478798779	1.06250000000728	2.78125	3.18749999999272	6.5625	6.625	9.65625000000728	9.71875000000728	13.46875	15.125	15.3125000000073	16.8437500000073	16.9375	23.0625000000073	37.8437500000073
2778.80855396954	164.945522676918	0.899443587114641	5.75	25.0312500000073	29.2812500000073	29.3750000000073
2903.36384587827	55.1826672854697	0.701133627186025	1.12499999999272	2.21875000000728	10.4062500000073	10.78125	10.8750000000073	14.53125	14.5937499999927	17.5625000000073	25.4375	34.0937500000073
2900.80602946315	80.4365026048546	0.675230467193999	0.15625	0.28125	3.18750000000728	6.4375	7.43750000000728	9.53125000000728	10.7812500000073	11.7500000000073	11.8437499999927	12.9375000000073	15.34375	15.5	20.5	22.25	22.75	25.03125	25.125	39.21875
2863.32824569623	242.975879472543	0.647841446220277	0.4375	2.4375	3.0625	3.15625	3.21875	8.09375	11.3125	11.75	11.9062500000146	13.9375000000146	14.5625000000146	28.5625	35.2812500000146	35.3437500000146	36.9375000000146	39.5625
2888.34127082736	233.643221941756	0.59747475716069	2.71875	10.15625	16.84375	16.9687500000146	20.8125000000146	27.6875	30.6250000000146	39.75
2638.20248885799	101.617659132504	0.77911386625609	0.0312500000145519	4.28125	8.3125	8.375	8.4375	9.5	22.3125	37.2187500000146	38.875
3049.47282867635	93.8807694061131	0.94017503056062	5.21875000001455	6.375	12.4375	12.53125	14.375	14.53125	16.0937500000146	28.0937500000146
2869.98517379276	161.217909632883	0.843266976092334	3.46875000001455	13.0625	16
2725.5739825021	114.927099743445	0.732847554294363	0.78125	6.71875	9.56250000001455	9.62500000001455	9.71875	12.09375	13.65625	16.8750000000146	18.71875	21.9687500000146
2679.99653154356	188.463106380556	0.809533111138944	0.468750000014552	2.28125000001455	5.53125	12.03125	12.8125000000146	25.53125
2899.90502779305	271.437149327403	0.619746039185213	2.46875	4.90625	15.6875000000146	38.7812500000146	39.4062500000146
2863.71257742875	84.6568646561513	0.729461097453518	4.65625	9.50000000001455	9.56250000001455	11.96875	13.9687500000146	17.6875	17.84375	20.5312500000146	21.7812500000146
2700.27093281809	87.8913810598752	0.79272811851463	0.562500000014552	9.71875	9.78125	19.8750000000146	22.0625	23.0937500000146	25.6875
2848.84429297667	80.1820003192993	1.02001351878681	3.0625	5.84375000001455	9.53125000001455	9.75000000001455	11.3125	11.5	13.0937500000146	13.1562500000146	13.2187500000146	13.3125	21.2500000000146	29.3125	33.8125000000146	37.2187500000146	37.40625
2881.33235136956	116.705960317485	0.667406898008141	2.65625	4.15625000001455	9.03125000001455	9.09375	9.59375000001455	9.65625	9.75000000001455	10.9375	11.03125	13.1562500000146	13.25	13.3125	13.40625	15.40625	15.5	17.5625000000146	17.6250000000146	26.4687500000146	26.53125	28.2187500000146	28.375	30.8750000000146
3148.40285566395	86.0952763660187	1.04342157673091	2.53125	3.3125	4.87500000001455	6.03125	6.75000000001455	8.46875	8.56250000001455	10.75	12.875	14.375	15.1875000000146	19.46875	19.6562500000146	37.25
2650.45446416705	188.620177337652	0.953672256198899	3.09375000001455	5.15625	7.62500000001455	7.84375000001455	12.0625	13.40625	29.5
2742.02314689814	96.4004345026798	0.918086625734081	0.40625	1.12500000001455	2.37500000001455	6.00000000001455	11.5625	13.71875	33.9687500000146	34.0312500000146	36.21875
2840.53903890446	103.576353702179	0.706551866466101	1.5	14.8125	16	17.0625	17.125	24.5625000000146	26.6875	28.9687500000146	38.53125	39.0625000000146
2624.45971304962	45.7152189820901	0.954119178735265	2.09375000001455	7.46875000001455	16.5625	16.8125000000146	27.375	39.78125
2781.83056538153	76.0293383508632	1.1019135539978	1.3125	14.96875	15.7187500000146	19.75	19.84375	21.875	22.25
2867.75655985863	69.733386980347	0.901291870057326	0.34375	0.437500000014552	4	4.71875	5.5	14.1875	22.9062500000146	23.15625	34.3437500000146	39.9375
2959.23993428367	73.8945614597366	0.633555457796834	1.96875	3.9375	9.53125	9.78125	9.90625000001455	11.375	13.84375	15.5	15.6250000000146	17.2187500000146	17.375	18.71875	34.28125	37.78125	38.1875	38.96875	39.03125	39.15625
2861.97493772525	103.821541468015	0.62368925548027	5.375	11.0625000000146	13.3125000000146	13.8125	21.1875000000146	22.53125	28.625
2963.49233181939	88.1157359854068	0.61996006488651	2.53125000001455	9.15625000001455	9.25	12	13.4062500000146	13.71875	13.84375
2860.89197448745	79.6870743552348	0.664485656248908	3.81249999998545	3.90625	6.46875	10.25	15.78125	17.15625	33.5937499999854	34.4999999999854	38.59375
3137.43754458139	82.3728177015232	0.89807973140486	1.09375	2.24999999998545	7.53125	14.28125	16.1249999999854	17.3124999999854	19.8124999999854
2857.75765392822	55.3461577751039	0.865071613624345	1.5	4.15625	13.5937499999854	17.0937499999854	38.8125
2871.63649504564	56.9832288912213	0.712557317084918	0.46875	2.87499999998545	8.125	16	19.15625	20.53125	20.5937499999854	21.25	23.0312499999854	23.25	32.4374999999854	39.53125
2942.5692522856	61.6015017604124	0.650584844745596	0.124999999985448	3.03125	6.12499999998545	6.8125	7.5625	11.7812499999854	12.53125	13.7499999999854	14.6562499999854	15.78125	19.40625	21.71875	23.7187499999854
2865.2251510709	242.548478818125	0.865796679244002	3.25	4.96875	10.28125	10.96875	19.125	24
2765.09346738537	223.613896720657	0.820022572298072	0.5	1.99999999998545	3.15625	15.8124999999854
2827.44473473669	102.71050504815	0.887013789120154	1.34375	5.34375	8.34375	10.34375	12.875	15.4062499999854	17.7187499999854	21.71875	23.4999999999854
2773.70855207374	71.8692806570755	0.925084708844721	0.906249999985448	3.75	3.9375	6.0625	6.59375	8.1875	9.75	9.875	13.28125	15.8125	17.75	17.875	17.96875	21.4375	23.0312499999854	34.09375	36.5624999999854
2790.46531559296	122.537274537813	0.602714783773393	1.125	2.34375	2.78124999998545	4.09374999998545	10.3124999999854	11.7812499999854	13.9999999999854	15.375	23.40625	39.09375
2767.28067783601	131.342772245706	0.733404835258909	1.03125	5.03125	5.74999999998545	7.34374999998545	9.6875	9.75	11.9374999999854	15.53125	16.78125	16.84375	21.7812499999854	21.875	23.96875	39.46875
2852.2578294913	88.0573182548777	0.775460813280507	2.62499999998545	4.28125	4.5625	7.84374999998545	14.6874999999854	17.2812499999854	17.3437499999854	19.4374999999854	19.5624999999854	28.4999999999854	30.90625	37.3125
2761.57930332889	126.558231311791	0.528047995700346	3.03125	4.71875	5.6875	7.71875	7.84375	8.28125	8.37499999998545	9.0625	9.125	9.28124999998545	11.625	11.6875	11.75	13.78125	13.9375	15.625	17	17.0937499999854	17.21875	18.71875	18.8125	20.125	21.625	25.03125
2897.52241463263	91.5179149580813	0.780065254618664	1.62499999998545	4.78125	8.24999999998545	9.21874999998545	10.3125	34.3437499999854	34.4062499999854	34.4687499999854	37.53125
2713.71371077643	107.194151030457	0.499488608777758	1.24999999998545	7.15625	7.84375	9.65625	10.5937499999854	10.6875	12.46875	12.53125	13.84375	13.96875	16.5937499999854	20.25	20.3125	22.6875	23.2187499999854	23.3125	24.59375	24.75	26.28125	38.9999999999854	39.6874999999854
2725.40153465003	51.597518257024	0.794298915146797	0.875	3.625	4.84375	8.375	22.4374999999854	35.40625
2792.80015058119	81.9899974589722	0.680572483593771	0.9375	3.21875	3.375	4.6875	4.87499999998545	4.93749999998545	5.125	11.46875	14.40625	20.09375	26.25	26.34375	33.375	33.9687499999854	34.0312499999854	37.9999999999854	38.2812499999854	39.53125
2767.1176940745	60.7110090227982	0.74847746494035	0.53125	2.65624999998545	3.21875	4.78125	8.37499999998545	13.5937499999854	14.96875	15.09375	15.5624999999854	16.71875	17.1875	22.375	30.4062499999854	34.5937499999854
2640.75005585108	95.1171767262906	0.438628299528874	0.6875	1.71875	7.28124999998545	9	9.15625	15.34375	19.8437499999854	37.25	37.3437499999854	38.65625	38.7499999999854	38.8749999999854	39.25	39.34375
2746.16371561832	49.0651345194263	0.559173716229271	1.15625	6.28124999998545	7.34375	9.78125	12.15625	12.9375	19.5	19.7499999999854	21.3125	37.3125	37.40625
2743.05984239602	64.5270418306286	0.641083101416334	6.625	12.0625	16.3749999999854	20.09375	22.4999999999854	22.59375	30.5625
2565.89344965656	53.9597346942674	0.630394172593404	0.46875	1.5	1.93749999998545	2.78124999998545	4.31249999998545	6.34374999998545	6.46874999998545	9.03125	10.8749999999854	19.4375	19.96875	21.9375	22.125	25	38.65625	38.7812499999854
2777.73174011437	89.3008724098697	0.503494459544825	6.53125	7.4375	7.53124999998545	7.90625	9.65625	9.84374999998545	11.5625	11.625	12.9687499999854	13.4375	13.5937499999854	20.3125	26.125	27.9062499999854	32.84375	32.90625
2713.12122453122	50.2275093113005	0.488815599753792	4.28125	15.65625	15.71875	17.75	20.875	33.0624999999854	37.34375
2989.04630027695	38.4284378481602	0.60113721367881	0.75	5.40625	6.09375	9.96874999998545	11.6875	11.9375	13.375	13.5	15.59375	16.8124999999854	16.90625	18.5	18.6249999999854	18.71875	20.3749999999854	20.4374999999854	22.15625	22.5625	22.6875	35.7812499999854	38.7187499999854
2713.12122453122	50.2275093113005	0.488815599753792	4.28125	15.65625	15.71875	17.75	20.875	33.0624999999854	37.34375
2989.04630027695	38.4284378481602	0.60113721367881	0.75	5.40625	6.09375	9.96875	11.6875	11.9374999999854	13.375	13.5	15.59375	16.8124999999854	16.90625	18.5	18.6249999999854	18.71875	20.3749999999854	20.4374999999854	22.15625	22.5625	22.6875	35.7812499999854	38.7187499999854
2853.15202830384	67.3724422374328	0.7324049580048	1.90625	3	4.25	5.125	15.0625	15.15625	20.75	22.0937499999854	31.21875	34	37.1562499999854	38.46875	38.9687499999854
2732.61016314695	30.0733039518051	0.577752726164613	1.25	7.78125	8.84375	10.25	11.5625	14.3125	16.9687499999854	17.03125	20.625	25.09375	34.875	35.84375	35.90625	36.03125	37.65625	37.78125	37.875	38.3124999999854
2895.29269258725	46.235291731121	0.624513882078778	2.375	7.46875	15.5	17	17.84375	17.96875	19.625	21.6874999999854	21.8125	23.34375	26.0625
2751.04863713056	60.1791301934842	0.443441852674299	2.53125	6.84374999998545	12	12.0625	13.09375	15.3125	18.40625	20.0625	20.1875
2758.04945554467	65.2205187711587	0.563433778585811	1.8125	4.03124999998545	4.15625	16.5625	18.5312499999854
2873.26541464421	233.27888710281	0.703857674955541	0.249999999985448	6.96875	8.03125	10.125	20.75	30.78125
2721.70724102725	62.5596617980474	0.493779016144316	0.0625	4.0625	11.8125	14.65625	20.6874999999854	22.34375	28.4999999999854	32.03125	38	38.09375	38.21875
2765.88368946804	50.4320254648803	0.470431602106438	0.375	0.46875	3.75	4.9375	5.03125	6.96875	9.75	10.375	12.21875	13.40625	13.5624999999854	15.1875	15.3124999999854	16.625	20.09375	20.1875	22.2187499999854	29.34375	39.71875
2755.04406939885	73.7555711011692	0.667263574679694	0.6875	2.53124999998545	17.375	17.5	18.9375	21.09375
2769.86416885417	72.404196769639	0.520444740797516	0.75	6.09374999998545	7	7.8125	15.9374999999854	17.21875	19.96875	21.96875	22.09375	23.4687499999854	23.59375	26.71875	26.90625
2751.09591184997	132.107216294354	0.453051623334904	1.71874999998545	5.28125	6.15625	12.125	19.03125	19.1875	20.78125	23.1875
2743.85716039683	56.5652959669828	0.404655758385679	3.09375	8.15625	9.90625	34.625	38.9375	39.40625	39.46875
2929.52907549492	23.313688354292	0.904717407475921	3.40625	4.21875	10.2499999999854	12.75	14.46875	18.125	19.8124999999854	19.9375	20.03125	22.09375	22.15625	23.46875
2887.50230885192	21.100886948557	0.872430148771489	5.8125	7.25	9.03125	9.96875	13.59375	15.34375	15.5	17.03125	17.1249999999854	18.15625	20.65625	20.75	22	22.125	30.0312499999854
2726.01053670369	31.8170453195612	0.507274717122565	3.625	6.59374999998545	7.0625	12.3124999999854	12.53125	14.0624999999854	15.6875	39.78125
2745.94884976871	112.229462108049	0.694959504592673	2.65625	6.09375	7.875	13.9687499999854	17.125	17.40625	39.65625
2763.55294536432	59.2823674372631	0.567369711119754	1.03125	1.625	2.96875	3.84375	6.62499999998545	6.75	8.34375	8.40625	10.5625	13.1874999999854	21.4062499999854	27.9687499999854
2837.18245004149	75.4594351913805	0.615623609793084	1.6875	7.78125	9.4375	9.5625	11.625	11.71875	14.1875	26.25	39.875
2768.56073314699	142.014768535021	0.494884842473973	1.78125	3.875	4.53125	5.3125	5.40625	5.53124999998545	6.3125	8.96875	9.03125	13.8125	13.9375	15.03125	38.90625	39
2963.45014384595	58.9961543238884	0.829876357376994	1.0625	3.15625	8.21875	8.28125	9.6875	11.1249999999854	16.09375	22.375	22.5	23.96875	27.3125	35.2499999999854
2756.19780151244	29.2002265488487	0.496284105789654	0.187499999985448	4.93749999998545	5.34374999998545	13.3749999999854	25.84375	39.40625
2716.80039053518	77.6857167447747	0.622779514400706	1.18749999998545	6.21874999998545	6.3125	9.3125	11.625	11.8125	13.59375	15.40625	20.84375	23.15625	23.21875	25.34375	27.1875	27.3125	27.40625	27.6875	27.75	29.0937499999854	29.15625	32.1875	33.96875	36.9375	39.0625	39.125	39.2187499999854
2859.62863557338	79.1172723313708	0.63908259748218	1.59375	2.875	4.59375	6.21875	8.03125	8.09375	8.1875	10.28125	12.375	12.5625	14.6875	18.46875	20.9375	21.96875	27.21875	30.21875	34.84375	34.90625	37.03125	37.09375	37.15625	39.40625
2768.90265479082	34.2850380140706	0.545561924221329	0.75	1.09375	1.5	5.25	7.125	7.28125	10.125	10.1875	13.15625	15.09375	15.21875	15.3125	15.65625	17.21875	22.03125	27.46875	35.09375
2757.61330712614	92.5536993187993	0.495417255974198	1.21875	2.65625	4.71875	6.15625	8.78125	10.6875	13.3125	20.1875	32.4375	33.15625	37.875
2718.9763089787	70.5202092561615	0.563702948560592	1.4375	2.34374999998545	4.8125	6.5	6.59375	12	29.65625
2801.23170154374	87.9439186849849	0.585041057688268	0.28125	3.25	7.5	15.1875	18.03125	18.125	28.3437499999854	34.75	39.8125
2641.64587109185	90.4182974790241	0.465997793464102	0.375	2.4375	5.84375	7.625	9.6875	11.90625	16.5	20.71875	20.78125	23.03125	30.9375	39.46875	39.6875
2728.06825540017	69.5730196091361	0.643764807412677	0.09375	2.875	4.28125	4.8125	6.09375	7.09375	10.09375	13.84375	15	16.3125	16.96875	17.15625	19.375	23.3125	25.75	28.6875	31.375	33.46875	33.53125	34.4375
2582.59446603229	29.0581618399271	0.929717563831645	1.84375	7.5625	8.71875	9.875	12.5	12.84375	13.8125	17.90625	22.5625
2893.03637883418	211.831434747569	0.718480902769249	0.625	3.18750000001455	4.1875	5.28125000001455	8.71875	12.34375	12.4687500000146	15.96875	17.21875	34.625	38.4062500000146	38.46875
2936.09673816251	118.828067251266	0.900331091645083	2.78125	3.71875	3.875	6.34375000001455	8.59375	11.53125	12.75	13.7500000000146	21.125	38.7187500000146
2769.88789611333	56.2739423962915	0.867712553597437	0.96875	1.125	2.59375	3.0625	3.21875	5.03125	7.1875	11.2812500000146	11.78125	14.6875000000146	14.84375	15.78125	18.1875	18.2500000000146	18.40625	32.0625000000146	39.71875
2725.80954353212	100.730759789363	0.622563547003495	8.0625	11.96875	13.9375	14	16.9375	25.9375	39.6875
2762.69760137888	84.1301312477656	0.505511690471678	2.84375000001455	3.9375	5.53125	5.71875
2772.51610221399	57.4803386879999	0.696389912490537	5.5	6.53125000001455	10.8437500000146	12.40625	12.53125	14.28125	15.8750000000146	19.90625
2738.46967019895	21.3976282816278	0.694794188554376	0.6875	4.28125000001455	4.90625	5.59375	10.46875	12.5312500000146	14.3437500000146	21.21875	29.21875	29.28125
2787.0369081877	27.2251279042294	0.617566267088821	2.46875	10.96875	14.21875	16.03125	16.9375	28.1562500000146	31.1875	31.28125	31.34375	37
2754.02436899745	68.9047080738907	0.560766953241334	0.03125	5.84375000001455	12.3125	16	16.90625	17	20.5625000000146	20.625	22.40625	22.53125	31.8750000000146	39.9375
2769.57636470526	68.5284424075748	0.647359923458232	2.375	8.78125	10.1250000000146	12.375	12.4375000000146	13.875	14	15.9375	18	20.5	22.15625	22.28125
2889.82814058463	54.9924429482804	1.05352855863335	4.09375	5.03125	6.8125	10.0625000000146	12.0625	14.0625	15.8125	15.90625	16.40625	16.5000000000146	18.59375	18.96875	20.28125	20.34375	22.40625	22.53125	39.1562500000146
2788.26676697127	55.721877966377	0.770393355717516	4.8125	7.09375	8.84375	9.00000000001455	10.78125	11.5937500000146	13.0625000000146	13.21875	13.5	18.375	19.4062500000146	21.3125	21.375	21.4375	23.0937500000146	38.96875
2879.95750962004	106.127858393358	0.701153325987292	0.21875	0.437500000014552	0.875	0.937500000014552	2.40625000001455	3.25	3.3125	6.5	7.375	8.71875	8.81250000001455	10.4375	10.59375	13.09375	13.2812500000146	15.90625	16.65625	18.1875	18.25	18.8125	20.8125000000146	20.90625	23.7500000000146
2618.91506864697	47.7600161075447	0.525219800584603	0.28125	1.59375000001455	3.0625	9.46875000001455	9.5625	9.65625	11.9375	12	14.15625	14.9375	16.8125	16.96875	19.1875	21.21875	21.3125	25.28125
2770.47707366617	30.6322735583863	0.558356730440182	1.03125	14.46875	17.25	18.6250000000146
2859.6028977941	110.934381097104	0.677767996473521	0.625	1.75	6.81250000001455	10.84375	14.0625000000146	17.78125	19.40625	33.6875
2610.05792281477	70.9892844486363	0.87536448344557	0.281250000014552	1.15625	4.84375	13.8125000000146	20.2187500000146	20.34375	21.9062500000146	22.0625
2796.26294070412	52.3413426130631	0.726657963210302	5.65625	6.34375	11.5937500000146	14.3125000000146	14.375	15.0937500000146	16.3437500000146	16.4062500000146	16.5	17.4687500000146	19.0625000000146	19.125	19.25	21.46875
2817.13977326612	57.6836234216781	0.707313092124389	0.781250000014552	2.40625	8.1875	8.25000000001455	9.71875	11.15625	18.75	18.8125	20.0937500000146	20.8750000000146
2786.82679429962	52.7800299737221	0.759762971989037	0.09375	1.15625000001455	4.53125	4.59375	5.5625	8.03125	10.1562500000146	11.59375	15.28125	15.40625	18.625	27.8125000000146	27.8750000000146	39.71875
2841.27040466046	72.6023857933752	0.873351707522379	1.59375	5.59375	6.5625	7.28125	15.71875
2828.10343331169	129.291759812031	0.783328084751069	2.93750000001455	4.5	7.59375	7.68750000001455	9.9375	10.3437500000146	13.9375	15.09375	16.90625	24.125
2674.21084620785	43.2300857744254	0.500873886268705	2.34375	3.65625000001455	5.96875	20.0625	20.21875	21.21875
2796.97392168056	39.8073446169551	0.785026507660156	1.21875	14.0625	14.4375	17.4375	19.4062500000146	22.78125	26.8750000000146
2610.86788267499	20.1689040702777	0.705664303094791	1.1875	1.28125000001455	1.37500000001455	1.43749999998545	2.37500000001455	3.09375000001455	4.84375	5.71875000001455	9.75000000001455	9.875	13.1562499999854	14.5312500000146	16.8125	16.8750000000146	16.9375	17.625
2764.23486111793	36.6616809694251	0.581842130435133	9.00000000001455	9.84375000001455	9.9375	12.25	13.3125000000146	13.4687500000146	13.53125	16.34375	18.96875	19.125	19.1875000000146
2598.7903021535	53.3856721117632	0.606632805224815	3.96875	4.03125000001455	5.87499999998545	7.96874999998545	9.87500000001455	10.1875000000146	10.78125	10.8437500000146	14.3437500000146	38
2650.02919335487	25.4756043437658	0.587547935012049	7.84375	8.90625	9	10.84375	12.8125	14.46875	22.40625	32.9375	37.28125
2993.31028625266	211.884608185688	0.818274044419035	2	4.03125	9.53125	12.25	14.15625	14.21875	14.375	15.625	16.03125	17.1875	18.78125	18.90625	19.09375	20.4375	20.5625
2806.80698681958	120.054458194331	0.645361228477593	0.156249999970896	2.625	7.3125	11.1875	14.4375	16.3125	17.0625
2730.56488227668	132.905601633825	0.480474603538275	6.5	7.53125	9.5625	20.09375	22.875
2870.43220134326	87.6979126726129	1.04434402635625	0.15625	0.65625	3.40625	10.78125	11.875	14.90625	22.375	24.34375
2800.42394993349	139.037174327315	0.736282174369197	1.25	7.875	10.59375	20.75	20.875	23.84375	23.9375	24.71875	26.84375	28.0625	37.34375
2631.76663203743	80.9496560103073	0.471687338552753	2.59375	3.875	7.40625	11.1875	16.40625	19.8125	20.875	20.96875
2589.50768513361	32.8592419331599	0.696893327718981	0.0625	6.65625	7.59375	7.71875	7.78125	9.59375	11.625	12.0625	14.90625	15.875	26.65625	27.75	32.6875	39.46875
3157.35722058033	6.21424217873372	0.628090068680829	20.09375	37.375	39.375
2760.14404526899	42.8198694567963	0.622420725353806	3.0625	5.25	9.875	10	11.40625	12	12.09375	14.09375	33.84375	38.46875
2611.18586689639	13.760032668138	0.505429364083645	5.375	6.25	10.34375	20.875
2779.17250712457	26.9182601108328	0.873920691484688	0.4375	0.53125	0.625	2.1875	5.375	7.0624999999709	8.5937499999709	12	13.71875	14.59375	14.71875	16.4062499999709	32.96875	39.96875
2869.38191822248	71.6609281575829	0.674885821165224	2.09375	2.875	3.9375	9.25	13.375	14.25	16.40625	20.65625	22	29.78125
2697.45092523312	74.1587795854027	0.577587066305433	3.875	5.125	15.59375	20.84375
2882.587939219	53.4428744690025	0.575803362606023	1.15625	1.9375	5.78125	5.90625	8.1875
2693.35295725772	84.5584295585561	0.580495387127431	4.5625	7.03125	13.0625	22.84375	31.46875	34.4375	37.6875
2753.85008090645	45.4554841194545	0.457843778922327	2.09375	4.15625	5.78125	9.71875	9.78125	21.625	22.9374999999709	24.5	39.8125
2652.21130478648	60.4162327012761	0.622398228988691	0.25	3.375	4.125	4.59375	9.46875	9.53125	11.375	13.9375	15.65625	15.78125	17.4375	20.4375	22.8125	22.875	25.46875	26.3125	28.46875
2752.3879297025	100.987576956085	0.449801737070816	2.625	3.5	3.59375	4.28125	18.03125	19.15625	19.25	19.75	21.53125	21.59375	23.25
2748.47833630377	121.723900164743	0.597751223744708	3.15625
2898.2811195216	77.2892504982979	0.720878331497497	0.21875	1.75	1.8125	4.3125	5.0937499999709	6.40625	6.9062499999709	9.21875	10.5312499999709	13.1562499999709	13.21875	13.40625	14.4062499999709	16.6562499999709	17.53125	19.6875	24.6875	27.75	27.8124999999709
2850.6012175032	34.3040018505041	0.871419746336289	2.78125	3.6875	5.4687499999709	13.53125	21.125	22.84375	22.9062499999709
2909.71639711617	123.182709153816	0.854970802332555	0.1875	2.71875	2.9062499999709	4.3124999999709	6.4062499999709	12.4062499999709	14.5937499999709	16.8437499999709	16.90625	18.21875	18.28125	19.75	19.84375	20.4375	30.75
2788.17750395593	48.7961072781569	0.911702925283354	0.0937499999708962	3.3437499999709	15.7187499999709	18.71875	18.8124999999709	20.71875	29.71875
2760.1929766896	32.4780282128513	0.566834854281542	0.90625	1.9687499999709	4.375	6.75	13.3125	14.34375	16.71875	16.8125	30.2812499999709	32.8124999999709
2771.61345100987	68.8493448801287	0.666641676860134	2.4999999999709	3.28125	4.28125	4.9999999999709	7.5625	7.6562499999709	8.9374999999709	11.46875	11.53125	14.84375	24.4375	27.78125	39.5625
2730.314512801	70.4499812036698	0.503865099899186	2.0312499999709	2.96875	3.8437499999709	8.71875	21.0312499999709	21.1562499999709	34.75
2748.15275420874	67.9526758957855	0.537537705851719	1.9062499999709	3.5624999999709	8.1874999999709	9.09375	10.34375	12.59375	14.1874999999709	16.5	18.1875	19.71875	21.9999999999709	23.2499999999709	24.6562499999709	24.75
2622.61534592987	46.0942484606983	0.520887799853114	0.124999999970896	1.3749999999709	1.5	4.1874999999709	5.09375	5.25	7.5312499999709	7.59375	16.1562499999709	17.9999999999709	18.15625	19.96875	25.8124999999709	31.5	38.9374999999709
2753.3416008569	52.6733975071819	0.474685279221395	0.59375	2.1874999999709	7.6875	10.03125	10.09375	12.84375	16.5	17.78125	20.65625	20.9999999999709	24.75	27.6875	37.96875	38.7499999999709	38.8749999999709	38.96875
2745.12685247931	70.1679226486063	0.911483552287473	1.4375	3.3749999999709	12.59375	12.78125	12.9375	13.0625	37.375
2849.10101682924	53.5701812530716	0.514828416765721	2.84375	9.65625	9.7499999999709	11.1562499999709	15.4687499999709	18.09375	20.375	23.2812499999709	24.75	33.125	38.4375	38.875
2588.2557399787	112.234393838365	0.550090745902067	0.96875	1.3437499999709	6.1875	9.8437499999709	13.25
2754.30708085425	98.2752274839373	0.444116524037397	1.1249999999709	3.6875	4.4375	8.46875	20.34375
2791.70596696997	97.2025723621353	0.687488078362896	3.5625	5.375	6.15625	6.21875	6.2812499999709	8.84375	20.25	24.65625	29.34375
2828.25482183055	134.415071817229	0.736007606593245	1.5	2.5312499999709	4.28125	19.90625	20.75	20.84375	22.1562499999709	22.21875	23.2812499999709
2770.33180669221	160.623996960949	0.551570196142543	0.3125	0.937499999970896	1.9374999999709	6.78125	6.90625	10.25	10.375	12.1249999999709	12.2499999999709	13.625	15.21875	17.7187499999709	17.8437499999709	19.40625	19.5312499999709
2769.89581760241	73.6313728231166	0.565932808757246	0.09375	1.8125	3.5625	5.59375	6.75	8.46875	12.125	17	18.375	20.125	21.71875	21.78125
2900.13247331328	67.8938163643279	0.830881273578469	1.8125	8.28125	9.78125	11.125	11.9375000000291	13.65625	13.75	16.625	24.5000000000291	24.65625	38.5
2864.18070430429	152.96068891205	0.648416494451805	0.28125	0.65625	1.5625	1.625	4	7.15625	7.3125	12.1562500000291	14.09375	16.6875	31.78125	34.1875	35.90625
2868.1455788073	131.654623445032	0.680904742403445	5.625	6.6875	9.9375	13.0625	14.8125	14.875	15.71875	15.78125	15.8437500000291	17.21875	17.4375	30.125	30.21875
2766.16168630578	94.5847350434552	0.445733736832584	1.03125	2.9687500000291	10.8125	15.5	15.625	17.6875	24.28125	36.71875
2776.18558236085	95.2824164195754	0.664765928085003	1	7.71875	8.28125	20.46875	20.53125	25.25	26.28125	27.46875	27.53125	28.1875	29.1875	33.09375	35.3125000000291	37.34375
2617.90739155814	40.4601435501233	0.634708905681117	1.21875	1.71875	1.78125	3.4375	6.375	8.40625	9	10.375	17.25	21.03125	21.5625	22.21875	25.15625	25.21875
2633.04056489077	50.248978378755	0.521298199020039	2.7812500000291	6.9375	11	19.6562500000291	39.3125
2647.71993008453	10.2098630099318	0.577119220794522	0.3125	2.15625	3.7500000000291	5.8125	8.6875	13.5625	17.5625	18.625	31.625
2762.1994937108	30.9060914635784	0.71686002899977	4.3125	6.375	9.34375	25.59375
2736.54866992343	87.8613043964788	0.667727557029374	1.59375	6.9375	9.375	10.1875000000291	13.2500000000291	14.15625	14.21875	15.8125	16.625	34.4375
2767.80884198461	53.458628363567	0.672933226617017	1.65625	9.90625	10.46875	14.875	18.1875
2756.84673259912	42.1961004511607	0.530093140178411	2.25	7.0625	17.1250000000291	17.21875	24.59375	35	39.5937500000291
2710.81710637441	33.8036581064694	0.535294794494122	0.0625	1.15625	3.75	6.9375	8.15625	8.21875	13.4375	17.96875	20.40625	20.75	22.28125	22.40625	26.09375	34.625	38.7812500000291
2551.70874971767	70.3052152274371	0.739082555214505	3.71875	4.53125	5.8750000000291	8.34375	8.40625	8.5	9.96875	11.375	12.7187500000291	14.0625	18.8125	18.9375	19.4062500000291	21.0625	30.71875
2886.33544768677	89.4975615009902	0.966976420071261	5.46875	6.96875	15.84375	21.375	25.9375	28.78125
2967.23490872953	23.0660186885307	0.530582569007433	7.4375	11.125	13.5	14.28125
2862.87849113795	78.3408677877199	0.701006478698809	3.65625	11.8125	17.09375	18.0625	18.15625	33.5625
2599.99692015314	20.1682801881104	0.527479967948862	0.46875	2.03125	13.875	19.71875	19.90625	29.15625	37.84375
2761.07759598651	52.3727111674017	0.762252061421907	0.25	1.5625	12.9375	13.8125000000291	15.15625	17.375	17.625	19.34375	22.75	28.09375
2826.70347606038	94.7575319799528	0.563717254271579	0.375000000029104	3.5	7.9375	17.1875	17.2500000000291	19.15625	21.21875	21.34375	39.7187500000291
2798.33973446043	95.3531996634877	0.587003339281392	3.90625	7.125	11.71875	11.8437500000291	13.6562500000291	21.0625	26.75	28.5
2769.3003662494	48.723515324565	0.832292961772691	0.3125	1.21875	1.8125	1.875	4.5625	6.15625	13.28125	15.0000000000291	19	20.4375	38.75
2757.07500706354	70.8846310689898	0.576262572551271	0.6875	2.3437500000291	4.375	4.75	6.71875	8.21875	8.65625	12.15625	14.40625	14.46875	15.90625	15.96875	25.59375	28.65625	30.71875	30.8125	39.5937500000291
2643.35603223146	9.6530044659102	0.755920070626152	1.5937500000291	2.78125	8.0625	9.5000000000291	11.03125	13.8437500000291	26.46875	29.1875000000291
2947.90811433096	103.729017288572	0.618498220627409	1.0625000000291	4.8125000000291	6.6875	8.1875000000291	9.4375000000291	11.4375	13.5625	13.65625	13.7500000000291	15.625	15.6875000000291	17.0937500000291	17.1875	18.6250000000291	20.25	20.40625	22.34375	22.4062500000291	35.8125000000291	39.5625000000291
2874.99148549463	116.617301544307	0.546970345543515	2.90625	4.5625	6.7812500000291	9.2500000000291	9.71875	11	11.5625	11.7812500000291	13.7187500000291	15.4375000000291	18.65625	20.7187500000291
2621.07762292463	43.7555671754322	0.675919383535511	0.4375	6.5312500000291	8.3437500000291	8.4375000000291	13.1875000000291	15.96875	19.15625	20.65625	38.4687500000291
2939.01506893864	53.7996551312711	0.634291166172342	2.46875	3.125	6.90625	7.09375	15.7812500000291	19.0000000000291	20.46875	36.21875
2323.75744659919	61.7481074808795	0.79347703352368	5.0312500000291	8.6562500000291	9.4375	11.15625	31.8437500000291	31.9375
2843.33993222882	27.6513278819204	0.920735074299224	1.53125	3.65625	7.28125	13.09375	13.15625	13.28125	14.625	14.75	17.03125	22	22.1875	28.5	32.96875	34.96875	39.5625
2837.02865539852	55.9911803555032	0.894036200215682	3	3.875	6.46875	9.09375	9.6875	12.0625	13.78125	13.84375	13.90625	15.5625	15.6875	15.78125	25.0625	25.4375	27.375	31.96875	35.65625	36.4375	37.3125	38.78125	39.5
2968.92664287778	139.175119306021	0.882535178951396	0.21875	1.84375	3.40625	4.15625	4.59375	4.8125	10.875	11.65625	15.21875	15.3125	16.4375	25.6875
2786.63987887397	76.2740933320809	1.01575773689322	2.25	3	4.75	9.96875	10.03125	13.21875	15.21875	17.21875	31.34375	36.59375	39.6875
2880.99196749137	15.0576080408665	0.705939031209406	0.5	0.5625	2.53125	4.96875	17.625	38.96875	39.09375
2624.28264190213	89.8332894288324	1.11408795424213	0.8125	4.65625	9.0625	9.84375	12.84375	15.3125	16.71875	38.28125	39.03125
2785.25223791616	28.6714799734892	0.937912163967826	2.96875	3.46875	4.8125	7.96875	15.875	22.78125
2617.0406593775	49.8780529901669	0.891319277997382	1	8.15625	11.78125	11.96875
2590.14525341719	12.8872186820014	0.525748022628654	1.15625	3.875	7.90625	18.4375	22.9375	23	28.59375	39.8125
2898.50237887452	125.148877054403	0.692598936266219	0.3125	1.6875	2.21875	7	9.40625	9.53125	18.6875	18.78125	35.625
2906.42865839522	118.79596742208	0.590373809397531	0.375	0.4375	6	10.5625	20.46875	34.90625
2789.29020718213	121.093281448531	0.937115289426866	3.53125	7.375	8.09375	12.0625	21	25.53125	27.40625	28.5	38.03125	38.46875
2647.71236368074	48.0494566118262	0.785473863945305	1.1875	2.5	3.15625	7.90625	31.25	39.1875
2819.27289505231	143.012722571138	0.899789342857751	0.125	3.15625	4.125	5.875	7.1875	7.25	9.1875	11.8125	12	15.5	15.59375	38.40625
2624.15909184028	69.6012631096036	0.885414340179099	2	2.125	2.1875	2.6875	3.6875	3.96875	4.90625	5	6.8125	7.34375	24.6875	24.84375	27.25	27.5625	37.09375
2671.82848761276	65.3726846722564	0.674263713691811	4.375	4.84375	14.4375	24.34375
2829.09793535759	31.5902759707291	0.834566515507884	0.53125	2.9375	19.1875
2914.38527721106	63.4302487915111	0.664447710122889	1.15625	1.84375	2.84375	5.90625	7.84375	10	12.09375	15	16.0625	17.65625	32.34375	33.4375	35.8125	38.375
2345.66050284815	55.4713261331516	0.775888985863788	0.5625	2.59375	4.9375	6.0625	6.125	8.875	16.125	18.5625	18.65625	18.78125	21.59375	22.625
2627.22678494809	54.830841228304	0.834600247983534	0.09375	0.15625	5.375	7.5	7.65625	15.375	18.71875	22.03125	39.59375
2869.87644724124	13.5874357152158	0.999007428567865	1.46875	3.4375	4.5	9.78125	11.96875	16.65625	22.53125
2885.94841116415	30.8077949679354	1.00989331958866	1.5	2.0625	7.03125	12.46875	12.53125	13.9375	14	14.9375
2892.16151095804	70.6809387318372	0.922014566847289	0.6875	2.4375	4.75	5.0625	8.625	11.28125	13.4375	13.59375	15.8125	20.53125	21.84375	21.90625
2883.942900426	20.7396190259837	0.914929947320734	2.3125	6.1875	13.5	16.8125
2899.78194558884	8.54491202584629	0.859770580005406	1.1875000000291	1.75	3.6875	6.34375	6.46875	7.84375	8	14.375	32.75
2895.71674464608	52.1930564801175	0.895353700855402	1.53125	6.84375	6.90625	9.03125	10.875	12.25	15.6875	17.09375	20.59375
2881.79879882569	96.2401392047664	0.787643705582044	5.15625	11.65625	14.59375	18.0625	19.21875	19.34375	23.0625
2864.26921706646	30.6473323869981	0.709222875782753	0.84375	3.4375	4.09375	8.0625	10.46875	10.5625	13.75	14.5	16.4375	17.34375	17.46875	22.34375	23.5625	23.65625	23.75
2647.35295942222	85.3294140218075	0.844146993980227	1.59375	1.8125	9.25	15.6875	18.46875	18.53125	31.6875	36.09375	38.21875	38.5	38.90625	38.96875
2770.29495017218	174.482253883964	0.603687122951739	0.40625	3.21875	3.96875	6.5625	7.21875	9.625	9.71875	11.375	11.90625	12.09375	13.46875	13.53125	14.21875	16.3125	17.9375	18.40625	23.9375	36.03125
2874.9991505507	57.514581879798	0.818653323568617	1.1875	2.25	2.53125	3.53125	7.5625	8.21875	15.84375	24.28125
2780.02898987132	125.891168312746	0.895618808996688	0.46875	8.1875	10.65625	10.75	14.65625	14.71875	18.375	18.5	18.5625	20.3125	21.09375	21.25	21.3125	34.59375	37.84375	39.0625
2876.67046380743	137.797747740109	0.645142380571479	0.15625	2.125	3.4375	4.78125	7.71875	12.1875	17.1250000000291	19.34375	28.40625	36.125
2845.53420290526	137.306417658727	0.784836406877663	0.9375	1.8437500000291	3.90625	10.28125	16.5	18.75	18.90625	18.96875	39.90625
2626.49222603945	55.7467290661264	0.936606973758318	0.25	1.71875	3.625	5	5.09375	6.0625	17.28125	19.03125	23.125	23.40625	37.78125
3133.52443432081	59.2243108927344	1.14118550422413	1.09375	4.65625	14.59375	16.09375	18.25	39.78125
2856.98826928876	65.2141329104247	0.897186607454006	3.78125	5.40625	6.21875	13.4375	14.71875	17.9375	19.34375	21.25	30.6875
2649.89436204527	82.0463359531446	0.478634433349265	4.46875	7.71875	9.125	30.78125
2622.89496350731	12.2437229599533	1.00864172974124	0.96875	2.375	10.4375	13.90625	16.5625	22.375	22.4375	24.125	26.34375	29.40625	39.59375
2618.05724576504	89.8298912122935	1.10815044814407	0.6875	3.5625	7.09375	9.75	11.53125	15.5625	19	20.84375	22.3125	22.375	22.4375	26.21875	33.1875
2871.72686003557	35.1044723545387	0.803908536728761	2.9375	5.1875	7.75	15.375	18.9375	24.40625	31.59375
2768.76290673038	106.126222319135	0.685711537548892	1.0625	3.28125	7.78125	12.71875	13.03125	14.03125	16.40625	18
2622.7842324721	16.0947831453961	0.675468155800394	2.25	10.4375	11	11.09375	12.875	13.84375	14	14.0625	36.96875	38.71875
2893.24732644163	67.1714962087023	0.592585566957945	1.6875	7.1875	10.75	14.375	15.96875	16.0625	29.0625	38.3125	38.78125
2883.27253650445	16.9744473095387	0.999952003996668	1.5	5.46875	19.46875	33.46875	39.15625
2694.66574487747	70.0365911538177	0.981579203254423	4.03125	5.0625	13.53125	15.34375	15.4375	15.53125	18.65625	18.71875	20	20.0625	33.8125	33.90625
2893.27765798261	33.3631761084513	1.00239855859405	3.65625	6.71875	7.34375	18.03125	18.46875	18.59375	19.65625	19.8125	21.25	21.34375	23.53125	34	37.25	38.03125
2607.71377561233	76.855508034306	0.694476713302837	3.125	8	20.2500000000291	24.125	32.90625	39.96875
2880.77595222893	17.1999866072261	0.932131549049214	1.78125	3.5	4.75	5.78125	8.125	12.625	15.75	15.8125	17.65625	17.8125	19.5	21.96875	32	39.71875
2875.0942466411	79.8565607698151	0.987325315153516	0.4375	0.59375	3.125	21.5625	25.71875
2841.05481735856	65.9864246210331	1.14876889535609	0.21875	5.625	13.0625	13.125	13.21875
2876.33015555893	22.1341070304887	0.869605243965043	0.96875	3.28125	9.25	12.78125	16.1875	16.25	18.65625	20.65625	24.46875
2877.47267439437	78.6804344421501	0.578403706545168	0.21875	2.78125	9.5312499999709	12.9375	17.53125	17.59375	17.65625	19.28125	19.40625	20.71875	36.8749999999709	39.53125
2786.13871552437	43.024177948384	0.840721958201448	0.8125	2.90625	3.65625	6.75	7.5625	9.15625	9.9375	10	11.75	11.8125	13.6875	27.3125	27.375	39.21875
2743.55828544241	56.5359721149112	1.15016499141823	0.75	7.09375	8.15625	15.375	28
2629.40078368677	52.0727591785206	1.10852477685909	2.25	2.5	4.6875	10	11.03125	17.34375	17.5	19.09375	20.4375	20.5	20.59375	21.71875	22.03125	29.25	29.34375
2892.99232328368	32.2194497287678	0.910465739576617	2.125	4.09375	4.15625	5.4375	7.25	18.15625	18.28125	19.3125	21.46875
2879.88869571809	45.6117012592103	0.731601050075855	4.125	6.625	8.25	10.90625	12.59375	13.375	23.875	33.28125
2969.90538471946	18.4154423982466	0.737197198839849	1.25	4.34375	5.6875	8.125	12.09375	16.3125	18.78125	19.96875	20.125	20.1875	21.6875
2865.45922574841	52.4914140028398	0.664882349199809	0.75	3.96875	7.5625	7.625	11.8125	13.90625	13.96875	14.03125	15.90625	17.4375
2875.17196309562	42.7995787472002	0.988056754471414	1.1875	4.5625	12.03125	17.03125	17.09375	21.9375	37.65625	39.90625
2496.60646164607	25.740401979185	1.0976238240989	1.21875	2.3124999999709	5.0625	7.65625	8.53125	13.6875	13.78125	27.21875	36.09375	38.53125	39.1875
2883.76456532347	34.1767147792331	1.04660001452789	2.875	7.125	10.46875	16.1875	18.21875	18.28125	24.65625	24.71875	24.78125
2345.62313834695	70.5690316314778	0.579432277227055	1.875	11.1874999999709	16.9375	30.84375
2634.60116889476	37.096716514179	0.754830205308726	0.84375	3.75	5.28125	13	13.78125	25.15625	31.34375	37.53125
2803.32126470143	25.4922037111042	1.06483034708347	2	2.71875	2.78125	5.46875	6.21875	7.65625	19.84375	22.09375	24.03125	24.125
2890.57888189897	4.75718779881142	1.02178421833125	0.96875	1.65625	4.03125	9.09375	12.75	15.03125	19.375	26.15625	26.28125	34.3125
2861.90786723802	12.8283437905815	1.04354680747151	6.875	12.90625	13.6875
2918.39246411419	28.9212393719823	0.979965675546197	0.0625	3.375	12.125	14.78125	17.125	17.25	18.25
2612.36689009347	97.669612624833	0.471768574571361	0.96875	2.96875	4.4375	8.0625	8.125	11.78125	16.125	18.4375	36.28125	37.71875
2749.97689475148	45.2642032873789	0.811357660566051	8.875
2879.3848519325	35.799566053968	1.11601079956201	1.71875	2.28125	12.0625
2927.8099639416	13.9063343369135	1.0366605611921	0.78125	4.875	5.4375	7.0625	8.46875	10.59375	13.75	16.71875	16.84375	22.96875	24.21875	24.34375	39.09375
2958.17718152985	85.3343556289809	0.979498805703196	2.15625	5.09375	10.0625	23.78125	32.84375	33.0625
2786.15912666005	25.0997636137698	0.774123254095511	1.96875	2.5624999999709	3.21875	8.75	9.5625	36.75
2896.30703736323	41.3598508899585	1.03943674284574	1.4687499999709	3.3125	4.71875	10.25	10.4062499999709	16.28125	16.46875	17.6562499999709	29.75	30.5625	33.3125	34.75	39.625
2611.11968662618	53.1169867167095	0.86371091215537	2.53125	2.625	5.125	7.375	8.1875	10.09375	10.65625	15.5	16.78125	20.40625	28.3125	28.84375	35.09375
2565.80949643425	24.0205606162791	1.03792321982184	2.125	4.5625	5.78125	5.90625	9.3125	16.28125	21.25	21.78125	21.875	26.53125	28.25	30.9375	33.46875	37.15625	37.21875	37.375
2851.32635801321	28.4617628368181	0.917533157901344	1.0625	1.59375	5.25	7.84375	10.0625	13.96875	14.0937499999709	17.4375	32.6875	37.46875
2852.47788782095	11.685144175551	1.12060273263759	0.09375	0.875	1.28125	3.3125	4.5625	6.1875	6.3125	8.75	14.15625	21.3125
2882.31930210419	23.8382531976224	0.916123806566532	0.3125	1.25	1.75	8.03125	12.65625	14.40625	25.28125	30.5
2350.09738025725	18.4659880628736	0.929593140398399	1.71875	5.375	5.46875	12.375	13.84375	18.3125	20.6562499999709	22.5	23.96875	24.71875
2634.32497028068	26.5544529141211	0.993386428432672	3.5625	5.28125	9.71875	11.96875	12.0625	14.53125	17.4687499999709	17.59375	22.40625
2634.42342519513	8.44806722306684	0.735812544088845	0.375	9.9374999999709	11.25	38.1875	39.78125
2637.33936969295	54.8466178029787	0.633678572192343	8.25	10.25	12.6249999999709	15.8125	15.875	15.9687499999709	39.625
2731.09904929513	13.8504125974641	0.705418507454822	2.5625	18.0625	18.1875
2623.68713267898	11.6522713507387	0.875886789795978	1.78125	2.84375	7.625	9.03125	10.6875	14.0625	15.75	17.96875	20.96875	21.0625	26.3749999999709	36.90625	38.3125
2840.17499485091	21.928220447101	1.08601039233681	1.375	3.625	5.53125	9.2499999999709	10.3125	14.75	17.25	18.84375	33.2499999999709	38.46875
2894.04421536743	13.6326389760017	1.13383958884433	0.5625	1.40625	12.40625	15.78125	16.0625	18.65625	18.7499999999709	20.75	20.8125	20.9687499999709	27.34375	27.4375
2525.66283410036	106.385450171184	0.464016175251419	0.1875	2.6875	3.625	9.71875	31.28125
2750.99164921773	23.7892634870794	1.01090124113359	0.90625	2.46875	7.9374999999709	9.09375	10.875	11.1249999999709	14	14.09375	14.1875	19.03125	19.0937499999709
3123.44982633098	60.7143427424282	0.863645778487852	2.9062500000291	4.96875	17.75	32.375	36.34375
2760.63840831437	221.459378960439	0.630715562474997	0.59375	2.03125	6.90625	7.78125	9.6875000000291	11.59375	11.90625	11.96875	13.5625	15.15625	15.21875	15.34375	17.96875	22.3125	33.375	33.4375	39.71875
2897.53327137918	63.1130073548142	0.72823871591234	1.0625	1.625	5.875	12.375	16.625	38.59375
2803.36561751843	63.0734802360463	0.764424637313149	0.781250000029104	1.03125	4.375	7.96875	8.125	14.7187500000291	14.875	26.9375	35.0937500000291	37.65625	37.7500000000291	39.78125
2748.09130963502	76.3180950387103	0.653487441178909	0.875000000029104	2.25	2.875	4.625	19.125	39.40625
2698.57035301653	108.83030628527	0.688688333767975	1.8125	11.46875	34.53125	35.375	39.4687500000291	39.5937500000291
2767.87267487718	19.8468038764126	0.786512959990235	3.78125	4.3750000000291	5.71875	5.875	6.1875000000291	11.9375	15.78125	17.125	17.1875	38.5
2612.57917350454	83.3331664148051	0.79401242879952	6.3437500000291	7.71875	8.96875	10.125	10.1875	12.15625	12.21875	12.3125	15.03125	15.1250000000291	29.2187500000291
2765.63715830533	22.5554668041276	1.10906193747709	2.9375	3.78125	4	8.65625	9.78125	11.0937500000291	18.5625	19.59375	19.65625	21.5	21.5625000000291	22.65625
2890.41056602459	56.9290179760567	0.717227598178589	0.5625	2.5625	4.875	6.96875	14	16.7812500000291	18.1875	36.9375	37.03125
2616.3009697953	34.7603512942704	0.456613637879355	6.78125	6.875	8.375	37.65625	39.5
2823.42103042824	225.692917228262	0.606232640337125	1.375	9.84375	10.65625	15.125	15.3125	19.6875
2843.25567674642	38.700026705838	1.00111921759928	3.53125	4.59375	4.9375	6.375	6.84375	9.59375	11.90625	15.0000000000291	16.4375	16.53125	16.59375	24.9375	33.71875
2886.70361647991	89.82297006487	0.954588342579248	0.46875	1.4375	4.71875	5	8.40625	13.8125	16.1875	16.3125	17.28125	21.6875000000291	21.90625	22	23.84375	23.90625	27.5625	27.90625	36.09375	37.1875000000291
2748.46045138625	201.824997289258	0.591846393286143	0.375	1.625	3.84375	7.1875000000291	9.28125	38.875
2768.67100987471	108.506676869086	0.876444302474643	4.9375	8.09375	12.28125	20.3125	20.40625	39.78125
2770.55048999845	78.4266053863882	0.851098345970999	0.1875	5.8125	11.4375000000291	16.6875	18.78125	26.5000000000291	26.59375
2738.06126041317	299.897714741662	0.923893006504236	3.9375	4.75	6.8125	11.21875	12.46875	15.03125	18.59375	20.65625	20.75	29.125	39.0625
2805.70372531211	132.236019472385	0.946654443885209	0.843750000029104	2.75	3.6875	7.59375	9.28125	10.65625	13.8125	17.0312500000291	17.09375	17.1875	19	26.96875	38.03125
2876.80826122483	79.693347257682	0.631795631997953	0.375	1.1875	2.34375	12.8125	14.3125	14.4375	15.75	39.0625	39.90625
2573.6286135587	37.836006117958	0.852302000772582	0.1875	1.28125	5.1875	10.65625	11.53125	11.78125	15.90625	39.8125
2792.88098591093	269.423782408887	0.652092186579412	1.9375	8.5625	9.65625	12.625	13.84375	13.90625	19.5625
2641.51585168027	118.533230095559	0.815183686119437	3.96875	10.375	19.78125	19.90625	20.03125	21.875
2760.92590474253	171.765664362277	0.673834538122406	2.375	10.53125	12	12.90625	16.78125	18.6875	18.875	20.8437500000291	22.5625
2637.43770047266	28.1392446340048	0.866683006272619	0.96875	2.125	4.5	8.3125	8.96875	16.125	18.125	19.53125	33.875	38.25
2621.09548171204	56.0227423877622	0.77716796541234	3.46875	8.53125	9.4375	11.6875	20.21875	20.28125	20.375	27.0625	28.3125	39.28125
2573.51285548306	21.1356354513489	0.407947221731364	12.625
2630.3355152048	74.3529482420275	0.896039577858698	1.34375	6.75	9.6562500000291	11.09375	11.5625	13.78125	13.8437500000291
2868.2301654504	50.1590329935545	1.26072382567207	2.1875	16.34375	16.4375	20.78125	23.8125	35.71875
2659.02181924459	103.776428021043	0.941574593890266	3.40625	9.65625	14.21875	18.5
2858.57198823109	65.1131984874441	0.610318364735737	2.91038304567337e-11	1.4062500000291	3.53125	3.65625	4.71875	4.84375	6.125	12.375	14.28125	14.46875	25.9375	26.5	36.53125	36.65625
2968.66517919157	32.2140211415849	0.918641254651057	0.4375	7.4375000000291	10.25	10.3750000000291	10.875	10.96875	12.25	14.2812500000291	15.875	15.9375	19.65625
2615.75720083614	13.1580092168239	0.561973165769739	0.3125	5.03125	6.53125	9.71875	12.90625	15.03125	15.625	17.15625	17.28125	18.28125	19.40625	20	20.125	35.75
2820.52657066175	58.0223080306551	0.931194721966548	0.28125	0.8125	1.25	1.375	8.40625	9.2812500000291	10.84375	12.28125	13.375	22.21875	27.34375	37.3125	38.59375
2776.2253897049	142.095492392823	0.546079693855558	0.812499999970896	3.7499999999709	4.9062499999709	18.34375	18.46875	20.59375	20.8124999999709	36.2499999999709	36.34375	38.28125	38.5625
2759.34859228594	79.1216793740406	0.652954302284356	0.4375	1.6875	4.8124999999709	4.875	5.21875	6.28125	8.4374999999709	8.6249999999709	9.9999999999709	12.5625	14	14.1874999999709	15.53125	17.0625	17.1875	18.5625	19.15625	19.25	20.8125	21.1875	21.9687499999709	23.625	23.8124999999709	33.90625	37.15625	39.65625
2745.49144308893	164.97573355236	0.519567941751007	0.03125	2.5937499999709	6.5312499999709	8.3437499999709	9.9375	10.21875	11.625	12.8124999999709	12.875	14	15.21875	17.375	17.78125	18.1875	19.84375	31.125	32.96875	33.2812499999709	35.5312499999709
2752.52790257924	83.6962557551546	0.532419794454682	1.09375	3.3125	9.59375	9.71875	12.0312499999709	12.1249999999709	13.90625	14.90625	15.2187499999709	18.25
2964.97464405365	172.827992106085	0.616567289124634	1.3437499999709	6.3437499999709	7.9062499999709	7.9999999999709	8.1874999999709	9.3124999999709	10.9374999999709	11.03125	12.8125	14.5624999999709	14.7187499999709	23.6875	23.8124999999709	28.03125	31.3124999999709	32.6875	37.6875	38.625
2818.17802809098	105.137918778532	0.526515240126796	0.28125	1.5937499999709	3.375	5.59375	11	19.53125	21.25	21.4062499999709
2918.04635307081	244.384132097597	0.610132274277423	3.4374999999709	11.9062499999709	16.9687499999709	25.65625	28.0625
2749.75467980861	54.7096258544375	0.51536281333986	1.3749999999709	2.6875	4.6874999999709	5.75	6.8124999999709	9.34375	15.375	15.53125	18.2187499999709	18.34375	19.3437499999709	21.8749999999709	27.625	30.84375
2635.5011397328	65.1111672747089	0.565719241730993	4.6875	6.5624999999709	10.8125	14.125	14.71875	14.8749999999709	14.9375	22.1562499999709	22.25	22.3124999999709	23.4374999999709	24.90625	27.21875	27.3124999999709	27.9375	39.5625
2764.70686364066	77.2135123085501	0.504853068975681	0.5625	0.624999999970896	5.15625	6.9062499999709	8.46875	8.625	10.03125	12.65625	12.7812499999709	14.8437499999709	15.8437499999709	15.9687499999709	20.1875	20.25	25.7499999999709	27.8124999999709	33.46875	34.1875	37.3124999999709
2792.34958123806	79.0638766903264	0.639670156097572	0.46875	2.28125	7.7812499999709	7.96875	9.5624999999709	10.2499999999709	13.28125	13.40625	14.9375	22.0625	22.1562499999709	24.9374999999709
2854.57924344713	34.265266103111	0.614309827196084	0.25	1.2187499999709	2.0312499999709	5.7812499999709	11.875	12.7499999999709	16.3125	16.3749999999709	18.8125
2852.46842919863	122.137253082661	0.606486709858311	1.125	1.96875	7.5937499999709	10.0625	10.125	10.2499999999709	12.4687499999709	13.21875	13.2812499999709	13.375	14.59375	14.65625	14.78125	18.09375	21.2499999999709	38.875
2746.53273351426	81.5454565854685	0.494716130127016	4.75	13.7499999999709	13.8125	13.96875	16.21875	19.5	19.5625	22.1249999999709	23.1875	23.3437499999709	23.4375	25.4374999999709	25.53125	36.65625	39.1562499999709
2873.59677290034	89.2987109485227	0.794496632788143	0.53125	6.5624999999709	10.84375	12.09375	13.78125	13.90625	14.34375	14.4062499999709	16.3437499999709	18.1874999999709	20.9687499999709	22.125	23.3124999999709	27.28125
2834.50283158286	85.107321111698	0.585940327288113	1.65625	4.3437499999709	17.8437499999709	18.1249999999709	19.8124999999709	20.75	21.0937499999709	21.3437499999709	25.2812499999709
2737.22801627854	201.484187776833	0.550013497187863	2.40625	3.6875	9.84375	12.2499999999709	13.875	13.9374999999709	19.0937499999709	23.375	31.8124999999709	35.0312499999709
2850.06888332765	52.3702775601124	0.68372791222014	1.84375	5.875	7.5	8.34375	11.75	13.5	14.875	15.5	18.21875	19.28125	20.25	20.375	38.375	38.5
2984.80570841607	30.4783060656513	0.947840031783204	1.8125000000291	3.28125	7.0000000000291	7.5625	9.03125	15.6250000000291	19.5	20.75
2744.53656933473	69.1054623936293	0.481867485637103	0.59375	8.9062499999709	8.96875	11.5625	11.6250000000291	13.8125000000291	13.96875	15.1875	19.53125
2911.73666444492	69.995282290744	0.68383379047093	0.9375	2.875	3.0312500000291	5.5312500000291	5.71875	11.75	21.2187499999709	22.3124999999709	23.6875000000291	32.0625000000291	37.53125	39.0624999999709
2936.85127666316	138.670277580135	0.642949321309894	4.3437500000291	6.78125	9.15625	13.15625	17.84375	18.0000000000291	19.21875	19.28125	21.0937500000291	21.21875	23.9374999999709	24
2876.97830753499	44.8484452984213	0.647809258377958	0.500000000029104	1.8125000000291	3.75	4.9375000000291	8.375	11.3437500000291	13.15625	18.8437500000291	28.28125	31.28125
2676.60085298602	57.6516593402687	0.852578262086549	0.0625000000291038	4.4375	4.625	7.5937500000291	12.5	14.0000000000291	14.15625	15.21875	15.3125	16.65625	16.7812500000291	18.5312499999709	28.7500000000291	30.375	30.4375000000291
2772.6209287518	40.3071644369365	0.771945003097507	1.0624999999709	3.5312500000291	6.0000000000291	7.0625	10.0625	13.0625	18.96875	19.03125	24.0625	24.6562500000291	26.5	32.0312499999709	39.59375
2646.40037021027	79.3038681082782	0.545160704792868	0.34375	4.9687500000291	8.46875	11.3750000000291	12.8437499999709	18.8125	20.9374999999709	31.125	31.1875000000291
2861.65321402851	68.372686257341	0.79264403898696	0.937500000029104	1.40625	4.5	13.2500000000291	13.4375	18.0312499999709	19.0937500000291	19.1875	20.96875	21.0937499999709	21.15625	39.03125
2743.70206590271	42.1158766600658	0.598006672542902	0.593749999970896	3	3.0625000000291	3.6562500000291	6.53125	6.625	8.1875	12.0312499999709	15.1875	16.375	17.46875	19.0000000000291	24.75	25.9062500000291	26.40625	26.4687500000291	26.5312500000291	34.96875	35.03125
2735.22992647017	53.7446741800533	0.533100907475271	2.9062500000291	5.46875	8.3125	9.78125	21.5
2816.78064962337	108.463918514628	0.634786731782269	2.91038304567337e-11	9.0312499999709	9.15625	14.15625	14.96875	16.4375000000291	18	19.78125	19.8437500000291	19.9375	21.9375	22.4062499999709	22.46875	23.65625	23.8124999999709	26.34375
2802.26834463317	35.2486851707154	0.734348685498549	0.562500000029104	2.875	8	8.0937500000291	14.90625	15.5625000000291	15.71875	17.4375	17.5000000000291	18.9062500000291	20.71875	20.8750000000291	34.0624999999709	39.0000000000291	39.40625
2943.49311716159	68.7551207732958	0.737481873528355	8.0312500000291	10.2812499999709	13.0312500000291	15.2187500000291	16.1562499999709	18.8125	20.9062499999709	32.5000000000291
2722.85507233801	110.853386095887	0.584016974789221	2.21875	2.3125	2.375	4.1875	4.8125	6.1875	7.96875	8.125	10.40625	13.8125	14.96875	15.0625	15.125	16.53125	22.6250000000582	29.78125	32.3750000000582	33.1875	33.3125	34.3437500000582	34.46875	34.59375	36.96875	37.6875000000582
2409.03757062314	23.0497139086008	0.731906028807013	1.0625	6.09375	6.875	6.96875	8.5	8.65625	10.125	12.78125	12.84375	12.9375	15.21875	16.25	18.28125	19.2812500000582	25.25
2963.51553491678	52.573677018955	0.574596636689052	1.375	4.03125	5.0625	13.40625	15.28125	16.90625	17.625	20.09375	21.75	23.1875	24.8125	26.15625	26.28125	33.03125	35	36.03125	36.125	37.3437500000582	39
2844.98913436096	65.1148921104956	0.461696293599322	4.0625	5.78125	6.25000000005821	8.875	8.96875	20	21.34375	22.84375	23.0625	24.34375	24.46875	25.4375	29.46875	30.84375
2726.9281344524	64.1722389078554	0.561896681419065	3.78125000005821	5.75	13.71875	16.8125	17.96875	21.40625	23.28125
2761.91448141957	19.5796020882929	0.540404913643893	4.65625	6.40625	6.5	7.75	7.90625	9.03125	9.125	13.59375	19.09375	22.71875	32.1875	38.28125
2940.15454829436	13.5072326737561	0.749865083939479
2905.1684304796	35.5416127271551	0.856697925338256	5.6875	13.5625	17.6250000000582	17.8750000000582
2985.7270274848	39.0226776185642	0.725682871467069	1.65625	3.1875	5.21875	6.625	7.65625	12.375	14.03125	15.03125	17.75	19.46875
2877.61599580962	44.0573421075744	0.757861410508496	9.6875	9.9375	10.0625	10.125	11.84375	11.9375	13.71875	17.59375	29.09375
2719.76517344825	74.0241513033383	0.551688794173566	2.84375	3.03125	3.09375	3.96875	5.84375	6.4375	6.5	11.8125	15.71875	15.8125000000582	18.8750000000582	18.96875	22.84375	24	37.25
2746.043446875	83.4202538985189	0.501671068251121	4.46875	5.28125	10.125	10.2500000000582	12.0625	12.15625	13.3125000000582	15.0625	19.25	21.625	23.8125	23.90625	25.28125	25.40625	26.625	26.6875
2892.66028089964	54.6096766965352	0.695467251205217	0.875	4.15625	9.65625	9.84375	11.4374999999418	11.5	11.6875	13.09375	13.15625	14.9375	16.5625	17.75	19
2869.9742045101	63.8745356385798	0.615058771168676	4.90625	9.59375	9.71875	14.7187499999418	15.9375	16	16.0625	18.6875	18.84375	21.59375	21.65625	21.71875	39.0625
2836.213772023	72.7793404640822	0.726976456135255	0.53125	0.65625	8.81249999994179	11	12.9687499999418	14.4375	14.625	17.21875	17.3125	17.375	20.5312499999418	20.875	39	39.40625
2753.18963508448	101.737709967256	0.483401807743208	0.21875	1.0625	1.18749999994179	1.3125	6.1875	9.4375	9.59375	11.5312499999418	11.59375	13.1874999999418	13.375	14.5937499999418	19.5	20.9999999999418	22.3125	23.4999999999418	38.65625
2592.94282465321	44.0822946320014	0.708433805010091	4.75	18.96875	19.09375	20.15625	20.28125	21.6249999999418	21.71875	21.84375	22.375	23.5625	25.75
2768.35937748589	52.9189771546668	0.538306462118936	2.93749999994179	9.625	15.84375	15.90625	16.6249999999418	30.59375	39.15625
2760.5810731528	218.484796288332	0.508586214777475	4.5	10.3125	10.59375	12.75	13.9375	14.0937499999418	16.53125	18.5	19.25	19.3125	19.375	19.53125	31.65625
2889.4466545845	69.7319547797411	0.705483568232749	5.53124999994179	11.0625	39.34375
2895.08074354724	108.867885658479	0.612356059669912	6.03125	7.74999999994179	9.43749999994179	13.65625	26.21875	26.7187499999418	32.625	39.90625
2753.4068371235	44.8564975581553	0.548391132189574	1.71875	6.5	9.8125	13.375	16.5625	16.65625	19.1875	19.3125	21.15625	32.65625	37.4375
2754.72316293449	25.2139112582685	0.658708556223206	5.40625	5.46875	6.78125	6.9375	7.875	9.59375	9.68749999994179	9.75	9.84375	11.65625	13.5625	13.75	15.375	16.78125	18.53125	18.5937499999418	19.78125	21.78125	30.96875	35.59375	37.4375
2866.57255347118	47.9649121532082	0.847344096765704	2.96875	5.56249999994179	20.6249999999418	33.7499999999418
2870.02113876865	110.019344107089	0.753466671560071	1.125	9.4375	10.9375	15.5937499999418	16.7187499999418	18.09375	19.09375	24.75	27.65625	29.71875	29.8437499999418	37.3125	37.40625
2759.71672214009	62.1356188596286	0.548161841754678	5.28125	8.75	10.71875	20.3125	20.4062499999418	27.21875	30.9999999999418	39.625
2748.28893594906	39.8516816932621	0.557167121504937	1.53125	3.53125	5.09375	5.1875	5.3125	6	6.125	7.8125	8.03125	9.71874999994179	11.6874999999418	11.8125	11.875	23.53125
2879.40346168265	64.9824061692134	0.689975703612579	0.5	9.03125	13.25	15.625	18	21.21875	21.2812499999418	23.28125	23.40625	35.90625
2862.94383115313	125.778227846333	0.667288566591217	4.4375	12.34375	12.4687499999418	15.65625	35.125
2756.15985727183	35.2308828182005	0.553979587150467	0.53125	3.15625	3.875	3.96875
2714.15622313556	13.4260593113636	0.781604201939803	5.71875	6.90625	7.3125	8.75	8.81249999994179	10.4999999999418	11.09375	12.375	14.1249999999418	14.28125	16.6875	17.9375	18.0312499999418	34.28125	37.9375
2622.00676157407	45.8070928834525	0.482371613165233	2.71875	8.37499999994179	27.78125	36.8124999999418	37.6875
2784.33968377114	132.880706754793	0.450946686922627	4.375	9.28125	9.34375	12.40625	14.875	14.9375	17.09375	17.1875	19.8125	19.90625	20.90625	21.03125
2727.85362824274	151.78225089612	0.505740650042647	1.6875	4.03125	13.53125	16.0625	17.7812499999418	19.6875	19.875	21.1875	21.28125	22.28125	39.78125
2829.54354190884	67.2482808523403	0.60374961766867	1.25	12.15625	15.90625
2768.01485625968	33.6310976670196	0.57174052573977	2.28125	3.99999999994179	4.0625	5.8125	7.84375	18.125	21.15625	24.875	25.9375	26	27.4374999999418	27.5	31.5	31.625	31.6875	32.9375	33.0312499999418	33.15625	35.1875	38.09375	38.59375	39.4687499999418	39.65625
3097.57788736933	56.7222334712787	0.87420803040422	3.25	3.34375	3.46875	4.15625
2749.91245732397	72.0528247206216	0.466051276408018	4.4375	16.9375	19.40625	21.71875	21.8125
2640.65480506854	25.7557006918519	0.910430509825129	8.78125	8.84375	14.4999999999418	14.5625	16.7187499999418	16.8125	19.4375	19.5625	19.625	37.71875
2828.29001521869	155.028297984047	0.541200620726024	1	2.1875	3.59375	4.3125	5.4375	9.40625	17.25
2585.34713639885	149.621863862129	0.592086844256083	4.375	7.125	13.9062500000582	15	15.0625000000582	17.125	18.3125	18.3750000000582	20.125	21.78125	21.90625	23.375
2821.97759096243	196.854841387107	0.514477521700299	0.78125	4.46875000005821	5.96875	9.53125	9.59375	9.75000000005821	11.6875000000582	11.78125	11.875	14.71875	14.84375
2860.93252367526	59.9126220422475	0.650113650285231	9.625	9.6875	12.3437500000582	14.46875	14.59375	15.5	17.25	18.4687500000582	18.78125	18.9375	24.09375	24.1875	25.40625	25.65625	25.8125
2878.99724137056	91.0984238369936	0.843275066723074	1.03125	4.71875	16.21875	17.9375	19.3125	19.4062500000582	23.875	24.03125	25.84375
2802.40915943707	43.3774825571572	0.81668654712589	5.78125000005821	7.18750000005821	7.25	15.71875	15.8125000000582
2762.88069211271	92.3180588758625	0.500426789154428	2.59375	4.12500000005821	4.3125	6.78125	6.875	9.5	9.5625	17.71875	17.875	19.40625	35.8125
2792.36453201739	130.101394532063	0.492570950089609	2.90625	5.875	9.12500000005821	13.875	16.78125	22.96875	23.15625	24.875	25.0000000000582	36.9375
2805.69640935829	157.655560303786	0.546327418230428	0.375	3.75	6.71875000005821	7.375	10.0312500000582	11.53125	12.15625	13.9375000000582	14.03125	16.4687500000582	16.7187500000582	19.4375	19.5312500000582	22.375
2866.41600259759	64.140831179544	0.732343094865899	0.65625	3.50000000005821	7.40625000005821	11.8750000000582	14.1875	19.53125
2782.97308205971	35.5686916901797	0.621556972697313	1.25	3.84375	7.59375000005821	15.78125	15.9375	17.4062500000582	22.1875	22.28125	24.6562500000582	24.75	39.4062500000582
2810.51571798227	78.3776950055998	0.834752146687631	4.5	4.62500000005821	10.21875	13.5312500000582	13.6875	19.9375000000582	26.71875	34.96875
2719.10805462772	64.6030974784754	0.532406185565546	5.8125	10.78125	12.8125	12.875	14.125	14.3125000000582	17.28125	17.34375	17.4375	19.21875	36	39.875
2778.61973576165	122.265362875728	0.615013458601827	11.4375	17.3437500000582	18.875	31.75	36.21875	36.46875	38.875	39.71875
2734.18926904899	85.3606668583472	0.669897410870465	0.250000000058208	2.50000000005821	11.3125	16.8125	17.3125	19.125	20.21875	20.3125000000582	21.7500000000582	25.96875
2686.05076042208	46.3156115705615	0.558090871828881	4.03125	16.5	24.90625
2757.37677420529	92.406467607622	0.54026786540942	4.87500000005821	13.125	17.1250000000582	26.40625
2350.04971719168	63.6929424619702	0.405389921201673	2.34375	10.53125	10.5937500000582	10.65625	11.8125	11.90625	13.21875	14.875	18.03125	18.1250000000582	20.6562500000582	20.8125	21.375	39.71875
2852.42207429283	41.6041251767886	1.03921311242862	0.125	2.1875	3.25000000005821	4.53125	5.50000000005821	7.28125	7.43750000005821	9.37500000005821	9.5	14.28125	15.96875	16.0937500000582	16.15625	16.78125	19.78125	19.875	37.53125
2869.60540490497	54.1914200888319	1.17104272076312	0.5	4.84375	7.78125	7.90625	10.34375	10.5	12.6875	14.21875	16.34375	17.71875	19.0625
2886.08821762014	37.9337873253763	1.07497950316442	0.84375	4.53125	9.0625	9.1875	11.8750000000582	11.96875	12.96875	13.09375	15.1875	19.46875	37.2812500000582	39.7812500000582
2939.97421475649	42.9967713725524	0.912792773248148	0.46875	0.53125	2.34375	9.5625	12.6875	14.21875	16.34375	17.5625	19.125	19.1875000000582	21.21875	21.28125	23.46875	23.6562500000582	32.90625
2627.81210996673	28.9303723779009	1.10090416763898	0.125	2.93750000005821	12.40625	12.5
2604.2945673491	43.3949159501051	0.656417173288987	0.90625	3.25	3.43750000005821	6.81250000005821	9.78125	14.53125	17.4062500000582	17.53125
2677.0096445349	16.8494365886234	0.91239686893622	2.84375000005821	2.90625	3.59375	16.59375
2782.10538101412	49.4702911310361	1.05357797673593	5.4375	10.375	10.4375	12.84375	17.0625	18.3437500000582	18.46875	20.6875	21.71875	22.5625	22.65625	24.375	24.4375	34.875	39.03125
2722.99657147832	30.5411054108343	1.03461036332113	2.15625	10.5	11.96875	15.15625	16.90625	32.34375	32.4062500000582
2622.44498063161	50.9924591680266	1.09026278008224	0.28125	6.46875	10.625	13.8437500000582	15.15625	15.21875	20.71875	37.75
2619.4140656598	35.0874695824321	1.06207330429495	10.0625	18.0625	18.1875000000582	19.96875	20.78125	39.4062500000582
2737.96952572028	27.0791796792177	1.12290996533724	2.71875000005821	6.65625	11.5
2913.19948061428	23.4853261507755	1.17449422622591	1.8125	5.90625	8.34375000005821	11.625	14.4375	18.21875	21.59375	22.28125	22.625	22.71875	24.15625	24.21875	30.1875	39.25
2624.95188750492	16.0889570923137	0.640175578138681	0.25	0.5625	4.71875	9.09375	11.5	11.59375	11.6562500000582	14.5625	16.0625	24.875	38.9375
2712.12025760129	29.4173661280681	0.504700942822248	0.4375	2.375	15.2812500000582	15.375	16.75	30.53125	38.375
2480.24029023249	49.8721875463339	1.07574517873495	0.1875	4.34375000005821	10.3125	13.65625	13.71875	13.78125	15.4375
2901.09640400946	17.7566097974191	1.2013587372749	10.3125	12.1875	12.25	13.03125	15.46875	16.59375	22.1250000000582	32.9375
3100.70819660158	55.0162401438586	1.27181975176006	5.84375	12.40625	17.875
2757.60759662523	88.3619325719689	0.539157270190973	1.4375	3.1875	10.3125	11.75	12.8125	14.53125	15.9375	16.0625	17.65625	17.8125	19	20.21875	26.75
2871.85272821961	216.519524019624	0.542553374629856	9.25	9.8125	12.71875	17.8125	18.9375	20.46875	20.71875	22.65625	24.28125	24.5625	24.625	32.59375
2846.10501608248	70.4458818588694	0.627217911724939	2	5.3125	11.875	20.59375	20.65625	22.3125	22.5	37.3125	39.125
2962.06151509248	122.22082373061	0.570094238521795	4.84375	17.34375	18.625	18.71875	19.03125
2762.34337942289	85.3488660519329	0.477546493104565	1.46875	1.59375	5.21875	6.0625	7.6875	11.34375	13.15625	13.78125	15.53125	15.75	23.03125	24.09375	29.28125	38.84375
2876.72081060319	116.181619413175	0.739281649809525	8.78125	10.53125	10.59375	11.15625	11.375	14.875	15.5625	15.78125	17.375	17.59375	17.6875	19.84375	26.53125	33.59375	37.59375
2819.44233301018	59.9355744239061	0.54046759282916	0.90625	2.40625	6.75	9.125	12.71875	13.65625	16.46875	18.65625	18.84375	31.8125	36.75	38.28125	39.03125
2753.52303121916	204.200843628073	0.429335159544023	0.5625	5.125	5.84375	10.03125	10.09375	10.1875	13.40625	15.40625	15.5625	17.34375	17.40625	18.90625	18.96875	24.25	28.46875	34.6875	37.84375	39.46875
2810.26227708593	34.2945306192121	0.571310200900372	2.28125	2.375	2.8125	3.34375	4.6875	5.75	5.875	8.6875	10.75	12.96875	13.03125	13.09375	15.1875	16.71875	37.1875	39
2867.0815641891	156.693454575837	0.611887413564296	6.09375	10.5625	14.34375	15.8125	18.28125	20	22.21875	24.1875	25.53125	25.625	25.71875	26.75	27	33.84375	33.9375	38.1875	39.9687499999418
2756.49692047936	246.117795039016	0.475710224101526	1.3125	5.3125	12.75	17.65625	19.875	20	21.78125	22.6875	24.53125	24.65625	25.8125	26.9375	29.09375
2975.8193412854	53.8135066612777	0.551066926577458	6.78125	9.0625	9.15625	13.28125	38.46875
2995.84007587923	44.3620193092598	0.877785140537142	0.03125	0.125	1.84375	2.75	7.59375	7.65625	15.3125	16.5625	18.5	19.375	21.0625	23.34375	23.4375	35.03125	38.4375
2337.93422113914	50.0261981660711	0.970625058745033	4.65625	7.5	7.5625	7.6875	9.4375	13.1875	13.28125	14.9375	15.03125	16.90625	17	21.46875	27.0625
2899.41064602115	27.6815281675255	0.850345200763835	3.28125	19.21875	20.71875	23.125
2695.41101298205	62.6170128858356	0.526443229396999	3.5625	6.65625	9.53125	9.65625	11.21875	11.3125	11.375	13.6249999999418	15.375	15.4375	16.84375	17.15625	17.21875	18.5	18.625	20	20.0625	20.1875	30.09375	35.625	37.09375	37.1875	39.78125
2832.49894816577	180.32253897103	0.531873293588512	4.125	9.71875	10.28125	10.34375	12.375	12.46875	22.90625	23.65625	25.84375
2906.86432182857	183.721127488358	0.698900967737021	2.90625	3.59375	7.34375	8.96875	11.59375	13.5	13.5625	14.25	14.3125	14.375	15.5	19.53125	23.625	23.6875	23.75	23.8125	31.40625
2768.02526654194	35.8369887101231	0.455517079124925	3.03125	5.84375	7.90625	9.375	14.6875	16.75	18.28125	18.5	20.25	20.4375	21.09375	26.9687499999418	39.28125
2740.94329957822	71.1846339327181	0.425527788053716	8	14.59375	19.28125	19.40625	24.90625	36.21875
2976.44776415664	122.587122235076	0.569789182135526	10.5625	25.09375	32.875
2352.06685417822	39.4392233916766	0.653106662091907	0.03125	2.34375	2.59375	4.84375	5.9375	6.96875	7.46875	8.03125	8.09375	8.96875	10.46875	10.75	12.875	14.1875	15.25	16.46875	17.3125	18.90625	20.28125	20.9375	21	23.9687499999418	24.0625	25.84375	36.0625	36.125
2749.36570248763	11.0619743974725	0.700275990373681	7.96875	13.6875	13.75	16.65625	36.90625	39.6875
2757.2941133222	28.9712729806324	0.788121973625306	4.0625	12.1875	13.96875	17.3125	24.71875
2816.83762387044	34.3175054820642	0.506264489638011	2.03125	7.625	7.71875	9.71875	13.1875	21.34375	21.46875	21.53125	23.03125
2979.9290533214	54.6466433957881	0.823131711409883	2.71875	4.375	9.625	13.78125	15.75	19.84375
2858.5224332804	119.849997085239	0.780695923088409	2.5625	4.75	6.40625	6.46875	7.5	8.4375	8.5	10.03125	10.15625	11.78125	12.15625	14.09375	14.25	19.28125	19.40625	20.9375	25	26.40625	26.46875	35.375	35.65625	39.53125
2866.93921613781	113.598073294759	0.84184140464208	0.34375	4.21875	6.96875	7.15625	9.34375	9.40625	9.5	11.15625	11.21875	12.15625	12.21875	13.6875	15.28125	17.0625	18.5625	19	20.5	20.65625	23.5625	26.84375	32.1875	32.3125	34.46875	34.59375	38.53125	39.46875	39.53125
2736.16881217705	76.0053749676374	0.496726559935837	0.75	2.84375	2.9375	6.34375	7.71875	8.28125	8.34375	8.40625	9.75	13.3125	13.5	15.9375	16	16.09375	17.5625	20.4375	20.5625	21.90625	22	31.84375	32.03125	33.96875	34.15625	38.28125
2785.04378541668	82.3592027826903	0.703528139546222	1.40625	2	4.0625	4.21875	6.0625	7.90625	8.09375	9.03125	9.12499999994179	9.75	9.84375	11.5	12.84375	13.1875	14.875	15.6875	15.8125	18.28125	23.6875	23.75	26.15625	26.25	31.84375	31.9375	33.15625	33.25	33.3125	36.7499999999418	38.46875	38.5625	38.6875
2900.43971222695	36.1792207378482	1.11957556993865	3.59375	5.09375	5.875	7.1875	10.34375	10.5624999999418	14.375	15.96875	16.625	18.3125	18.46875	19.65625	19.96875	20.0625	23.4375
2866.54199430341	53.0355649952601	0.86657165298772	1.40625	1.5	6.84375	9.03125	9.53125	11.40625	13.34375	15.8125	15.9375	17.875	20.4375	20.65625	22.25	34.96875
2580.39396257627	17.0561272661081	0.47617086321024	0.6875	2.125	4	4.21875	5.6875	7.875	7.9375	8.03125	10.8125	10.90625	11.90625	12.9375	13.0625	14.8125	16.78125	19.4375	39.78125
2867.00439409746	18.0002401330953	1.13079055055271	5.09375	8.24999999994179	8.3125	9.6875	13.75	15.40625	15.46875	18.3125
2893.398400329	25.2201115646234	0.743255452896221	1.59375	4.8125	7.84375	7.90625	8	9.59375	10.5	10.59375	10.71875	12.90625	12.96875	15.5937499999418	17.78125	26.875	28.34375	35.75	37.46875	38.78125
2553.64013988905	51.6462851071479	0.639406149444782	0.65625	7.59375	7.65625	9.53125	9.625	9.71875	10.6875	10.7499999999418	13.15625	16.25	20.25	23.4375	26.40625	32.875	33.3125
2367.41841887917	25.1065216366482	0.46180305802366	2.40625000005821	7.375	7.5	8.40625	10.4375	13.34375	23.0625	23.375	30.21875	34.84375
2864.45593141104	58.246273601567	0.747835204538436	0.3125	1.25	13.65625	17.3125	17.75	29.4375
2825.40348661049	13.9723939734304	0.817205493980216	0.46875	2.46875	4.34375	12.8125	13.7187500000582	13.78125	18.21875	18.4375	39.4375
3084.3246360049	82.4857161157375	1.01493588785816	1.59375	4.9375	7.625	15.25	17.375	18.84375	22.625	22.71875
2722.40387652308	47.9395229651437	0.920572255452576	0.40625	4.1875	5.0625	12.3750000000582	13.5	14	15.28125	15.4375000000582	17.53125	19.09375	19.1875	19.25	19.3125	26.125	26.1875	29.59375	31.4375	31.5625
2881.6279485588	76.9337554104618	0.698038829744846	13.8125	16.90625
2916.53736111566	34.3260649194308	1.00555678664085	0.25	3.3125	14.5	14.5625	15.7500000000582	15.90625	38.40625
2893.5424105647	52.5538657254998	0.871218131204061	0.0625	2.90625	3.5625	6.75	19.25	20.90625	21.09375	22.28125
2885.79991005923	35.7376822857402	1.09647102958411	1.25	1.31250000005821	4.53125	7.21875	8.84375000005821	9.0625	12.28125	13.90625	14	14.0625	17.3125	18.84375	20.0000000000582	20.09375	21.4375	22.9375	23	26.4375000000582	27.9375	28.03125
3086.94663536564	46.8305928760411	1.23366416906332	0.5625	1.21875	1.31250000005821	1.40625	3.125	15.46875	17.375	17.46875	34.3125
2660.54917188295	65.7573987565282	0.742197663654622	4.46875	9.1875	19.1875	21.1875
2881.86271134264	44.0522995313259	0.696169331681931	2.03125	12.46875	18.6875
2742.92146117305	20.1324069675568	0.601173670899153	4.375	11.375	15.78125	37.75
2510.27791401063	69.0785832323659	0.63167091800385	3.90625	8.03125	9.625	9.78125	12.1875	12.3125	12.4375	13.8125	15.8125	15.8750000000582	16.78125	16.875	16.9375	18.5625	18.6875	21.59375	21.75	26.4375	26.5
2864.89372725605	65.3672842739342	0.678848321302368	0.218750000058208	2.15625	9.0625	18.0625	18.125	19.78125	22.4375	22.5	22.59375	24.96875	31.6875
2331.09230552306	98.6037448936487	0.642140652627196	0.4375	6.78125	6.84375	6.90625	19.9375	20.875	24.5625
2854.01657100687	26.5209555523684	0.618300826351261	0.09375	4.375	15.4375	31.78125
2751.99823142877	75.7411729701891	0.991109458934803	3.9375	29.96875	33.28125	33.375
2869.80660468695	26.8927246201614	0.679313374638232	0.40625	3.375	4.21875	4.96875	10.4375	11.625	11.6875	11.78125	13.78125	13.90625	19.5625
2891.35864006175	24.5937923821599	0.721299305461456	9.96875	13.875	13.96875	15.96875	19.375	19.46875	20.65625
2683.70892589055	25.2262789295466	0.778856600933	0.28125	2.53125	6.15625	6.21875000005821	10.09375	35.4375	38.53125
2601.51638806597	141.932634328726	0.533864550167697	0.625	8.75	9.28125	9.34375	11.6875	11.8125	13.5625000000582	16.6875	20.0625	25.375	38.78125
2967.55836010277	94.671682465086	0.670744486492432	3.09375	6.43750000005821	7.40625	15.5625	16.6875	19.84375	27.75	27.84375
2862.92463820073	14.9882183924859	0.848683679883563	1.5	16.8125	18.65625	18.78125	21.4375	26.1875	26.25
2862.27096619879	43.9578610155635	0.978167475714421	12.15625	12.25	24.3125	32	33.15625
2835.71335929413	65.3291272768534	1.02483979645519	0.46875	3.34375	19.21875
2877.09915232078	39.779184698425	0.945868132378297	1.90625	16.3125	17.4375	19.875	21.96875	22.0625	24.5	24.625	25.65625	25.71875
2774.89470810383	59.8128310013682	0.927276857254127	15.875	17.96875	20.28125	21.6875	21.75	31.25	38.15625
2767.09735301313	125.876281323862	1.10957105801539	4.53125	5.625	16.8125
2868.76043025193	18.9682451723211	0.775023903679232	2.31250000005821	3.65625	8.34375	10.59375	13.34375	38.75
2603.31006658295	58.1409115861264	0.649664178831899	2.62500000005821	19.0625
2828.93451226804	28.3879779165692	1.03880791837828	0.781250000058208	1.75	4.71875000005821	12.5625000000582	12.75	15.3125000000582	15.4375	16.7187500000582	31.4687500000582	39.5625000000582
2865.31675080974	27.9836314689887	0.752051375077882	0.625	2.90625	14.90625	15.6875	16.9687500000582	18.4375	20.78125	22.8125000000582	22.90625	24.15625	24.375
3142.34912215221	25.2856475020284	0.781513759455271	1.62500000005821	4.625	8.40625000005821	8.5	8.8125	12.625	33.875
2828.74458649997	31.1153122015024	1.11119288835862	2.53125000005821	10.9687500000582	15.6875000000582	16.90625	18.8125	20.4687500000582	20.5625
2748.92626644039	51.4360190669694	1.11429975581947	1.4375	3.375	6.40625000005821	8.56250000005821	9.12500000005821	10.8125000000582	12.1875000000582	12.3125	12.8125000000582	13.96875	14.0625	15.78125	15.96875	18.6250000000582	21.1562500000582	21.28125
2541.88829712802	58.7182236368816	0.837651959099873	3.71875	5.00000000005821	5.125	11.625	13.4375	18.28125	18.3750000000582	18.46875	19.96875
2885.55719795775	23.3311203213935	0.719413874899163	1.75	3.875	10.5000000000582	10.59375
2319.99104477578	44.2411295915135	1.07308452929222	3.06250000005821	7.1875	9.46875000005821	9.53125000005821	11.375	13.59375	18.7500000000582	28.6875
2838.43813685498	46.4592548167073	0.815246609671607	0.0625	1.78125	3.8125	11.65625	12.1875	12.34375	14.5625	15.8125	18.21875	18.5312500000582	39.7812500000582
2994.6684821152	51.6896583029231	1.02892055756265	2.78125	7.15625	9.46875	15.25	16.875	18.375	21.71875	22.0625000000582	34.46875	34.53125	38.875
2877.03935581536	19.9493667826412	0.745551853806967	0.250000000058208	1.65625000005821	1.75	9.375	9.43750000005821	11.3125	11.4062500000582	15.125	19.2187500000582	20.5625	20.65625	21.7500000000582	24.1875	28
2888.41290312097	42.388210501569	0.878194438583934	1.3125	1.75	3.62500000005821	7.71875	7.96875	13.375	17.9375
2948.79989256832	70.4461467489875	1.02842875112336	0.3125	8.96875	10.09375	12.28125	16.90625	37.53125	37.59375	39.84375
2836.19678339309	16.0419397734664	0.918773153418885	0.125	2.09375	7.375	11.875	30.375	36.9375
2722.2933636275	33.3451398184773	1.05692050620025	2.53125	3.78125	7.4375	8.03125	13.96875	16.375	18	22.0000000000582	25.6875	39.09375
2335.4938061679	48.8261058541693	1.06817172199079	1.71875	1.8125	4.53125	5.09375	19.125	20.3125	20.5	22.375	22.5	24.2500000000582	24.375
2619.34036427277	48.5113011114974	0.679933843029214	5.93750000005821	14.9375	28.15625	29.25
2868.17377204075	14.3738503876911	0.914334940586329	1.21875	14.03125	37.90625
2762.18823370507	48.1942929714467	0.719201050936229	5.82076609134674e-11	1.21875	6.28125	6.40625000005821	9.0625	11.53125	11.59375
2596.52678838566	62.1396853105662	0.62109606383654	13.75	15.25	19.46875
2592.87829258784	48.9728528059603	0.797407419064472	2.3125	7.5625	9.84375	24.84375
2870.38734537892	26.7121746625181	1.16296904869238	1.65625000005821	5.53125000005821	19.65625	19.71875	22.0000000000582	29.5625000000582	35.53125	39.3125000000582
2658.31322009365	19.088550146708	0.521066343846802	8.75	26.5625	39.78125
2677.54308212007	57.2474837926204	0.710000707151395	0.96875	1.9375	5.50000000005821	7.25	8.56250000005821	8.6875	9.71875000005821	9.78125	9.96875000005821	14.4687500000582	22.46875	39.71875
2781.70536232491	97.9702954174297	0.858041125086285	0.78125	1.09375	2.59375	10.875	11.9375	20.0625	20.15625	32.09375
2793.36966564575	37.5102676267407	1.02156160905935	0.6875	1.375	4.71875	7.84375	9.5625	11.53125	11.625	19.4375	39.59375
2772.09745910337	34.6967831640362	1.09524113686923	2.03125	13.40625	16.0625	17.5	17.65625	18.7187499999418
2859.59799661193	30.812326592932	1.00764012785301	1.53125	3.34375	3.5625	5.59375	7.4375	9.34375	9.40625	15.65625	17.21875	19.78125	19.875	23.84375	25.65625	26.96875	30.1874999999418	30.25	33.9375	39.0625
2843.88088589886	36.5928187384271	0.995781096108692	0.1875	6.15625	15.625	15.78125	27.125
2871.44602719744	30.5540335816057	1.06014052392157	0.625	1.75	6.65625	9.99999999994179
2779.33122152543	33.5104823514843	0.970005961675502	0.84375	12.90625	13.09375	16	19.2812499999418	23.8125	24.4375	24.53125	26.34375	26.4375
2877.68927435646	38.5466808861437	1.07394639864451	5.71875	16.875	16.9375	37
2747.98028969111	35.8148867098131	1.01931559221687	1.28125	2.0625	7.6875	11.875	12.875	17.25	20.125	30.15625
2889.8090966225	43.3581834021158	0.900599795652571	1.90624999994179	7.125	8.34375	10.4375	10.5	12.4375	14	15.65625	15.75	17.96875	18.03125	20.40625	25.3125	25.4375	31.75	39.21875
2881.93736429086	55.6896846020896	0.999753869175564	5.375	8.6875	10.6875	12.9374999999418	15.71875	15.875	17.1875	17.34375	19.15625	22.3125	22.46875	23.9375	36.6875	38.125	38.21875	39.7187499999418
2860.57494633665	26.4838315797322	1.13704253977012	1.40625	3.375	5.09375	8.5	12.3125	16.96875	18.34375	20.375	20.4375	21.1875	24.28125	39.53125
2368.6722569701	48.015889752513	0.871356408889952	1.4375	10.78125	21.625	21.84375	23.40625
2969.99715317713	65.4085160832859	0.804766389279019	4.8125	5	10.53125	13.75	16.28125	17.875	28.5	32.9999999999418
2953.60145339272	46.0811754451032	0.784233713512642	2.1875	13.6875
2889.97196752273	35.1742864885195	1.14822638584113	0.96875	2.375	5.875	8.28125	9.71875	11.40625	15.71875	20.875	22.0625	22.125
2881.33337189696	45.6841487018443	1.01694097980843	2.6875	3.6875	20.28125	22.65625	22.75
2898.50243796444	14.4877269434594	0.731265589556654	1.875	7.125	11.21875	14.125	21.5937499999418	23.625
2895.78013885344	48.6372116384311	0.938082525917912	3.125	9.0625	15.28125	18.53125	20.1875
2600.19173406322	23.2315935673149	1.10240068527992	0.1875	0.25	4.65625	6.21875	10.6874999999418	14.40625	29.34375
2777.98715717663	93.2974988994654	1.10912944206466	2.4375	3.6875	19.34375	25.46875	25.53125
2906.84005307341	44.7122473017442	0.858708755428824	0.15625	3.5625	5.9375	8.46875	14.78125	15.5	20.15625	21.34375	21.59375	22.90625	24.71875	24.84375
2714.02584828895	24.7882157140405	0.997726985505103	2.74999999994179	4.1875	13.40625	14.875	17.65625	20.1875	22.25	25.4375	30.40625
2644.76345360097	24.2853667608675	1.17184911948833	2.40625	4.9375	5	7.8125	8	9.84375	13.4375	14.3125	20.34375	21.90625	39
2634.10087660942	46.7978870465033	0.934137617537168	9.6875	12.875	14.03125	15.53125	17	18.25	18.40625
