# Supplementary material for: Millisecond-Scale Motor Encoding in a Cortical Vocal Area
Source: PLoS Biol. 2014 Dec 9;12(12):e1002018. doi: 10.1371/journal.pbio.1002018 (PMC4260785; doi:10.1371/journal.pbio.1002018)
Supplement: Data S2 — Spike timings and acoustic measurements for all cases. All spike timing and acoustic data analyzed in this manuscript are provided in .csv files, which each contain data from one single-unit or multiunit case. Rows represent the multiple renditions of a song syllable. The first three columns contain the acoustic parameters of pitch, amplitude, and spectral entropy, quantified for each rendition. The following columns present spike timings, which are referenced to the beginning of the premotor window. (ZIP) [file pbio.1002018.s004.zip › MU_89.csv]

pitch	amplitude	spectral_entropy	spikes_ 1	spikes_ 2	spikes_ 3	spikes_ 4	spikes_ 5	spikes_ 6	spikes_ 7	spikes_ 8	spikes_ 9	spikes_10	spikes_11	spikes_12	spikes_13	spikes_14	spikes_15	spikes_16	spikes_17	spikes_18	spikes_19	spikes_20	spikes_21	spikes_22	spikes_23	spikes_24	spikes_25	spikes_26	spikes_27	spikes_28	spikes_29	spikes_30	spikes_31
1978.08374096931	12.0032255129538	0.537326808400536
1955.88247452764	28.4821853391035	0.438720948734145	8.375	17.09375
1939.00171788855	56.7918166760535	0.4520410481997	6.53125	14.75	14.84375	17.03125	17.09375	18.71875	19.875	20.90625	21.59375	21.6875	22.5	22.59375	23	23.59375	26.78125	27.90625	29.59375	29.65625	30.78125	34.09375	34.90625	36.03125	36.625	38.25	38.3125
1908.90832131389	36.1182741750429	0.411382937324441	4.84375	20.28125	29.875
1971.20235535238	13.4967949839032	0.447748226734157	6.21875	6.71875	8.25	15.4375	15.5	15.5625	30.8125
1932.89641570347	87.9667286004748	0.457792073775621
1965.3396427489	22.1728016009091	0.56550842939836	9.96875	29	30.46875
1948.43339111811	52.5750361434056	0.524546024695713	22.90625
1957.59368527877	10.3241966980529	0.771332507358107	21.59375
1949.42708734732	24.5161782420737	0.755595752481199	16.1875	20.3125
1963.70677707794	20.860907264001	0.731574509560737	7.21875	9.65625	11.28125	15.78125	29.46875
1915.93425595434	8.72115969803174	0.606846011630802	11.40625	11.46875	12.34375	14.15625	24.09375	32.0625	32.90625	33.0625	34	39.21875
1933.444807336	12.8957104745311	0.632791816627904	16.34375	38.21875
1882.17557906138	15.4064193927796	0.461944127780651	6.53125	10.96875
1948.77836312943	19.0108012414023	0.631698776796848	31.9062500000036
1885.96299604556	12.4950767882317	0.520628708762057	3.5	7.84375000000364	16.09375	20.53125	21.8125	26.28125	31.8750000000036
1953.66839830844	16.993149777346	0.67456205776325	3.68750000000364	34.25
1936.15399625211	21.0921935081917	0.527021297989049	2.75	2.8125	11
1927.97630164953	22.1464822617982	0.496394641048922	5.25	17.875	35.5625000000036
1933.76688828421	35.6459739387084	0.45870807350321	24.84375
1957.15001384978	40.2777919962005	0.522917673765438	13.125
1944.1894434199	26.8833783679591	0.440332155227759	27.28125
1886.49761094656	30.6706513060049	0.558885003041795	15.5	20.96875
1879.92112860584	28.468664275191	0.4674012931892	2.00000000000364	4.03125	4.15625000000364	5.62500000000364	5.84375	14.6875
1948.45063115334	25.6657291220027	0.449786976066313	17.5312500000036	17.75	20.40625	24.0937500000036	26.09375	31.8125	35.2500000000036
1888.61432152266	35.1884818675751	0.442643992829854	20.9375	39.46875
1931.15006747701	34.8160579966105	0.504949086446781	21.3125	22.09375
1950.85876590843	30.5329792199571	0.648773489095224	11.34375
2037.14704156379	36.7940943500306	0.418268008569594	3.59375	6.0625	16.0625	23.2187500000073	23.2812500000073
1892.12394302243	34.9620737042055	0.449025278710056
1943.36181113089	28.6185244638458	0.436646842061186
1901.97590512562	32.7131812418081	0.445995362573857
1898.0791782199	36.9030106482959	0.457124433780322	9.34375
1928.12969915008	20.4449612995442	0.519392954164692	0.875	30.8437499999927
1939.99689378619	32.4629648040762	0.500981600230319	28.2499999999927
1928.18109848004	20.0507206287357	0.565397211500251	7.90624999999272	17.0625	19.6249999999927
1877.2604909895	26.4929731992882	0.68080144955471	10.71875	16.40625	24.90625	27.0625	31.4374999999927	32.6875
1933.0188657417	29.8031935024131	0.470675342468025
1914.26663681774	25.194809402776	0.457427205835201	14.15625	18.1562499999927
1890.29141555418	34.1039154032134	0.450976145675984	1.78124999999272	9.74999999999272	26.8749999999927	28.28125	30.46875
1927.64236904227	51.6642924097196	0.45912983876172	12.8124999999927
1885.42715766526	24.0501374313337	0.472500863654103	0.374999999992724	16.78125	19.125
1941.91799106764	28.7256316489869	0.481203778997132	18.40625
1882.12062908885	66.8902553349246	0.661884558026746	12.90625	13.0625	13.125	33.3125
1926.39887179991	14.7376579562804	0.742228401581235	11.15625	18.0625	19.90625	21.5624999999927	21.625	23.1249999999927	36.34375	38.7187499999927
1875.91854823898	50.2442285684249	0.641153036613617
1943.7368129776	8.53045104961941	0.656023308302875	8.6875	12.59375	21.28125	37.0625
1904.47280762415	30.6488849731013	0.818661521771861	8.90625	15.4062500000073	24.9375	28.34375	29.6875	32.8437500000073	34.40625	34.5625000000073	34.65625	39.4375000000073
1884.82834350102	18.5093210343289	0.451928840692121
1962.68627977415	17.8462411994255	0.815215482505796	8.78125	18.5
1900.33933081476	19.0322763636232	0.736730745312094
1931.25544233196	17.2993206818206	0.616267729869284
1894.41127890846	24.7694289976383	0.564373196346716	10.9375	13.84375	20.21875	36.21875
1929.7400002104	39.0351114249752	0.493201030078179	14.75
1902.84395106343	12.4223637300212	0.692715895369929	7.5
1937.86708422167	11.2785783272969	0.739445634016769
1930.34666558023	11.7552940394068	0.662242772771716	5.40625	17.65625	21.6875000000146	24.3125	27.28125	27.375	33.78125	36	39.21875
1903.00877324943	22.0135479329811	0.630319164237659	6.90625
1935.3944147079	16.6640660509829	0.66205124539213	26.53125	37.75
1921.1935644956	8.89867678410479	0.892917771203661	9.03125	25.65625	32.75
1875.4715789116	26.6225183735553	0.484487970760984	6.1875	16.8750000000146	16.9375	19.65625
1932.2207633835	23.1433578898831	0.427245997473923	4.09375000001455	9.21875	11.09375	18.9375	19.9375000000146	21.3125000000146	28.65625
1921.24518526952	14.4166141904018	0.788186564217525	5.375	7.34375	8.90625	9.09375	10.71875	13.5625	13.625	15.59375	15.71875	15.78125	17.875	21.84375	34.46875
1878.62437502543	18.2837962146107	0.490222581435912	29.4375	31.4375000000146	31.625	31.6875	38.03125
1905.80393757874	24.9267781221581	0.48356125575047	3.5625	20.34375	25.1875	25.2812500000146	30.46875
1880.4670828399	16.4558716468525	0.502802444139246	10.9375000000146	29.5000000000146	29.625
1930.58801597171	7.55539682740225	0.820453305630216	5.28124999998545	7.53124999998545	12.4062499999854	23.25	26.03125
1873.14740569289	20.7947104360045	0.534956714978659	12.9687499999854
1887.45115001955	14.1226671088249	0.651803680214645	10.21875
1928.37375831021	10.0481271515244	0.585087914968304
1928.70896625095	30.0177003941553	0.437004676506917	17.65625	24.375
1931.14834734837	26.3896446912859	0.434507831500516	0.781249999985448	0.90625	5.18749999998545
1941.68825732677	42.3013031110068	0.445231981688329	16.9374999999854	20.875	25.9374999999854	28.125
1937.54727621382	24.3791303642302	0.478997144997614	12.2499999999854	12.3124999999854	14.21875
1883.10877692976	12.7942207677392	0.494767517865764	8.84375	21.03125
1927.62612638136	58.591592348656	0.439889163094213	22.9375
1920.70559301634	32.0329580697248	0.44333771752655	2.1875	12.2499999999854	12.46875	12.5312499999854	14.71875	15.90625	21.8124999999854	23.46875	24.1875	29.03125	31.59375
1929.19557058132	23.6544522758827	0.407848213893435	18.375
1929.19557058132	23.6544522758827	0.407848213893435	18.375
1917.66588844773	28.3963384073662	0.404041400686208	15.4375	17.1875	21
1906.56417557314	50.0379553229642	0.462250956971526	12.4375	19.7187499999854	22	24.3124999999854	25.9375	26	28.6875	32.84375	33.96875	34.0625	34.40625	38.09375
1885.33789097528	19.4420407834827	0.431216269607986	12.9375	19.71875	27.9375
1872.67265477056	23.6016592350599	0.526980664598691	1.03125	7.4375	10.59375	10.71875	17.78125	19.3437499999854	21.59375	31
1937.50810914561	47.9001654765398	0.431872750349169	1.09375	2.9375	5.5	7.09375	9.46875	11.7499999999854	12.90625	12.96875	15.34375	19.1875	19.25	19.3125	22.375	27.59375
1924.00212896378	27.3716104174748	0.401196151328303	21.96875
1898.59334128165	39.3956316334341	0.407484881127823	9	29
1921.37381512372	31.1827832716438	0.423813193151783	38.40625
1877.02873754072	40.7490878832859	0.425838484939179	18.125	18.1875
1929.46666177211	20.2378812956654	0.508022154845291	1.15625	1.21875	5.78124999998545	6.1875	6.25	11.125	14.71875	15.7499999999854	17.59375	18.09375	19.28125	23.1875
1861.10058339522	20.4551666139783	0.531119288663239	9.6875	20.65625	28.375	33	36.40625	38.15625
1896.40369590001	21.1502945376628	0.424245030450052	26.28125
1903.59667104855	32.5224734056368	0.452470486732929	5.71875	14.90625	18.34375	19.28125	19.40625	20.34375	21.78125	21.90625	24.03125	24.1875	26.1875	28.25	28.34375	30.3125	33.21875	36.125	36.1875	37.625
1881.76802752477	25.3580720865092	0.437045609908414	6.28125
1869.05831693853	26.4710034407876	0.411675556428725	10.1875	29.6875	29.75
1912.73848476604	18.3538788833561	0.500412638514569	3.90625	25.8437500000146
1901.33906138551	24.1249813392516	0.531978896688057	20.8437500000146
1940.7592613929	35.0797550793247	0.440898077736555	13.71875
1881.27093958871	20.9217202202836	0.438789671639741	3.56250000001455	18.46875
1879.61944816907	40.8443497584091	0.509153036088477	30.25
1969.0223043249	9.57430713101824	0.663426840158853	0.875000000014552	7.625	7.71875000001455	14.3437500000146	28.40625
1894.65847281002	41.4424269767121	0.535914014969671	19.96875	37.65625
1982.93559582	21.6208890161581	0.576174916651418	12.40625	19.7187500000146
1945.4921551788	6.97505585504383	0.718817211875732	14.9375000000146	15.5625000000146	20.96875	24.96875	25.03125	30.8125
1943.68478765741	10.4160701822518	0.611273578520953	1.46875000001455	2.8125
1928.5862750577	34.6474383066103	0.443676431411807	8.9375	24.96875	29.6875000000146
1915.09162301812	40.9641947226323	0.511094299703831	23.6875000000146	29.875	32.3125
1871.77122783202	41.0589390306928	0.761279325595332	0.281249999985448	6.71875	17.5312500000146	24.2500000000146	24.3125	26.3125000000146	28.0000000000146	28.0625	34.5	35.34375	35.4062500000146
1886.55877387643	25.1846252592995	0.488724291567292	13.40625	36.59375
1951.8390062483	19.5530431434613	0.589859102408992	0.25	11.6875	14.375	19.0625	21	21.09375	21.1875	30.1875	31.9375	37.0625
1936.48804906787	32.8910941998677	0.51618433562265	6.96875	10.84375
1873.74429831057	23.7880797348511	0.400796051845798	13.125	17.375
1939.6587560968	26.133992332759	0.424810769554796	7.28125	11	16.0625	19.34375	19.5625
1869.83243478444	26.7357846357868	0.414875870807032	30.34375
1936.55629530379	36.3064973391015	0.476041541384467	4.78125
1936.51747438745	11.4640766157776	0.64079096672592	21.75	25.8125	34.3125	35.78125
1933.7648898685	16.6425893217676	0.506374242302568	7.21875	7.28125	25.09375	32.96875	35.03125
1997.3437707844	14.7531320876309	0.526201695565175	4.34375	5.4375	26.1875
1881.45640069368	18.8731197461255	0.458919802968746	8.46875	17.9375	18
1928.86082420022	33.9224319287157	0.493273323446565	27.0625	28.4375
1884.72220884386	24.9946419681829	0.470871618936234	5.21875	5.34375	6.59375	6.75	10.3124999999709	12.3125	12.4062499999709	12.8124999999709
1872.81756169669	14.594363066734	0.514523443462268	11.3437499999709	15.625	38.5
1889.76402093493	34.7382003390861	0.429693370135499	15.40625	15.4687499999709	19.3749999999709	19.4375	20.71875	22.3124999999709	28.65625	32.0624999999709	34.78125	36.5312499999709	38.40625
1870.58613426385	13.7849284740343	0.549418491251851	8.375	8.4687499999709
1877.71389859862	30.6786723050203	0.502552597606032	20.96875	37.0625
1879.41106178993	22.7182970813349	0.442310773010906	23.3437499999709
1893.36294102309	29.4166639970801	0.452658039389498
1870.64284144583	17.8413839694924	0.538723698936611	0.5	25.9375	29.15625	31.46875
1913.20739611492	28.0694181912836	0.433951412453278	6.59375	10.34375
1888.93268064986	32.029418847528	0.41774065431728	4.8125	9.25	14.40625	14.53125	17.3125	17.375	17.4375	25.6250000000291	28.3125
1891.57742002823	23.8369042245418	0.401641802025693	9.28125	19.375	19.4375000000291
1843.0235539224	24.0134112841234	0.448409257609138	0.65625	15.625	33.8125
1818.61095501782	24.0778071643059	0.606054828979571	11.25	12.34375	17.875	18	19.9375	25.2187500000291	29.71875
1929.51948522855	27.2617359828767	0.49006208719618	2.375	19.9375	24.4375	28.90625
1874.01187248933	25.1694622133334	0.430614592129976	4.875
1883.00744211248	19.2765759038136	0.432209139071122	7.75	28.25
1883.4503010379	30.2846471636264	0.452519577304177	5.75	5.84375	7.25	7.625	7.71875	12.875
1862.69489970315	32.1145559876835	0.807700300925662	6.6875
1890.67487032527	7.84300889484803	0.642183250272406	7.4375	9.3125	13.0000000000291	21.6250000000291	21.6875	29.0000000000291
1923.28419388922	10.7560846605406	0.816022279707328	18.7500000000291	32.34375	34.53125	34.6250000000291
1912.51146791708	19.6021813848809	0.850813789593542	0.25	10.125	15.34375	15.4062500000291	19.0000000000291
1874.80735546511	19.7693797737355	0.63606365386277	17.15625	26.6875
1941.91760848475	5.31066901309958	0.758560532387823	12.375	14.1875	28.5
1899.96308621492	12.4750528258582	0.535015086557496	17.40625	30.71875	35
1928.19297530933	15.6364799680994	0.629899689130986	29.375
1927.80505012732	8.37993631293512	0.572888164013334	25.5625	27.84375	27.90625	28.03125	32.375	33.84375
1942.92674903911	14.2678603848863	0.682841622123156	1.1875	8.5	19.03125	19.09375	35.125	36.59375
1863.20752132211	46.1981869316497	0.425453751870054	12.84375	12.90625	21.5
1934.9995972916	22.4174686978905	0.466875759603464	7.90625	23	24.40625	24.75	36.125
1918.07932474733	12.4277501762486	0.701138014418381	3.15625	4.875	4.9375	6.96875	7.0625	7.15625	11	18.59375	27.1875	30.0625	33.40625
1882.48593533425	25.1414331515941	0.527839757214109	19.21875	25.6875	25.75	27.59375	29.75	34.46875	34.5625	34.65625	36.0625
1937.75174156069	15.3872171190888	0.48081295645153	20.3125	23.5	26.6875	29.03125
1938.2914303115	12.5174531552976	0.539966723134452	2.28125	2.40625
1909.50639752828	10.9470923540868	0.503925551031881	16.40625	18.2500000000291	18.3125	25.75
1922.43314258323	29.4696522011598	0.525642887790526	7.71875	15.03125	19.625	23.625	25.4375	30.8125
1888.98247580646	21.5915734909646	0.642206845259554	0.09375	0.15625	19.1875	21.8125	25.03125
1946.13368493079	9.94105778688142	0.785576390454543	14.3125	23.90625	26.375	31.28125
1918.37886932776	7.83189592290658	0.678306514756398	17.03125	19.25	21.3125000000291	23.40625	24.78125
1885.68890491009	23.8850087960278	0.477489411026829	0.562500000029104	19	20.28125	26
1903.47432033055	17.3946941105349	0.498130550617157	16
1890.76087696012	20.9678671811786	0.433517964041638
1880.67195555628	19.4896066105747	0.533586172233548	5.4375	5.53125	9.78125	11.5625	18.125	34.3125
1893.9201394237	13.4833521787821	0.784078787360176	4.6875	15.65625
1934.15907007561	23.9077064500732	0.474449067630847
1929.63125384962	20.6506316409748	0.527526225910979	0.03125	33.0625	35.40625	36.96875
1921.23868561116	18.3591748363313	0.472094426556561	7.75	12.09375	14	20.53125
1941.75603882809	16.6971354756027	0.583383283626339	21.53125	21.59375
1932.91730941637	11.6980903163973	0.788777632575227	18.9375
1868.03760141179	22.84975405632	0.431371651101706	2.375	31.625	33.15625
1933.62631567584	20.2760816596575	0.585603112694834	16.25	20.40625	20.5	22.34375	25.125	29.125	30.1875	37.0625	37.1875	37.25
1922.6892611705	10.5694526545467	0.645954309963595	13.0625	21.34375	27.125	31.875
1879.84489961131	16.1771276429824	0.487434940037846
1880.73768507841	15.3981838389067	0.606722655950983	22.6875
1928.48854509073	11.0464911099691	0.47995192093655	9.875	18.59375
1871.85752375575	21.1611426311612	0.48375134211366	12.9375	20.75	23.40625
1931.56927258803	14.2158658467363	0.488309354644756	0.0625	1.40625	5.84375	11.53125	14.46875	18.84375	22.78125	24.59375	28.96875	29.96875	39.09375
1876.68445463899	18.7240258477127	0.450667216127918	0.0625
1946.27932588986	8.36628951884287	0.764368768891523	7.5	13.96875	14.0625	14.125	29.59375	34.8125
1888.34303864385	10.4172320054262	0.462357540485439	9	17.4375	19.7187499999709
1884.54327202632	10.9677553620391	0.480240066838779	15.90625	20.3125
1842.82767549278	19.8889418168553	0.41499232232951
1979.36317134431	11.3998794958101	0.773462606795725	0.03125	5.03125	6.75	17.65625	18.40625	18.46875	20.59375	22.40625	23.625	26.3749999999709	27	29.8125	31.46875
1903.85929169932	15.9678395713752	0.506147440102751	18.6875	20.5	26.5
1896.61739829284	22.110140365791	0.444294479487903	26.3125
1905.338970949	22.0973398703508	0.467513397117077	2.40625	28.09375	28.15625
1871.62035024328	26.7067481416545	0.444957254760776	30.3125	30.375
1922.6102858739	6.49675405993351	1.17739486405741	12.875	15.65625	16.90625	18.5312500000291	18.6875	26.09375
1957.15534567316	9.60316995298393	1.13671808074058
1933.98655085025	10.7066238223148	0.589201911791647	12.375
1937.54962552666	13.2226247788628	0.72926411416611	3.875	7.9375	14.96875	15.0625	16.9375	17.03125	39.15625
1933.57591260932	12.4218910456874	0.683849433945637
1910.0241373139	18.2372604548133	0.643772566953639
1955.0259688831	14.7640277324084	0.635829679624524	0.3125	25.375
1898.43337555896	23.5280315339907	0.511688874583182	8.40625	18.78125	32.9375000000291
1939.57812427601	9.94100202627921	0.939912376046308	10.09375	14.5625	14.6875	18.59375	28	29.84375	29.9375
1932.08824622654	11.0742549077944	0.702924664876793	1.6875	9.625	19.6875	24.25
1934.61994024928	15.9384566931111	0.522537329125056	9.34375
1929.65788041324	13.6359289913372	0.619185221328711	30.84375	30.90625
1887.19407920677	21.2650603235724	0.498738214171448
1923.57149558419	11.4304640151681	0.501394764388649	13.34375
1975.29657323925	16.4684991720963	0.50786307353787	15.875	25.625	34.625
1929.85488029499	9.42222274528528	0.534269835544067	35.65625
1866.09165741193	30.5702408478341	0.412576166057466
1947.20674638855	20.9570323189651	0.554907703344825	26.59375
1922.03200228876	45.4706853761506	0.441617479798127	33.125
1992.14479678703	20.8063475616743	0.581652512975127	14.40625
1916.38521682188	20.7087423155398	0.609768772797709	19
1931.36518099497	54.8071168863756	0.451154803429432	11.9062499999709	17.0312499999709
1915.87217074567	30.4853943317376	0.417176580519292	20.2499999999709
1938.12841011394	25.0956895763375	0.481958009307017	13.5937499999709	19.09375
1885.82210015445	34.2637164940649	0.413068633240117	1.0624999999709	1.15625	1.28125	14.5937499999709	17.0625	17.1249999999709	19.9375	31.9375	33.5	38.0312499999709
1940.9261537148	32.6466377331275	0.434649825176944	0.09375	1.25	3.15625	4.8437500000291	4.90625	5.03125	6.1250000000291	6.1875	8.5	9.96875	10.0312500000291	10.09375	11.65625	11.78125	11.8437500000291	12.34375	14.0625000000291	14.1875	16.03125	18.28125	18.71875	27.625
1931.93939869134	32.8015283482887	0.434271151960029
1928.7536144499	38.419821253055	0.411286956918497
1937.21021060722	36.199117903645	0.43971444592149	15.7500000000291	27.15625
1932.79355614422	24.1690668378509	0.457990453047436	5.8124999999709	5.875	16.5937500000291	16.78125	22.9375
1937.04008068151	42.1371963219434	0.418464727576743	22.15625
1939.44406655667	33.3444522267328	0.410667655059724	17.875
1892.06476439532	46.1515414276095	0.422010070233448	9.40625	13.8125	13.875	15.71875
1894.67622492503	31.8961033648482	0.413327463506814	10.21875	21.21875	28.28125	30.5	37.15625
1879.03065151687	28.5217246774189	0.406184697005744	9.8125
1933.59651367206	39.4632140713083	0.408688131035779
1929.75936099409	40.9967752791131	0.410222699859932
1867.96377794079	25.2510018562089	0.449199599002405	31.8125
1913.59235785737	32.5158670302078	0.427436498499247	16.875	23.46875
1934.61386136927	37.4559634359538	0.433487972575451	10.4375	15.75	21.4375
1874.41363155584	35.5859705656718	0.468718883451367	3.875
1924.48789393522	63.6968593667566	0.455986376778442	9.40625	17.96875	24.3125	26.4374999999418
1884.8417903374	25.1442747327599	0.455745913168038	7.3125	9.09374999994179	13.5	13.59375	14.78125	16.65625	16.71875	18.71875	18.8125	19.21875	19.4062499999418	21.75	23.15625	24.53125
1877.36588042064	20.8424624063521	0.462074713855055	7.75	27.9375
1864.59313038785	21.7460993043313	0.440219425696749	12.375	16.4375	20.84375
1931.5175797007	29.1731245131693	0.409084367002212	27.84375
1900.97528213166	43.7643321797282	0.411622920715295	7.40625	12.4375	21.0625
1877.62508689135	30.094561833248	0.421301924109986	37.875
1886.4487048326	24.7705816118951	0.409290275361371	13.5624999999418
1907.00643916573	29.1168299688452	0.490995861033908	12.34375	13.59375	15.3125	15.46875	21.71875	26.625	28.3125
1941.89813172043	37.0156376918512	0.404631857343295	25.125
1928.70994020404	64.65700365982	0.446371563368898
1926.7326454811	19.1371547252748	0.451639943243002
1919.73616499194	14.8198128075312	0.502343735831737	6.6875	6.75
1891.9408825085	28.527092997941	0.428651121056524
1892.02854728827	42.282459292887	0.472012260208694	7.21875
1877.61813992042	30.7364357301152	0.521627906709808	12.5625
1920.09583803661	38.5665665531018	0.482202064782374	15.1250000000582	18.8125
1912.69054426408	30.7323571652539	0.429956084890456
1889.19969583219	41.0040702768923	0.429025922468593
1877.66809772125	18.7914820058489	0.459093648416481
1929.69579452368	13.0307897079775	0.664609870046948	18.6875
1907.64421361579	19.8131338091433	0.459760059038125
1928.41984607938	14.1523206148897	0.631737798155043	17.625	22.125	22.21875
1918.12395900005	14.7329340991675	0.46657431246257	15.78125	28.5625
1946.34877197446	12.5000625230026	0.572223869405688	16.96875	17.03125	36	36.125
1938.86319101212	16.9340327543639	0.451640826168076	9.28125
1892.25419165694	20.5936783368849	0.439540393920565
1947.67034741782	31.1299745078379	0.427233781925763	19.03125	20.0625	25.59375
1934.93880542576	55.5774248345903	0.4286856122322	17.875	20.28125
1935.5553418093	48.1055817211502	0.42351248553518	6.625	12.125	17.875	20.1875	25.84375
1922.7722804068	28.5852070877675	0.417244664639581	13.3125	18.09375	30.75
1932.57321263676	58.3153827089031	0.427369361713939	1.125	7.21875	37.0625	38.6875
1933.88050563194	48.9669459049184	0.404377127007497	1.1875	29.34375
1936.04207987878	41.3784537934805	0.407400397211822	31.3125	34.34375	36.0625
1921.16417767598	34.1758792765974	0.391377204539417	29.125	35.75
1938.18133389994	46.4024160929027	0.426722116077311	9.8125	12.15625	14.90625	16.125	22.1875	26.0625
1939.09805197448	40.7055548383167	0.467199470464574	18.875	19	30.34375	30.40625
1965.24378094516	31.0648703377126	0.40084550949241
1900.06849776329	33.2296563366292	0.405758323017157
1941.85064187417	30.6517514265997	0.40815751566095	25.1875	27.09375
1928.80173916807	29.9291657129694	0.440668467619698	13.5	15.1875	16.5	16.59375	16.6875	20	21.65625	29.59375	29.6875	31.8125
1927.04172192685	26.9755664709629	0.447406669285139	5.875	16.96875	18.8125	23.9375
1895.02903571567	24.4948677541448	0.414602445552762	0.9375	6	6.25	13.3125	16.5625
1938.00828330453	40.4395496867222	0.402573475882711
1933.40412233399	28.3781519957665	0.424958127475187	0.09375	3.9375	6.46875	6.625	7.65625	9.09375	9.21875	10.96875	11.09375	13.28125	13.375	15	16.125	20.09375	21.40625	21.46875	22.0625	23.375	25.5625	25.71875	27.3125	28.53125	28.59375	28.65625	29.3125	29.4375	32.40625	33.625	34.125	38.5	38.8125
1959.12018775204	14.0064963483831	0.563563664652632	3.12500000005821
1932.44713380188	15.0738841659902	0.533747632847458	20.09375
1883.25437956761	9.55204806658297	0.614682970463336	7.78125	14.78125	22.96875	23.71875	25.96875
1974.88913115427	22.0619617704339	0.507809638065343	7.3125	15.8125	20.40625	20.53125	22.40625
1905.12150343715	13.3712662757441	0.476836343431724	7.21875	12.28125	30.8437500000582
1930.82909889453	11.2735671638188	0.546469673953374	30.34375
1920.3115696556	9.35098276868656	0.540978398543921	1.71875	16.46875
1951.54558160738	11.1250313648591	0.692623274697605	22.09375
1924.18154077705	11.029943980483	0.502444830550279	28.96875
1878.74412068139	20.8483832309252	0.566379415433907	0.593750000058208
1942.70190629544	17.4319112201002	0.542631296426335	7.71875	19.8125	30.1875
1884.19326575425	14.7173059703499	0.422856489650577	20.84375
1866.58082233179	33.5855255277723	0.416711413165833	8.03125	12.125	30.1562500000582	36.0625
1979.46791519407	16.4903114436068	0.507187868303766	12.1562500000582	15.03125	18.96875	21.0937500000582	21.46875	26.28125	27.59375	29.34375	33.59375	39.46875
1934.09076072304	17.7068774035694	0.515959473660108	10.7500000000582	12.3750000000582	22.25
2000.01124674335	17.5048227413574	0.454134043941316	16.28125	22.1875000000582	34.8125000000582
1907.53245949948	16.6240037509011	0.51220247994296
1935.76108639845	17.1168357116035	0.662846284571762	17.0937500000582	22.46875	28.25
1933.37768271898	11.4924982693214	0.911390227814591	8.96875
1962.0459713423	9.1056075440628	0.901380163227684	14.625	21.40625	23.71875	26.65625	27.46875	32.3125000000582
1935.83486649894	20.337176071107	0.929827731278499
1921.40655302566	18.3910774833745	0.488782718940665
1895.01737431189	18.4043147441408	0.456079048786201	15.9375	17.875
1941.87475908012	7.75029907732907	0.629041212634106	25.15625	32.40625
1899.14289223306	18.4783765969407	0.474204230532099	17.5	33.25
1944.99566756847	8.94027207250165	0.944339219175139	7.15625	10.8125	14.375	22.7499999999418
1885.53990239711	12.3157918472057	0.559332578577699	0.625
1930.15065917667	11.0756899521598	0.785311965431486	9.21875	16.59375	25.1875
1924.1319961243	14.3494061905559	0.5477423069796	3.9375	22.90625	31.2499999999418	36.09375
1936.36534777774	11.6031921157628	0.71186684405798	9.875	20.71875	27.15625
1936.85823295093	14.6556609669677	0.721552938676727
1882.31305029173	13.9157249233297	0.549841602808237	13	13.21875	15.4375	20.71875	20.8125	20.90625	22.59375
1899.17948919731	20.3837233810567	0.584114127452182	0.6875	18.21875	22.5312499999418	25.65625
1888.30042776082	21.192947663072	0.454535982477505	13.46875	15.59375
1949.64131590149	16.0800199073839	0.68397910833124	13.125	15.0625	30.09375	33.03125
1878.5712638111	27.1549967239914	0.453136809917807	14.46875	14.5625	29.875
1938.48299739607	11.7736353069296	0.697632262851694
