# Supplementary material for: Millisecond-Scale Motor Encoding in a Cortical Vocal Area
Source: PLoS Biol. 2014 Dec 9;12(12):e1002018. doi: 10.1371/journal.pbio.1002018 (PMC4260785; doi:10.1371/journal.pbio.1002018)
Supplement: Data S2 — Spike timings and acoustic measurements for all cases. All spike timing and acoustic data analyzed in this manuscript are provided in .csv files, which each contain data from one single-unit or multiunit case. Rows represent the multiple renditions of a song syllable. The first three columns contain the acoustic parameters of pitch, amplitude, and spectral entropy, quantified for each rendition. The following columns present spike timings, which are referenced to the beginning of the premotor window. (ZIP) [file pbio.1002018.s004.zip › MU_9.csv]

pitch	amplitude	spectral_entropy	spikes_1	spikes_2	spikes_3	spikes_4	spikes_5	spikes_6
4382.72293564608	700989.688140969	0.738578517282899	37.8125
4466.05514714159	1010867.80230968	0.698953133209247	0.681150204231926	35.6499002042319	37.1811502042319	39.6811502042319
4482.40540452097	1239875.11601395	0.64992452629833	4.75	37.3125
4478.11073664062	659495.333456614	0.76817836260973	4.125	37.4375
4418.1488489832	1771512.82783504	0.748087308596272	36.25
4472.85928251992	1335126.27512777	0.63399525045456	0.71875	36.3125	39.96875
4433.40580068971	611223.978741029	0.883857758458391	2.53125	38.09375
4476.18428274477	442367.699989312	0.956115892630926
4437.44643440089	798103.823033383	0.714362666976937	3.59375	34.96875	39.4375
4130.06535578628	1017435.32072558	0.702751299836436	1.75	29.5	34.9375	38.0625
4462.66330012101	774481.924075605	0.745657883417961	1.71875	35.375	38.625
4485.66101360349	2541683.96326531	0.52266259592407	35.1875	38.15625
4480.88025826168	851348.51132936	0.693882784444668	37.5937500000018
4466.13560333791	2362646.05570883	0.592064452854723	0.84375	35.0937500000018	38.90625
4401.69514841956	1463980.26575374	0.672615031555094	35.9687500000018	39.6875000000018
4421.1073457583	1957061.20853149	0.611798861339161	36.1875000000018
4232.45307383776	909815.567111966	0.699050070976004	36.96875
4284.9511096549	709157.17971967	0.661420191299911	35.8125	39.0000000000018
4343.76948964929	630033.911006572	0.720243861755386	37.34375
4334.07686470668	483764.939725417	0.807834206689354	37.3750000000018
4328.16502164575	978476.086523983	0.643999468046698	1.75	38.4687500000018
4354.59877737806	584091.573532984	0.816947089328179	2.96875	37.8750000000018
4331.51127957981	581834.640961266	0.793773750679145	1.59375	36.84375
4346.90090100517	434186.643486947	0.979004861046341	36.53125
4112.82090492406	591426.098145451	0.671704742172001	0.906249999996362	37.53125
4419.14356893747	1118991.85181876	0.673610972713774	2.90625	35.2812499999964	38.9375
4409.98732930529	1265187.46893487	0.670415425774631	35.28125	38.8125
4480.04844536147	632562.290874479	0.712089873060426	0.718749999996362	36.875
4383.06803564499	713431.128288575	0.781143485260152	1.34375	35.8437499999964
4394.2502911477	807933.129005289	0.586024414686421	35.25	39.3125
4073.43979128205	1460900.60593774	0.451602456074572	0.874999999996362	25.125	35.65625	39.375
4090.01383876431	616594.402735571	0.566299935049902	31.15625	35.78125	37.9687499999964	39.7499999999964
4109.07621787746	477588.164714283	0.753443145884243	1.15624999999636	7.21875	31.6875	35.625	37.875
4009.56132208933	1955673.60050262	0.51317044451426	6.65625	36.875
4379.55363182394	546794.602622122	0.77622994229924	0.4375	31.5625	36.4374999999964	38.53125
4138.18895826264	402277.720097578	0.825839021426427	2.71875	34.21875	38.40625
4120.93961032333	655880.519129899	0.622444757544515	36.625	39.5
4094.85799225376	981480.215789813	0.559065047956396	4.5
4130.18479931525	769079.825403363	0.537486525961077	36.4375	39.4375
4141.09440867093	554462.249029395	0.683826836730824	36.90625
4147.55280311464	711433.438439966	0.665836805392904	3.28125	36.75
4186.00634806628	609393.318124036	0.818269920789788	3.375	35.59375
4109.9738045851	714101.23314311	0.545181435263286	36.0624999999964	39.5625
4443.08693186766	1504756.33547491	0.640529290855144	0.312499999996362	36.4062499999964	38.09375
4114.15435532191	789892.681837798	0.59096417808968	35.625	39.28125
4087.57828753111	1615215.3408737	0.48720611345692	36.75	39.875
4126.56901622084	660507.266854145	0.669332432283289	0.96875	33.90625	37.1562499999964	38.84375
4105.28811514215	1344436.09620014	0.472884295495404	3.65625	32.71875	37.1875	39.53125
4114.86833840113	571624.407492549	0.74585911187035	0.468749999996362	7.8125	32.9374999999964	34.90625	36.625	39.15625
4031.76585561864	1599566.37527555	0.565935979963027	1.49999999999636	4.125	14.375	29.875	35.71875	38.34375
4101.21633704515	1570933.23892881	0.605713670243692	0.21875	3.28125	19.5625	31.9687499999964	36.1562499999964	38.6875
4112.38192298924	988919.23880381	0.62476121262603	1.59375	30.8124999999964	34.9999999999964	37.4374999999964
4109.24892730711	1351737.8234018	0.654518916989377	21.28125	34.375	37.59375	39.8437499999964
4121.79044351995	1807301.89915214	0.481837592149901	1.65624999999636	35.5	38.875
4096.56135530067	2553844.45193603	0.499650580281755	35.78125	38.8125
4039.8183662547	2127108.41774779	0.481811020895579	36.09375	39.28125
4041.45637210957	920033.292937903	0.666593224021049	37.375
4372.75960714853	765691.188882673	0.876194135025475	0.406249999992724	36.8124999999927
4368.90759268853	1567701.0870545	0.621606267942654	35.625	39.5
4392.19915152853	1635598.33122917	0.578744242573753	4.8125	34.6249999999927	38.78125
4352.48539143058	1836616.42226581	0.683992441178585	34.75	38.46875
4439.54097772122	1369933.27761092	0.648205286156786	0.749999999992724	35.5	38.8124999999927
4287.90123057829	1263451.95752165	0.752903206272741	34.7499999999927	38.59375
4299.38831439002	1151390.20074268	0.689182191241113	1.34375	34.90625	38.0624999999927
4388.11273260596	770639.284898017	0.831005137108981	3.09374999999272	33.4062499999927	38.4375
4072.09608198812	964455.053853374	0.842352459814719	0.90625	34.2187499999927	37.59375
4354.85885391633	685680.837870834	0.867328962041422	3.68749999999272	35.5937499999927	39.28125
4391.27413723313	596574.923093662	0.824431747066896	3.09374999999272	38.09375
4238.59037855879	425610.886966162	0.855245158650556	1.21875	36.375
4400.60027444337	426083.786618515	0.864395517090608	36.875
4367.87587176322	987255.423264686	0.770482217069641	35.3125	38.9375
4384.94729887993	762281.041449609	0.927641580517056	0.749999999992724	36.8437499999927	39.8437499999927
4435.28824292441	526021.505032634	0.785405531191367	4.625	36.375
4478.53596743161	1275236.62387922	0.61177891923439	1.03124999999272	36.40625	39.1562499999927
4163.0009124314	718885.031563393	0.832100807438637	4.3125	35.75
4192.29080559193	492676.283053627	0.748870134087975	36.3125
4512.41339926096	297100.550460363	0.877660462633736	5.46875	37.3125
4113.64820538761	640752.923979248	0.692638414057656	33.84375	37.1562499999927	39.90625
4119.66768610395	669845.945971568	0.674358131060529	0.65625	36.21875	39.9687499999927
4142.5885851278	727746.306182351	0.686223028054272	33	37.0937499999927
4349.51650934021	761800.308401692	0.78811748860339	3.15624999999272	33.4999999999927	37.53125
4504.39098570906	346616.558080694	0.895595375236041	2.84374999999272	36
4015.07987061265	510263.33197708	0.707571539565552	3.71874999999272	36.6875
4084.2098913866	560364.078244653	0.636720813270453	0.9375	35.4374999999927	39.6562499999927
4093.96935568318	687763.21063881	0.616574344968272	35.75	39.625
4037.89347461562	1398381.41043889	0.567355396497892	2.25	32.9687499999927	36.2812499999927	38.25
4024.55712629146	1364041.63354239	0.523594428062695	2.09374999999272	33.25	36.9687499999927	38.8437499999927
4075.71575514806	1384033.53734058	0.524407735809981	1.28125	36.0624999999927	39.21875
4115.79461039719	391564.0835845	0.776741485737146	35.0312499999927	39.03125
4097.10700253591	1211169.30962864	0.724183918684667	35.5625	38.8437499999927
4017.1934683303	391416.647250927	0.592151856492526	3.375	34.125	37.1562499999927	39.21875
4107.70755884193	551556.019662814	0.728827118118539	37.9687499999927
4089.6885746742	1503633.14028157	0.622094341745186	37.3125
4111.48855023642	939761.933569454	0.769931403056112	34.125	38.5625
4094.83625669327	1299040.63615203	0.714289527222798	37.03125
4082.59219075045	1052005.10373888	0.561835478984858	1.31249999999272	37.53125
4110.13192641734	703546.233274121	0.831736401051336	37.15625
4100.97950233484	540317.999933802	0.670610871382219	36.625	39.40625
4094.29837853729	630169.173492781	0.805616775355283	37	38.5
4413.05719020236	574802.974011834	0.776425208837551	0.999999999992724	37.21875
4091.21283317214	673362.225200873	0.627405228975043	34.40625	39.5625
4090.26345774696	1037785.45212918	0.689262673689002	0.40625	34.875
4117.50367645744	856946.43327982	0.792275610531992	2.375	35.9374999999927	39.5624999999927
4427.2736345762	439260.307387687	0.86490579815785	2.81249999999272	38.1562499999927
4044.0413654623	579990.451825273	0.593077500226576	36.3437499999927	39.8749999999927
4032.36217543206	1433790.85133044	0.475495538471004	35.34375	39.7187499999927
4027.85921048586	1030001.12590965	0.638003190517364	36.21875	39.4687499999927
4038.4736825012	1186400.05475685	0.503667514369048	34.1874999999927	38.0312499999927
4073.40655251657	1104566.49562036	0.499323324430269	3.06249999999272	35.3124999999927	39.90625
4024.34247376024	1608019.09693785	0.476332312086363	2.6875	34.1875	37.7187499999927
