# Supplementary material for: Millisecond-Scale Motor Encoding in a Cortical Vocal Area
Source: PLoS Biol. 2014 Dec 9;12(12):e1002018. doi: 10.1371/journal.pbio.1002018 (PMC4260785; doi:10.1371/journal.pbio.1002018)
Supplement: Data S2 — Spike timings and acoustic measurements for all cases. All spike timing and acoustic data analyzed in this manuscript are provided in .csv files, which each contain data from one single-unit or multiunit case. Rows represent the multiple renditions of a song syllable. The first three columns contain the acoustic parameters of pitch, amplitude, and spectral entropy, quantified for each rendition. The following columns present spike timings, which are referenced to the beginning of the premotor window. (ZIP) [file pbio.1002018.s004.zip › MU_90.csv]

pitch	amplitude	spectral_entropy	spikes_ 1	spikes_ 2	spikes_ 3	spikes_ 4	spikes_ 5	spikes_ 6	spikes_ 7	spikes_ 8	spikes_ 9	spikes_10	spikes_11	spikes_12	spikes_13	spikes_14	spikes_15	spikes_16	spikes_17	spikes_18	spikes_19	spikes_20	spikes_21	spikes_22	spikes_23	spikes_24	spikes_25	spikes_26	spikes_27	spikes_28	spikes_29	spikes_30	spikes_31	spikes_32	spikes_33	spikes_34	spikes_35	spikes_36	spikes_37	spikes_38	spikes_39	spikes_40	spikes_41	spikes_42	spikes_43	spikes_44	spikes_45	spikes_46
2877.62346128146	49.7564010047208	0.841794287529542	4.40625	5.875	7.40625	10.71875	10.78125	15.375	21.75	21.96875	22.84375	24.65625	28.125	33.1875	35.875	36.28125
2753.42385531611	184.627879321421	0.503278193222659	5.78125	5.875	12.78125	12.875	13	14.96875	18.34375	18.5	20.53125	20.59375	20.78125	29.90625	32.5	37	37.5625	38.8125	38.875	38.9375
2791.70739611114	139.217053017399	0.47272573750076	0.96875	3.90625	5.3125	12.34375	14.34375	19.78125	39.4375
2767.40912314311	188.235811889185	0.552216363458843	1.90625	8	8.0625	9.40625	10.09375	10.4375	11.28125	13.59375	13.71875	13.78125	17.625	19.21875	19.375	20.84375	22.5	24.125	30.1875	32.59375	34.46875	38.34375
2763.27348791955	236.896388546393	0.480130757192789	10.65625	10.71875	12.09375	12.96875	13.03125	13.125	14.40625	14.9375	15.65625	15.75	17.625	19.46875	19.5625	19.65625	21.5625	22.875	22.9375	23.03125	23.15625
2785.78805312067	154.227987305942	0.574712746575292	1.09375	13.5625	17.6875	25.6875	33.59375	33.65625
2845.32752527749	211.771111989285	0.529546027688046	3.21875	5.21875	5.28125	9.15625	9.21875	11.8125	13.625	14.375	14.65625	16.40625	16.5	16.5625	16.625	18.59375	29.90625	39.75
2859.06149247681	123.129625561825	0.705570250208195	4.15625	7.59375	11.1875	12.28125	13.4375	13.625	14.84375	14.90625	16.5	16.625	23.78125	26.40625	26.5	26.71875
2755.1579758354	58.0739733543873	0.656105537823787	2.6875	8.09375	11.375	13.8125	13.875	19.5625	24.5	24.59375	30.1875	31.4375	38.75	39.84375
2625.03018756081	68.5438192140246	0.578850752931906	5.625	6.9375	7.0625	7.15625	9.3125	9.5625	9.625	10.0625	10.125	10.75	10.90625	11.90625	13	13.15625	13.25	15.78125	16.625	16.71875	25.15625	32.71875
2774.07065147101	47.6839442593134	0.603374063172508	4.71875	5.34375	6.28125	8.4375	14.15625	15.78125	15.9375	16	31.125	31.1875	36.84375	38.46875
2752.6017116672	99.8267659612635	0.737776110323173	0.09375	1.875	3.5	5.34375	5.40625	5.875	5.96875	7.0625	7.9375	8.28125	16.34375	17.9375	19.78125	36.15625	39.625
2781.90038577568	326.435364382657	0.536034481656633	1.71875	2.375	3.9375	4.9375	5.03125	5.46875	6.75	7.75	8.28125	8.4375	8.53125	10.21875	10.375	10.5	12.1875	13.125	13.21875	13.28125	15.03125	16.96875	17.5	17.75	19.15625	19.25	19.3125	19.40625	21.625	23.3125	24.71875	24.78125	25.71875	27.8125	28.5625	29.8125	30.65625	31.8125	31.90625	32	32.09375	33.9375	34	34.9375	36.25	37.34375	37.65625	39.0625
2652.59787791098	79.2672405556563	1.05707058546785	4.65625	7.0625	9.59375	11.6875	12.59375	12.84375	14.5625	14.65625	14.71875	17.40625	17.46875	19.15625	35	38.4375
2729.8564209801	106.152990972557	0.480062167842569	3.53125000000091	3.59374999999909	4.56249999999909	6.06249999999909	6.125	9.53124999999909	11.2499999999991	15.4375	15.5	18.375	20.46875	33.2812500000009
2744.47590834526	330.913971249748	0.475563522304471	2.5	2.8125	5.375	7.40625	12.0625	14.15625	16.15625	16.3125	21.46875	23.25	23.34375	23.40625	27.4375	35.09375	35.4375	35.5	39.75
2788.42412174585	279.620306232953	0.452860019174161	1.5	1.59375	6.46875	6.53125	6.59375	9.4375	9.5625	11.0625	13.9375	16.375	23.5	23.6875	23.75	24.46875	28.0625	31	31.0625	36.3125	39
2793.18976226733	466.076286420451	0.462141065971384	0.15625	6.9375	8.46875	8.53125	13	13.21875	13.78125	17.09375	17.5	21.125	27.5	30.53125	34.65625
2855.98817618714	189.130944311169	0.522212277285501	2.84375	9.03125	12.4375	12.5	15.875	16.1875	17.84375	18.125	22.46875	28.53125	38.1875	38.28125	38.34375	39.5
2557.23240359789	147.145938211249	0.853854340825154	0.53125	0.625	6.28125	7.25	7.34375	9.625	11.96875	16.15625	16.40625	19	21.46875	26.03125	29.78125	36.40625	36.46875
2763.07183923031	90.1373881119457	0.575994144589094	0.8125	3.65625	3.71875	5.28125	9.21875	10.84375	10.90625	13.5	14.84375	15.90625	26.46875	28.125	30.875	33.65625	38.0625	38.59375
2825.10344770236	235.927387432085	0.517570664581951	0.78125	5.75	12.375	12.4375	14	17.28125	17.5	19.3125	22.90625	23.15625	29.625
2758.01843510038	83.9518871953286	0.473720110044362	3.28125	5.53125	8.5	8.59375	12.375	14.40625	15.75	19.5	19.5625	21.65625	21.8125	24.03125	27.40625
2765.06487706257	341.868260364906	0.419598138284669	0.21875	8.78125	8.84375	11.65625	13.1875	13.25	13.46875	21.0625	21.1875	21.25	29.03125	31
2821.97489148704	149.227359982526	0.539721909249181	2.53125	10.0625	11.03125	14.90625	15.03125	19.5	20.90625	21	21.09375	27.25
2847.70474815482	205.525183263079	0.491713581379937	0.0625	10.46875	14.375	15	15.0625	16.21875	16.3125	18.875	34.5625
2809.8047423329	91.2930201195706	0.744964740421471	4.84375	4.90625	8.65625	15.34375	15.40625	17	17.09375	17.28125	22.25	33.25	33.3125
2713.57415118151	72.812780634016	0.582136760665708	2.59375	9.40625	15.625
2831.85807044731	296.519142599018	0.878409443696106	1.28125	1.34375	6.96875	8.625	13.84375	18.46875	20.0625	20.15625	20.28125	20.375	21.8125	21.90625	22.0625	23.3125	23.46875	31.21875	31.28125	36.875
2774.94779035212	198.320634527396	0.49890171603346	3.46875	6.56250000000364	7.28125	7.34375	8.5625	10.78125	11.40625	13.59375	14.6562500000036	15.1250000000036	19.9375	34.71875	38.125	39.0625
2984.69032911699	163.871756220165	0.656172335558302	4.15625	15.5625	17.53125	18.8125	18.875	24.34375	24.5000000000036	26.21875	26.375	26.4375	26.5	27.90625	28.65625	31.96875	37.15625	37.21875	38.15625
2776.20676721026	190.9327942717	0.561314928103577	2.09375000000364	2.84375	2.90625	6.34375	7.375	10.84375	11.1250000000036	13.0625	14.84375	15	16.9375	20.21875	21.40625	21.5	21.65625	22.96875	38.65625
2781.23539966826	334.58545640839	0.514609790274495	1.50000000000364	6.5	7.75	11.5937500000036	11.6875	11.75	16.65625	16.71875	16.8437500000036	17.34375	18.46875	19.78125	21.3125	21.75	30.09375	38.8125
3105.79808700043	424.325515354792	0.670037519565765	2.375	2.5625	2.625	3.5625	11.1875000000036	11.25	12.875	17	18.65625	18.75	23.625	26.0625	28.5	30.5	33.34375	35.96875	37.65625
2760.01100220101	176.829287424143	0.462784935721011	1.375	1.84375	2.78125	2.875	4.09375	6.71875	6.875	8.84375	10.21875	10.28125	12.09375	12.15625	16.34375	18.71875	18.8125	19.96875	20.09375	20.6562500000036	32.75	36.46875	38.90625
2872.61846520554	299.419787310992	0.582392295618482	13.21875	15	16.84375	17.1875000000036	18.34375	21.28125	21.53125	23.1875000000036	23.25	26.84375	39.4062500000036	39.90625
2731.90218412778	88.8937244882764	0.483060064761222	1.625	1.71875	3.0625	4.5625	4.65625	5.50000000000364	5.5625	7.8125	8.96875	10.3125000000036	10.40625	14.8125000000036	16.78125	31.46875	32.625	32.71875	37.3437500000036	38.5625000000036	39.6875
2759.86655790422	225.879371315798	0.637063133680946	9.09375	9.15625	11.5937500000036	13.34375	13.4062500000036	13.9375	16.1875	16.25	16.375	16.65625	17.75	19.4375	19.5625	19.6875	19.75	20.34375	35.375	35.78125	38.84375
2760.00430954294	70.1666865917251	0.49621808690647	0.75	0.875	4.3125	5.28125	22.75	29.90625
2758.42146168413	77.707141838665	0.522560882051861	2.34375	10.9687500000036	14.4375	15.90625	18.90625	18.96875	22.03125	39.09375	39.78125
2845.37922352639	139.065134087811	0.606140958773413	9.375	11.25	11.3125	11.4062500000036	13.78125	16.5625	16.625	17.8125	23.78125	23.84375
2768.73371241323	263.686348649522	0.51617141235393	1.21875	1.28125	7.40625	7.5	11.3125	13.3125	15.46875	20.40625	20.5	22.625	24.6875
2734.18665850592	159.764533344109	0.536022182449149	7.875	13
2816.94904200944	355.055588152416	0.462818380387507	10.90625	12.5	12.6875000000036	14.8125	22.75	22.9375	24.9687500000036	27.625	27.7187500000036	29.25	31.0625	39.1875
2751.97964715494	124.65192215543	0.551854523812139	0.562500000003638	0.625	1.375	2.8125	2.96875	4.1875	4.28125	5.03125000000364	8.78125	9.625	11.3125	11.46875	14.53125	14.59375	16.09375	27.71875	32.5625	38.84375
2485.25335544871	111.800451177474	0.991493299266797	9.96875	13.1250000000036	13.375	13.6249999999964	14.84375	15	21.6875	21.75	27.34375	29.6562500000036	32.71875
2754.62533863056	103.326874055076	0.67182451623512	4.28124999999636	5.5625	5.65624999999636	11.5625	13.375	13.4687499999964	13.5937499999964	16.1874999999964	17	19.0625	19.65625	21.1875	24.2812499999964	30.46875	35	36.4374999999964	38.21875	39.03125
2888.17994658508	155.615805833948	0.583451004483524	5.5	9.1875	12.5625	13.2187499999964	13.34375	15.125	17.25	22.8437499999964	22.90625	23	25.40625	27.8125
2793.18632476224	209.47882088395	0.595386019235778	1.125	1.28125	1.40625	6.28125	6.875	6.9375	8.59374999999636	9.09375	10.40625	10.53125	11.78125	11.96875	16	16.125	19.5625	22.90625	25	25.125	27	31.2499999999964	31.34375	31.53125	32.9375	33.0624999999964	33.15625	33.40625	34.4062499999964	38.4375
2826.70926117828	176.954329976865	0.67629626707943	0.093749999996362	5.125	9.09375	9.15625	10.6875	10.7812499999964	12.8125	12.90625	18.09375	18.21875	18.34375	21.1249999999964	21.9375	23.28125	23.34375	23.40625	23.5	24.5625	27.03125	27.125	33.53125	33.65625	34.4375	34.625	37.3125	37.40625	37.53125	38.2499999999964
2731.19744089614	85.9010549874582	0.664969202201894	1.84375	4.75	5.0625	7.53124999999636	7.59375	11.0625	11.375	11.4374999999964	11.53125	11.5937499999964	14.15625	26.53125	28.46875	34.40625	38.875
2881.91435094367	104.269360442775	0.679159253657127	0.124999999996362	1.8125	1.93749999999636	7.21875	7.31249999999636	10.8125	11.03125	14.21875	28.6874999999964	31.34375
2850.55887683239	116.912511176433	1.00796419406772	6.28125	7.53125	7.59375	9.34375	11.3124999999964
2785.99383855219	90.5338364544178	0.637443286709437	2.78125	6.49999999999636	10.90625	14.84375	17.9374999999964	18	18.40625	18.46875	20.5937499999964	24.90625	25	31.6875	32.28125	39	39.6874999999964
2865.46975048564	79.4864415765284	0.61515221189261	5.78124999999636	8.00000000000364	9.28125	14.09375	15.8125000000036	15.9375	16.0624999999964	21.84375	21.96875	30.65625
2864.03844531238	140.360744736622	0.642330619882899	7.81250000000364	8.84375	12.3437500000036	12.40625	20.1562500000036	20.3125	21.3437500000036	21.46875	23	24.8125	24.8749999999964	25	25.09375
2740.87078774192	229.247757802084	0.484043341254201	5.875	7.18750000000728	8.875	8.93750000000728	32.78125	38.28125
2721.50396108118	151.83617906525	0.528653996049457	1.0625	1.75000000000728	11.25	12.8437500000073	17.3437500000073	22.9375	28.90625	31.65625	34.8125000000073
2773.27882724714	171.3112700568	0.53816570720542	4.21875	13.34375	13.4062500000073	13.875	18.46875	18.5312500000073	18.65625	20.6875000000073	20.75	20.90625	21.2500000000073	32.0937500000073
2822.03913716031	153.296118265219	0.63732616739924	4.5	14.3125	15.6562500000073	18.0937500000073	19.8125000000073	19.9062500000073	21.9375000000073	22.5937500000073	30.1875	39.875
2781.8118229074	140.732561042737	0.462523864273823	1.34375	1.8125	4.34375	6.65625	8.375	8.53125	10.25	10.5	11.65625	12.59375	12.6874999999927	13.8749999999927	14	16.21875	16.3124999999927	16.40625	22.125	38
2787.65645815457	87.5714648460686	0.560323598652515	9.9375	11.625	17.03125	18.375	24.8749999999927	36.1875
2784.79685264807	208.646920707535	0.470394617796591	3.0625	13.65625	13.75	17.90625	30.03125	38
2906.41034655306	536.738853926247	0.54592255472142	5.5	15.5937499999927	19.8125	24.375	24.5	24.5937499999927	27.125	33.6875
2789.61767020732	46.0452037532528	0.991169721592416	3.40625	3.96875	6.40625	8.8125	11.6562499999927	11.875	14.1875	16.0625	18.53125	18.5937499999927	28.6875
2762.34280551274	117.099103475919	0.852758574757292	6.375	6.5	15.5625	17.0625	18.84375	23.40625	37.46875
2774.93110504638	104.769455606748	0.947793309418228	0.218749999992724	3.75	5.75	6.90625	11.0625	11.15625	15.28125	15.34375	15.46875	16.46875	16.65625	18.03125	18.125	18.1875	18.25	18.875	19	39.96875
2789.40683391701	171.358966763202	0.599576074224124	10.96875	11.0625	16.09375	17.7187499999927	19.71875	19.8437499999927	19.9375	24.0937499999927	26.1874999999927	28.46875	29.5625	33
2763.98042740234	66.2725574252034	0.543542275071677	0.78125	3.5	5	14.3749999999927	16.125	17.90625	25.125	30.0312499999927	35.7499999999927
2770.00105628605	65.3190267462007	0.640105998616051	8.46874999999272	11.875	12.78125	14.90625	15.25	17.375	17.5312499999927	19.03125	25.15625	28.875
2805.32440867685	149.08150123556	0.528289211496086	2.0625	4.09375	4.15625	4.28124999999272	6.84375	6.9375	8.125	9.74999999999272	11.6875	11.78125	13.6562499999927	13.71875	16.1875	17.2187499999927	17.375	18.90625	19.0312499999927	38.03125	38.78125
2876.54028096496	215.816733877491	0.686156935907224	9.5	9.5625	12.375	12.4375	13.125	14.15625	14.25	14.4375	16.59375	16.65625	16.75	21.9374999999927	38.25
2764.25864160022	185.289361651508	0.489776788435221	8.03125	13.125	19.8749999999927	19.96875	20.0625	21.5625	21.71875	21.84375	29.4375
2758.55128905324	153.201828560064	0.674046076853366	6.65625	16.5937499999927	18.53125	18.625	22.8125	22.9375	23	23.34375	23.46875	24.90625	25.09375	25.65625	25.78125	25.96875	33.6874999999927
2744.51234593077	85.4911825015516	0.508695576805417	2.5625	3.28125	4.125	5.21875	15.7187499999927	15.875	15.96875	28.3437499999927	29.65625	29.71875	36.7187499999927	39.84375
3007.05217990003	400.368833721977	0.607660600277998	1.09375	4.74999999999272	12.5624999999927	19.59375	19.65625	25.3125	27.1875	29.0312499999927	38.46875
2874.34528704016	83.7594080725297	0.656016075106597	2.4375	11.8124999999927	12.0312499999927	15.03125	15.875	21.625	26.28125	30.7187499999927	38.59375
2504.75089707671	69.2605495070292	0.655450520678833	8.09375	12.1875	12.25	12.71875	12.78125	28.5625
2746.00472568742	90.3399138335156	0.469092119280449	0.375	1.6875	1.74999999999272	2.25	5.78125	8.9375	12.46875	15.75	17.7499999999927	17.84375	20.6874999999927	20.875	20.9375	22.65625	24.5	26.34375	26.4375	28.40625	29.78125	30.0625	31.59375	38.84375
2729.73612436009	38.6735948571364	0.829357934673842	5.1875	8.625	10.28125	10.34375	12.59375	23.3125	34.21875	34.28125
2756.28039954403	489.745262141284	0.429542162646313	2.21875	2.28125	7.5625	7.625	7.6875	12.9374999999927	13.96875	14.0937499999927	17.9375	19.625	19.8124999999927	22.1875	25.2187499999927	25.3125	25.375	35.96875	37.3124999999927	38.21875	38.96875	39.71875
2784.64216514802	185.821199086215	0.518876561746773	18.96875	19.0625	22.0625	22.1874999999927	22.28125	24.46875	24.59375	26.0312499999927
2887.3833711557	286.407397171087	0.624358568396178	5.40624999999272	5.46875	8	8.09374999999272	14.0937499999927	16.0625	16.25	17.78125	20.15625	21.4375	22.90625	23.1249999999927	24.9374999999927	25.03125	29.21875	30.53125	38.65625
2394.62214478786	23.4054176503961	0.63913985324078	9.25	12.4999999999927	24	36.8749999999927	37.9999999999927	39.9375
2772.74167423553	172.603673737688	0.61834471851803	0.90625	2.28125	6.31250000000728	8.59375	8.6875	9.4375	9.65625000000728	12.0937500000073	12.15625	12.25	12.3125	13.96875	14.1562500000073	15.59375	18.28125	18.4062500000073	20.25	21.5625	22.09375	36.34375	39.65625	39.7187500000073
2784.76056716875	50.6476334482356	0.803169457648967	0.5	2	3.65625000000728	7.25	9.46875	13.1875	16.375	16.46875	18.4375000000073	26.2500000000073
2791.77545429112	92.7655444712757	0.745706573484768	1.56250000000728	8.40625	12.96875	15.5625	17.6875	17.75	17.8125000000073	19.84375	20.875	22.53125	22.5937500000073	25.53125	35.4375	35.5312500000073	39.4375000000073
2866.47945472304	291.055172424609	0.565628437528319	1.34375000000728	14	19.8125	32.2187500000073
2913.15139249989	160.267354763375	0.86463723796954	0.125	3.78125	8.8125	10.71875	15.3125	20.3125	20.375	20.4687500000073	22.21875	23.71875	23.7812500000073	24.0937500000073	24.1875	24.3750000000073	34.75
2761.3072171383	445.016985780695	0.512473902587634	1.3125	9.34375000000728	13.9062500000073	13.96875	17.28125	18.625	18.90625	19.09375	19.15625	22.125	23.96875	36.5
2993.87858333146	247.203989215004	0.574389702902472	0.968750000007276	4.09375	4.1875	5.50000000000728	9.15625	10.8750000000073	12.0625000000073	13.15625	15.84375	15.90625	23.03125	25.25	34.8125	36.875	37.5937500000073
2764.43611869471	147.391346235134	0.493046438800632	1.68750000000728	2.78125	9.34375	10.6562500000073	24.125	29.84375	29.9375000000073	36
2744.49441299905	56.1274837308564	0.535600435561199	0.625	4.8125	11.40625	20.5625	25.9375	26.4375	28.53125	39.5000000000073
2749.49264033567	156.289589565345	0.650460254513621	6.28125000000728	7.78125	11.1875	12.78125	13	16.34375	16.5625000000073	16.625	18.0625000000073	18.21875	19.75	19.8125000000073	23.1875	23.375	25.0625	25.125	39.21875
2757.23876568981	119.254012968137	0.995505170455462	4.18750000000728	4.28125	4.875	7	7.09375	11.7500000000073	12.5	15.5937500000073	17.4375000000073	17.59375	17.6875000000073	23.5	23.625	23.7500000000073	23.875	24.3750000000073	24.6250000000073	27.3125000000073	27.40625	28.4375	28.5312500000073	28.8437500000073	28.9375	29.1250000000073	29.21875	29.28125	30.4375	30.6250000000073	32.3125	33.28125	33.3437500000073	33.4375	39.1875
2867.1795795424	164.94864010781	0.932145455207614	3.1875	3.25	7.4375	9.0625	13.03125	13.5625000000073	13.78125	15.0937500000073	15.2187500000073	17.1875000000073	17.34375	18.1875	20.34375	20.4375	21.96875	22.8125	22.9062500000073	24.8437500000073	25.1250000000073
2839.69836919117	124.732094976328	0.741200720247202	5.46875000000728	7.56250000000728	9.4375	12.4687500000073	15.0312500000073	21.3125000000073	23.4687500000073	27.3125000000073	27.40625	30.7499999999927	33.5312500000073	35.5312500000073
2772.97965934772	125.573247924974	0.668884875921034	5.00000000000728	12.5	12.5625	15.7499999999927	17.5624999999927	17.71875	20.03125	27	28.0625	31.5000000000073	34.3125	39.8750000000073
2751.48256102949	237.238623445087	0.52776720006881	2.46875	9.75000000000728	10.2500000000073	13.78125	20.0000000000073	22.28125	24.2500000000073	28.5	36.7500000000073
2858.53327660857	194.399717351474	0.410942835839123	5	9.21875	11	16.125	18.03125	20	20.15625	20.2187500000146	30.15625	30.21875
2836.25802542744	74.0569273992796	0.53688479510259	0.90625	10.46875	10.8125	14.71875	14.78125	16.125	20.4375	20.5625	38.4375
2785.68722680201	266.868728932291	0.472782934918267	17.53125	18.59375	19.6562500000146	21.875	21.9375	36.5312500000146	39.75
2765.26174479141	60.70915101859	0.625733877504049	2.21875	3	4.03125	4.09375	9.40625	11.96875	17.65625	17.8125	19.25	19.3125	19.65625	30.5625	38.5
2808.63611674192	98.7303131762236	0.628508999830978	0.28125	2.25	12.6562500000146	14.1875	14.3125	16	18.6562500000146	18.78125	21.0625	23.875	23.96875	37.46875
2886.04277031435	109.448557239095	0.678761137646154	4.00000000001455	4.06250000001455	5.4375	7.06250000001455	12.28125	14.5937500000146	15.875	17.2500000000146	17.5625	22.90625	23.21875	23.40625	30.3125	36.90625	38.5625	38.6875
2746.99262998207	100.591681699943	0.467572127724792	13.03125	13.09375	13.7812500000146	14.15625	35.65625
2806.67751985449	79.0821441818865	1.02573395863475	1.75	3.625	10.125	15.25	15.3125	17.46875	19.90625	20.03125	23.6875	23.75
2607.76284275543	102.701422670589	0.956914246527459	4.75000000001455	6.09375	11.84375	13.5312500000146	14.21875	16.5625	16.65625	17.1875	19	19.09375	19.8125000000146	23.46875	23.78125	30.65625	33.8125	35.625	37.9375
2826.57023933721	124.341202382956	0.721616649642761	4.75	7.125	8.40625000001455	12.1875	12.3125000000146	12.40625	12.625	14.53125	16.9375	18.65625	18.78125	18.875	18.9375000000146	24.9375000000146	28.125	32.96875
3088.77719584913	107.936583018917	0.557367731780635	3.15625	4.6875	4.78125000001455	8.75000000001455	10.6875	13.3125	13.46875	13.59375	15.6875	16.8125	17.34375	19.71875	19.78125	19.8437500000146	21.84375	22.8125	25.75	35.1875000000146
2756.3759231888	142.248836742658	0.496297581417836	4.375	12.25	12.34375	15.96875	17.6875	17.8125	17.9375	19.1875	19.25	19.75	19.875	21.9375000000146	22.0625	23.84375	23.96875	24.625
2884.70539332736	125.310301307621	0.812087161706178	5.125	5.9375	9.46875	18.15625	27.21875	33.28125	34.8125	38.90625
2679.6784775138	146.494519534192	0.527140541663189	0.09375	0.90625	6.1875	6.28125	7.65625	9.8125	11.03125	11.09375	12.15625	13.375	15.15625	16.40625	17.65625	17.71875	18.96875	19.125	19.25	19.375	25.5625	32.6250000000146
2836.3240199662	222.522703852672	0.400966299523459	2.34375	4.09375	6.21875	12.53125	14.75	17.4375	17.53125	17.625	17.75	19.4062500000146	19.5	19.65625	19.90625	29.53125
2874.36182462129	248.918353501953	0.620269626784363	6.5	7.875	7.96875	8.93749999998545	10.59375	10.6875	13.3125	13.4687499999854	15.53125	15.6249999999854	15.6875	17	17.0937499999854	17.25	19.71875	19.9375	23.5625	25	27.5624999999854	30.46875	30.59375	33.96875	35.75	38
2732.1356446082	184.383089754959	0.500781878736611	5.625	7.875	10.25	12.0625	14.15625	14.9375	17.9062499999854	18	20.65625	21.96875	26.1875	28.0937499999854	29.5	29.6249999999854	39.90625
2727.92365609394	232.046116335149	0.453137516740708	1.31249999998545	2	3	5.1875	5.25	6.09375	8.3125	10.09375	12.8125	13.46875	17.46875	20.96875	23.46875	35.96875	37.6562499999854	39.1874999999854
2930.11197527902	770.381285409041	0.585756901301126	0.0625	1.15625	1.375	1.4375	3.375	3.5	6.375	9.40625	14.125	14.2187499999854	15.6249999999854	18.6249999999854	18.71875	19.8125	21.25	21.3437499999854	21.5	22.46875	27.90625	29.7812499999854	33.4375	33.625	35.6875	38.40625
3016.59444734554	162.143141202473	0.669685757191106	2.3125	9.75	11.375	11.5	14.71875	16.5624999999854	17	20.78125	20.875	23.65625	27.875	28.78125	28.8437499999854	33.25	34.5	34.59375	34.65625	34.71875
2807.59997241378	142.898445817977	0.426407637888282	2.43749999998545	5.625	6.90625	10.2499999999854	11.96875	13.9375	14.09375	16.9374999999854	17.65625	24.1875	24.34375	26.625	30.90625	34.5
2895.76483753175	216.088642286897	0.500433751560805	7.6875	7.78125	8.78124999998545	10.84375	10.9375	11	12.3125	13.96875	14.2187499999854	20.7812499999854	29.53125	31.0937499999854	31.1875	32.53125	32.65625	32.75	32.8125	39.7499999999854
2699.36015749239	56.1138466756817	0.509972118421563	2.34375	4.4375	4.5	8.625	10.375	13.59375	14.15625	18.28125	18.46875	18.5625	19.09375	19.2812499999854	20.4375	20.71875	20.84375	22.1875	22.375	22.875	23.09375	24.0937499999854	24.21875	24.28125	24.34375	24.40625	24.90625	25.3125	25.78125	33.7187499999854	33.8125	34.9062499999854	35.125	36.6875	36.8125	37.46875
2864.30522189657	234.484871143723	0.402674546426726	2.37499999998545	2.4375	4.6875	4.75	7.15625	10.28125	10.375	10.84375	10.9375	12.59375	12.6875	14.1875	15.0624999999854	16.375	16.46875	17.59375	21.40625	23	23.125	23.78125	26.03125	26.09375	31.71875	32	36.53125	37.1875	37.2499999999854	38.59375	39.4375
2772.12815858577	283.338119618597	0.443189013865028	4.46875	4.5625	4.625	8.53125	8.625	10.0625	12.125	12.3124999999854	13.875	14.1249999999854	15.6875	17.71875	17.90625	19.8125	22.40625	22.53125	23.15625	23.21875	35.53125
2781.67644157569	115.042233414923	0.535213069920808	6.34375	7	8.78125	9.09375	9.15625	9.21875	10.5625	10.6562499999854	11.96875	12.0625	12.15625	12.25	15.21875	15.4062499999854	15.5	17.3125	17.375	18.09375	23.65625	27.71875	27.8124999999854	31.84375	31.96875	38.75	39.875
2885.82079102436	549.583075837041	0.693612673978178	5.1875	7.3125	7.5625	9.1875	9.25	10.9375	11.0625	13.25	15.65625	15.75	15.875	17.3125	17.40625	17.46875	17.59375	19.03125	19.15625	20.84375	20.90625	20.96875	21.03125	24.78125	26.59375	27.1875	33.28125	33.375	34.84375	37.46875	38.65625	39.125	39.9687499999854
2859.94138622955	248.046017385174	0.564269592742644	0.09375	4.15625	5.6875	8	10.71875	10.78125	10.84375	12.625	12.6874999999854	12.7499999999854	15.375	15.4375	15.9375	16	16.9374999999854	20.15625	20.2812499999854	20.40625	21.84375	22.3124999999854	22.4375	26.09375	26.15625	28.6875	29.8437499999854	30.9375	37.15625	37.28125
2786.32902202836	83.3041679648747	0.58887524382511	1.5625	4.6875	6.25	6.3125	7.78125	7.84375	9.03125	10.78125	14.8125	15.875	16.21875	19.8125	23.34375	28.3125	38.9375
2818.81279908431	94.3697058530231	0.590878065038043	2.8125	8.125	9.59375	11	12.4375	13.15625	14.71875	14.96875	37.84375
2844.76429772873	114.417574226333	0.584083529522338	1.625	3.46875	9.46875	12.40625	14.625	15.1875	15.2499999999854	18	19.875	19.9375	23.8125	25.8437499999854	27.5625	28.9375
2853.59536972572	266.606315860628	0.551211671550573	6.40625	7.375	7.4375	9.99999999998545	10.4375	13.03125	14.71875	14.84375	18.65625	19.03125	19.2812499999854	20.25	22.5	30.4999999999854	31.8125	33.5625	35.2499999999854	35.34375	38.5	39.34375
2753.30666796578	57.1201931492199	0.5506451750321	3.78124999998545	4.71875	14.9375	16.96875	17.09375	22.59375	22.71875	27	27.09375	30.3125	31.78125	32.625
3071.57939287329	395.434527272264	0.470855969952444	2.46875	2.56249999998545	4.21875	4.40625	4.8125	4.90625	9.0625	9.1875	10.5	10.5625	10.6875	11.9062499999854	12.09375	12.1874999999854	18.0625	18.21875	20.0625	20.21875	21.4687499999854	21.5625	21.625	21.71875	23.03125	23.125	24.15625	25.21875	25.28125	26.75	26.9687499999854	31.90625	32.59375	39.34375
2673.297061173	77.2368588222248	0.513602804063071	0.25	1.59374999998545	4.375	5.03125	8.1875	14.625	17.4999999999854	19.0625	20.8125	24.84375	29.9375
2848.80583860895	136.781784245891	0.698757240049015	1.875	3.125	3.25	9.59375	13.8125	15.46875	17.40625	19.28125	23.78125	32.71875	38.125	39.34375
2803.21630431016	266.864336886698	0.529922848414013	3.03125	3.09375	3.21875	4.0625	9.21875	11.125	16.96875	17.03125	17.21875	20.75	21.21875	21.4687499999854	24.4375	28.78125	30.125	32.3437499999854	32.4375	34.5
2858.47242860596	105.438490403687	0.662140442681012	2.65624999998545	5.25	6.53125	6.625	13.65625	13.84375	16.25	16.4687499999854	21.3437499999854	21.5	23.0625	23.15625	23.59375	23.75	23.875	24.8437499999854	26.71875	26.84375	28.03125	30.03125
2868.72817156569	153.377931703987	0.570568391849376	2.09375	3.40625	4.06249999998545	7.875	10.71875	11.71875	11.8125	14.34375	18.65625	18.7812499999854	20.1875	24.28125	25.7499999999854	26.34375	32.125	32.3124999999854	37.34375
2798.70159631732	253.553891178151	0.443107285875362	3.9375	6.75	10.28125	11.375	12.3125	14.375	14.46875	25.5625	27.53125	27.6875	29.375	31.46875	34.5625	36.65625	36.84375	39.125	39.5625	39.625
2782.47805461296	179.871500774913	0.447352036162988	4.15625	8.0625	8.125	12.03125	13.21875	13.375	15.3125	17.21875	19.21875	19.375	20.4375	20.5	20.65625	22.5	31.125	31.21875	31.28125
2752.81748844587	6.93350437553235	0.937190977587061	0.53125	8.09375	9.8125	17.34375	19.15625	20.90625	21.28125	21.8125	21.90625	23.75	25.46875	28.5	30.34375	32.3125	32.5625	34.28125	34.34375	35.0625	37.53125	39.40625
2748.50748861016	333.322025198334	0.469354632293617	2.125	2.21875	4.25	4.34375	4.40625	5.90625	8.09375	8.625	13.71875	15.3125	17.34375	17.5	18.40625	18.625	19.65625	21.15625	23.65625	23.78125	26.125	32.125	33.4375	39.75	39.8125
2863.98207952622	120.862547196864	0.61613607213989	0.03125	4.25	4.4375	5.4375	8.5	8.90625	9.09375	10.21875	10.4375	12	12.125	12.1875	12.3125	13.5625	13.6875	15.5	17.0625	18.40625	18.46875	20.65625	22.8125	22.90625	24.75	24.84375	25	26.125	26.21875	26.28125	26.6875	36.59375	39.09375
2874.59719051018	152.27409700839	0.682949544721207	7.5	8.59375	8.65625	11.3125	11.375	11.4375	12.84375	13.3125	17.34375	19.15625	20.09375	23.375	23.59375	24.96875	25.15625	30.71875	32.375	33.4375
2848.64212321971	138.238027164751	0.481807255285339	3.84375	5.0625	7.34375	10.65625	10.71875	17.625	17.7500000000146	20.75	23.15625	28.15625	28.21875	38.03125	39.40625
2790.80734717988	218.670571542528	0.485515234393308	4.53125	5.28125	7.46875	8.46875	8.6875	12.8125	12.875	12.96875	13.125	15.40625	16.8125	20.28125	26.3125	27.6875	27.78125	27.84375	33.21875	33.5	33.5625	35.03125	39.53125
2733.08792361814	77.8988315713166	0.556380361222329	5.8125	9.875	11.0625	12.9375	17.96875	20.6875	20.78125	22.4375	22.5625	27.3125	29.3125	29.40625
2759.94375619289	122.161464379445	0.564808954322787	7.71875	8.625	10.09375	10.21875	12.3125	14.5	16.84375	16.96875	17.25	18.5625	19.90625	20.09375	21.6875	21.78125	23.5	23.5625	23.6875	26.6875	26.78125	31.84375	38.875
2850.64228980518	187.389960230307	0.433866746267853	1.28125	6	8.03125	11.90625	16.28125	18.90625	18.96875	20.53125	20.78125	22.21875	22.28125	22.34375	26.71875	29.15625	32.0625	37.15625	38.53125	39.25
2874.44373809017	364.474128858698	0.57746288392885	2.09375	9.9375	13.03125	14.5625	15.40625	18.09375	29.46875	33.375	34.25	38.34375	39.78125
2860.10030093587	128.085917678783	0.689516787957799	0.09375	1.125	3.125	3.1875	8.5625	9.3125	11.28125	13.03125	17.9375	26.3125	37.8437500000146	38.8125
2774.36370482939	160.856104745375	0.480885005947628	5.375	7.65625	9.21875	9.34375	10.5625	10.875	12.4375	14.90625	14.96875	23.40625	25.03125	25.09375	25.15625	27.0625	29.5	34.15625
2750.56991911451	153.393761231079	0.501951010411638	0.25	0.3125	4.96875	6.40625	10.15625	10.25	12.15625	12.21875	23.5	26.125	30.375	35.875	36.71875	37.25
2767.1790677714	226.454517375507	0.563605362634679	0.84375	2.96875000001455	3.03125	3.90625	8.5625	10.3125	11.875	13	13.71875	13.78125	15.5625
2854.6398336821	84.5784752877251	0.675215044288417	3.9375	5.34375	10.96875	12.875	16.84375
2799.17360110988	43.8617960713361	0.698423376279417	5.90625	7.375	8.96875	9.03125	10.6875	12.4687500000146	14.15625	14.21875	16.1875	26.1875	26.3125	27.96875	35.65625	37.125
2852.76921018739	120.025074775862	0.445817340671121	3.59375	9.96875	15.03125	20.375	22.84375	22.90625	23	38.34375	39.03125
2866.3907177922	102.723327114988	0.541370015023794	0.53125	6.3125	7.375	7.5	9.28125	9.5	11.59375	11.65625	11.8437499999854	12.9375	13.65625	18.84375	22.96875	30.6875	34.78125	35.875
2882.81898573549	104.733368647873	0.729588466833077	9.0625	16.1875	16.46875	16.5625	18.46875	19.46875	23.90625	24.03125	33.1875	39.28125
2853.99925355713	123.19219707408	0.666027432433987	7.84375	8.375	11	11.1875	13.125	13.25	13.3125	16.9375	17.0625	17.125	18.75	19.21875	19.78125	19.90625	21.71875	32.46875	32.5625	39.84375
2767.70635230173	190.163101061367	0.455556131068926	0.03125	0.125	1.34375	2.625	3.34375	4.59375	4.65625	4.71875	4.78125	5.46875	5.5625	6.78125	6.875	9	9.6875	10.25	11.1875	12.8125	12.875	15.375	16.5625	18	19.3125	19.9375	20	21.46875	21.53125	21.625	21.6875	23.625	25.1875	25.75	25.9375	27.6875	27.75	27.84375	27.90625	30.375	32.5625	33.75	38.875	38.96875
2646.89458183386	66.964256783505	1.00776995540544	5.46875	6.21875	6.3125	8.125	9.0625	9.125	9.21875	11.21875	13.25	13.40625	13.875	13.9375	16.4375000000146	17.6875	17.78125	18.15625	18.2500000000146	19.9375	20.0625000000146	21.09375	22.0625	22.65625	22.96875	27.28125	27.71875	29.65625	29.90625
2846.32396404627	110.581304478521	0.618438747079723	4.875	7.59375	9.65625	10.28125	17.5	25.125	27.03125	30.6875	32.53125	33.8125	33.8750000000146	36.28125	39
2744.88753455077	141.337509557954	0.670243802955918	7.75	11.90625	13.875	16.53125	18.21875	23.90625	23.9687500000146	24.0625	26.15625	26.3125	28.46875
2769.85963768705	100.635250373177	0.587424321949855	2.875	2.9375	4.21875	6.5625	6.625	12.1562500000146	14.0625	14.125	14.90625	17.40625	17.5	17.5625	17.9375	18.21875	27.28125	36.65625	38.3125	38.9375	39	39.21875
2783.95675146089	182.122124951227	0.49644908306877	0.9375	1	2.5625	2.6875	2.78125	2.84375	6.15625	8.75	11.90625	14.125	14.25	14.625	16.4687500000146	17.3125	17.3750000000146	17.4375	17.53125	17.59375	18.5	25	34.3125	36.71875	38.0625
2775.13745491289	224.005109378228	0.63524359110535	5.34375	6.34375	10.59375	13.5625	15.9375	17.34375	17.625	19.15625	19.5625	21.34375	21.5625
2694.17441026635	186.873387289855	0.566911629065953	2.56250000001455	6.5	8.71875	9.5	11.40625	13.34375	13.40625	15.40625	17.2812500000146	19.46875	19.7187500000146	31.34375
2764.38938311294	126.945677656478	0.550284782743016	6.53125000001455	10.1562500000146	12.71875	15.2500000000146	16.09375	20	20.09375	24.0625	24.15625	28.75
2921.75122921605	151.169005470466	0.754894941188005	2.31250000001455	7.5	11.09375	11.3125000000146	13.4062500000146	18.71875	18.7812500000146	18.8437500000146	24.7812500000146	30.125	33.03125	34.78125	37.90625
2964.56991385608	158.355776356353	0.630274491872687	1.53125	3.1875	4.875	8.90625	11.78125	15.21875	15.3125	15.375	17.8750000000146	23.1875	39.2187500000146
2740.35879344657	128.443348349082	0.778831681747089	4.375	6.125	9.75	11.0625	11.1875	11.2500000000146	14.6875	14.75	14.8750000000146	15.375	17.0625	17.625	17.75	34.5	37.21875	37.5625
2739.26024725591	93.6099594463577	0.630470424075867	1.90625	11	12.71875	12.84375	15.78125	19.78125	19.9062500000146	21.125	21.625
2963.93155244102	99.7847017893742	0.690902270641033	5.5	8.65625	10.71875	12	14.21875	15.65625	15.8125	37.34375	39.875
2850.20880136833	63.1418325111475	0.738070381575007	5.6875	5.75000000001455	12.90625	15.0625	16.9375	19.5625000000146	19.65625	22.59375	24.875	25.6875000000146	27.9375	32.21875	39.25	39.34375
2747.77786761549	161.700090209191	0.609310971796942	2.96875	6.3125	9.50000000001455	9.5625	11.53125	12.0625	12.75	15.3125	15.375	18.96875	26.46875	29.8125	29.8750000000146	39.4375	39.5000000000146	39.71875
2986.79473935195	77.443625605225	0.843483147241947	2.75	6	6.0625	7.90625	11.0312500000146	12.4375	12.53125	12.625	13.9687500000146	14.03125	14.21875	17.125	19.4062500000146	22.03125	26.9375000000146	32.4375	33.5625	33.65625	38.0937500000146	39.3125
2760.68553332723	112.740071713893	0.731782145049048	1.09375	5.59375	7.71875	9.78125	10.78125	13.375	18.4375	19.0312500000146	19.15625	19.21875	21.65625	22.46875	22.53125	31.90625	37.15625	39.09375	39.5
2863.63977022095	110.743526836633	0.482589804192729	2.0625	4.71875	5.96875	6.03125	7.5625	12.8125000000146	19.34375	19.59375	21.90625	21.96875	28.1875
2720.86328303025	195.229896692086	0.520469065320947	4.84375	7.6875	9.625	9.71875	11.46875	12.9375	13.0937500000146	13.1562500000146	17.0000000000146	18.28125	24.125	36.0625
2675.40050008247	110.534885829376	0.549880300777095	0.125	4.125	9.6875	12.59375	15.34375	15.40625	19.9375	21.59375	22.1875	22.28125	25.375	31	37.3125	38.15625
2771.97315004599	147.856211527406	0.836514856601105	2.6875	2.78125	8.84375	11.59375	13.75	15.78125	17.96875	19.875	27.5	27.5625
2745.03139072351	132.525162203545	0.595727196423912	0.0625	0.656250000014552	6.40625	9.625	12.0625	14.78125	18.5	37.78125	37.84375
2860.68690601963	369.813033574028	0.470046532559784	3.71875000001455	5.59375000001455	6.09375	7.03125	7.18750000001455	9.90625000001455	12.25	13.09375	15.03125	15.09375	18.03125	20.0937500000146	21.09375	23.78125	23.90625	26	29.28125	31.5	31.5625	31.6875000000146	33.46875	34.2500000000146	36.46875	37.28125	37.34375	37.4062500000146	39.09375	39.1562500000146
2859.98591272029	734.2377953632	0.452238553150639	1.75	3.25000000001455	3.37500000001455	4.28125000001455	5.21875	6.625	6.6875	6.78125	10.1562500000146	12.125	12.21875	12.3125000000146	12.90625	14.09375	15.1875000000146	16.34375	16.53125	19.5625000000146	23.71875	28.3125	34.3437500000146	34.4375000000146	34.5000000000146	35.875	37.3125	37.375	37.8437500000146	39.125
2883.45951855661	590.64735027962	0.53809743408696	1.71875	3.0625	3.125	3.53125	10.78125	10.8437500000146	12.3125	15.1875	15.59375	15.7812500000146	15.8437500000146	18.46875	20.9375000000146	24.1875	24.2812500000146	31.8125	33.7187500000146	37.53125	38.75	38.8750000000146	39.25
2754.16972599036	482.717795755189	0.47398640249147	4.31250000001455	6.40625000001455	7.0625	7.28125	7.34375	9.0625	9.84375	9.90625	12.8750000000146	14.6875000000146	21.90625	26.1875	30.15625	39.5312500000146
2855.44085492195	272.56241741176	0.523436940789021	3	4.90625	5.84375000001455	7.6875	10.40625	15.15625	21.4375	21.5312500000146	21.71875	27.4375	27.5312500000146	30.6562500000146	36.5
2767.3089463657	272.319836242918	0.540570473474085	0.843750000014552	0.906250000014552	3.8125	4.5625	7.18750000001455	7.31250000001455	8.65625000001455	14.84375	16.84375	16.96875	19.1875000000146	19.5625	35.46875
2863.70843561198	468.330353354776	0.450903567128039	1.06250000001455	1.15625	1.34375000001455	3.21875000001455	6.68750000001455	6.75	8.5625	11.90625	13.9375	17.5000000000146	17.59375	18.4375	22.6875000000146	24.9687500000146	25.4375	31.5625	38.125	39.9062500000146
2831.39063593142	79.9731869825495	0.480972095657493	5.78125000001455	11.90625	14.1875	16.3125000000146	16.40625	18.59375	31.8750000000146	32.0625	33.4062500000146	36.71875	36.78125	38.75	39.28125
2907.00676642791	241.531583574272	0.706505428579734	0.71875	4.28125	7.46875	10	10.0625	14.7500000000146	15.6562500000146	16.25	17.3125	17.375	19.2187500000146	21.5625	21.625	22.6562500000146	24.3750000000146	30.28125	30.3750000000146	38.6250000000146
2840.73151893932	297.03811644222	0.479436058393947	2.18750000001455	2.75	3.56250000001455	3.65625	5.625	5.71875000001455	6.25	9.25	11.0312500000146	11.9375000000146	15.4375000000146	16.4375	18.0625	20.34375	31.375
2777.7257522221	149.499017036973	0.495047753667867	1.90625000001455	2.71875	6.03125000001455	6.125	6.21875000001455	7.4375	7.53125	8.15625	9.3125	10.4375	10.5	10.65625	10.78125	11.6875	14.0625	15.0625	15.1562500000146	16.1250000000146	16.3125	17.90625	20.1875000000146	25.65625	27.90625	29.5625	29.625	29.8125000000146	31.4687500000146	31.9375	39.7812500000146
2621.10453134206	32.5914054725933	0.619449768943644	0.25	1.43750000001455	2.18750000001455	2.3125	3.46875	3.59375000001455	5.375	5.46875000001455	9.15625000001455	11.84375	18.0937500000146	24.1562500000146	25.25	27.7812500000146	30.46875	30.5625	35.125	35.2500000000146	35.8125000000146	39.0625	39.125	39.96875
2879.07156432506	230.176914774734	0.577502839504299	5.625	7.71875	9.3125	10.4687500000146	16.2500000000146	16.75	18.53125	22.21875	30.4062500000146	31.6562500000146	39.28125	39.9375
2796.09595618027	259.701022037126	0.414672134381949	0.46875	3.93750000001455	5.21875	6.5	6.6875	11.21875	11.4687500000146	13.59375	16.3125	18.84375	19.2187500000146	19.5000000000146	21.5625	23.28125	28.65625	31.15625	31.25	31.3437500000146	35.84375	35.9375	38
2747.99076014725	134.291222307523	0.574014939798259	3.09375000001455	4.375	4.56250000001455	7.03125	10.3437500000146	10.46875	10.59375	13.71875	16.4062500000146	16.7500000000146	19.1250000000146	19.53125	19.6250000000146	19.6875000000146	21.25	23.28125	23.4375	26.125	26.28125	27.3750000000146	27.53125	27.59375	27.875	30	30.8437500000146	33.3125000000146	33.53125	34.65625	35.6562500000146	38.28125	38.4375	39.96875
2844.35427803021	149.547362405343	0.610165112745103	0.09375	0.15625	1.46875	1.59375	2.5	2.56250000001455	3.93750000001455	4	4.34375	4.8125	6.15625	6.28125	6.37500000001455	7.28125000001455	8.84375000001455	9.09375	9.96875	11.65625	11.7500000000146	12.3125000000146	13.53125	13.625	15.5937500000146	15.75	16.96875	18.0312500000146	19.1562500000146	20.3437500000146	20.53125	20.6250000000146	20.90625	22.875	23.0625000000146	30.5625	39.125	39.78125
2748.75772189801	170.695173107554	0.442197196756875	3.96875	5.03125	7.84375000001455	9.25	9.37500000001455	12.1562500000146	17.21875	19.4062500000146	23.5312500000146	23.625	23.6875000000146	39.7812500000146
2735.78145197056	132.679272558184	0.617270198116287	4.34375	7.21875	9.84375	10.6875	11.46875	11.53125	12.8125000000146	12.875	13.1875	14.5000000000146	14.6250000000146	15.34375	15.4687500000146	16.75	16.8125000000146	21.09375	21.2500000000146	21.3125	30.5937500000146	36.1250000000146	36.1875000000146	36.65625	38.59375	39.5312500000146
2762.12877797463	152.942581076037	0.536790557590947	0.406250000014552	3.31250000001455	3.375	3.6875	5.46875000001455	6.87500000001455	10.75	12.5937500000146	18.96875	19.0937500000146	21.21875	23.875	24.0312500000146	24.0937500000146	27.5937500000146	27.6875	27.8750000000146
2828.17794756926	326.142436641347	0.586871403165518	8.93750000001455	12.7187500000146	12.8437500000146	15.03125	16.71875	16.84375	20.21875	27.59375	30.09375
2661.00143624285	108.524940508166	0.487811195997115	5.09375000001455	9.59375	14.5625	16.8125000000146	16.8750000000146	21.125	24.09375	24.1875	26.90625	33.53125	37.4375	39.9687500000146
2785.53438223323	208.201627861996	0.523642629531375	0.78125	3.84375	3.96875000001455	11.3437500000146	14.9375	17.0000000000146	18.5312500000146	20.9375	25.125	27.1875000000146	34.4375000000146	36.09375
2838.70406392853	250.109000810926	0.445942335514591	0.718750000029104	3.5625000000291	4.8125000000291	6.0312500000291	9.0937500000291	9.5312500000291	11.3437500000291	13.4062500000291	16.40625	18.25	21.6562500000291	21.75	21.9062500000291	27.46875	27.5625	27.6250000000291	29.0625000000291	34.2187500000291	35.0312500000291	35.53125	37.1250000000291	37.1875	37.2500000000291
2787.30625214319	541.632209428349	0.5007702606353	1.6250000000291	3.0000000000291	5.0312500000291	8.6875	9.4687500000291	12.1875	14.8125	17.03125	18.9062500000291	18.9687500000291	20.0625000000291	22.8750000000291	25.2500000000291	25.5000000000291	28.625	33.25	36.15625	39.5937500000291
2746.62924904328	215.279168244395	0.448107895209346	0.09375	0.250000000029104	1.6562500000291	2.59375	2.6875000000291	4.65625	4.7187500000291	5.8125	9.5312500000291	11.6875000000291	11.78125	11.9375	12.90625	15.3125000000291	16.375	16.4375000000291	16.5625000000291	17.9687500000291	18.09375	18.1562500000291	22.7812500000291	36.90625	36.9687500000291	37.90625	39.9062500000291	39.96875
2849.33448931848	309.431327310784	0.484868585575474	1.8750000000291	5.5312500000291	6.6875	8.1562500000291	10.34375	11.875	12.0312500000291	13.9375	14.0625000000291	14.1875000000291	15.9687500000291	17.03125	19.9062500000291	20.1250000000291	22.03125	22.1250000000291	28.8437500000291	31.65625	34.5625000000291	38.09375	39.0312500000291
2990.75340447938	323.661547576187	0.63226604489688	3.8437500000291	4.6250000000291	6.25	7.5625000000291	8.0312500000291	9.90625	12.25	14.6562500000291	16.28125	16.4062500000291	17.84375	17.96875	18.28125	23.7500000000291	23.8125	24.96875	27.4062500000291	35.5000000000291	38.1562500000291	39.2187500000291
2932.36454272951	626.103469214159	0.565790576937753	7.90625	8.3750000000291	10.9375000000291	11.4375	13.1875000000291	13.34375	15.5312500000291	18.0312500000291	19.0000000000291	20.34375	20.4062500000291	20.9687500000291	21.0937500000291	22.9062500000291	22.9687500000291	25.4687500000291	34.2187500000291	36.65625
2865.88777403392	184.982524934063	0.652042087809569	1.8437500000291	1.9062500000291	4.09375	5.7187500000291	9.8750000000291	11.5625000000291	11.7500000000291	11.8125000000291	12.0312500000291	13.8437500000291	15.6875	24.90625	32.0625000000291	33.125	38.84375	39.7812500000291
2706.58726009617	401.015992825746	0.484827061328511	3.9375	5.5937500000291	7.15625	11.0000000000291	11.0625	11.1250000000291	11.21875	12.9687500000291	14.6875	14.7500000000291	14.84375	15.96875	16.1875000000291	18.3750000000291	18.5	18.5625000000291	20.96875	21.0312500000291	21.1562500000291	22.7187500000291	25.1875	25.2500000000291	25.3437500000291	28.3437500000291	29.5937500000291	35.8125000000291	35.90625
2360.03859760462	14.5243934668419	0.715037138840011	0.656250000029104	0.812500000029104	3.2812500000291	3.375	6.7812500000291	11.46875	12	17.03125	18.9375000000291	19.0625000000291	19.125	19.96875	20.1875000000291	21.65625	22.625	23.59375	26.25	27.75	28.1250000000291	30.6250000000291	32.5	32.6250000000291	34.1875	35.3125	36.8750000000291
2881.83632856564	140.972009191808	0.655170661659432	7.78125	12.3125000000291	14.15625	14.2500000000291	16.125	17.40625	18.4375000000291	18.5312500000291	19.6875000000291	26.4375	26.5625000000291	28.5937500000291	31.1562500000291	31.2500000000291	35.78125	37.9375000000291
2834.46268155192	61.8751028843117	0.561541106626828	6.21875	8.9375000000291	10.5000000000291	13.3125000000291	15.4375	18.65625	22.84375	24.8437500000291	24.9687500000291	25.1250000000291	26.2187500000291	32.1250000000291
2814.77357455936	181.808886449314	0.626787265928984	4.0625	6.1250000000291	12.3437500000291	14.4687500000291	14.5625000000291	15.4687500000291	16.75	18.4375	28.2500000000291	39.34375
2770.42110526945	130.066381918652	0.501956850092035	2.25	3.1562500000291	7.1250000000291	7.1875000000291	8.7500000000291	8.8750000000291	11.2500000000291	12.8125000000291	13	14.40625	14.5000000000291	14.6250000000291	15.375	16.0312500000291	16.1562500000291	18.2500000000291	18.5625000000291	20.4375000000291	20.5000000000291	20.5937500000291	22.2500000000291	22.3125000000291	22.4062500000291	22.4687500000291	29.46875	32.0312500000291	36.3125	38.5000000000291
2780.0249994168	343.236024456372	0.58487097583722	6.3437500000291	11.0000000000291	13.25	13.4375000000291	15.65625	17.0625000000291	17.1250000000291	20.2187500000291	20.2812500000291	20.3437500000291	23.5000000000291	26.0312500000291	27.4375000000291	28.1562500000291	32.0312500000291	34.0937500000291	37.125
2765.88214168506	107.511323479157	0.487302897796204	3.90625	9.5	10.1562500000291	10.9375000000291	11.03125	13	18.5625	20.3125000000291	20.6250000000291	21.1250000000291	27.9687500000291	32.78125	35.1875	36.7500000000291
2658.533275435	184.029763760611	0.542196933391683	6.3437500000291	12.8125	13.78125	13.9375	16.15625	17.3437500000291	18.65625	18.7500000000291	19.8750000000291	19.9687500000291	20.1875	24.4375000000291	27.0937500000291	27.1875	29.7812500000291	30.0312500000291
2841.29484452512	194.000025205843	0.547690391061815	2.71875	2.84375	6.75	9.09375	9.28125	11.2499999999709	11.4374999999709	15.53125	15.8749999999709	16.90625	22.8749999999709	24.625	30.3125	35.5312499999709	37.5625
2775.5749286666	369.55189291845	0.516539571827	6.9374999999709	7	7.15625	8.9375	10.6562499999709	10.78125	10.8437499999709	12	12.0937499999709	13.7812499999709	15.09375	15.1875	15.25	15.6874999999709	16.71875	18.6875	23.34375	23.5312499999709	25.5625	32.21875	36.59375	38.375
2873.56586526586	188.3149582894	0.575987745333893	0.718749999970896	2.5	5.8749999999709	5.9375	8.875	11.9375	13.34375	15.2499999999709	15.34375	17.4375	17.4999999999709	18.21875	20.5	20.65625	20.7187499999709	26.5312499999709	28.46875	32.3125	32.375	39.7812499999709
2729.83402584525	129.902183492245	0.521840433644677	7.2187499999709	8.6249999999709	10.9999999999709	12.5	13.4062499999709	18.4062499999709	19.28125	33.1562499999709
2843.49181111629	185.967940389941	0.48556476015404	3.4375	3.4999999999709	3.90625	6.4374999999709	10.5625	12.8125	15.0937499999709	18.5625	18.6249999999709	20.0625	24.9375	28	28.0624999999709	30.09375	31.9999999999709	33.8124999999709
2778.78630283069	75.0675889952547	0.692892657835312	2.5625	4.625	5.2499999999709	6.71875	8.7812499999709	11.2812499999709	13.8124999999709	17.59375	17.6874999999709	19.75	19.8124999999709	19.9062499999709	20.0312499999709	20.65625	29.46875	31.2187499999709	31.3125	33.3124999999709	37.71875	39.40625
2734.11397697575	144.726324632599	0.882041808612492	7.5625	10.4062499999709	11.34375	12.6562499999709	12.9062499999709	14.7499999999709	14.8125	14.96875	16.375	16.5312499999709	16.625	19.53125	20.96875	21.25	24.2187499999709	25.71875	25.8125	26.5937499999709	28.21875	28.3124999999709	32.8749999999709	33.1562499999709	34.875	37.6562499999709	38.4687499999709
2808.74082095077	174.579614083052	0.891253227008092	1.09375	1.21875	5.7499999999709	10.75	14.21875	17.2187499999709	18.8125	18.9062499999709	18.96875	21.4062499999709	21.6874999999709	23.9374999999709	24.84375	29.53125	29.59375	36
2842.35171224914	104.814885542138	1.0505243891099	2.8125	4.3125	7.6249999999709	10.1875	13.15625	13.25	13.40625	15.09375	16.1562499999709	16.2812499999709	18.5312499999709	19.1874999999709	19.375	19.4687499999709	21.0312499999709	21.1249999999709	21.5937499999709	26.8125	30.3749999999709	32.0624999999709	34.9374999999709	36.96875	38.96875	39.0625	39.78125	39.90625
2960.89060569803	221.574535865994	0.617229600573883	9.2812499999709	11.4999999999709	19.0312499999709	19.25	21.34375	31.375	31.5	39.03125
2824.48539460276	196.076072995437	0.531591863834797	1.4999999999709	3.1562499999709	6.03125	6.96875	10.6874999999709	12.0624999999709	12.9062499999709	13.96875	14.0624999999709	16.875	17	19.6249999999709	21.4374999999709	21.5624999999709	22.5	23.71875	25.0624999999709	25.3124999999709	30.6875	30.7812499999709
2743.2455165589	154.274071864797	0.452960741715058	1.6874999999709	7.28125	9	10.8125	11.8124999999709	13.9062499999709	13.96875	19.6249999999709	24.03125	25.71875	27.84375	28.7499999999709	35.75	38.1874999999709	39.1874999999709
2762.11612672715	35.4041370699659	0.864147800323091	0.125	0.218749999970896	0.375	2.0312499999709	2.34375	8.34375	9.875	11.25	14.1249999999709	14.25	14.7187499999709	15.6874999999709	16.9062499999709	18.25	18.40625	20.25	20.3124999999709	20.625	30.28125	32.875	35.125	38.78125
2807.82321841116	49.9867607738289	0.773168555522371	6.78125	7.875	8.7499999999709	10.8749999999709	10.9375	13.5312499999709	15.7812499999709	17.21875	17.2812499999709	17.4374999999709	19.5625	19.75	25.34375	28.3437499999709	31.0937499999709	33.6249999999709	33.7499999999709	34.84375	35.1249999999709	38.3125
2813.93800520822	104.887453975148	0.878772821487286	9.1562499999709	10.8437499999709	10.90625	13.03125	13.125	14.9062499999709	14.96875	15.5	17.34375	17.4374999999709	26.6249999999709	30.15625	34.0625	35.46875	35.5624999999709	35.6562499999709
2745.10897880146	118.887112194692	0.528599524701729	2.4375	2.4999999999709	4.1562499999709	5.2499999999709	6.75	9.0312499999709	10.0625	11.1875	13.1875	15.65625	17.9375	18.3125	22.6874999999709	22.75	22.9375	26.1874999999709	27.7187499999709	35.875	35.9374999999709
2750.0859573789	165.099801807744	0.527469770064088	7.3437499999709	7.4374999999709	8.78125	11.1249999999709	11.3125	13.4999999999709	13.65625	15.3124999999709	15.375	17.71875	18.71875	18.8125	20.90625	20.96875	21.0312499999709	24.3125	24.3749999999709	29.1249999999709	29.1875	38.0625
2847.14674998034	136.308527938278	0.854507771964977	1.9687499999709	2.03125	5.0625	6.3125	7.34375	9.71875	14.4999999999709	14.6562499999709	16.90625	18.5	18.5624999999709	18.65625	18.71875	21.3124999999709	21.4375	22.5625	28.1874999999709	28.7499999999709	38.28125
2747.50520033797	252.416289532445	1.01316430613414	7.3437499999709	10.46875	12	12.84375	15.1249999999709	17.3749999999709	20.4374999999709	21.59375	23.03125	30.84375	30.9062499999709
2834.92777280406	127.682949391377	0.51821424560507	1.8124999999709	2.0937499999709	4.09375	8.125	18.78125	24.875	27.15625	27.65625	27.71875	35.5624999999709	37.8124999999709	38.59375	39.3437499999709
2759.28060276749	218.322608544773	0.526208547017358	1.1562499999709	1.25	8.9375	12.09375	13.53125	13.5937499999709	13.65625	13.8437499999709	14.9687499999709	15.03125	16.0624999999709	16.9062499999709	16.96875	17.03125	17.0937499999709	17.25	18.15625	18.2187499999709	18.3437499999709	19.625	19.9375	21.3749999999709	23.03125	23.1874999999709	27.59375	28.46875	28.6562499999709	31.09375	31.40625	31.4687499999709	31.53125	38.5624999999709
2851.0828233125	47.3625258761607	0.660890224103286	0.90625	4.2187499999709	5.0312499999709	7.875	9.0625	12.4374999999709	15.3125	25.3125	25.375	31.8437499999709	31.90625	31.9687499999709	37.1249999999709	38.5312499999709
2603.46214078724	108.84163204245	0.73978467779786	5.375	5.9375	6.09375	9.0624999999709	9.8125	11.21875	11.2812499999709	11.53125	15.96875	17.8749999999709	17.9375	19.0937499999709	26.84375	28.375	30.3749999999709	30.46875	30.6874999999709	32.9062499999709	33	35.25	36.2499999999709	36.375
2773.99553753906	344.859286348599	0.56013573435915	3.5000000000291	7.9687500000291	10.7500000000291	10.84375	12.1875000000291	14.03125	14.15625	14.2500000000291	15.625	17.65625	19.4062500000291	19.53125	26.2500000000291	31.2812500000291	35.28125	35.3437500000291	37.46875
2754.63551289051	289.038869245931	0.468039863191819	4.90625	8.3125000000291	8.4375000000291	11.125	12.5000000000291	12.7812500000291	14.75	16.9375000000291	22.625	30.15625	33.78125	35.46875
2756.37493237391	199.625367981837	0.562134459994461	0.375000000029104	3.28125	3.375	7.1875	9	10.34375	10.5	13.7812500000291	15.375	21.78125	25.1875	32.09375	32.15625	32.2187500000291	35.90625	37.25	39.1562500000291	39.6875
2962.83066810842	351.885899388272	0.783413231873232	6.0937500000291	6.9062500000291	6.96875	8.28125	9.5625000000291	11.4375	12.8125	15.0000000000291	16.5312500000291	18.25	18.3125	21.5937500000291	26	36.25	39.0312500000291
2746.90600550288	241.447434458189	0.54770460130284	5.0937500000291	5.5	12.0625	13.9375	14	17.1875	19.96875	20.0312500000291	21.0312500000291	21.09375	22.6875000000291	22.8437500000291	23.875	31.53125	31.59375	37.71875	38.7500000000291	39.875
2841.57521698847	436.038893500695	0.581696507576749	4.25	7.3125	8.28125	9.2187500000291	10.5625	15.4375	15.5000000000291	17.40625	20.5000000000291	24.8437500000291	27.5625	34.1875000000291	35.0312500000291	38.5625	38.75
2708.30300155752	220.958615842213	0.455038966812571	0.687500000029104	1.25	5.875	7.0625000000291	11.8125000000291	12.4062500000291	15.1875000000291	16.5	19.6562500000291	19.7812500000291	24.71875	26.9375	30.6875	31.46875	37.84375
2788.21018839643	196.31082545703	0.53937589785497	1.5000000000291	3.8125	5.4375	9.0312500000291	13.03125	13.1875000000291	14.25	14.84375	17.28125	25.4375	29.34375	35.8125000000291	36.59375
2797.31543552231	139.859681971008	0.628720112939785	1.2500000000291	2	2.25	8.09375	10.96875	12.75	14	14.4687500000291	16.90625	18.0937500000291	19	21.84375	24.0937500000291	24.21875	29.0000000000291	30.96875	33.90625	34.375	34.46875	38.28125
2757.54291693795	210.584358959515	0.542466391917713	7.3125000000291	7.375	8.0312500000291	8.125	12.6875	14.6875	16.1250000000291	16.1875	16.2812500000291	18.5000000000291	18.5625	18.7500000000291	32.8750000000291	33.0000000000291	37	37.0625000000291	37.125	38.5	38.96875
2751.12209471492	134.904730402774	0.533176203414169	2.65625	6.9375000000291	10.90625	11.0000000000291	12.3125	13.84375	14.9062500000291	15.0625	15.125	16.2812500000291	17.875	19.84375	23.5312500000291	27.78125	29.46875	29.59375	33.9375	34.1562500000291	34.78125
2825.7584437463	138.40823602833	0.675665417782663	9.375	13.2187500000291	16.7500000000291	29.59375
2794.46147665641	172.344091427047	0.559681222102802	1.3125000000291	1.4375000000291	3.1875	6.125	6.84375	10.46875	14.53125	15.21875	15.28125	15.34375	17.875	20.5	21.5625	21.6875000000291	23.71875	26.875	29.03125	29.125	32.4062500000291	32.46875	35.65625	35.84375	39.6562500000291
2821.98025865023	310.359127960094	0.486943456400635	1.5312500000291	5.4687500000291	5.6875	6.8125	9.7812500000291	9.9375000000291	10	12.0312500000291	15.3125	17.7187500000291	17.84375	17.90625	18.03125	21.3437500000291	21.46875	24.34375	26.3125	26.40625	30.46875	32.8125000000291	32.90625	39.2187500000291
2921.32330075523	287.692507860962	0.729595978345669	0.750000000029104	2.15625	2.3125	4.71875	9.5625	11.5625	13.6875000000291	17.3125000000291	17.375	17.4375	18.78125	20.875	24.21875	32.4062500000291
2665.1220811713	180.688643756341	0.590119985721171	1.34375	2.5625000000291	2.6875000000291	9.1875	11.0625000000291	11.125	13.3125	14.0000000000291	14.1250000000291	14.1875	17.65625	19.5	21.5625	21.6562500000291	21.7812500000291	23.5625	30.5	32.3750000000291	32.4375
2546.54285158173	6.11544332976242	0.889119730945806	1.84375	5.3750000000291	6.3750000000291	7.4375	7.53125	9.21875	9.3125000000291	9.4375000000291	11.34375	11.46875	11.5312500000291	11.6562500000291	13.125	17	20.4375000000291	28.65625	28.75	30.5000000000291	31.4375	35.625	37.4375	38.90625
2876.66957523762	781.71598365427	0.477775694652718	0.375	1.40625	6.96875	10.5625	12.03125	12.1875000000291	12.28125	13	15.15625	15.34375	16.3125	16.9687500000291	17.0625000000291	21.6875000000291	23.6250000000291	23.6875	27.0625	27.34375	28.625	29.3750000000291	33.46875	36.5625	38.9687500000291
2750.77895536988	196.461175444511	0.513292153701171	2.03125	3.75	3.84375	7.25	8.875	8.9687500000291	12.40625	14.90625	16.125	16.40625	16.75	18.0312500000291	22.1875	22.3750000000291	23.78125	24.34375	24.5	25.3125	27.59375	30.9375	34.2187500000291	35.4375	35.5937500000291	38.8437500000291
2696.84509639309	169.107966344094	0.447348723380002	3.8125	3.96875	4.03125	7.96875	8.78125	10.03125	12.46875	12.59375	14.53125	16.71875	23.3750000000291	25.9062500000291	26	31.96875	32.6875	32.7500000000291	35.4062500000291	36.3750000000291
2766.99614387815	160.189560674037	0.610872091910166	3.0625000000291	5.2812500000291	7.125	8.71875	8.8125	11.65625	11.75	12.9375000000291	13	13.2500000000291	13.46875	15.5	15.96875	17.0625	19.34375	20.4375	20.5000000000291	20.6250000000291	22.46875	24.6875000000291	24.78125	24.90625	27.0312500000291	27.3125000000291	31.5000000000291
2814.76609222618	144.2233461589	0.581343968257575	0.937500000029104	4.5	8.1875000000291	11.21875	12.34375	14.03125	14.6250000000291	17.2812500000291	18.03125	19.875	19.96875	20.09375	25.28125	34.7187500000291
2736.27086022452	159.760970786032	0.469400424386796	0.03125	1.9375	6.5000000000291	9.0625	9.2812500000291	10.5625	13.7187500000291	14.625	14.75	16.90625	19	27.78125	30.03125	34.8125000000291	36.96875	37.3125000000291	37.40625	38.34375	38.46875
2867.18034862778	149.211914792648	0.684699056399861	6.3437500000291	8.5	9.8437500000291	12.8125	13.6875	13.78125	14.625	14.7187500000291	16.46875	16.6875000000291	19.375	22.28125	22.4375	25.53125	27.4375	27.5312500000291	31.3125000000291	34.5	36	37.78125	38.125	39.34375
2628.75524900206	68.2636322375548	0.674990891125005	0.9375	3.71875	4.4375	4.5000000000291	4.5625	7.8125	9.5	12.5625	15.34375	36.8750000000291	37.5	37.5937500000291	38.46875
2882.22040450983	453.831483989817	0.420730599701247	0.46875	1.3125	1.375	2.6875	9.09375	9.46875	12.625	12.71875	13.5312500000291	14.46875	14.59375	16.09375	16.1875000000291	18.125	18.1875	20	20.1875	21.75	21.9375	22.0625	23.4375000000291	23.5625	23.6875	24.3125	26.59375	26.96875	27.6250000000291	29.96875	36.0625	37.90625
2754.30504961375	330.339895687797	0.41877411043522	0.5625	3.0000000000291	5.125	10.3125	12.40625	12.5625	14.40625	16.59375	21.0625	22.125	23.40625	23.71875	26.34375	36.40625	38.5
2851.24107393543	401.816903801565	0.410504056736181	1.5625	3.5625	7.875	8.96875	12.0625	12.2500000000291	13.34375	14.6875	16.21875	16.28125	16.59375	31.34375	32.15625	36.5625	39.25
2881.23534595672	592.886604870221	0.531035196235917	2.9375	12.09375	14.1875	16.03125	16.15625	20.4375	20.5	21.5625	28.875	32.03125
2794.21312534774	368.770161681229	0.473511676301503	0.3125	2.28125	5.78125	5.875	7.84375	8.25	8.8125	13.03125	13.28125	15.375	17.78125	17.9375	18.375	20.28125	22.78125	22.9375	26.375	28.09375	28.1562500000291	39.78125
2724.7359176555	66.3043936607283	0.47871430696849	3.46875	9.28125	14.6250000000291	18.9375000000291	26.4375	28.90625	31.7812500000291	38.3125
2864.45680344598	344.704421251892	0.485712942331643	2.03125	5.75	9.71875	9.8125000000291	13.0625	15.375	16.3125	16.4375	17.75	18.5	20.65625	21.2500000000291	21.8125000000291	25.1875	25.28125	29.84375	30.0625	34.46875	37.34375	39.59375	39.65625	39.75
2763.42265870611	156.583213335438	0.49578515326866	3.28125	3.3750000000291	8.34375	10.59375	10.6875	10.78125	13.21875	13.34375	15.2187500000291	24.78125	27.03125	27.125	27.2187500000291	28.15625	31.3125	33.03125
2762.29470046999	225.311868627275	0.450342449407084	6.53125	11.40625	13.9375	18.25	18.3125	18.40625	18.5000000000291	34.65625	36.2187500000291	39.9375
2732.71320652146	211.912097572631	0.421211544972659	5.96875	9.28125	12.375	14.40625	16	18.7500000000291	18.84375	20.5	22.96875	23.0625	31.1875	33.28125	35.6875	36.53125	36.59375
2724.17853317586	155.810230349838	0.421776894346864	2.5	2.625	7.59375	12.96875	18.96875	19.0625	28.5	32.03125	36.6875	36.78125	38.625	38.84375
2852.18310621142	334.608431794832	0.535754514242021	6.5625	10.46875	11.75	13.78125	15.53125	15.9375	17.3750000000291	19.21875	24.21875	24.53125	31.40625	33.9375	36.6250000000291	39.90625
2760.20912639529	161.581323604002	0.463227061512836	0.15625	3	3.09375	5.6875	5.8125	7.90625	8.09375	9.875	14.2812500000291	28.625	30.5625	31.9375
2864.46205223188	185.642787852689	0.530916654508201	1.5625	3.46875	7.6875	10.5625000000291	12.625	14.5	28.3125	28.40625	30.5625	32.5	38.3125000000291
2871.88595756365	430.661594331159	0.484233449682938	2.28125	5.1562500000291	7.25	11.03125	18.15625	20.0625	20.125	22.375	24.65625	24.875	26.53125	26.71875	26.9062500000291	27.78125	31.25	34.375	36.3125	38.6875
2870.72131395144	402.954379179145	0.442253941528647	0.0625	1.5625	2.09375	2.1875	8.21875	8.28125	9.1875	9.46875	11.34375	12.75	15.6562500000291	16.59375	16.78125	18.59375	18.65625	18.78125	21.28125	21.34375	21.4375	21.625	23.34375	23.4375	23.5937500000291	25.15625	25.25	27.9375000000291	35.7500000000291	35.84375	36.46875	39.0625
2647.81034362572	115.088712762085	0.528843339425805	0.500000000029104	3.3125	5.3125	5.375	6.375	8.5	8.8125	14.34375	16.4062500000291	16.5	17.5625	17.625	18.9375	19.125	19.96875	29.34375	32.625	32.6875	39.625
3008.66351445267	423.876226950849	0.588907881993286	6.3125	8.625	8.71875	12.625	14.78125	20.46875	20.53125	24.09375	26.1250000000291	29.9062500000291	33.75	34.625
2623.18752065926	49.1768184025677	0.764692784827509	2.5	2.59375	4.71875	4.7812500000291	6.96875	7.03125	8.15625	8.25	10.625	10.6875	14.1875	14.28125	17.9375	20.21875	21.0937500000291	25.1562500000291	28.7812500000291	37.96875	39	39.9375000000291
2840.36668929536	283.050588535143	0.466690638212323	3.5	7.3125	7.5	8.3125	12.84375	14.75	16.4375	17.8125	19.09375	31.15625	34.8125	39.03125
2793.06248475828	310.517275839044	0.432386678816937	4.9375	5	7.46875	8.59375	8.6562500000291	12.1875	15.96875	19.0625	19.25	22.28125	24.21875	24.3125	25.0625	35.5625	38.6562500000291
2725.90252176978	203.25893002321	0.518752708593286	0.0625000000291038	0.15625	2.65625	3.4375	5.5625	5.6562500000291	5.7812500000291	8.21875	8.3125	9.78125	12	12.375	12.4687500000291	14.1875	14.78125	14.9375	16.0625	16.125	18.3437500000291	23.5000000000291	29.96875	31.2812500000291	31.34375	33.75	33.8125000000291	33.90625	35.7500000000291	37.1875	38.7187500000291
2870.95492764405	180.708046096149	0.574010418296922	1.5625	3.5	5.5625	7.9375	8.0625	11.3437500000291	11.40625	12.8125	13.0312500000291	14.90625	18	21.75	24.8125	24.96875	26.53125	26.6875000000291	26.8750000000291	30.8750000000291	31.0312500000291	31.1562500000291	32.34375	35	36.3437500000291	37.9375	39.2500000000291	39.3125	39.46875
2830.87877969959	323.102874757811	0.468400158797584	1.9375000000291	3.25	3.375	3.5	3.8437500000291	3.9375	6.40625	6.5000000000291	7.875	7.9375000000291	8	8.09375	9.375	11.0000000000291	12.9375000000291	13	13.125	14.65625	17.0625	17.1250000000291	25.84375	25.9375	28.3125	30.125	32.0312500000291	32.125	35.0625	37.84375	39.625	39.90625
2850.26274523945	387.751305667907	0.54673161414427	0.156250000029104	0.25	6.90625	8.59375	8.71875	10.9062500000291	11.0312500000291	12.78125	13.5312500000291	15.1875000000291	15.3125	15.40625	16.5937500000291	16.6875	17.53125	19.3125	19.46875	21.40625	21.4687500000291	26.34375	26.46875	28.25	29.4687500000291	29.53125	30.1250000000291	30.1875	30.375	31.875	32.0625	33.3437500000291	33.4687500000291	39.4375
2745.81195571701	251.6761808398	0.467124692202274	0.343750000029104	0.937500000029104	1.125	3.09375	3.6875000000291	5.1250000000291	8.5937500000291	9.8437500000291	11.2187500000291	11.40625	13.125	13.25	13.3437500000291	14.375	16.625	19.5625	19.6250000000291	20.7500000000291	22.90625	24.4375	26.6875	28.8125000000291	29.2500000000291	30.8125	30.875	30.9375	31.0312500000291	31.09375	32.5	32.7500000000291	34.0625	35.3125	37
2804.7395383708	154.191274472404	0.52672235671017	4.4375000000291	5.75	5.8437500000291	7.6875000000291	7.75	9.7500000000291	10.21875	11.5937500000291	11.7187500000291	13.21875	13.34375	13.5000000000291	16.7187500000291	16.84375	21.2187500000291	24.0625	25.71875	27.71875	29.5	29.5625000000291	29.6875000000291	30.03125	30.09375	30.75	30.8125000000291	33.9375	34.0312500000291	34.09375	35.78125	36.75	38.03125	38.2500000000291	39.6875
2778.59719211085	341.818677095492	0.454115895397805	3.09375	3.1562500000291	4.71875	5.03125	6.3437500000291	6.4375	8.28125	10.625	12.28125	12.3750000000291	14.625	14.6875	14.78125	16.6562500000291	17.4375	18.9062500000291	19	19.1875000000291	19.65625	19.7500000000291	22.09375	29.6562500000291	35.9375000000291	38.0312500000291
2868.23891049868	606.864652444058	0.489297580146381	0.781250000029104	0.875	1	2.65625	4.5937500000291	4.6875000000291	4.8125	6.9375000000291	7.125	11.3125	11.46875	13.71875	13.8125	14.0625000000291	17.6875000000291	17.78125	17.9375000000291	18.71875	23.59375	23.78125	27.21875	27.2812500000291	28.8437500000291	29.8437500000291	33.6875	37.5625	39.5
2856.40019532309	317.245882952755	0.549518073439244	0.5	3.2500000000291	3.4375	6.65625	8	8.59375	8.71875	8.90625	10.3125000000291	10.4687500000291	12.9687500000291	17.40625	19.5	19.59375	22.28125	26.3750000000291	26.5625	29.625	30.0000000000291	31.75	34.0625000000291	34.125	37.0000000000291	37.1250000000291	37.1875	39.0625000000291
2842.75225799513	19.1298684174508	0.467435507242978	2.0625000000291	4.5937500000291	8.71875	9.53125	11.3750000000291	13.15625	18.1875	18.2500000000291	20.0625000000291	21.4687500000291	23.3125	24.2187500000291	24.34375	25.15625	27.25	29.75	29.875	32.1875000000291	32.25
2744.84713288816	305.12623369764	0.459348406570148	4.15625	5.84375	5.9375000000291	7.6250000000291	10.8437500000291	10.9687500000291	12.8125	13.15625	14.5625000000291	17.96875	18.0625000000291	21.1562500000291	23.9375000000291	30.125	32.25	33.65625	35.8125000000291	35.9062500000291	37.5937500000291
2870.06664766272	258.427787855918	0.585958713217704	1.0000000000291	3.3125	3.4375	4.2187500000291	5.375	7.5937500000291	7.8125	9.34375	9.46875	11.7500000000291	13.8437500000291	15.03125	16.3437500000291	17.125	17.25	19.40625	19.53125	20.5625000000291	21.9687500000291	22.0625000000291	22.5625	25.1562500000291	26.90625	28.875	29.1875000000291	32.6875000000291	35.1875000000291	36.3125000000291	36.40625	36.4687500000291	37.9375	39.2187500000291	39.34375	39.5000000000291
2655.13911645486	36.5338803311687	0.447544922232063	0.312500000029104	0.46875	0.53125	10.4375	10.5000000000291	12.34375	13.4375	15.28125	17.6875	17.8437500000291	18.5937500000291	20.59375	20.6875	22.71875	30.46875	33	33.15625	34.96875	36.0000000000291	36.1562500000291	37.59375	37.6562500000291	39.5000000000291
2680.8949035861	54.3188699241335	0.460870205081309	3.5625000000291	3.625	4.4062500000291	5.4375	8.875	12.0625000000291	13.34375	13.7500000000291	20.0000000000291	20.1250000000291	21.78125	21.9375000000291	25.8750000000291	36.4687500000291	37.1562500000291	37.5937500000291	39.15625
2706.75335851561	114.392299434105	0.484459521138336	3.3750000000291	7.15625	10.53125	12.53125	14.5000000000291	16.4375	17.53125	18.53125	22	23.40625	24.6875000000291	24.8125000000291	26.40625	26.46875	26.59375	26.71875	29.1875000000291	29.375	36.25	36.3125	38.71875
2880.60580999084	212.070491438928	0.431060361597623	2.91038304567337e-11	3.6250000000291	4.96875	7.46875	8.4062500000291	12.53125	13.75	15.125	15.25	16.40625	16.5000000000291	18.4062500000291	18.46875	18.625	25.5312500000291	29.09375	29.1875	31.75	33.09375	35.96875
2764.82749252825	251.729351069302	0.478590552352761	1.3750000000291	1.5312500000291	1.8125000000291	1.90625	4.4375000000291	9.6250000000291	12.03125	12.1250000000291	13.71875	13.90625	14.3125	16.0312500000291	16.1562500000291	19.4375	26.3750000000291	29.5937500000291	31.875
2861.74747810851	104.923970582572	0.632271303888706	3.3125	4.84375	4.9375	5.0312500000291	7.0000000000291	7.0937500000291	8.3125	8.4375	10.0312500000291	10.25	11.4687500000291	11.625	13.21875	13.2812500000291	14.75	14.9062500000291	15.875	16.4687500000291	16.53125	16.84375	19.8125000000291	19.90625	21.84375	21.9375000000291	22	24.9375	26.75	33.6250000000291	36.5	39.2187500000291
3000.4609782674	106.111447262173	0.692574401535281	0.96875	1.03125	3.03125	3.15625	5.3437500000291	5.4687500000291	6.8750000000291	6.9375	14.59375	23.9375	24.0000000000291	24.3125000000291	24.46875	24.5625000000291	25.78125	25.8437500000291	25.9687500000291	27.0625	27.1875	28.5000000000291	31.6875000000291	33.40625	36.0000000000291	38.5312500000291	38.6562500000291
2799.96428604177	215.995065140827	0.439671876575575	2.9375	4.1250000000291	6.53125	8.25	8.375	8.4687500000291	10.78125	10.84375	11.59375	14.09375	14.90625	15.03125	15.9375	18.9375	19.5625	21.3125	23.75	24.875	24.9375	27.53125	34.1875	34.34375	38.5
2870.21365649638	301.043092324475	0.570974323031815	1.03125	2.375	5.34375	5.4375000000291	8.4375	10.375	13.0937500000291	13.15625	14.7812500000291	15.0625000000291	15.15625	22.8125	25.25	28.0312500000291	31.0625	31.125	31.2500000000291	31.96875	33.3125000000291	38.2187500000291	38.28125
2860.16922180993	140.166545730777	0.510282202776678	1.5	2.4375	2.5	5.4687500000291	10.6875	10.875	13.5	15.6562500000291	15.75	16.4687500000291	16.53125	17.7500000000291	18	20.75	21.96875	27.6562500000291	29.71875	30.8125	30.875	32.0625	34.78125	37.875	39.0625	39.25
2868.67715944986	127.023952712693	0.599403764682304	0.4375	2.03125	5.34375	5.625	6.4062500000291	7.0625	7.71875	9.6875	10.40625	13.1875	15.78125	16	16.09375	17.8125	17.875	18.9687500000291	21.84375	22.0312500000291	23.25	23.34375	29.0625	29.125	31.34375	32.15625	32.2187500000291	33.59375	33.65625	34.28125	34.375	34.5	35.9375	36.0000000000291	37.125	37.46875	38.4375	38.53125
2764.59687915932	148.480309693246	0.494200107757973	0.437500000029104	5.4375	5.5625	6.40625	6.4687500000291	6.53125	16.0625000000291	17.9375	18.0312500000291	18.4375000000291	20.28125	20.34375	20.4062500000291	20.5	21.34375	23.0625000000291	23.125	30.21875	31.8125	31.90625
2849.52763729655	360.928457798156	0.502888463630553	9.28125	12.75	13.75	13.8125000000291	16.03125	17.21875	17.3125000000291	18.7187500000291	18.8125	20.40625	27.53125	29	29.09375	29.3125000000291	31.9687500000291	37.21875	38.5625	38.6562500000291
2756.29954627296	201.68868206899	0.425070226096483	1.1875	3.9375	12.5	15.9062500000291	18.25	18.3125	18.4062500000291	18.75	18.8437500000291	20.5000000000291	20.6562500000291	22.65625	22.8125	22.90625	27.9375	28	32.0625	32.3125	36.03125	36.1875	38.625	39.0625000000291
2602.43786682666	58.6784120988587	0.693342830573812	2.28125	5.28125	5.5312500000291	6.21875	8.9062500000291	10.7187500000291	10.90625	12.46875	12.625	12.75	14.59375	16.25	16.9375	20.25	20.375	24.6562500000291	25.65625	27.53125	30.5625	30.625	34.0000000000291	36.1875
2878.70560866921	110.282132036554	0.571035090217644	0.34375	0.40625	2.8750000000291	4.375	6.875	6.96875	7.0625000000291	7.15625	11.8125000000291	15.1562500000291	17.71875	19.84375	25.71875	27.1875	27.78125	29.28125	29.4375	29.5	30.96875	31.0625000000291	33.125	38.28125	38.40625
2863.85951933185	302.639642123264	0.458275380316471	3.84375	7.7187500000291	11.59375	11.78125	11.84375	13.5625000000291	15.0625	17.15625	18.4375000000291	20.03125	21.59375	25.75	26.71875	26.84375	28.1875	28.3125	29.5625	32.09375	32.2500000000291	32.375	33.46875	35.125	36.6875
2868.42476563212	198.179124060109	0.525153824519715	0.125	0.1875	0.250000000029104	6.59375	8.25	8.34375	8.96875	9.0625	10.1875	10.25	10.5	13.53125	14.84375	15.09375	16.5	16.5625000000291	16.6875000000291	17.78125	17.9687500000291	18.03125	18.15625	19.65625	19.7812500000291	23.84375	23.90625	24.4375	28.9375	30.7812500000291	34.8437500000291	37.5000000000291	37.5625	37.8125	37.875	37.96875	38.375	39.8125	39.90625
2771.90968610056	189.788182864547	0.46237583134638	2.78125	8.15625	10.5625	10.71875	11.9062500000291	12	12.4375	12.8125	12.90625	12.96875	15.625	17.125	18.5937500000291	25.1875	30	33.90625	39.1875
2706.65898776595	97.3249281698761	0.524785544080849	0.0625000000291038	2.125	2.84375	2.9375	6.5625	8.6875	9.21875	10.28125	10.375	13.34375	14.96875	18.1875	23.875	28.21875	28.28125	31.3437500000291	33.5	37.4375	37.5	38.53125	39.59375
3132.70608621524	99.111160829403	0.844222771680785	0.0625000000291038	3.75	4.2500000000291	6.03125	6.09375	6.28125	7.4687500000291	9.15625	10.9375000000291	11.0937500000291	11.15625	19.90625	20.0312500000291	20.59375	20.7187500000291	21.9375	22.03125	23.53125	23.71875	27.46875	34.4375	34.59375	37	37.125	37.5937500000291
2839.16914281122	437.767193854819	0.463565986138155	1.84375	3.25	5.5	8.4375	10.6875	11.5625	15.65625	15.9375	17.3124999999709	17.40625	23.34375	26.59375	28.90625	34.125	38.59375	39.0624999999709
2874.05889944672	535.168422486078	0.527051253711508	5.59375	7.5	8.625	9.875	10.2499999999709	10.3125	11.1875	12.0937499999709	29.40625	32.34375	34.4375	35.1875	39.71875
2871.43658559592	532.209893581331	0.560238084090556	0.59375	0.687499999970896	2.4999999999709	2.59375	2.71875	4.46875	4.53125	4.65625	4.78125	6.46875	7.34375	8.6875	9.65625	11.5624999999709	11.625	13.4375	13.625	14.875	14.9375	16.09375	16.1562499999709	19.0937499999709	22.9999999999709	23.0625	29.75	31.8125	31.875	32.9062499999709	39.8125	39.8749999999709
2993.58705307016	403.697535979162	0.78519756405596	3.34375	4.1875	5.96875	6.03125	6.65625	8.8125	8.96875	11.0625	12.5	12.6249999999709	12.71875	13.40625	18.4687499999709	18.6875	20.09375	20.1562499999709	20.21875	22.28125	23.3749999999709	29.53125	31.375	31.4375	34.6562499999709	39.3125
2836.13678658841	220.931134728411	0.480549056879094	0.59375	5.71875	11.1875	11.46875	11.6875	11.7812499999709	11.96875	12.21875	13.21875	13.3124999999709	14.78125	14.875	16.2499999999709	16.3749999999709	18.25	18.3125	18.5	22.34375	24.875	29	31.8749999999709	35.875	36.90625	39.03125
3097.83347346561	199.856081181772	0.708341024392346	0.8125	2.34375	6.375	9	11.4687499999709	11.625	13.375	16.9062499999709	23.1874999999709	28.2187499999709	31.34375	37.3125	38.71875	38.78125	39.53125
2737.03113294289	407.117240601089	0.443060094254135	0.593749999970896	0.75	2.625	4.125	5.25	6.96875	8.0625	8.15625	11.6875	11.8749999999709	12.75	15.0937499999709	18.9375	25.34375	25.4062499999709	25.46875	26.5625	28.84375	28.9062499999709	31.03125	31.1875	32.875	32.96875	37.75	37.8125	39.15625
2775.0346337764	180.108546996238	0.441253580081831	7.5	9.375	10.15625	11.78125	11.84375	14.09375	16.1875	18.5625	20.46875	20.53125	22.09375	25.125	25.1874999999709	27.375	28.34375	28.4062499999709	29.75	29.8125	31.96875	33.53125
2859.09170106394	245.028488613182	0.600054934845596	6.25	8.0625	10.5	12.5	15.09375	18.65625	19.28125	26.53125	28.03125	30.3125	30.375	31.8125	32.3125	33.46875	34.90625	39.2499999999709
2864.76775056013	159.524891781773	0.572634250452549	1.0937499999709	4	7.59375	20.9375	25.84375	31.1875	36.46875	39.5625
2718.59403196231	64.3359822031483	0.539754547224398	1.6875	3.375	5.8437499999709	10.875	10.96875	13.53125	13.625	17.15625	24.40625	24.5	29.21875	29.3125	29.4062499999709	32.9062499999709	35.21875	39.5	39.96875
2856.09565476978	275.719101775587	0.608070380430372	0.812499999970896	2.96875	4.40625	5.6874999999709	5.8124999999709	7.59375	7.65625	9.34375	10.65625	12.40625	14.96875	15.0312499999709	17.28125	18.15625	18.5625	20.03125	20.1874999999709	20.28125	20.5	21.53125	21.7187499999709	23.5	23.6874999999709	25.6875
2842.96779767529	197.813356701248	0.532288213774044	1.4375	1.4999999999709	2.6249999999709	2.71875	2.84375	7.71875	7.8125	7.9062499999709	8.5625	14.71875	16.2812499999709	26.28125	26.375	29.1875	29.28125	30.25	30.4999999999709	33.5624999999709	33.7187499999709	35.5312499999709	35.59375	39.84375
2783.42922082328	168.670246792253	0.503655138480751	2.875	8.375	10.65625	12.6875	14.9375	15.0312499999709	17.03125	19.8125	19.875	20.03125	21.90625	26.65625	26.71875	29.8124999999709	32.4375	34.5	34.59375	39.90625
2805.07081100831	235.069975909237	0.439442500084743	0.531249999970896	0.59375	1.25	2.03125	2.09375	4.21875	5.53125	5.625	5.71875	8.1874999999709	8.28125	10.40625	10.5625	10.65625	10.96875	14.78125	15.7187499999709	15.78125	21.96875	22.09375	22.1562499999709	24.5	26.375	27.28125	29.75	29.8125	30.78125	30.875	31.7812499999709	31.84375	33.40625	34.8437499999709	35.875	36	39
2761.51869712569	184.452353414859	0.465888669467404	1.0624999999709	7.4375	8.65625	8.71875	10.78125	10.875	13.125	15.1562499999709	15.21875	19.9375	21.90625	22.03125	23.84375	25.9062499999709	28.875	28.9375	30.40625	35.21875
2793.64430576792	104.138601532537	0.689542556576168	7.59375	7.6562499999709	13.1875	14.6875	14.7499999999709	16.90625	17.2812499999709	19.15625	19.40625	21.09375	21.3125	22.8125	23.4375	24.4375	24.5312499999709	24.6874999999709	26.15625	27.5	29.8125	34.96875	36.875	36.9375	39.125
2741.87049697011	148.456643347452	0.574136100992161	0.96875	12.59375	16.21875	19.2812499999709	20.78125	20.84375	22.3125	22.4375	23.7187499999709	23.8125	23.9375	26.46875	31.71875	31.875	33.46875	36.53125	36.625	36.7187499999709	36.8125	37.875	37.9375	38	38.15625	39.53125	39.71875
2771.51334419316	309.287655533043	0.549651828730436	0.8125	0.875	3.53125	3.65625	5.1875	7.8124999999709	8	9.375	10.71875	11.5	12.46875	16.0625	17.34375	17.53125	17.625	18.625	18.75	22	30.5624999999709
2779.5253466538	140.206199279052	0.691336944872094	3.4062499999709	5.8125	6.5	7.625	10.7812499999709	10.96875	13.40625	13.5	13.5624999999709	15.5	17.125	23.46875	23.59375	25.875	31.0312499999709	31.1562499999709	32.4375	32.53125	39.875
2765.52805531073	240.778047368167	0.549229202348346	0.28125	4.90625	5.9375	6	13.65625	23.6874999999709	25.125	35.90625	36.9374999999709	37.875	38
2883.0822352244	832.81382578304	0.513644168722207	0.125	3.78125	5.34375	8.4375	8.53125	8.6875	14.0624999999709	14.21875	19.8125	21.5	30.78125	31.40625	39.34375
2780.96779905977	223.077348723873	0.514649980965627	0.75	1.90625	3.8125	5.34375	6.75	12.125	12.3749999999709	13.3125	14.3437499999709	15.9999999999709	20.90625	22.1562499999709	24.9374999999709	28.2812499999709	28.34375	30.5	30.5625	33.0625	34.0625	35.5	36.8125	36.90625	39.21875
2646.28093092637	2.65335137398798	0.903331266919647	3.5625	7.1875	7.59375	8.03125	10.03125	10.09375	14.40625	14.5312499999709	24.03125	25.9687499999709	37.8124999999709	37.875
2862.231588652	203.574886949409	0.665127723274673	8.2187499999709	10.21875	18	18.4375	18.5625	20.5625	21.09375	23.96875	24.0625	28.9375	31.125	31.25	33.7499999999709	35.125	38.09375	39.5
2853.72848441626	315.662679811645	0.606215841537615	5.03125	7.6249999999709	7.6875	10.1249999999709	17.0625	25.34375	29.71875	37.9375	39.78125
2818.00822623286	168.391522702191	0.511173525808186	1.0937499999709	3.0625	4.65625	4.75	4.9375	16.1875	16.34375	18.875	19.3125	22.125	22.21875	23.2812499999709	30.5312499999709	32.46875	36.3125	36.375	37.7812499999709
2894.52389907396	244.489033646492	0.721193800144412	0.3125	4.9062499999709	6.9999999999709	8.71875	10.53125	10.59375	12.3125	16.5	17.78125	17.8749999999709	23.3124999999709	23.375	26.8124999999709	27.59375	29.21875	29.78125	29.90625	31.375	32.8124999999709	33.90625	38.59375	38.6562499999709
2739.10812277786	72.0898653017268	0.54226490764461	0.03125	0.125	1.21875	1.375	5	7.40625	9.28125	10.625	10.6875	11.71875	11.8125	11.875	11.96875	12.3124999999709	20.3125	24.6875	31.6875	34.8125	36.71875	36.78125	38.4062499999709	39.3749999999709
2820.1841832313	123.071623214639	0.719022907941568	5.125	5.1875	10.3125	10.5625	10.625	12.1875	12.25	13.21875	13.375	15.125	15.1875	15.3125	15.9062499999709	17.0312499999709	27	27.875	27.96875	29.46875	29.5625	29.75	30.625	30.6874999999709	30.78125	32.4375	39.71875
2865.42602957765	160.546703650961	0.477911158209795	5	6.78125	17	17.9375	19.09375	21.46875	24.84375	28.625	30.78125	30.875	32.7187499999709	35.375
2872.81787484039	171.851196959281	0.718072958196422	4.28125	13.875	17.53125	20.1249999999709	20.1875	22.8125	22.96875	23.90625	25.625	25.6875	25.75	27.6562499999709	27.875	30.25	33.5312499999709	35.125
2664.41510260578	66.9944489231224	0.510789551835433	2	8.375	11.6875	16.28125	22.1249999999709	23.3125	23.3749999999709	26.40625	26.46875	28.03125	28.71875	33.90625	33.9687499999709	35.28125	35.34375	39.8125
2875.60483308458	265.470615747334	0.741147843262481	3.28125	3.9375	4.7812499999709	16.21875	20.78125	25.5	25.5625	28.46875	28.53125	30.65625	36.0625	39.2499999999709
2851.12178190794	415.699493380501	0.51446194940322	6.25	10.71875	12.03125	20.2187499999709	20.71875	20.7812499999709	22.78125	22.9375	23.28125	25.84375	25.96875	26.0625	26.15625	28.09375	30.5	30.59375	33.5	34.90625
2771.46019679893	222.625116140208	0.544742385695549	2.90625	10.5625	14.90625	18.46875	24.96875	27.34375	35.4375
2862.45787098169	220.606694879781	0.548214943622106	0.75	3	5.9999999999709	9.28125	10.78125	13.21875	15.84375	15.9062499999709	18.9687499999709	21.78125	21.84375	22.375	24.9375	26.9375	27.0624999999709	27.25	30.28125	34.0625	34.125	39.875
2394.9646988389	73.7093692754177	0.644884940944627	4.84375	4.9374999999709	12.7499999999709	12.84375	14.375	14.5624999999709	16.125	17.9375	22.96875	23.125	24.375	25.8749999999709	26	29	31.34375
2723.06976758107	115.900709723249	0.496116087080253	0.0625	0.15625	1.9375	2	2.0625	3.7187499999709	4.8437499999709	4.9687499999709	6.625	8.0625	12.2187499999709	14.0625	14.15625	20.84375	22.0625	24.28125	24.46875	28.8125	31.03125	32.28125	37.84375	39.8437499999709
2787.83711445539	150.523005887727	0.513689855234259	0.9375	3.09375	3.1562499999709	4.59375	4.71875	4.78125	4.875	6.40625	12.5625	14.40625	14.5937499999709	15.46875	18.65625	23.7812499999709	23.96875	30.53125	30.625	32.25	34.15625
2974.11423510771	182.84727267344	0.636367108075401	3.3125	8.53125	8.65625	8.71875	11.5	13.125	13.25	14.28125	17.0625	19.46875	19.53125	26.6249999999709	26.71875	26.78125	27.75	30.84375	31.5	33.25	34	34.09375	36.03125	36.1875	38.03125	39.25
2406.52731509202	91.3942169811912	1.05286540835708	0.25	11.125	13.03125	13.1875	13.25	15.34375	21.6875	23.2499999999709	31.3437499999709	33.65625	36.4999999999709
2788.71220893652	270.111842847487	0.483251172382985	1.21875	3.09375	3.21875	4.28125	4.3749999999709	5.9062499999709	9.5	14.625	16.7812499999709	18.71875	19.1875	19.59375	19.78125	19.84375	23.0624999999709	26.0625	29.84375	31.25	33.40625	33.46875	37.75	38.5625	39.625
2877.09065902198	152.676868988083	0.521885406995196	1	3.84375	7.40625	9.40625	19.4375	30.09375	30.1875	38.75
2793.30946658683	106.464123143716	0.482832695230909	0.40625	0.46875	0.5625	0.71875	9.9375	10.46875	10.625	10.75	12.53125	12.6562499999709	12.84375	14.7499999999709	14.9375	15.7187499999709	16.8125	17.59375	18.6562499999709	18.84375	20.3125	20.5	20.5625	22.21875	23.9375	24.4375	28.2812499999709	30.5625	30.71875	34.46875	38.375
2843.77875925907	494.296705367647	0.455032913911222	0.1875	1.6875	3.0624999999709	8.40625	9.71875	9.90625	11.3125	11.375	11.53125	13	15.3437499999709	15.59375	17.53125	17.6875	19.96875	20.09375	22.0312499999709	23.28125	23.4375	23.53125	23.59375	27.71875	28.8125	29.5624999999709	30.21875	31.8125	32.90625	33	34.0625	38.28125
2977.85294735967	247.422319060373	0.593159908843361	0.125000000029104	1.5312500000291	2.875	2.9375000000291	3.15625	5.8125	5.9375	6.03125	7.71875	7.90625	9.53125	16.0625000000291	16.125	16.21875	16.28125	16.8750000000291	16.9375	17.375	17.9375	19.4375	19.6562500000291	20.34375	25.46875	29.09375	29.21875	31.15625	31.28125	32.125	33.9375	34.9375	38.4375	38.96875
2744.68605946133	225.174736330966	0.494048402058375	4.4687500000291	5.9375	6.9687500000291	7.0937500000291	7.75	9.71875	10.40625	13.125	13.28125	13.3750000000291	14.84375	14.9375000000291	16.0625	16.1562500000291	16.65625	16.75	16.8125	16.8750000000291	18.59375	18.71875	18.8437500000291	20	27.8125	28.90625	29.03125	32.3125	32.40625	32.5000000000291	34.75	36.03125	36.09375	38.125	39.6875
2831.63607410623	165.715022639346	0.468766170476029	2.9375000000291	3.75	5.4375000000291	8.28125	10.8125	11.625	16.40625	16.4687500000291	18.75	20.28125	20.34375	20.40625	26.5312500000291	29.0625	30.8125	33.0625000000291	34.96875	39.9375
2994.8954854229	189.281838608574	0.581314950022179	2.0937500000291	6.5312500000291	6.59375	13.1875	13.28125	14.15625	14.3437500000291	15.5625	15.625	16.09375	18.8125000000291	22.375	22.8125	24.28125	24.46875	26.09375	26.15625	32.59375	32.7812500000291	34.40625	35.21875	35.2812500000291	37.3125	39.78125
2854.37921924036	162.083256931394	0.468741856740596	3.2500000000291	4.2187500000291	4.4687500000291	6	6.9375	11.0625000000291	11.21875	18.1875	18.40625	19.9687500000291	25.1250000000291	25.1875	28.7812500000291	31.09375	31.1562500000291	33	38.3125	39.2500000000291
2863.11322602701	126.478355218574	0.55640218852018	4.9375000000291	5.0625000000291	5.15625	7.4375000000291	7.5	8.34375	8.4375	9.6875000000291	9.7812500000291	9.875	9.96875	10.75	13.375	16.8125	18.6875	21.34375	22.6250000000291	23.125	26.8125000000291	26.90625	28.96875	29.09375	30.78125	30.96875	32.21875	32.8125000000291	34.03125	35.7500000000291
2863.8277231696	413.366443754857	0.633201351709201	0.90625	2.34375	2.9375000000291	3.59375	3.71875	5.8125	7.6875000000291	8.28125	11.3125000000291	11.5	11.5625000000291	13.46875	13.5625	14.3125	17.40625	18.5625000000291	20.2500000000291	21.5000000000291	21.59375	23.8125	23.8750000000291	23.9375	25	27.6875	27.7812500000291	27.96875	29.3125000000291	30.375	33.84375	34.9062500000291	37.0937500000291	39.9062500000291
2783.81536413089	247.87638187037	0.444137672625302	0.25	1.625	14	14.09375	18.3125	18.40625	18.5	24.53125	24.65625	30.375	32.1875	35.625	36.53125	36.59375	39.71875
2871.10519787798	117.924238905035	0.708245801186424	1.3125	1.375	1.71875	10.75	10.84375	10.9375	13.1875	13.34375	13.90625	14	14.09375	14.1875	15.1875	16.34375	16.46875	18.0625	18.125	19.3125	19.40625	21.0625	21.15625	22.34375	22.4375	24.25	26.71875	26.84375	28.4375	28.5	29.625	31.78125	32.34375	32.75	32.90625	35.96875	36.46875	39.59375
2890.6899136526	117.338801560124	0.724770864037968	2.40625	4.28125	4.34375	4.4375	5.4375	5.5	6.25	7.09375	8.625	8.78125	8.875	10.78125	12.5	14.09375	14.1875	14.25	14.3750000000291	16.3125	18.875	18.96875	19.625	19.71875	19.8125	19.9375	24.90625	24.96875	25.78125	26	26.90625	27.84375	27.90625	29.5	29.59375	31.71875	34.34375	34.4375	36.0000000000291	36.125	38.09375
2788.49895216103	125.669915363079	0.472179359919599	1.625	3.375	5.84375	7.75	10.5	11.9375	14.4375	14.5625	15.8125	15.9062500000291	18.90625	19.03125	20.53125	22	22.21875	23.75	25.8125000000291	27.53125	29.28125	29.7187500000291	31.40625	32.4375	38.25
3089.91269759812	69.3076999919918	0.730725269668605	1.3125	5.71875	9.0625	10.3125	16.15625	18.40625	20.4375	20.6875	22.53125	23.9375	24	24.09375	24.15625	25.5	25.5625	26.9375	28.6875	28.8125	29.84375	29.96875	33.0625
2789.51469724874	75.7423021542948	0.632891496815653	0.53125	0.625	1.09375	3.0625	9.15625	11.1875	14.84375	17.90625	20.59375	27.15625	27.25	30.0625	30.15625	32.4375	37.8125	37.875	37.96875	39.78125
2767.95945708378	76.6352442694128	0.495728234168733	0.34375	1	8.59375	10.34375	10.625	15.0625	17.5	24.125	27.40625	28.1875	31.53125	35.09375	35.1875	37.75	38.90625
2385.04361381148	44.5611143611054	0.722211784819589	1.09375	4.34375	6.21875	8.46875	16.40625	18.4375	19.9375	25.1875	25.375	28.78125	34.40625	36.25	37.875	38.03125	38.125
2771.53385172703	171.899252028521	0.53181557733729	8.65625	8.75	12.125	14.53125	17.90625	19.625	20.90625	21.875	21.96875	23.9375	24.1875	24.28125	30.21875	31.8125	33.3125	36.625	37.9375
2842.02429462072	379.195067582097	0.783668573817747	2.25	3.875	4.40625	4.46875	6.875	7.0625	8.375	9.5	10.34375	10.4375	12.0625	12.125	13.6875	14.71875	15.125	16.6875	16.875	20.1875	20.9375	24.8125	24.9375	25	25.0625	26.71875	31.375	32	32.09375	33.40625	34.53125	34.625	34.71875	39.15625
2855.90035415138	68.4213897799067	0.746031693039562	0.28125	1.6875	3	3.53125	5.3125	6.5	8.21875	13.9375	16.09375	16.1875	19.4375	20.84375	22.03125	23.75	24.0625	28.5	32.125	32.9375	36.75
2635.34702755614	35.2936036681147	0.730580682035031	6.625	13.6250000000291	13.6875	15.34375	15.46875	18.90625	19.03125	21.03125	23.375	23.4375	34	34.09375	37.375
2932.1877746381	47.3397639926273	0.59714496161194	0.75	1.75	14.375	14.46875	19.1875	29.1875	33.21875	33.3125	37.125	39.59375
2771.43209567013	126.441051128965	0.506272019737445	0.75	4.75	4.84375	4.90625	7.125	13.6875	13.75	16.53125	18.25	30.6875	30.75	36.75
2856.21865043783	57.4689685024565	0.506961110342553	0.34375	14	23.78125	26.21875	28.8125	28.90625	30	30.0625	30.125	30.28125	33.15625	33.40625
2838.11849599626	184.749446420088	0.468587368046901	0.53125	1.875	2.0625000000291	3.8125	6.90625	7.96875	11.71875	11.875	12.8125	14.25	14.53125	15.59375	15.65625	17.1875	17.25	18	24.5	24.59375	27.84375	33.59375	34.5625
2769.51143321209	123.579217932781	0.611210305808518	1.53125	2.46875	3.78125	3.875	5.28125	5.40625	5.75	7.8125	7.90625	8.03125	10.59375	17.65625	17.78125	17.90625	20.0625	20.125	22.40625	24.03125	25.25	27.28125	30.4375	30.5	34.375
2768.08106686091	216.025528978078	0.483507519003553	10.84375	15.53125	16.09375	18.21875	18.34375	19.3125	21.65625	21.75	21.84375	24.21875	27.53125	31.15625
2874.74301216608	159.921673272929	0.726422463060739	0.531250000029104	1.4062500000291	1.5	8.0625000000291	8.3125	9.65625	19.0312499999709	19.09375	19.15625	19.34375	22.3749999999709	22.5	37.0625000000291	37.1562499999709	37.4687499999709
2813.41012836326	316.692312892462	0.518556182021358	2.91038304567337e-11	2.0000000000291	3.3125	5.15625	12.25	12.3125000000291	15.4062500000291	17.6874999999709	17.78125	17.8750000000291	21.2187500000291	26.9375	27.03125	33.65625	35.375	36.5937500000291	38.5312500000291	39.9999999999709
2823.58943913162	244.215833208997	0.528911309358747	4.1249999999709	6.40625	7.65625	8.8749999999709	13.0624999999709	16.25	18.3749999999709	21.75	22.09375	24.28125	24.4062500000291	24.4687500000291	25.6875	29.5625	30.0937499999709	31.6875000000291	35.6250000000291	36.625
2786.22229768707	103.211903747463	0.668895473074054	5.6249999999709	6.7187499999709	6.8125	6.9687500000291	8.9062500000291	10.6249999999709	10.71875	12.625	13.5937500000291	13.8125	20.6874999999709	22.5937500000291	25.1249999999709	25.5937500000291	29.7812500000291	31.5000000000291
2850.05151777285	129.967314097735	0.965677072889013	0.468750000029104	0.59375	2.8125	4.1562499999709	8.5	18.9374999999709	19.09375	21.1562500000291	21.3125	23.0937500000291	23.5625	23.9999999999709	25.96875	27.3124999999709	28.78125	30.28125	31.7812499999709	31.875	32.0312500000291	33.875	35.28125	36.5000000000291	39.7812500000291
2771.78182879699	81.6216445993725	0.501569954268044	2.375	8.3125000000291	10.5937499999709	11.4374999999709	26.03125	26.1250000000291	35.9062500000291
2839.24954126008	61.4869725287706	0.601788431453059	1.1875	1.5	4.15625	8.9375	9.03125	9.125	17.65625	17.71875	30.03125	30.15625	30.3125	31.96875	34.375	34.5	34.65625	36.46875	37.15625
2709.73564899601	69.7918922449254	0.905680473297055	1.09375	1.15625	1.25	2.9375	4.09375	4.875	8.375	8.5	8.5625	10.34375	10.59375	10.6875	12.84375	12.90625	13	15.125	15.375	16.78125	16.875	16.9375	17	18.65625	18.875	19	20.0625	20.21875	20.28125	21.96875	22.03125	22.40625	22.5	22.59375	32.1875	32.46875	34.0625	34.1875	34.25	34.9375	35	36.34375	36.84375	37.03125	37.8125	39.625
2760.87552051636	70.8088048346671	0.83537930709262	3.5625	6.9375	16.09375	18.40625	19	19.0625	20.65625	21.625	21.875	22	23.5625	23.6875	24.9375	25.03125	25.09375	25.75	25.84375	27.625	27.9375	30.71875	31.875	33.21875	33.3125	35.09375	36.15625	37.03125	37.15625	39.90625
2751.62871021673	84.0800601949147	0.889817293921463	1.125	4.1875	6.65625000005821	7.78125	7.9375	8.625	10.59375	10.90625	10.96875	11.125	12.53125	18.40625	19.75	27.3125	30.03125	34.0625	34.90625	36.75	37.9375
2925.08119494363	60.4236727328898	0.561282794374844	1.125	7.09375	12.8125	16.96875	20.125	27.65625	29.59375	32.0625	36.46875
2831.85309919998	117.606165128179	0.508479804837105	10.59375	10.6875	10.75	12.84375	19.09375	21.21875	21.28125	22.8125	22.875	24.5	24.5625	24.6875	26.75	29.4375	32.46875	33.96875	38.34375
2546.21080474395	36.6559794053053	0.740695621371327	1.34375	3.03125	3.15625	4.375	7.21875	7.71875	7.8125	9.09375	9.375	9.4375	11.3125	11.5	11.625	13.53125	14.3750000000582	16.03125	16.125	16.3125	17.8125	17.90625	17.96875	19.71875	19.8125	21.0625	23.40625	24.21875	24.3125	27	29.28125	29.34375	31.34375	32.09375	32.15625	35.8125	36.6875	36.75	38.8125
2833.31742415778	9.2185167767995	0.931397060814089	1.1875	3.53125	8.15625	9.71875	10.4375	28.53125	31.59375
2626.86604374529	99.1833157988427	0.509234136463825	1.15625	4.25	7.65625	7.71875	7.84375	7.96875	9.875	12.1875	12.25	15.78125	19.1875	21.3125	21.5	24.9375	25	25.0625	25.125	27.3437500000582	28.71875	30.0625	30.125	30.25	31.09375	31.3125	32.96875	33.5	33.59375	35.4375	35.65625	35.75	36.875	37	37.125	38.15625	38.9375
2774.54620505955	169.184764691146	0.548097972942001	7.15625	9.0625	17.21875	29.46875	33.09375	35.84375	37.75	39.40625
2770.25673991014	53.6837387138185	0.592878517503731	2.1875	3.40625	6.59375	8.71875	8.78125	9	11.0625	11.1875	11.28125	12.53125	12.625	15.375	15.53125	15.625	16.46875	16.5625	16.71875	18.59375	22.40625	24.09375	24.1875	28.09375	28.1875	30.78125	33.1875	34.71875	34.9375	37.15625
2793.93894760625	59.3396908798466	0.65797193114685	7.75	8.84375	20.71875	27.28125	29.6875	32.125	34.46875	36	39.21875
2721.15187869389	24.1850283954288	0.671741743961985	4	9.9375	10.09375	15.90625	19.0625	29.125	29.1875	30.4375	31.375	33.03125	35.8125	39.875	39.9375
2775.56898262886	152.618392649134	0.551122027610407	2.21875	2.28125000005821	5.96875	12.34375	12.5	12.59375	14.15625	14.25	16.1875	17.6250000000582	17.78125	19.1875	20	20.15625	20.21875	24.5	24.6875	26.25	30.1875000000582	35	35.65625	35.75	35.8125	39	39.84375	39.9375
2780.72729637771	204.035514632873	0.506652232132442	1.0625	1.1875	3.28125	3.40625	6.96875	19.09375	20.8125	20.90625	24.25	26.15625	26.34375	26.40625	30.46875	33.53125
2742.88394505697	62.5977650849919	0.592971562753474	5.875	11.3125	12.65625	12.78125	15.3125	15.40625	15.46875	16.875	17.1875	23.65625	23.75	25.21875	25.34375	26.40625	27.15625	35.3125	39.6875
2815.96287389305	99.2341494143326	0.590250672377042	0.25	2.28125	3.09375	9.875	9.9375	12.09375	13.71875	13.90625	16.71875	17.3125	18.6875	18.8125	18.875	20.34375	22.4375	22.59375	24.5	24.59375	24.65625	26.09375	26.1875	27.71875	28.0625	28.21875	28.375	31.90625	38.1875	38.40625
2827.1262662032	180.385762744054	0.568580755656078	3.65625	5.34375	17.25	19.34375	26.875	27	27.0625	28.5	28.875	30.5	31.1562500000582	31.25	31.4375000000582	39.75	39.875
2856.79015865475	173.53991871339	0.48059413254991	2.84375	2.90625	6.09375	6.1875	15.25	17.1875	17.3125	19	19.09375	19.28125	28.71875	33.59375	39.40625
2767.26112417946	182.503091935637	0.4437203500794	1.15625	1.21875	1.3125	8.53125000005821	11.4375	11.59375	18.375	19.5625	19.65625	20.03125	21.6875	21.90625	21.96875	22.46875	23.96875	26.84375	28	35.28125
2864.54982946477	346.125550001984	0.502945976180296	1.3125	1.40625	2.1875	4.1875	4.31250000005821	4.40625	7.65625000005821	8.50000000005821	8.5625	16.71875	27.875	29.375	37.7500000000582
2887.73779866111	363.114733612182	0.667243315966618	14.21875	22.65625
2808.1710380267	113.427615666968	0.4935202223971	1.84375	4.875	14.46875	17.90625	31.125	31.40625	35.1562500000582	37.625	37.6875000000582	39.40625
2792.89815518583	208.336778149306	0.445161569281715	0.187500000058208	0.25	1.31250000005821	3.46875	11.71875	20.8125000000582	22.375	22.4687500000582	35.3125000000582	38.5625
2865.11166385163	194.484215729397	0.422311120100431	4.0625	7.21875000005821	7.28125	13.9687500000582	15.84375	19.0625	19.59375	25.3750000000582	39.4375
2876.67545931753	184.656616002823	0.762101677704259	0.65625	3.21875	3.9375	5.71875	9.53125	11.3750000000582	22.1875	24.9375	26.1562500000582	26.25	28.9687500000582	30.5937500000582	31.8125	33.9687500000582	35.9062500000582	36
2781.88589737901	144.134049223563	0.467684733741133	5.34375	5.40625000005821	11.0312500000582	15.25	15.375	26.3125	28.5625000000582	37.3125
2748.60353522226	202.277351991662	0.551725128489911	3.59375	6.71875	6.78125	13.1875	18.125	20.90625	24.84375	30.0000000000582	30.0625	33.78125	35.375	35.4375	39.875
2771.00893308231	109.61234627109	0.554395029651046	4.75	6.21875	8.0625	10.03125	10.2187500000582	14.1562500000582	17.375	17.4375	28.15625	35.8125	39.0625
2722.72472194806	147.173693664641	0.506154278042548	1.1875	3.53125	5.3125	5.375	6.34375	19.28125	19.3437500000582	21.3125000000582	21.96875	22.25	25.28125	28.625	34.5625	35.90625	37.34375
2760.97820481671	234.205585828954	0.488701222649848	4.15625	6.6875	8.75	8.8125	10.34375	19	19.96875	35.53125	35.6250000000582	37.9375
2740.30577653491	320.757304307233	0.466009672070222	4.37500000005821	13.5	15.3125	24.40625	30.8125	34.40625
2889.8514555767	460.32333479548	0.502310413323372	1.5625	1.96875	4.875	7.25	7.625	18.03125	25.5937500000582	35	38.5
2675.11573068814	88.57004378877	0.47018277136184	0.0937500000582077	4.75	8.65625	8.71875	10.59375	12.3750000000582	12.9375000000582	13.0625	13.125	15.0625	15.125	23.40625	25.28125	35.90625
3267.10545584891	3.48408269909222	0.974466521556216	4.18750000005821	4.28125	8.59375	8.65625000005821	8.8125	11	14.2187500000582	17.96875	19.0000000000582	22.0312500000582
2746.3695112792	95.0666488087812	0.58030452524767	0.250000000058208	3.06250000005821	4.34375	6.3125	15.8125	22.125	25.78125	25.84375
2856.24002974788	494.331419912323	0.540968407546767	0.4375	3.0625	4.5625	7.125	9.4375	15.9375000000582	21.28125	21.9375	23.96875	24.0625	24.15625
2889.18658848423	149.638748944775	0.550102159627959	0.75	4.78125	7.125	10.4375	12.7812500000582	16.8125	16.90625	17.09375	18.25	18.34375	18.53125	19.90625	24.9375	34.96875	37.25
2811.24843141757	77.2345148231222	0.509243351175204	0.40625	2.90625	5.50000000005821	18.75	18.8125	20.71875	22.7500000000582	25.21875	38.0937500000582	39.2187500000582
2850.98509783615	160.176015084986	0.563000137210618	4	10.3125	10.4375	10.5625	10.6250000000582	11.96875	25.5	33.84375
2720.6121007538	84.0789821453878	0.502131470593122	1.65625	1.71875	7.0625	9.65625000005821	9.71875000005821	18.53125	18.65625	21.5	22.0625	22.2187500000582	23.78125	23.84375	25.25	25.46875	25.6875
2750.69577259845	223.543078314548	0.414355746453356	5.09375	12.2500000000582	12.34375	23.84375	23.9687500000582	24.4375	28.78125	29.2812500000582	37.75
2756.49066394147	182.299925671874	0.440426558054811	0.28125	0.34375	2.15625	2.65625000005821	5.53125	5.625	5.75	7.625	11.5937500000582	17.1875000000582	17.3125	18.90625	19	19.0625	19.5625	19.78125	23.15625	24.9375000000582	25.125	27.53125	29.90625	30.125	33.40625	36.9375000000582	37.09375	39.03125
2870.87066983993	172.703602230121	0.647193420315326	2.53125	2.625	6.28125000005821	9.03125	10.6875	10.7500000000582	10.875	18.3437500000582	18.5625000000582	20.59375	20.65625	20.8437500000582	20.90625	22.71875	22.8125	24.03125	25.5937500000582	28.1875	28.28125	28.3750000000582	28.46875	30.40625	31.59375	31.65625	34.40625	34.5000000000582	37.5625000000582	37.625
2875.69034618814	223.742534798234	0.669159745412487	1.12500000005821	3.28125	3.37500000005821	12.2812500000582	14.09375	20.5625	23.59375	27.4375	28.875
2775.60522165638	203.57828638006	0.50518145863462	3.625	8.46875	13.9375	24.84375	25.03125	28.6250000000582	28.75
2759.49284830599	80.7630415426648	0.533594321079178	0.4375	4.4375	5.65625	7.75	13.625	17.6875000000582	20.96875	21.0625000000582	22.9375	26.5625	26.8125	27.90625	28.5937500000582	34.65625	35.71875	39.8125	39.90625
2829.06959315463	245.462894588084	0.632239234566587	2.18750000005821	6.3125	7.4375	8.8125	10.6875	10.8125	17.875	25.5625	25.6562500000582	25.8125	27.28125	28.3125	28.4062500000582	30.875	33.78125	35.3125	39.0625000000582
2728.83910283991	108.584834146321	0.918853395069502	0.03125	0.156249999941792	0.3125	1.0625	1.15625	3.18749999994179	4.90624999994179	7.1875	8.84375	9.09374999994179	14.5	14.6249999999418	17.21875	17.3125	17.4374999999418	19.8125	21.0312499999418	22.1874999999418	22.3125	22.4062499999418	22.5	23.90625	24.0625	25.40625	32.28125	32.40625	35.46875	35.75	37.34375	37.40625	37.65625
2768.72167527702	181.364554577228	0.599793722933709	1.65625	5.4375	5.5	9.03124999994179	17.53125	19.5625	25.84375	25.90625	26.0312499999418	26.09375	28.15625	37.125	39.59375
2967.83881867565	322.609942257658	0.625194316497761	2.6875	2.96875	4.40625	7.5625	10.90625	10.9687499999418	19.3437499999418	22.7187499999418
2717.41689192317	84.656811340197	0.489131094446596	3.6875	5.28125	21.0312499999418	23.5937499999418	28.09375	31.3749999999418	32.28125	34.59375	34.78125	38.3437499999418
2736.86487722929	125.009060933408	0.486745898327702	4.40625	6.875	10.9374999999418	11	14.2812499999418	14.40625	21.1875	26.09375	31.6875
2859.88293887831	290.834237394676	0.625722503861219	5.96875	20.25	21.34375	23.0625	23.1874999999418
2730.50219328253	166.590293235712	0.57382063109958	3	5.21875	9.125	9.24999999994179	10.59375	10.6874999999418	10.75	18.625	22.9374999999418	23.03125	23.15625	26.125	38.0625	39.21875	39.3437499999418
2848.14017438547	106.333232941616	0.482483350055749	1.24999999994179	4.59375	4.75	8.81249999994179	11	15.625	15.75	15.8124999999418	15.875	17.7812499999418	19.7187499999418	19.875	19.9375	21.9374999999418	22	22.0625	23.40625	27.59375	32.125	34.5625	36.03125	36.09375	37.375
2735.69664850394	113.188169550596	0.53845463351241	1.5625	13.4375	15.40625	19.875	19.9375	20.15625	21.5	21.59375	21.6874999999418	32.9375	35.46875
2760.95612542411	199.885917473753	0.55570487394939	0.71875	0.781249999941792	2.53125	2.59375	4.90625	5.1875	5.24999999994179	7.49999999994179	11.3749999999418	26.21875	26.34375	26.40625	34.7812499999418
2804.53744421208	155.529760522209	0.524417775563735	1.96875	4.21875	7.12499999994179	8.09375	8.3125	12.21875	21.8749999999418	22.875	22.9375	24.0937499999418	24.8125	26.0937499999418	26.1875	28.46875	28.5624999999418	28.71875	31.28125	31.34375	38.78125
2694.45659728268	60.9762860646666	0.530444430080997	0.187499999941792	3.3125	6.24999999994179	10.96875	17.59375	19.46875	19.90625	36.03125
2850.22932203811	196.154685193318	0.669898155054569	0.96875	2.24999999994179	10	10.21875	23.03125	23.125	23.3125	33.75	35.1874999999418
2865.12331152089	128.731839027949	0.642025882969599	1.34374999994179	1.40625	4.28125	6.1875	6.25	9.5625	12.375	16.59375	18	18.25	19.53125	21.375	22.5624999999418	25.15625	30.8125	36.1874999999418
2730.11622211503	99.0160740172933	0.939295020078112	9.59375	13.21875	17.125	17.25	17.3437499999418	23.0625	31.375	38.125	38.2812499999418
2699.61275810107	56.3352403874198	0.507496896895012	2.9375	4.875	4.9375	5	5.12499999994179	6.40625	10.25	10.3125	10.4062499999418	12.25	13.28125	21.5	22.4374999999418	24.3749999999418	25.40625	36.71875	39.78125
2849.54633443404	173.564197878627	0.547924588422872	1.625	4.15625	12.28125	12.3437499999418	18.53125	25.3125	25.4374999999418	25.5	35.6875
2722.99202926247	80.7194491203769	0.599675001348133	1.53125	7.53125	7.62499999994179	9.375	9.4375	15.9062499999418	25.9999999999418	26.125	26.21875	27.78125	28.125	37.4374999999418
2915.4373174684	235.214214944268	0.608231744530949	4.46874999994179	7.71875	12.09375	12.1875	17.4375	19.90625	20	22.3437499999418	22.4375	23.7812499999418	23.875	25.03125	25.1562499999418	27	27.0624999999418	27.1249999999418	27.25	29.8749999999418	37.25
2746.74347000525	172.988858100511	0.498077786986895	1.5625	2.6875	2.78125	5.21875	9.96875	16.375	18.7499999999418	18.90625	19.0312499999418	21.15625	21.2499999999418	21.46875	22.9062499999418	23.3125	37.375
2735.67216422486	187.350929089662	0.466874402322085	2.31249999994179	5.65624999994179	9.4375	13.8125	18.28125	22.84375	23.03125	26.0625	33.6875	34.84375
2702.21652427565	51.7314240104124	0.431241876486277	3.46875	5.3125	15.4375	15.5312499999418	15.59375	22.4375	22.5625	25.25	27.5624999999418	28.9687499999418	29.03125	35.46875	38.5
2779.94638274093	56.847104484768	0.478334867828295	1.37499999994179	2	5.65625	9.5625	19.125	19.34375	33.7812499999418
2793.59259458543	220.995228926435	0.61784646438179	0.625	6.24999999994179	18.40625	20.15625	20.2499999999418	20.375	22.34375	22.4687499999418	24.21875	24.4062499999418	26.8125	34.34375	34.40625	34.90625	37.625	37.71875
2615.35445845373	65.8220112908719	0.662663910963416	9.71874999994179	9.78125	22.0625	23.4375	23.53125	25.0312499999418	29.7499999999418	35.25	38.6562499999418	39.9375
2878.96166835448	346.265832511503	0.534196943119723	1.25	14.53125	16.84375	24.8125	24.875	28.03125	29.7812499999418
2877.22008217529	168.29528176081	0.579083689244214	3.59374999994179	4.875	5.0625	8.84375	10.5624999999418	11.53125	12.46875	14.2187499999418	21.375	23.21875	23.3125	23.53125	23.625	25.4062499999418	33.2187499999418
2883.64132749758	158.392485832136	0.503386590770114	0.25	0.3125	4.71875	13.28125	14.9062499999418	21.53125	21.5937499999418	21.6875	21.78125	30.7812499999418
2508.56259389343	47.1383389831782	0.735058684652547	3.90625	5.46875000005821	19.46875	21.9375000000582	25.125	27.28125	28.71875	30.8750000000582	38.5
2993.54816802796	145.524829118924	0.6372898776688	6.46875	6.5625	8.65625000005821	11.125	17.0625	36.875
2874.31678485889	344.694652228827	0.454484599852447	1.8125	4.1875	6.9375	7.03125	11.65625	14.4375	21.4062500000582	21.5	21.6562500000582	29.875	38.15625	39.6875
2780.84493520512	226.354016562194	0.459010051934141	18.6250000000582	22.6875	24.6875	24.7812500000582	29.4375	36.0625
2866.91691202383	320.524266511284	0.548416555662554	1.25	10.9375	18.0625	19.5	19.5625	22	23.65625	39.0625000000582
2838.54652489915	404.970767042163	0.494089602779411	3.5625	5.53125	7.84375	14.40625	14.46875	22.8125	22.875	24.4062500000582	29.78125	29.875
2836.01814402402	337.626072056804	0.539293244092593	0.875	2.25	2.4375	2.5	24.8750000000582	33.15625	36.09375	38.0312500000582	39.78125
2751.03471673245	390.612665991574	0.459455340983722	1.15625	9.03125	25.15625	31.34375	39.4687500000582
2891.68402995575	278.997821699233	0.487692409100043	3.34375000005821	5.78125	7.6875	9.6875	17.71875	20.0937500000582	20.1875	33.125	33.1875	35.34375
2758.36578766286	457.520048777576	0.486805926261248	3.37500000005821	3.53125	8.625	20.1875	22.0625000000582	23.71875	23.875	24.8437500000582	24.90625	24.96875	26.71875	26.8125000000582	28.09375	29.3125000000582	30.4687500000582	32.21875	34.5625	34.84375
2780.33005060311	140.171256042206	0.558808090173488	4.875	10.5625	10.625	19.875	21.6875	21.8125	23.375	23.4375	23.5937500000582	25.6875	25.75	26.71875	28.53125
2863.53857119912	300.489708885039	0.429641431489329	0.3125	0.375	0.500000000058208	3.90625	6.3125	14.1875000000582	15.90625	27.21875	31.15625	39.0000000000582	39.9375
2764.70080765061	154.017171684826	0.429477782281655	0.71875	4.375	4.4375	4.5	6.40625	6.53125000005821	8.125	8.25	11.4375	15.7187500000582	17.53125	19.21875	19.4375	22.03125	22.1250000000582	22.53125	23.71875	23.84375	24.71875	25.7500000000582	28.46875	29.875	29.9687500000582	30.1875	31.5	31.59375	32.4687500000582	34.8125	34.9687500000582	38.53125	38.84375
2852.28811356439	199.936755979036	0.546178413522113	0.1875	0.343750000058208	1.84375	3.53125	3.625	3.71875000005821	9.25	11.28125	13.25	13.34375	13.40625	17.59375	17.6875	17.78125	17.875	26.71875	31.5	33.1875	35.75	35.8125000000582	36.5625
2844.14418484229	275.819235225446	0.476112364247168	0.0625	2.875	4.37500000005821	7.34375	9.12500000005821	11.40625	14.9375	17.875	20.96875	21.25	21.3750000000582	22.0625	23.125	23.25	23.4375	29.125	34.625	36.8125	38.25	38.3125	39.40625
2747.33751695311	304.223143383999	0.500022107073548	2.09375000005821	6.5	6.56250000005821	13.125	17	25.21875	27.0625	27.125	38.59375	38.6562500000582	39.125
2730.4914485353	161.580549274967	0.472879241271255	1.71875	3.65625	4.65625	8	10.6875000000582	11.1875	15.21875	22.09375	32.5625	33.3125000000582	34.6875000000582	36.78125
2758.57874190561	222.442901699741	0.517402646983512	2.40625	7.625	14.28125	35.4062500000582
2758.51398169351	127.383963933389	0.483912402658746	2.28125	4.15625	4.28125	9.4375	9.5625	10.9062500000582	10.96875	11.09375	11.4375	13.1562500000582	20.59375	20.6875000000582	20.78125	21.75	21.8125	22.96875	23.09375	27.0625	30.7187500000582	34.84375	36.15625	37.9375	39.875	39.96875
2849.98118702374	139.625524190356	0.865623323353518	0.718750000058208	3.5625	7.65625	9.40625000005821	10.53125	10.6875	19	21.1875	21.8125	23.4375	25.1875	27.375	28.5625	29.875	30.25	38.5
2642.99365436801	107.090631982506	0.42679238738711	3.46875000005821	5.71875000005821	20.1875	20.2500000000582	20.34375	22.7187500000582	29
2655.39310612679	113.140338296528	0.500818244598677	18.375	26.71875	31.59375	32.34375	39.6250000000582
2869.90456173071	470.000253167531	0.532938868896986	2.90625000005821	2.96875	6.9375	9.90625000005821	26.53125	32.15625	34.25	39.5625
2732.43764850634	73.3075551107653	0.417810763719658	3.34375	6.6875	8.3125	19.78125	20.125	20.1875000000582	28.46875	33.40625	37.375	38.46875	38.53125
2878.05521882874	255.133741671978	0.455214348159477	2.46875	4.09375000005821	6.15625	6.25	9.59375	10.75	21.03125	21.125	21.3125	23.09375	23.15625	23.21875	23.3437500000582	24.90625	25.0625	30.40625	32.15625	34.5625
2719.76607675362	122.138282328259	0.54654141571703	12.15625	13.25	13.3125	18.9375000000582	19.5	21.0625	23.0625	23.1250000000582	23.1875	35.90625
2752.36279110597	162.612196292308	0.556266313336025	7.87500000005821	12.46875	13.53125	15.59375	18.25	20.25	21.96875	22.0937500000582	23.9375	24.9062500000582	24.96875	27.4375	30.09375	33.2500000000582	33.3125	35.71875	35.9375	38.0312500000582	38.09375
2786.14364121377	227.145642492432	0.437138944787554	1.375	5.96875000005821	6.9375	14.375	15.625	17.65625	18.84375	19.9375000000582	20	21.0312500000582	22.8125	22.9375	24.28125	29.09375	32.6875	35.59375	35.65625	37.3125	37.375
2898.19176564136	395.249643762851	0.556520644346834	0.34375	8.125	10.8125	26	31.625	36.96875	37.6875
2768.75863587278	120.312926965985	0.529429289773331	0.96875	1.09375	2.90625	4.46875	7.5	10.46875	13.71875	13.8125	15.46875	15.5625000000582	19.34375	22.375	22.4375
2636.35123976272	90.5263342413012	0.941245580294882	2.5	3.3125	6.90625	8.46875	8.68750000005821	11.5000000000582	16.2187500000582	26.4375	32.84375	36.71875
2770.06610327682	165.173773931139	0.575049993876066	2.03125	3.875	6.34375	6.40625	9	9.09375	11.90625	18.65625	18.8125000000582	21.21875	23.46875	24.90625	25	25.1875	26.78125	26.9375	28.0625	37.3125	39.9375
2882.59362647491	260.738119400247	0.528631350025894	2.9375	4.78125	10.1875	12.6875000000582	16.34375	32.875	33	38.53125
