# Supplementary material for: Millisecond-Scale Motor Encoding in a Cortical Vocal Area
Source: PLoS Biol. 2014 Dec 9;12(12):e1002018. doi: 10.1371/journal.pbio.1002018 (PMC4260785; doi:10.1371/journal.pbio.1002018)
Supplement: Data S2 — Spike timings and acoustic measurements for all cases. All spike timing and acoustic data analyzed in this manuscript are provided in .csv files, which each contain data from one single-unit or multiunit case. Rows represent the multiple renditions of a song syllable. The first three columns contain the acoustic parameters of pitch, amplitude, and spectral entropy, quantified for each rendition. The following columns present spike timings, which are referenced to the beginning of the premotor window. (ZIP) [file pbio.1002018.s004.zip › MU_91.csv]

pitch	amplitude	spectral_entropy	spikes_ 1	spikes_ 2	spikes_ 3	spikes_ 4	spikes_ 5	spikes_ 6	spikes_ 7	spikes_ 8	spikes_ 9	spikes_10	spikes_11	spikes_12	spikes_13	spikes_14	spikes_15	spikes_16	spikes_17	spikes_18	spikes_19	spikes_20	spikes_21	spikes_22	spikes_23	spikes_24	spikes_25	spikes_26	spikes_27	spikes_28	spikes_29	spikes_30	spikes_31	spikes_32
1878.72913620853	76.1331292064917	0.432496218307379	8.84375	36.5
1924.51110648913	84.1789839563234	0.485404716408437	13.03125	13.15625	15.4375	15.5	18.90625	20.09375	22.3125	24.03125	33.6875	33.78125
1905.89567356644	85.1605399716845	0.438254962352873	2.9375	10.0625	22.96875	34.21875	36.15625
1933.54758767612	115.643886501759	0.590503353722297	2	31.28125	38.78125
1919.58687638542	75.179423414432	0.437594647639465	1.75	6.28125	8.5	16.5625	16.625	36.65625
1896.17704435943	135.30958708714	0.413972095319832	2.34375	5.09375	21.96875	38.09375	39.71875
1935.01802306526	98.9751063131173	0.457174511063952	6.5625	15.65625	18.8125	29.625
1949.24777613571	69.9055918091695	0.603662558212459	0.0625
1878.2660621538	79.2028643088936	0.416781687257913	10.21875	15.25	20.625	25.28125	25.34375	36.53125	36.59375
1955.24912356113	174.687669552177	0.443377347058829	28.34375	33.9375	34.0625
1895.14474058347	119.981448858007	0.41122236085962	27.5	29.5625
1907.01868186667	92.2182821548382	0.497227979287115	8.03125	18.4375	23.375	28.15625	33.4375
1940.31367716196	114.296848456991	0.543421446465866	1.6875	10.9375	20.59375	20.65625	31.40625	39.84375
1926.54980546961	108.095682578582	0.445949959964637	11.9375	22.1875	31.90625	33.375	39.53125
1923.34252938893	63.7040565125742	0.451905199379597	14.25	30.3437500000036	34.875
1879.34884492523	94.8394122988834	0.430811624569006	20.9375000000036	23.3437500000036
1943.83112769192	79.770559096976	0.476431889455872	8.3125
1892.09311101902	59.6182567135928	0.439727838194021	0.78125	37.125
1888.8900449638	77.1893921246744	0.413524004742758	1.75	9.96875	33.3437500000036	34.15625	34.9375
1867.95369447138	88.368536497654	0.454499382356906	0.812500000003638	24.9375
1878.56948074778	107.623361755059	0.482562433805779	0.78125	8.375	11.1562500000036	31.1875	31.5	34.2812500000036
1886.56751755928	89.3732735701733	0.430234124478343	2.5625	25.96875	27.125	27.8750000000036	29.6562500000036	29.71875	29.8125	34.34375	35.6875000000036	36.2812500000036	36.34375	37.75	37.8125000000036	37.875
1945.11549949659	55.8165382085743	0.448205901222006
1929.59576613416	55.8212803661735	0.466002054962344	6.6875	22.6875
1937.78407039756	60.5458420953134	0.472499628863987	3.28125	10.4687499999964	14.125	19.96875	21.90625	21.96875	31.3124999999964
1905.29072479973	77.1598291111404	0.433534540727297	1.9375	4.40625
1928.27872765731	65.6182582427517	0.497326914461259	0.78125	2.15625000000364	18.3437499999964	18.40625	18.46875	21.2812499999964	28.1562499999964
1929.13365521569	64.9431857567552	0.455429089678608	3.5	23.1562500000073	25.5000000000073	32.96875
1847.28606095235	63.4511947418921	0.428222682649732
1938.77487758197	49.1409486536949	0.50067166687557	8.3125	9.34375
1930.09783304824	68.5362675372548	0.445174464982268	14.7187499999927	18.0625	20.1874999999927	22.3125	27.6875	35.875
1865.27351368295	95.2296212391014	0.408453814955987	14.65625	16.125	19.9062499999927	22.3125	22.40625	22.53125	23.875	24.03125	25.21875	25.2812499999927	27.40625	29.8124999999927	29.90625	32.28125	38.1874999999927	39.9375
1877.3457936746	130.200624242232	0.433640672655455	10.2812499999927
1835.2758641683	88.6770692803702	0.410519816166838	0.84375	1.90625	11.40625	16.8749999999927	25.03125
1897.01552885511	77.7701516236298	0.495192244683643
1875.64748901548	117.214533536583	0.526301113245105	13.40625	22.1249999999927	31.375
1921.58852928847	67.1043156215647	0.435699561681797	2.5	25.75	25.8125
1891.68759555014	56.8848838713275	0.415891320746186	5.375	5.4375	20.4375	36.7499999999927
1878.73454396679	105.661141429494	0.446338208590387	6.625	8.31249999999272	27.5624999999927	31.0625	38.28125
1930.01015199842	42.2382515306332	0.441774657938673	5.5625	18.6875	21.15625	21.2187499999927
2011.26838464914	25.2899230640473	0.5028434539425	2.59374999999272	11.75	11.84375	18.8437499999927	24.8125	29.1249999999927	31.25	35.0937499999927	39.0625
1893.8709013398	67.0222441219623	0.485312281628114	2.53125	3.78125	8.40625000000728	8.46875	15.53125	24.25	28.78125	37.5
1990.08710744667	74.9500848600939	0.467611275676608	5.53125
1916.34068870545	67.370575990023	0.468000360976868	18.0000000000073	26.7187500000073	36.90625
1913.86536974097	56.8031308660536	0.47455656477586	0.500000000007276	19.71875
1888.3957580998	59.8463533741789	0.429150093327021	1.96875000000728	2.03125000000728	10.6875000000073	10.7500000000073	17.21875	25.03125	28.1250000000073	28.875	32.6875000000073
1884.25155419781	94.30916544168	0.406764286228684	12.0937500000073	14.5	14.5625	21.125	26.6562500000073	28.3125	34.4375
1939.27161758799	67.320579213006	0.424141643251458	22.4062499999927
1916.6285845547	65.2966838370492	0.450267436507885	12.0625	13.0625	35.5312500000146
1926.29149662843	78.966377567808	0.482493791277621	15.59375	18.65625	20.09375	23.7187500000146	28.625
1875.17637248355	68.7404437892264	0.505040129566505	0.8125
1894.2794245622	80.4281403350048	0.433740281760894	16.96875	24.375	38.25
1883.31326784559	88.2274219096229	0.505848164836519	1.875	8.28125	16.4375	16.5312500000146	17.84375	17.90625	20.65625	20.7187500000146	31.78125	37.40625
1939.90583920514	53.9663958209659	0.473039971480899	4.09375	5.65625	13	18.6875000000146
2027.69577232912	180.730658700445	0.416680234371656	7.25	8.65625000001455	28.84375	33.78125	37.71875	39.2187500000146
1859.50652105592	78.3663193581156	0.550293317344769	6.25	6.3125	11.90625	12.03125	31.375	31.4375	35.40625	38.40625
1921.75400060728	52.25887419362	0.528327898832856	9.59375	10.8125	12.3125	12.375	12.5	20.46875	20.53125	20.59375	21.7499999999854	34.6875
1939.80146447283	47.0078599138064	0.577157232706833	8.4375	20.90625	21.0312499999854	22	27.84375	29.90625
1926.71990769896	77.9485845462413	0.521640014322454	2.5	7.9375	16.09375	21.53125	39.5
1915.72586186188	49.0282745459793	0.462309354001291	4.68749999998545	4.78125	6.4375	6.625	6.71875	12.9375	13	20.6875	22.375	22.46875	34.8125	34.9375	38.53125	38.625
1927.15063806593	72.024016395999	0.463530895121284	2.28125	15.1875	17.59375	23.25
1885.79698169913	67.6002552799998	0.486426996219745	2.84374999998545	11	13.75	16.03125	16.125	19.5	23.59375	26.0625	26.375	31.5625	33.75
1932.48215402602	66.6302314798289	0.565549034409465	0.03125	25.96875	26.0312499999854
1885.12325953934	81.2897058083338	0.4189771773919	0.968749999985448	6.06249999998545	19.34375	19.40625
1892.26229932807	60.2992399689797	0.454367511369047	1.40625	8.74999999998545	13.625	17.84375	28.53125	30.34375	30.625	32.03125	39.1875
1840.48482844022	71.3189289597042	0.397322411431434	23.59375	33.65625
1887.72389204683	85.48369206605	0.437555221655984	3.1875	3.59375	5.71875	5.78125	7.3125	12.96875	14.90625	20.4375	20.5312499999854	35.8125
1942.70614506398	63.9208975605959	0.485522413319492	2.34375	3.28125	9.96875	10.03125	14.875	21.6875	22.8125
1943.64593997793	53.4287953522003	0.461537167873195	0.75	7.6875	7.78125	7.84375	11.90625	12	12.09375	12.15625	14.03125	14.3125	14.4375	16.6875	16.78125	17.90625	19.5	19.65625	21.15625	21.28125	24.09375	30.03125	32.59375	33.75	36.15625	36.4687500000146	38.1875	38.28125
1962.27061729627	64.8206964805183	0.44837285603977	19.4375	24.03125	30.5625	31.84375
1861.69479205405	85.6671578038112	0.457211054229264	9.71875	38.9375
1888.70833339471	129.705402750339	0.421105303153526	16.09375	21.3125	31.125
1966.34736010991	93.9813954892976	0.399687518506311	0.500000000014552
1882.90036577581	73.7861999936157	0.428036661637615	1.09375	6.625	31.96875	38.15625
1937.91383700659	76.7272042689498	0.458171337744796	1.53125	13.25
1883.30950146285	51.2562142629307	0.419898551486511	3.5625	17.9062500000146	18.28125	19	22.3125	22.4375	25.4375	27.65625	27.71875	27.84375	28.90625	28.96875	30.71875	31.53125	31.65625	33.1875	33.375	35.40625	39.03125	39.28125
1878.592527623	92.3288778791512	0.415794522748668	4.5	29.9375	30
1931.25732931344	74.6748304975375	0.490482220251441	0.78125	0.875000000014552	1.875	3.625	3.6875	3.78125	6.09375	21.15625	23.28125	23.34375	25.09375	25.4375	25.5	25.59375	27.8125	29.0625	30.3125	33.875	34.0625	37	37.25
1902.38084186521	93.0050495348827	0.40589589077823	1.5625	5.03125	7.71875	7.90625	7.96875	11.1562500000146	11.4375000000146	12.125	12.9375	13	14.5625	14.875	18.25	18.34375	19.5	19.5625	20.875	27.0625000000146	32.9375
1902.28184115844	38.8785764062725	0.53046239482237	0.1875	6.28125	35.78125	37.1875
1888.75215865779	59.7486119424432	0.555433511102504	17.90625	22.96875	24.28125
1930.47812352113	65.9735361088629	0.450379117361946	0.375	8.15625	21.9375	33.09375
1863.92807109433	90.503835635495	0.446213676295032	0.5625	8.3125	8.375	18.53125
1930.6989349086	52.1126146590411	0.525281809238265	17.90625	28.6562500000146
1946.60089017623	50.435667444978	0.462988162240346	3.9375	4.59375	13.2500000000146	17.59375	17.75	32.6875
1878.87572691199	80.8991653532836	0.47337626307323	2.96875	3.84375000001455	11.3750000000146	14.34375	17.90625	18	26.0937500000146
1920.7855888071	79.8004045730263	0.433979537054816	13.125	25.0625	31.90625
1941.76366286675	49.6741670138832	0.508724003269486	38.7187500000146
1947.2904545072	78.3887000127093	0.432861695167157	3.5	20.71875	22.78125	23.5625
1914.84982953191	54.1983835053285	0.607785438505215	7.96875000001455	8.03125	15.25	39.1875
1905.27355957685	39.7980095039408	0.466810846523678	7.59375	10.6250000000146	10.6875000000146	10.78125	19.03125	19.1250000000146
1930.90102344014	70.2676627241631	0.45804062651	0.375	7.5625	7.65625000001455	9.53125	9.75000000001455	16.4375	20.5000000000146	22.8125	28.3750000000146	28.53125	32.3437500000146	34.6875	36.625	36.7500000000146	36.84375
1923.92653197864	109.410463981679	0.514940842395813	3.03125	7.15625000001455	7.21875	8.96875000001455	10.3750000000146	10.46875	10.96875	11.1875	15.78125	17.7812500000146	17.9062500000146	19.40625	19.53125	21.65625	22.46875	22.53125	23.875	23.9687500000146	30.15625	30.375	35.59375
1975.28487179044	115.200465877253	0.52511696954698	2.87500000001455	15.9687500000146	21.375	25.8125000000146	28.0312500000146	28.21875	28.375	33.1875	35.3125	37.0312500000146	39.4062500000146
1913.79303279437	43.4627301937761	0.483572575041584	2.71875	8.59375	8.68750000001455	9.53125000001455	9.59375000001455	20.1250000000146	21.625	24.4687500000146	25.03125	26.59375
1892.19365038387	80.3457326521834	0.460738089873682	0.718750000014552	1.06250000001455	5.65625	5.75000000001455	7.53125	7.65625	7.71875000001455	9.03125000001455	9.34375	11.6875	11.8125000000146	11.8750000000146	11.96875	13.6875000000146	13.78125	15.40625	15.5312500000146	15.90625	20.4375	20.5625	24.75	26.65625	30.0937500000146	31.5
1886.61800820994	70.2323614955001	0.468013610551319	0.531250000014552	4.84375	8.8125	8.90625000001455	10.90625	14.1875	15.2500000000146	17.25	21.15625	21.21875	23.1875	23.5625000000146	24.625	26.65625	31.0937500000146	33.7500000000146	33.8125000000146
1913.01114715837	73.2067825631104	0.620310966830505	0.781250000014552	0.843750000014552	8.53125000001455	20.5937500000146	20.6875	24.90625	29.625	36.40625	38.3750000000146	38.4375
1875.70313174975	64.893681157455	0.442053309051428	1.125	1.25	4.25	7.15625000001455	7.43750000001455	8.875	15	16.8437500000146	18.0312500000146	19.625	19.75	32.0625000000146	32.1875000000146	32.5	35.4687500000146	35.53125
1915.09239952337	57.4656795727888	0.668924816853092	4.8125	10.84375	12.5625	14.75	14.875	16.5000000000146	16.59375	16.6562500000146	21.3125000000146	22.34375	24.21875	26.4062500000146	26.59375	29.375	31.125	32.4687500000146	35.9062500000146
1951.77183416986	93.1407058486935	0.432507667298785	2.3750000000291	6.5312500000291	7.9375000000291	8.0937500000291	10.8125	19.3750000000291	28.65625	37	37.0625000000291	37.1250000000291
1914.31173774389	71.9718859969141	0.461094348408733	1.0937500000291	3.0000000000291	5.15625	10.1250000000291	15.2812500000291	15.625	21.75	24.5625	29.15625
1941.03782313445	121.19651297615	0.442753868400173	1.59375	14.71875	26.03125	27.96875	28.1562500000291	38.40625
1952.35749047635	101.750905892528	0.48344116857254	4.875	5.4687500000291	5.5625	13.4687500000291	15.78125	15.9687500000291	19.7500000000291	19.8437500000291	23.3437500000291	24.2187500000291	29.875	31.3437500000291	33.90625
1860.70889636877	119.095938529874	0.548446936834684	0.6875	7.25	8.3125000000291	13.8437500000291	21.0000000000291	21.1250000000291	26.0312500000291	28.0625000000291
1938.97132097418	107.664324550681	0.425137925647495	2.5312500000291	10.0000000000291	20.65625	29.7812500000291
2001.95488981665	192.200489432925	0.436660028941319	7.6250000000291	9.7187500000291	10.6875000000291	12.7812500000291	18.7812500000291	20.7187500000291	23.6250000000291	25.7500000000291	28.0625000000291	29.4687500000291
1946.63953721278	116.446774647423	0.444328864354217	16.8125	19.4375000000291	26.0937500000291	28.8125	29.2812500000291	31.46875	31.5625000000291	34.5625	35.6250000000291	35.6875000000291	37.4375000000291
1969.67960159536	183.651270641973	0.413657195723443	11.1562499999709	18.78125	18.8437499999709	25.46875	28.6875	32.9062499999709
1939.98315505582	140.659994841002	0.438453827940538	0.999999999970896	4.25	9.4375	13.71875	14.6562499999709	21.1874999999709	22.53125	22.6249999999709	22.9999999999709	26.4062499999709	29.34375	30.8124999999709	32.3125	32.4375
1890.46473946507	61.0924740150028	0.438270240125267	1.1562499999709	8.46875	12.8125	12.8749999999709	17.3437499999709	17.4375	18.375	20.2812499999709	20.34375	26.6562499999709	28.71875
1916.70782358648	75.3740668812438	0.435822708679695	2.59375	3.5624999999709	4.59375	5.8125	6.25	11.4999999999709	26.5312499999709
1927.66813037958	121.161353055252	0.4459100428448	3.0624999999709	5.46875	7.1875	11.46875	14.15625	16.3124999999709	16.4062499999709	23.5312499999709	23.625
1870.10667019768	52.5606170601665	0.46696312762389	4.9687499999709	9.4062499999709	23.4375	26.1562499999709	30.84375	30.9375	32.65625	34.5625	36.3437499999709	36.40625	36.4687499999709	38.6874999999709	38.78125
1893.56239938683	64.0431754264484	0.486082691880697	3.8749999999709	10.0625	16.25	24.7812499999709	33.5	33.5624999999709	36.7812499999709
1892.9082942625	60.5824967263557	0.413038648153642	12.09375	12.9375	18.9062499999709	22	25.9375	29.9062499999709	32.1249999999709	34.0937499999709	38.9999999999709	39.0625
1930.8612817964	134.88162756971	0.430372903628349	0.374999999970896	8.625	12.7499999999709	19.09375	28.90625	29.59375	32.1562499999709
1865.80799589052	73.9132091007448	0.452964920037862	0.249999999970896	5.4062499999709	8.8437499999709	13.6249999999709	15.25	17.9374999999709	23.90625	25.4999999999709	38.1874999999709	38.25
1873.51326347504	77.1838202513508	0.444048817235611	0.0312499999708962	9.75	14.9687499999709	18.9375	20.53125	21.2812499999709	21.4062499999709	23.96875	25.25	25.40625	25.5	26.0312499999709	27.2812499999709	29.28125	31.6249999999709	31.7187499999709	36.5937499999709	38.8749999999709	38.9375
1928.82261209362	58.4337090665474	0.51761508477854	2.7187500000291	6.9375000000291	7	14.125	29.9375000000291	32.7500000000291	34.65625	39.5625000000291
1942.27741372264	61.2389615861909	0.585276678678709	2.91038304567337e-11	1.9375000000291	5.59375	9.71875	10.46875	16.53125	19.6562500000291	24.1875
1906.39772469741	95.6570780098099	0.580168354520862	9.125	14.5	14.5937500000291	14.6875	20.9062500000291	21	31.0625000000291
1934.03469206292	88.3862992482672	0.478423288638852	1.5312500000291	19	29.78125
1929.53370347592	49.6980925825375	0.508795309068633	3.7187500000291	17.4375	19.9375	20.0312500000291	29.71875	29.78125	34.1875	34.25	38.34375
1921.48356614565	67.9384022557282	0.425810927190637	1	3	27.09375	29.15625	34.5	37.6875
1894.98795735369	81.7929384448096	0.446368558277851	1.0625000000291	2.5	6.84375	10.09375	10.1875	12.2187500000291	16.25	30.2187500000291	32.375
1924.1416190274	94.642878859624	0.439305486851603	1.8437500000291	7.1562500000291	8.34375	14.78125	14.84375	17.7500000000291	20.875	20.9375000000291	24.6875	26.2500000000291	30.1562500000291	32.40625	36.2812500000291	36.4375000000291	36.59375	38.0625	39.40625
1898.61848481686	113.445113788266	0.420040190354892	5.5312500000291	9.3125	9.375	13.78125	19.65625	21.5312500000291	21.625	25.21875	27.90625	33.6875000000291	34.71875
1933.89577257795	101.460212757804	0.471972375278296	3.875	8.53125	8.625	11.34375	11.40625	14.4375000000291	14.5	15.1562500000291	16.8437500000291	19.21875	19.375	22.8125000000291	22.875	22.9375	23.4375	24.5625	30.71875	33.25	36.875
1878.61283952278	69.4011272020123	0.425748255402149	4.6562500000291	5.4375	7.6875	10.46875	12.9062500000291	13	16.28125	17.46875	18.53125	18.71875	18.7812500000291	21.09375	21.15625	22.9687500000291	23.0937500000291	28.1250000000291	31.28125	32.09375	35.8125	37.5937500000291	37.7500000000291	39.2500000000291
1875.44812478197	86.0050970004881	0.40454852760336	1.59375	12.40625	18.8750000000291	29.4687500000291	31.03125	34.125
1984.57159279711	84.7320609512003	0.694431236717806	7.875	12.34375	23.59375	23.65625	24.125	24.1875	29.21875	29.40625	31.84375	33.65625	33.75	35.75	35.9375
1920.72453599456	52.4979608049058	0.492243449656246	1.1875	7.75	7.84375	10.1875	14.4687500000291	16.78125	16.875	21.84375	26	27.96875	28.09375	37.875
1945.80737400707	71.3973064032541	0.471227998746259	1.0625	1.28125	6.84375	14.25	18.84375	21.3125	23.15625	23.25	23.53125	35.65625	37.875
1876.91169446106	72.7987764272693	0.433523867006676	5.1875	5.34375	10.46875	14.75	17.5	17.59375	18.71875	18.90625	18.9687500000291	21.09375	32.03125	32.15625	32.25
1884.51074075207	42.5295368507748	0.490450093779637	5.0937500000291	5.1875	12.75	15.3125	30.09375	31.90625	31.96875
1937.35124324352	89.9888768146342	0.466447840763106	0.375	4.4375	11.65625	13.21875	14.15625	20.21875	26.28125	33.28125	38.6875
1937.56384107862	87.7205808552753	0.438772455529856	1.1875	9.0625	9.1875	10.5625	14.3125	15.125	17.75	17.8125	35.5625
1959.25971719689	133.259879445854	0.439756804492614	8.875	8.9687500000291	14.3125	19.96875	23.21875	23.3125	36.9375	37.03125	37.1875
1952.13918929358	132.464989810301	0.469308276781825	1.40625	10.9375	16.625	22.59375	29.53125	31.65625	33.59375	38.7500000000291
1958.41933110068	164.803601788448	0.428675805245935	3.0625	13.46875	29.65625	34.15625	35.90625
1937.1208365751	51.0254636883173	0.488915904032196	0.875	6.09375	10.3437500000291	12.34375	14.6250000000291	21.40625	22.125	39.7812500000291
1927.1942696296	67.5579801609734	0.490794246954212	10.4062500000291	18.0312500000291	20.1875	31.0625	32.0625	33.59375	36.25
1881.81254337608	68.3043722482645	0.449713785608545	0.53125	9.4375000000291	9.5625000000291	9.65625	9.7187500000291	11.9375000000291	13.65625	15.5625000000291	17.2187500000291	17.3125	17.46875	19.21875	19.4687500000291	19.5937500000291	27.5625000000291	31.5937500000291	33.3125	38.1562500000291	38.25
1924.65256316989	70.5991011001859	0.452351727603274	7.0937500000291	8.09375	8.25	8.375	9.5625000000291	9.6875	13.7812500000291	13.9062500000291	15.4687500000291	15.5625000000291	15.9375	16.0625	16.1875	18.71875	18.84375	19.5625	20.6875	22.1250000000291	22.34375	25.15625	27.4375000000291	27.53125	30.875	32.9062500000291	37.6562500000291
1941.31714009751	60.6433960175708	0.458145019836629	0.437500000029104	5.0000000000291	7.75	11.8750000000291	12.0000000000291	12.0625	12.1250000000291	12.8125000000291	19.46875	27.71875	34.28125	34.3437500000291
1930.22773114504	84.9305328103621	0.429823320841354	1.4687500000291	2.90625	5	6.75	6.84375	6.96875	8	8.1562500000291	8.28125	9.625	10.21875	11.5625	13	13.125	17.15625	17.28125	18.875	18.9375000000291	20.6875	21.9687500000291	22.34375	22.4062500000291	22.5	25.6875	30.7812500000291	30.9062500000291	32.25	32.625	32.6875	32.78125	34.75	34.90625
1865.51285745738	62.269549329773	0.444466848102478	7.09375	10	12	22.75	29.2187500000291	29.3437500000291	36.5937500000291	37.9687500000291	39.84375
1910.88319353463	67.2852087514549	0.528719326850407	2.91038304567337e-11	0.187500000029104	1.75	6.8125	8.34375	8.59375	8.75	8.8125000000291	12.5937500000291	12.6875	12.8437500000291	14.9375000000291	17.5	17.5625	17.625	20.15625	20.2500000000291	20.34375	22.7500000000291	22.9062500000291	24.21875	24.3125000000291	24.4375000000291	29.96875	39.2500000000291	39.3125
1919.30272496318	50.5383438523857	0.50553143715649	1.96875	4.21875	4.2812500000291	4.8437500000291	9.21875	12.4375	13.6562500000291	15.7187500000291	23.1250000000291	23.59375	29.34375	29.46875	30.875	30.9687500000291	31.15625	32.5000000000291	35.9687500000291	36.03125	36.1875
1951.26742664791	48.3595181697634	0.489179600811352	0.4375	6.6875	8.5	10.4375	11.84375	13.53125	19.4687500000291	34.0625	36.4375
1941.95668825507	58.9646031962311	0.445755967847888	3.75	3.84375	4.65625	12.4375000000291	14.2500000000291	17.1875	19.5	19.5625	19.65625	23.21875	25.625	28.84375	30.90625	31	32.875	33.5625	33.65625	36.25	36.375	37.0625	37.1250000000291	37.21875	39.40625
1934.59261952618	60.3069504460986	0.437976961888402	0.25	3.5625	3.625	5.84375	6.125	8.5	9.78125	9.84375	11.03125	12.15625	14.375	14.4375	19.75	20.1562500000291	21.5625	21.75	26.65625	26.75	28.28125	31.8125	35.3437500000291	35.5625	37.90625	39.5312500000291
1919.6214074195	69.6035123929794	0.457557699115228	7.375	10.46875	18.65625	22.8125	22.875	27.34375	30.28125	30.34375	32.21875	34
1912.18320664592	49.5489712370197	0.455324301485113	9.2500000000291	9.34375	18.4687500000291	18.53125	24.3437500000291	25.625	26.7187500000291	29	35	37.96875
1876.55172084109	78.4328843164372	0.440764635119558	1.5	7.125	7.2812500000291	9.3125	12.0312500000291	12.8750000000291	16.7812500000291	19.8125	21.8125	21.90625	24.625	28.2187500000291	33.53125	33.625	33.71875	36.75
1923.75913254112	104.740995296791	0.42552116015451	1.5625	9.75	10.5	10.6562500000291	13.34375	15.46875	15.5625000000291	18.5000000000291	18.5625	22.71875	24.375	24.4375	24.53125	27.1250000000291	28	29.5625	29.6562500000291	29.71875	32.59375	39.0000000000291
1911.8667266535	59.933176904076	0.498693164325772	0.875	0.968749999970896	9	17.21875	17.375	19.03125	22.8749999999709	25.75	28.90625	39.7499999999709
1919.11110680454	76.5074140765737	0.516608885859332	5.3125	9.5625	10.1875	11.71875	11.78125	14.4999999999709	14.96875	18.09375	18.21875	18.4062499999709	20.4375	20.5625	25.5625	27.375	28.9999999999709	31.3125	31.40625	36.59375
1894.06697874843	61.6014114380128	0.473037877829362	4.09375	13.375	19.46875	27.6562499999709	27.71875	30.34375	34.78125	36.8125
1897.29407631079	57.9203180686286	0.473549218973641	3.7499999999709	11.25	11.53125	13.6562499999709	13.7812499999709	13.875	13.9374999999709	16.25	18.6874999999709	22.84375	24.21875	24.375	26.875	27.125	27.21875	27.3125	28.5625	28.96875	29.09375	29.9375	32.4375
1917.06346856125	64.852029074157	0.452408686421681	0.624999999970896	5.0625	8.78125	16.03125	17.59375	19.1874999999709	27.5624999999709	27.65625	27.75	36.875
1841.67629790334	88.3629795544216	0.421211516271866	8.71875	15.34375	20.65625	21	21.09375	25.4374999999709	26.625	31.2812499999709	33.5	33.625	36.625
1875.64225060642	63.894584975872	0.432898602978635	1.65625	9.78125	9.90625	11.8125	15.5625	17.1875	28.0625	28.71875	31.40625
1941.83811179111	81.4490849596262	0.418161602688849	1.25	4.53125	7.4999999999709	9.53125	14.40625	20.4687499999709	22.125	25.2187499999709	25.6875	25.9062499999709	25.96875	27.125	28.8437499999709	28.9375	30.6562499999709	31.65625	31.7812499999709	33.78125	34.9687499999709	36.125	37.4999999999709
1933.73391416241	71.3333697194671	0.433383098719919	9.4375	16.7499999999709	16.8125	19.4375	21.90625	28.28125	30.21875	33.40625	35.65625	35.78125	38.59375
1884.99373594178	94.059024068571	0.437894204312411	1.1875	9	14.21875	16.375	19.28125	21.09375	24.4375	24.6562499999709	26.8125	29.1249999999709	29.21875	33.1562499999709	33.28125	35.9374999999709	36.40625	38.1874999999709	39.8437499999709
1929.74552006589	48.4296937117116	0.671301600253428	6.0625	14.1249999999709	21.625	30.375	34.4375
1975.43603179828	113.087973787554	0.463212909348979	0.875	11.1875	13.875	18.8749999999709	18.96875	19.0312499999709	21.78125	21.875	23	25.3124999999709	29.59375
1935.96593048044	80.5482941919809	0.470464096289442	1.78125	6.75	7.40625	9.40625	12	25.84375	25.9374999999709	29.71875	36.875	39.5625	39.65625
1952.81580842352	44.6267554884905	0.503423803125934	5.8125	8.90625	11.125	15.25	20.09375	20.21875	26.625	29.125	33.78125	37.1875	39.65625	39.75
1993.15585775302	87.9815609104655	0.478438828682386	1.59375	4.0625	4.21875	8.15625	10.0625	16.21875	16.3125	18.6875	21.1875	23.5625	23.65625	27.84375	29.90625	33.40625	33.46875	35.46875	37.59375
1926.33170841887	79.7388339528245	0.490304454855478	7.40625	9.53125	17.40625	17.4687499999709	18.1562499999709	18.21875	18.40625	22.21875	37.4062499999709
1891.29785503832	61.0720222751127	0.456966579683385	1.2812499999709	7.09375	10.6249999999709	10.71875	12.90625	17.8749999999709	20.5	21.28125	21.375	23.3124999999709	29.4375	33.96875	34.0624999999709	34.125	35.3124999999709	39.40625
1877.51106193976	75.3826621183511	0.415908200997368	0.781249999970896	3.5	8.5937499999709	12.09375	13.7499999999709	16.90625	17.03125	19.3437499999709	20.375	27.9375	29.0625	30.5625	30.75	32.8125	38.09375
1916.43430429869	79.5227149277913	0.418462751052131	0.15625	14.03125	15.9687499999709	19.5625	22.96875	25.8749999999709	32.71875
1936.10038540335	81.0496662710263	0.47861860115918	2.40625	5.0312499999709	10.0625	13.1875	18.875	24.03125	25.9374999999709	31.46875	36.40625	38.40625	39.9375
1926.39785698835	68.6240188306757	0.444627586906949	0.75	7.1875	7.3437499999709	10.03125	13.40625	13.5625	13.65625	16.78125	17.6875	19.3437499999709	20.5625	25.8125	30.1875	30.28125	30.40625	33.875
1948.99982542554	56.522775819605	0.447399757228854	0.875	2.59375	2.6875	8.125	11.9375	15.15625	22.125	24.375	27.7812499999709	27.875	29.65625	29.71875	31.9375	34.0624999999709	34.125	34.1875	36.78125	36.8437499999709
1916.45488034587	108.496027876833	0.426032155181994	0.34375	6.90625	6.96875	8.46875	16.34375	18.75	22.5625	24.75	24.84375	28.25	30.5625	32.21875	32.8124999999709	36.1875
1935.18906525095	45.2917349895433	0.434982212901188	1.5312500000291	5.3125000000291	14.625	14.6875	20.9375000000291	21	25.1250000000291	25.21875	27.0937500000291	28.5000000000291	30.5625000000291	34.5625	39.71875
1923.08787056922	48.4615926596565	0.465248131175374	0.5	3.4062500000291	12.7500000000291	14.75	16.6562500000291	17.7812500000291	17.875	19.625	25.625	26.09375	29.59375	29.65625	29.84375	32.3125	34.1875	34.2500000000291	35.6250000000291	35.6875	38.03125	38.09375	39.75	39.8125000000291
1915.59899256373	58.7014691529909	0.420420193937508	0.187500000029104	2.0625	9.4375	11.7812500000291	14.90625	15	16.40625	16.5000000000291	18.1875000000291	20.7187500000291	23.4375	30.78125	34.1875	36.40625	36.4687500000291
1943.45029583165	69.287765493901	0.427254782393614	1.625	7	7.0625	9.0625000000291	11.9375	13	14.59375	16.40625	16.46875	16.53125	17.75	17.9375	19.625	19.6875	19.875	23.15625	23.21875	24.71875	26.0625	26.1875	27.9375	28.625	30.71875	30.78125	32.3125	34.0625	37.625
1978.32697493364	101.295089686072	0.408918154569565	2.28125	6	10.75	10.8125	16.03125	18.4375	20.84375	20.9375	22.6875	22.78125	24.34375	27.9375	29.09375	30.78125	30.875	31	33.59375	35.25	36.375	38.84375	38.9375	39.09375
1945.64425506178	95.6499778825283	0.405755345497739	1.65625	2.84375	5.96875	7.28125	7.375	10.25	11.40625	11.53125	15	16.4375	17.3125	19.28125	22.6875	25.96875	26.09375	32.125	32.84375	32.90625	39.03125
1995.43367086679	85.5532055493181	0.447490157288996	7.34375	17.34375	19.8125	19.90625	21.875	24.5625	27.15625	35.125	39.90625
1939.93072616576	72.8573456289908	0.436088375930918	3	4.65625	6	6.0625	6.125	9.5	9.59375	9.78125	11.8437500000291	13.46875	13.75	17.71875	17.78125	19.6875	19.78125	22.03125	24.46875	24.53125	24.625	28.46875	29.84375	34.28125	36	36.0625	37.3125	37.53125	39.15625
1877.09798077855	85.1413176586826	0.434919134341363	9	12.71875	23.9375	24.03125	31.46875	34.90625
1892.65604401534	63.378572382235	0.440753559864531	1.9375	12.59375	22.4375	26.53125	28.21875	28.3125	29.96875	39.4375
1922.8973882373	88.8016333524028	0.424772938189317	8.875	15.78125	15.90625	20.21875	22.5625	22.625	22.71875	24.46875	26.375	37.625	37.6875	37.75	38.28125
1930.45867159449	71.6296031667065	0.412438424503743	8.8124999999709	8.90625	12.8125	12.90625	17.7187500000291	21.3125000000291	21.3749999999709	24.90625	30.6875
1993.74314056506	108.061504821942	0.425773845663948	13.65625	16.0312499999709	18.4999999999709	24.5937500000291	31.0937499999709	31.21875	35.59375	35.65625	35.7187500000291
1928.60665635306	54.9422504270789	0.440250868251097	4.15625	8.875	11.5624999999709	15.34375	15.4062500000291	18.5000000000291	22.78125	23.8437499999709	26.0937499999709	29.4687499999709	32.0625
1934.7372789203	50.7182473832218	0.440347452974317	2.0312500000291	8.1875000000291	9.1875	11.4687500000291	12.9375000000291	21.75	34.03125	35.7812500000291	39.9375000000291
1951.2004922097	102.631292204401	0.413940470516248	0.6875	6.875	8.59375	8.71875	11	12.65625	13.90625	29.5	33.9375	34	39.71875
1962.06830576452	88.144524745982	0.473774579562919	1.46875	16.59375	19.03125	20.59375	22.375	26.75	26.84375	27	33.71875
1945.16187977479	85.5385861994955	0.427704239639461	1.4375	2.46875	11.40625	21.28125	22.0625	24	24.46875	24.625	26.125	26.21875	31.1875	32.84375
1884.46222720714	72.387886353785	0.410432613661324	2.34375	4.25	6.90625000005821	8.40625	8.46875	8.59375	11.03125	12.5	16.90625	16.96875	21.90625	22.125	23.71875	23.84375	23.96875	24.03125	27.375	27.875	31.125	33.75	33.9375	36	36.125	38.625
1928.79346927158	78.0241812821737	0.424672385551198	1.34375	18.75	27.375	29.375	29.4375	30.71875	32.6875	36.90625	37
1940.37205207223	68.8834777297226	0.393615372369493	1.90625	4.59375	8.78125	10.8125	10.90625	16.53125	18.21875	18.40625	30.40625	35.09375	39.90625
1917.16908531499	60.7856896517269	0.462349421382599	8.65625	15.28125	15.375	20.84375	22.65625	26.78125	30.09375	33.21875	34.875	35.3125
1939.28876805344	73.0203994874532	0.482709786408469	14.1875	22.125	25.25	29.03125	29.09375	29.21875	34.3125	37.375
1867.68447155851	80.8040981398188	0.437833743272713	5.03125	5.1875	8.6875	8.75	9.4375	10.1875	13.4375	13.5	13.5625	18.53125	22.46875	26	35.75	35.84375	38.0625
1913.50154731233	83.9941094797343	0.415540815413324	1.6875	26.21875	29.8125	34.375	38.46875	38.53125
1943.80754580295	85.7573030897157	0.481105389967624	2.15625	13.53125	25.375	33.6875	37.09375	37.21875
1930.95728046289	49.6799044148914	0.482884059083913	4.21875	12.1875000000582	35.25	37.9375	38.9375
1952.02897857547	40.2563132831709	0.452491386873441	4.84375	5.25000000005821	8.31250000005821	11.0625	13.59375	15.8437500000582	15.9375	16.0625	16.1250000000582	37.6562500000582
1947.62675475584	58.2309317736716	0.420402877288754	11	16.3437500000582	16.40625	18.1875	19.75	19.875	20.15625	21.53125	21.8125	21.875	25.8437500000582	25.90625	28.5	30.6875	34.625
1902.89351056608	50.6718738943385	0.441756825123253	8.34375	11.6875
1924.10038706749	58.0482523925842	0.476316525227083	6.53125	8.34375000005821	8.4375	10.40625	12.375	12.6875	17.21875	17.875	18	19.34375	22.4375	22.53125	22.8125	24.40625	24.46875	25.78125	25.9062500000582	27.5937500000582	28.1875	28.25	30.78125	30.9375000000582	32.5625	33.34375	33.5	33.5625	35.3750000000582	35.5	37.78125	37.875	38.03125
1892.44981094404	51.8601142379656	0.4523458963881	3.28125	35.90625
1886.82789219142	63.0145811190375	0.426614265701366	6.5	9.59375000005821	11.625	17.0625	17.1250000000582	22.25	22.3125	29.6875000000582	35.96875	36.0625	37.1875
1934.07915506322	57.5858752960392	0.477136450701172	3.875	3.96875000005821	12.0625000000582	14.71875	30.96875	33.2500000000582	37.4687500000582
1919.53313199884	50.8873724125987	0.46893013999219
1938.26953391083	90.6031670857089	0.446721514147229	2.75	36.8750000000582
1878.58632456435	46.2251312568077	0.47657854012003	0.937500000058208	12.9062500000582	14.5937500000582	14.6875	28.71875	31.8750000000582
1922.78476269423	71.3962369298716	0.418857330666499	16.0625000000582	16.1875	17	18.9375	19.0625	23.125	27.03125	28.6250000000582	37.40625	38.59375
1898.60438427903	51.2754368378071	0.459948048137786	8.15625	10.5625	12.7500000000582	14.1250000000582	14.28125	33.25
1860.64411391636	45.6959744994686	0.432680122171207	5.34375	10.6875	24	27.40625	30.0937499999418	32.75	34.75	38.1562499999418
1986.81964910117	115.762579726224	0.441916707649546	2.375	4.71875	12.5937499999418	18.78125	34.125
1926.40863928427	53.2980104384381	0.474687155236266	9.59374999994179	11.875	16.59375	18.5625	18.625	20.90625	20.9687499999418	24.25	34.4062499999418	38.8749999999418
1935.23390880707	40.5834037401058	0.458322381228767	17.75	33.5	33.8124999999418
1937.84318105983	62.7034460080946	0.428750132869837	2.65625	2.71875	3.40624999994179	6.8125	16.625	18.9999999999418	21.46875	21.65625
1883.95713910057	34.5046892377483	0.466552435756905	0.46875	2.15625	5.65625	11.7499999999418	12.21875	13.5	13.59375	13.75	15.3437499999418	15.5	34.2812499999418
1931.50189837644	56.8571876428831	0.494209544167944	1.53125	8.62499999994179	10.9375
1934.41837936299	38.4358429355528	0.473075642678754	0.8125
1937.3452954784	63.8770770030779	0.446713015843138	30.5937499999418	31.53125	35.15625	39.59375	39.6875
1993.95712692168	101.646656197832	0.453403181553737	1.28124999994179	6.375
1883.53021630421	49.0635813566006	0.423308850314517	5.96875	11.03125	28.78125	28.84375	33.5625
1873.45511211934	74.0724978079064	0.494099847107154	2.34375	27.5625
1915.54315982374	57.3377359635156	0.453082203927288	9.06249999994179	15.9687499999418	27.6874999999418	32.03125
1928.70283882926	37.961590698477	0.466260162372698	5.90625	25.625	33.625
1891.5884534635	34.0545931707844	0.503093411714719	2.4375	14.0937500000582	20.34375	20.65625
1944.91041419603	64.6346297242571	0.461478288352041	1.65625000005821	29.1875	29.34375	31.1875	34.15625	34.25	34.375	35.9375000000582	37.4375	37.71875
1919.88353758257	40.0997414655647	0.463719615003849	6.875	6.96875	10.4062500000582	19.4375	21.125	21.40625	30	31.59375
1908.86876356229	35.3350408768092	0.469617309542474	13.75	16.3125000000582	32.71875
1886.07119536142	37.1384539420779	0.4399096554667	4.5625	7.21875	24.90625	27.1875	28.8125	31.875	32.875
1926.3630149751	36.758092919781	0.453083110090982	2.6875	4.28125	8.21875	14.7812500000582	17.5937500000582	37.84375
1916.80787091873	46.8797288586726	0.750489602848525	18.0312500000582
1869.26258781636	44.2995103043387	0.494349343945843	30.65625	30.8125	32.15625
1878.74206458331	47.4290482136889	0.451432077563801	0.78125	5.8125	7.96875000005821	13.5	15.4375	15.5312500000582	27.9375	29.4687500000582	29.53125	29.625	29.78125	33.84375	33.9375000000582	35.0625000000582	35.75	39.09375	39.15625
1881.96438108703	47.6090187603181	0.449045283384735	14.53125	15.625	22.1875	22.25	23.9375
1885.16031302475	53.1321074624322	0.481300333629254	7.5	10.15625	11.40625	16.625	19.15625	19.375	20.0937500000582	20.15625	23.5	23.5625	25.625	28.28125	31.34375
1890.31801542894	54.7384700170017	0.460787426479089	34.3125	37.4375000000582
1886.3882659127	56.3454650714791	0.62719870999785	9.125	9.21875000005821	10.96875	14.8125	14.90625	14.96875	16.625	16.7187500000582	16.84375	23.03125	23.1562500000582	23.21875	24.5	30.09375	31.8125000000582	31.875	31.9375	38.9375
1924.5971161771	42.1019917192583	0.47543804833366	9.40625	21.2187500000582	37.34375
