# Supplementary material for: Millisecond-Scale Motor Encoding in a Cortical Vocal Area
Source: PLoS Biol. 2014 Dec 9;12(12):e1002018. doi: 10.1371/journal.pbio.1002018 (PMC4260785; doi:10.1371/journal.pbio.1002018)
Supplement: Data S2 — Spike timings and acoustic measurements for all cases. All spike timing and acoustic data analyzed in this manuscript are provided in .csv files, which each contain data from one single-unit or multiunit case. Rows represent the multiple renditions of a song syllable. The first three columns contain the acoustic parameters of pitch, amplitude, and spectral entropy, quantified for each rendition. The following columns present spike timings, which are referenced to the beginning of the premotor window. (ZIP) [file pbio.1002018.s004.zip › SU_1.csv]

pitch	amplitude	spectral_entropy	spikes_1	spikes_2	spikes_3	spikes_4	spikes_5
2607.16180758275	1231.1905130933	0.960760307041677	3.9375	7.5625	38.75
2559.56540926508	1283.85626099461	0.769727904609836	3.59375	8.34375	19.78125
2570.56716799373	1496.59904901188	0.777363696209967	2.9375	8.875
2635.02212655128	1401.15699051985	0.700917174834666	1.65625	7.875	26.5625
2552.03569762797	1620.28255489829	0.674167278628359	4.09375
2481.57738990432	670.989385167329	1.03372224806589	7.875
2547.58060164277	1573.14307179726	0.739592531956976	10.15625
2570.83295555357	2134.67838455661	0.706321333432451	11.0625
2536.23969754092	1713.46511216317	0.886489711883486	12.15625
2624.79825148504	1118.28185414751	0.797278042649482	3.6875	10
2560.44347879083	1445.87740191623	0.73620460206006	6.84375	10.71875
2501.74407356397	938.598337726405	0.943636036372864	7.5	18.03125
2536.48036715915	1062.09447730193	0.891906407380824	5.25	18.3125
2542.78262358473	1378.90680547714	0.80070103802687	2.28125	8.5625
2546.41100337036	1341.63370150568	1.00114784551344	9.375	17.78125
2512.55256389779	1341.53985990872	1.07656375056975	8
2437.5	1578.58835386048	1.11336943180257	7.93750000000364	16.90625
2635.46085482389	1112.77663786377	0.637085994651581	3.5625	8.3125
2543.24986289591	1364.03124057257	0.7683680413107	6.1875	11.40625
2490.62592956152	475.012165419028	0.967295719338356	2.65625	6.875
2560.20931294413	1743.66058839446	0.698100269334828	6	12.625
2558.47843219158	1352.4281097555	0.767957835569895	7.3125	14.09375
2495.67542821788	1440.97555695576	0.949303930153055	6.625	7.625
2529.9608760437	1779.326867064	0.650153767263504	7.71874999999272	9.59375
2437.5	1017.06783366522	0.889992148910661	8.625
2557.47517050776	1428.22787928984	0.910629571315796	12	25.5
2672.97062357769	1184.50189203086	0.765948615945053	12.59375
2634.8619471833	936.914398467151	0.650478855169444	6.15625	10.0625
2646.05238993376	1321.30330305532	0.831981809517835	5.78125000000728	17.5625
2515.31832188386	1948.3294642068	0.833086548944891	8.03125
2527.80722960835	1689.3636610577	0.738234306484895	10.4375000000073
2495.80833181188	1049.55000406905	1.0330795012281	7.03125	13.4687500000073
2526.30321492313	1897.26123388908	0.656135330067334	9.06250000000728
2499.82194958775	1782.56743851576	0.755917359087085	18.9375000000073
2665.86368876644	987.591480444737	0.986028130785903	8.18750000000728	17.8125000000073
2566.79563927012	2264.02042170231	0.645644185051475	12.2812500000073
2561.71497024977	1768.94260057798	0.766917438870483	13.21875
2516.5898322163	2673.07081601246	0.646428271991386	9.15625
2622.62167280775	1017.37225473111	0.809436686250527	2.46875	8.25
2560.67817730327	1253.34856777081	0.844324701845524	3.5	5	9.34375	19.1875	37.625
2509.46019455906	1426.81550336564	0.709542206635908	11.40625
2667.08696231913	1156.12777777284	0.967347569559093	4.46875	12.15625
2533.70921495749	1409.9387541644	0.737251452914979	12.5
2518.08887442221	1544.89501461083	0.757072180567131	6	12.5625	18.5625	23.21875
2551.51558170384	2553.66537007579	0.739217431087677	9.25	21.71875
2470.27596148244	1015.64880575226	0.977861853035457	6.03125
2474.3817170456	1026.11258526766	0.819984638749162	11.6562499999854
2544.92635179242	1449.23942635767	0.878648484793794	2.93750000001455	8.25	12.875	25.71875
2577.45111310395	1431.63379042527	0.742531429909841
2541.24898312417	1145.91060368227	1.01264228638128	5.09375
2548.06646154326	1094.78864312841	0.679257080132528	6.87500000001455	16.90625
2554.74641427775	1830.14045423763	0.742603962677126	3.625	11.09375
2437.5	1027.83898787988	1.04849304197621
2488.70843695879	1405.38255338482	0.926957412422319	10.90625
2495.94869451655	2176.77142016143	0.86654471508381	8.5
2511.5907159609	1789.78597693644	0.763935107692066
2437.5	930.707502033241	0.751789081838215
2528.83952757534	2423.25056895752	0.691922996107836	4.8125	13.125
