# Supplementary material for: Millisecond-Scale Motor Encoding in a Cortical Vocal Area
Source: PLoS Biol. 2014 Dec 9;12(12):e1002018. doi: 10.1371/journal.pbio.1002018 (PMC4260785; doi:10.1371/journal.pbio.1002018)
Supplement: Data S2 — Spike timings and acoustic measurements for all cases. All spike timing and acoustic data analyzed in this manuscript are provided in .csv files, which each contain data from one single-unit or multiunit case. Rows represent the multiple renditions of a song syllable. The first three columns contain the acoustic parameters of pitch, amplitude, and spectral entropy, quantified for each rendition. The following columns present spike timings, which are referenced to the beginning of the premotor window. (ZIP) [file pbio.1002018.s004.zip › SU_10.csv]

pitch	amplitude	spectral_entropy	spikes_1	spikes_2	spikes_3	spikes_4	spikes_5	spikes_6
4382.72293564608	700989.688140969	0.738578517282899	24.34375	35.25
4466.05514714159	1010867.80230968	0.698953133209247	32.2749002042319	37.3999002042319
4482.40540452097	1239875.11601395	0.64992452629833	24.0625	31.1875	35.5
4478.11073664062	659495.333456614	0.76817836260973	26.78125	33.96875
4418.1488489832	1771512.82783504	0.748087308596272	3.1875	21.65625	27.3125	30.71875	32.75	37.8125
4472.85928251992	1335126.27512777	0.63399525045456	6.84375	24.3125	37.1875
4433.40580068971	611223.978741029	0.883857758458391	26.5625	37.34375
4476.18428274477	442367.699989312	0.956115892630926	25.90625	32.5625	33.71875	37.75	38.78125
4437.44643440089	798103.823033383	0.714362666976937	25.53125	36.65625	37.84375
4130.06535578628	1017435.32072558	0.702751299836436	23.78125	32.84375
4462.66330012101	774481.924075605	0.745657883417961	24.78125	33.71875	39
4485.66101360349	2541683.96326531	0.52266259592407	27.0625	36.25
4480.88025826168	851348.51132936	0.693882784444668	25.8125000000018	27.5000000000018	34.25
4466.13560333791	2362646.05570883	0.592064452854723	24.4062500000018	31.5625000000018	36.78125
4401.69514841956	1463980.26575374	0.672615031555094	24.9375	29.4375	32.59375	38.5625000000018
4421.1073457583	1957061.20853149	0.611798861339161	25.5	32.40625
4232.45307383776	909815.567111966	0.699050070976004	19.8125000000018	24.6875	34.125	39.6250000000018
4284.9511096549	709157.17971967	0.661420191299911	4.90625000000182	25.1875000000018	32.9375	37.3437500000018
4343.76948964929	630033.911006572	0.720243861755386	35.625
4334.07686470668	483764.939725417	0.807834206689354	26.8125000000018	38.0625
4328.16502164575	978476.086523983	0.643999468046698	26.8125000000018	32.8437500000018	39.1562500000018
4354.59877737806	584091.573532984	0.816947089328179	25.8125000000018	35.5
4331.51127957981	581834.640961266	0.793773750679145	26.65625	33.90625	39.7500000000018
4346.90090100517	434186.643486947	0.979004861046341	26.0625000000018	34
4112.82090492406	591426.098145451	0.671704742172001	17.3125	24.59375	34.4062499999964	38.125
4419.14356893747	1118991.85181876	0.673610972713774	24.3125	34.6562499999964
4409.98732930529	1265187.46893487	0.670415425774631	31.53125	32.71875	37.90625
4480.04844536147	632562.290874479	0.712089873060426	20.2499999999964	26.90625	33.8125	38.6874999999964
4383.06803564499	713431.128288575	0.781143485260152	23.1875	31.8437499999964	37.2499999999964
4394.2502911477	807933.129005289	0.586024414686421	23.7499999999964	28.8749999999964
4073.43979128205	1460900.60593774	0.451602456074572	17.625	24.875	33.53125
4090.01383876431	616594.402735571	0.566299935049902	25.25	30.84375	39.9375
4109.07621787746	477588.164714283	0.753443145884243	31.96875	38
4009.56132208933	1955673.60050262	0.51317044451426	25.59375	33.0625
4379.55363182394	546794.602622122	0.77622994229924	28.3125
4138.18895826264	402277.720097578	0.825839021426427	26.7812499999964	33.78125
4120.93961032333	655880.519129899	0.622444757544515	25.09375	33.0625
4094.85799225376	981480.215789813	0.559065047956396	24.9375	32.84375	36.40625	37.8125
4130.18479931525	769079.825403363	0.537486525961077	35.625
4141.09440867093	554462.249029395	0.683826836730824	20.0625	31.7187499999964	36.5312499999964
4147.55280311464	711433.438439966	0.665836805392904	25.53125	26.5625	33.0937499999964	38.375
4186.00634806628	609393.318124036	0.818269920789788	4.84375	22.5312499999964	38.4062499999964
4109.9738045851	714101.23314311	0.545181435263286	0.15625	16.28125	24.9687499999964	32.7812499999964	39.3437499999964
4443.08693186766	1504756.33547491	0.640529290855144	25.8437499999964	35.25
4114.15435532191	789892.681837798	0.59096417808968	24.84375	31.6562499999964
4087.57828753111	1615215.3408737	0.48720611345692	25.71875	34.15625
4126.56901622084	660507.266854145	0.669332432283289	24.75	36.90625
4105.28811514215	1344436.09620014	0.472884295495404	25.3125
4114.86833840113	571624.407492549	0.74585911187035	24.46875	25.90625	33.15625	38.125
4031.76585561864	1599566.37527555	0.565935979963027	22.78125	28.2812499999964
4101.21633704515	1570933.23892881	0.605713670243692	28.84375	35.5624999999964
4112.38192298924	988919.23880381	0.62476121262603	25	30.8124999999964	37.0937499999964
4109.24892730711	1351737.8234018	0.654518916989377	24.6875	31.7499999999964
4121.79044351995	1807301.89915214	0.481837592149901	24.5312499999964	36.71875
4096.56135530067	2553844.45193603	0.499650580281755	25.9062499999964	26.6874999999964	35.46875
4039.8183662547	2127108.41774779	0.481811020895579	23.71875	31.9999999999964	38.28125
4041.45637210957	920033.292937903	0.666593224021049	25.34375	33.2499999999964	39.40625
4372.75960714853	765691.188882673	0.876194135025475	24.90625	33.5312499999927	39.2499999999927
4368.90759268853	1567701.0870545	0.621606267942654	22.5624999999927	23.84375
4392.19915152853	1635598.33122917	0.578744242573753	23.0625	28.0937499999927	37.6249999999927
4352.48539143058	1836616.42226581	0.683992441178585	23.9062499999927	31.5
4439.54097772122	1369933.27761092	0.648205286156786	25.125	36.5625
4287.90123057829	1263451.95752165	0.752903206272741	16.9687499999927	25.7187499999927
4299.38831439002	1151390.20074268	0.689182191241113	24.6875	27.09375	37.09375
4388.11273260596	770639.284898017	0.831005137108981	25.1249999999927	34.5625
4072.09608198812	964455.053853374	0.842352459814719	19.90625	37.34375
4354.85885391633	685680.837870834	0.867328962041422	32.15625
4391.27413723313	596574.923093662	0.824431747066896	24.53125	31.4375
4238.59037855879	425610.886966162	0.855245158650556	22.4999999999927	27	34.4999999999927
4400.60027444337	426083.786618515	0.864395517090608	23.4374999999927	34.53125
4367.87587176322	987255.423264686	0.770482217069641	24.40625
4384.94729887993	762281.041449609	0.927641580517056	26.3124999999927
4435.28824292441	526021.505032634	0.785405531191367	26.3124999999927
4478.53596743161	1275236.62387922	0.61177891923439	34.9687499999927
4163.0009124314	718885.031563393	0.832100807438637	26.0625	35.1874999999927
4192.29080559193	492676.283053627	0.748870134087975	18.4687499999927	25.7812499999927	32.71875	38.8437499999927	39.65625
4512.41339926096	297100.550460363	0.877660462633736	34.9999999999927
4113.64820538761	640752.923979248	0.692638414057656	16.78125	24.28125	32.125
4119.66768610395	669845.945971568	0.674358131060529	20.875	38.3749999999927
4142.5885851278	727746.306182351	0.686223028054272	24.96875	32.78125
4349.51650934021	761800.308401692	0.78811748860339	25.3124999999927	30.1249999999927	32.0625
4504.39098570906	346616.558080694	0.895595375236041	22.3125	32.15625	35.6874999999927	39.0312499999927
4015.07987061265	510263.33197708	0.707571539565552
4084.2098913866	560364.078244653	0.636720813270453	18.3437499999927	28.9375	32.21875	33.2499999999927	37.0625
4093.96935568318	687763.21063881	0.616574344968272	24.90625
4037.89347461562	1398381.41043889	0.567355396497892	23.9999999999927	38.5625
4024.55712629146	1364041.63354239	0.523594428062695
4075.71575514806	1384033.53734058	0.524407735809981	24.3437499999927	29.0937499999927	30.0937499999927
4115.79461039719	391564.0835845	0.776741485737146	37.875
4097.10700253591	1211169.30962864	0.724183918684667
4017.1934683303	391416.647250927	0.592151856492526	25.09375	38.0937499999927
4107.70755884193	551556.019662814	0.728827118118539	24.6562499999927	31.5937499999927	38.28125
4089.6885746742	1503633.14028157	0.622094341745186	25.8124999999927	33.78125	38.9374999999927
4111.48855023642	939761.933569454	0.769931403056112	39.5937499999927
4094.83625669327	1299040.63615203	0.714289527222798	26.3749999999927
4082.59219075045	1052005.10373888	0.561835478984858	25.2499999999927
4110.13192641734	703546.233274121	0.831736401051336	26.53125	27.53125	35.1562499999927
4100.97950233484	540317.999933802	0.670610871382219
4094.29837853729	630169.173492781	0.805616775355283	19.9687499999927	27.8124999999927	36.71875
4413.05719020236	574802.974011834	0.776425208837551	27.1249999999927
4091.21283317214	673362.225200873	0.627405228975043	22.28125
4090.26345774696	1037785.45212918	0.689262673689002	31.9999999999927	38.9062499999927
4117.50367645744	856946.43327982	0.792275610531992	23.84375	30.9374999999927	38.9687499999927
4427.2736345762	439260.307387687	0.86490579815785	27.0937499999927	28.21875	36.3749999999927
4044.0413654623	579990.451825273	0.593077500226576	25.625
4032.36217543206	1433790.85133044	0.475495538471004	31.15625
4027.85921048586	1030001.12590965	0.638003190517364	24.9999999999927	30.28125	37.0937499999927
4038.4736825012	1186400.05475685	0.503667514369048	38.6562499999927
4073.40655251657	1104566.49562036	0.499323324430269	25.15625	26.4999999999927	34.4375
4024.34247376024	1608019.09693785	0.476332312086363	24.5625
