# Supplementary material for: Millisecond-Scale Motor Encoding in a Cortical Vocal Area
Source: PLoS Biol. 2014 Dec 9;12(12):e1002018. doi: 10.1371/journal.pbio.1002018 (PMC4260785; doi:10.1371/journal.pbio.1002018)
Supplement: Data S2 — Spike timings and acoustic measurements for all cases. All spike timing and acoustic data analyzed in this manuscript are provided in .csv files, which each contain data from one single-unit or multiunit case. Rows represent the multiple renditions of a song syllable. The first three columns contain the acoustic parameters of pitch, amplitude, and spectral entropy, quantified for each rendition. The following columns present spike timings, which are referenced to the beginning of the premotor window. (ZIP) [file pbio.1002018.s004.zip › SU_11.csv]

pitch	amplitude	spectral_entropy	spikes_1	spikes_2	spikes_3	spikes_4	spikes_5	spikes_6	spikes_7	spikes_8	spikes_9
4034.76486343807	338248.35092095	0.810178754276236	0.78125	4.65625	9.78125
4109.67001521726	805913.259912076	0.660320716193301	2.21875	7.9375
4101.75678897584	919933.359424399	0.784830931890042	2.8125	11.59375
4110.48338606403	640046.131260298	0.883682992249934	2.03125	6.0625	14.09375
4113.32676623946	946460.823859312	0.893899825394745	2.25	7.375	12.3125
4094.66203741314	846455.32961619	0.851565813128261	2.15625	6.84375	12.78125
4113.13680558505	475069.81167711	0.720545392509966	2.8125	9.5625
4089.80396654424	333214.765993767	1.09101837406551	4.125	8.65625	14.46875
4013.45851739381	628873.388226985	0.900788411758639	2.125	7.875
4095.65498308376	708602.586565146	0.738396058043153	1	3.09375	6.3125
3971.1427790048	572239.497918225	0.98279523204502	9.9375
4047.92923377888	1160999.30218412	0.696020399791726	2.125	5.34375
3966.98545428652	533419.118662605	1.02288147978832	3.40625	7.3125	38.1875
4134.37883000005	1072497.81723458	0.743401727816933	0.0625	6.78125	10.75
4111.7585573738	1065104.55235678	0.675436020570345	5.34375000000091	11.6562500000009
4090.42336815608	602711.035938051	0.807323007519739	3.53125	6.53125
4016.86611364245	978761.11349751	0.761463952388625	9.375
4082.57201269473	388269.818257025	0.894908480944136	5.71875	12.90625
4075.57821183673	901638.129020188	0.770341410278315	3.40625	9.125
4059.0618465904	1669759.2293891	0.597810585611019	4.9375
4054.30865328515	1069541.86006209	0.743630766984988	1.15625	4.375	9.84375
4043.94580546434	1490571.02187642	0.835441442734099	1.84375	8
4031.47250779025	1112057.31889139	0.805564179248557	2.03125	8.34375
4240.06502797109	886225.105566029	0.955080852091252	1.4375	5.75	10.65625
4093.09285014335	739752.142853897	0.884809752752497
4054.6973873672	1256316.56598085	0.720190617458842	4.75	9.71875
4128.82137176767	1563386.51606364	0.921488975347759	7.28125
4105.82442860358	1463624.67338875	0.746951913389969	0.59375	4.25	9
4023.52712182927	1152929.08449957	0.774401765880038	1.375	2.125	5.84375	7.5
4039.07624783144	508403.152102157	0.909039302993141	2.125	8.46875
4029.69417656788	499107.429476003	0.897351719330723	1.75	6.46875	13.28125
4108.71272527959	1100154.79737866	0.671496060603472	0.6875	6.15625	12.125
4116.23450277871	1138699.06215986	0.639918789132582	3.40625	8.28125
4103.21150862994	1058144.20158835	0.569954558242115	1.71874999999636	2.40625	10.7499999999964
4027.571229038	1488305.49627551	0.781250468315731	7.03125
4138.858492598	1882525.60362904	0.510601655422168	0.5625	5.03125	11.53125
4115.51597063205	1325120.26214694	0.610943798807966	1.3125	5.65625	10.0624999999964	39.46875
4158.44261915073	1336490.83160517	0.580541613074707	2.49999999999636	7.4375	12.84375
4240.5362970232	812693.02405505	0.82078887182416	1.1875	5.46875	10.875
4139.93456171388	1014452.49571224	0.910226051342669	1.96874999999636	6.78124999999636	9.71875	14.15625
4149.62891264607	1376285.82274893	0.716937731437674	5.6875	9.6875
4124.50848527031	1027681.52834274	0.718238916364991	9.875
4014.16995491261	919024.178038334	0.630033154436123	1.5
4034.97693279525	1446046.09363456	0.624507526074608	4.59374999999636	8.78125
4082.50837211495	1782382.52917967	0.641374197685341	0.3125	3.59375	7
4093.42850061421	1172735.82747806	0.869680415049946	0.937499999996362	1.65625	5.34375	10.03125
4086.70228331678	1400859.59594175	0.674941328799124	1.90625	6.9375
4009.89684050866	818309.204401518	0.64021807130812	2	8.78125
4031.60254752238	2348241.16013424	0.503695664740296	0.3125	5.56249999999636
4012.95731578888	2062183.12175925	0.59166493379624	2.78124999999636	6.0625	12.78125
4011.4146864788	1624125.46514896	0.564155341736357	4.125	7.75
3938.16816669269	1212215.25915554	0.627131371201319	1.46875	7.625
4090.25268133557	1124541.69335962	0.571726091781406	2.375	7.46875	13.4374999999964
3977.66903166391	1487117.20304623	0.690635250345813	0.375	3.15625	6.65625	9.96875
4102.74899435678	991372.535012627	0.642017561058624	4.03125	8.09375
4078.19010075464	1350570.34409493	0.62941471917976	0.75	2.53124999999636	3.8125	9.09374999999636
4037.72652735343	735037.518747512	0.775345537175536	3.5625	8.40625
4118.30375873256	626366.242625732	0.546430859653552	1.15625	7.37499999999636
4094.09374092605	2797979.77800377	0.515813645699878	0.5	6.03125	9.34375
4096.69438087521	1807303.60398514	0.703138529386874	3.84375	11.21875
4478.74872619395	1174230.55199969	0.822338681085264	4.65625	11.15625
4140.05286681612	1033047.92073577	0.602985827612986	3.09375	9.74999999999636
4087.1895994421	2396780.61720066	0.503664479475169	0.125	4.75	8.15625
4052.60630513494	1902010.28457143	0.577390278777824	7.06249999999636	11.40625
4077.86613158357	2394208.18017385	0.554738720599333	0.093749999996362	4.59374999999636	9.6875
4103.27495295192	2216641.14349457	0.540201444145994	1.15625	1.93749999999636	5.28125
4133.94494858468	2164393.14611954	0.611015395660399	6.75	10.625
4031.44244562682	2274918.17341029	0.585239200615004	2.625	7.5625
4016.82397462193	957012.157568269	0.685082627095841	2.99999999999636	8.96874999999636
3997.36086512124	906381.816208976	0.682208875712637	0.90625	5.875	6.46875	10.84375
4381.43035207078	1186833.68406892	0.71595432069646	3.34375	4.65624999999272	9.5625
4010.972861749	1451444.47109616	0.759562763496594	4.65625	8.03125
4334.32311012647	1127031.88650322	0.730175497167414	0.312499999992724	4.125	8.8125
3993.64740962317	1010146.19209097	0.540023516316083	4.90625	10.6562499999927
3993.10186642178	737878.51995596	0.853137073298262	0.09375	3.4375	6.84375
4369.80675297763	748837.121254369	0.855673664521724	3.28124999999272	6.6875
4180.75194552892	700741.026773957	0.871772223816102	6.125
3991.29224858489	1795170.94108484	0.687137865902978	1.4375	7.8125
4008.6739203224	653355.369049506	0.837925067053738	2.84375	9.375
3988.5704444338	1245066.86182109	0.523001319495409	2.9375	8.84374999999272
3958.62514577825	1807.53981307772	1.07552147591586	0.96875	4.84375	8.46875	16.65625	19.8125	26.28125
4135.29609512818	1277431.35788059	0.768883150567474	0.65625	7.84375
4115.41884233527	1230300.08814524	0.690613186242617	0.40625	4.59375	12.4375
4101.6808570901	1130711.40659295	0.613185301702659	2.09375	7.25
3983.67459272603	609100.919696653	0.649224038068426	4.3125
4322.21197368087	401141.429873086	0.884349661768413	2.31249999998545	8.5
4310.85514518975	582208.730385227	0.7871835433034	3.49999999998545	8.25
4326.30490901989	568523.349577199	0.846449658667039	2.0625	5.125	10.53125
4280.96409526726	560485.419610355	0.768204629336913	3.6875	6.93749999998545	13.65625
4009.6572530886	314017.4907627	0.753852944567566	0.5	4.53125	9.78125
4014.94021303268	369529.378119936	0.946791461910089	0.6875	1.15625	4.53124999998545	8.8125
4225.18145760134	556420.34205412	1.07717835267467	1.12499999998545	4.65625	7.75	13.84375
3399.10626081711	344744.635784723	0.994605075463038	4.625	8.03124999998545	9.125	34.78125
4015.37187021565	336779.944400142	0.890888662181158	1.90625	5.09375	9.09375
4047.31817209625	610444.503111867	0.876829170855053	0.28125	4.68749999998545	8.25
4082.47599973673	1218854.57899628	0.808554778901685	2	7.84374999998545
4010.95368939555	1827534.20043355	0.610077195761215	0.3125	3.6875
4100.48339923025	1537885.39351778	0.627287594647643	7.46875
4081.46347539579	1249095.28530602	0.831022283424305	3.09375	4.40625	8.46875
3989.00682747991	162522.477541163	0.972192253085476	7.15625
4036.20889884511	923388.650077676	0.625127338918331	2.03125	7.125
4030.85280177636	1496731.618397	0.628245567837738	1.71874999998545	5.125	8.875
4037.47879068202	1848955.57068706	0.650612474268138	9.0625
4084.86046495435	2041930.95176044	0.672414588214017	4.03124999998545	11.1562499999854
4027.34422432236	1433788.56338809	0.599961586048642	2.875	8.84375
4067.2022634795	768790.426386268	0.845632688547544	0.71875	4.75	9.625
4068.65991555519	995036.18468838	0.796348318554673	0.40625	2.6875	10.53125
4009.73345995074	1326707.75221454	0.74561341946688	1.375	5.96875
4007.19834895127	609654.263244828	0.865489367686315	2.15624999998545	7.28125
4025.4768884868	419396.158447418	0.6089917810713	4.34375
4026.31907000833	574481.592095574	0.601182380493664	4.625	14
4031.43703040049	969537.080623168	0.492728867270749	0.15625	6.21875	10.125
4056.46124381175	1935481.40689767	0.571851210435748	2.875	12.875
4039.77335513696	1482344.64552213	0.693957878094007	0.21875	5.15625	10.4375
4050.89424691603	2053169.16071307	0.582371357854604	0.96875	6.0625
4071.40682670367	2185484.94175105	0.670247110990121	2.34375	6.8125
4002.34982843923	2425774.3520881	0.528689448624699	0.8125	6.125
4089.8683650762	2429453.54374889	0.526582810848573	0.90625
4104.19595528732	769216.767598074	0.672143811867476	5.15625	9.59375
4087.21565424164	917641.33176971	0.758024453441818	6.6875
4095.66216700595	1352690.10578525	0.796016177901627	1.78125	6.03125	11.71875
4114.65033997445	1195811.01310181	0.773562511817985	1.5625	6.75	13.625
4112.44028897827	1428291.32920173	0.698611333698695	0.59375	5.71875
4078.18864838019	1619593.14521792	0.671355018450595	0.1875	1.78125	4.09375	10.78125
4011.70868470014	750915.554972853	0.581337443835813	0.15625	3.96875	8.78125
4050.80915897578	1028420.70652418	0.568649655400655	3.15625	7.9375
4013.75048436047	473128.600052385	0.823574165856836	3.03125	8.09374999998545	14.8125
4045.99381239037	605336.07771069	0.58044503147574	13.21875
4012.88870032133	573502.844241037	0.603113405849553	2.59375	6.84375
4067.6895865481	516039.438456437	0.848564696648489	1.46875	4.3125	5.25
4115.18911283554	446122.805876351	1.04613330976479
4095.78350658117	299497.509280871	1.05539350999949	2.90625
4075.66050539279	726149.851196861	0.570234417728212	1.875
4040.62291836168	1077860.64678493	0.556299655123492	3.46875	8.375
4077.7279091855	1122482.99907731	0.560973149428983	2.21875	11.96875
4024.45054277847	896773.361751298	0.5531717492957	0.5	7.24999999998545
4060.27996031874	2549248.67076912	0.529658450592248	2.9375	9.375
3938.21134061759	1919841.68526363	0.616256080367765	5.78125	9.5
4040.89041588209	2534350.24146219	0.540370875794621	2.375	5.87499999998545
4097.90901980889	898973.720021162	0.719245252084642	5.15625
4016.40313763329	848487.121835868	0.719734879596686	0.999999999985448	2.90625	5.875	9.65624999998545
4057.48249488591	533659.502669162	0.813245441735212	0.65625	3.28124999998545	4.5	10.4375
4049.29891443009	1150597.74327301	0.715507832235236	1.06249999998545	5.15624999998545	11.0625
4007.30227500737	1610408.07433834	0.616891113135411	5.62499999998545	11.2812499999854
4022.24707468456	1654623.05333653	0.594831286114333	3.12499999998545	7.09375
4024.05411690449	867933.2282234	0.806094365655869	7.40625
4003.50939211049	544134.4244453	0.988682864077084	9.65625
4122.54509453029	1200104.33931197	0.7835705374525	1.4375	3.4375	6.875
4038.62485931642	618556.194262427	0.735941730573799	1.09375	2.21875	4.06249999998545	6.62499999998545	10.2499999999854
4097.2757861529	430259.1887395	0.5274105707302	0.28125	3.53124999998545	10.7187499999854
4087.04757815894	442582.699854349	0.905653965325388	3.65624999998545	6.625	16.09375
4582.8420349441	353412.937925031	1.05127381111112	1.09375	5.1875
4041.12806008076	735357.728315131	0.591191687316333	2.87499999998545	8.53124999998545
4052.58800973043	1318096.5027314	0.520679110909657	9.96875
4031.94859384967	1130287.9027424	0.600136615428682	4.24999999998545	8.21874999998545
4092.18820091499	591275.481393623	0.79056528389009	0.65625	4.31249999998545	9.18749999998545	14.4374999999854
4030.38684817532	679433.67490351	0.766656322693899	0.562499999985448	3.8125	6.96874999998545	9.375	11.625	14.6875	17.8125	21.3125	23.125
3912.6351222547	689819.771497371	0.940064209754846	3.03125	13.9687499999854
4028.78443816554	1083444.17914806	0.65728628495689	4.5625
4485.39419247529	559532.408485813	0.893652086663834	0.656249999985448	2.21875	6.25
4093.16865133277	1448222.85957688	0.791753294474194	1	5.90625	11.3749999999854
4133.18941663964	1290222.27020143	0.705346687258033	0.468749999985448	4.15625	13.3749999999854
4076.3426802228	1540864.12500801	0.721037508455842	0.3125	1.65625	4.93749999998545
3993.46923084719	555857.186302405	0.928937923062892	0.812499999985448	2.3125	4.34375	9.53124999998545
4087.00576091568	1570067.71756529	0.753599965148727	2.78125	8.40624999998545
3961.28181856696	1051504.63223417	0.807020169944672	1.25	6.71874999998545
3991.87833033432	1051417.08312002	0.713441955002164	1.49999999998545	8.5625
4388.3296165867	634740.686452721	0.854773521426447	1.125	3.1875	6.71875
4133.62111904471	837406.882614573	0.699280309236292	4.24999999998545	10.15625
4093.18713671637	2235230.69113163	0.529677930101985	7.78125
4015.07251739611	1924341.54409596	0.609796160292637	1.96875	9.12499999998545
4079.12839705044	1336790.08602605	0.661711679984105	1.09374999998545	5.84374999998545
4018.34165878284	1103780.66069487	0.782280820278093	2.21875	7.3125	12.0625
4037.02032627157	1674616.67531353	0.704651719764707	1.65625	6.59375	12.03125
4105.47631644419	499730.590270724	0.821142678656407	0.09375	2.12499999998545
4099.79786711221	1055448.18344115	0.593190385544747	2.78125	5.59375	8.18749999998545
4117.5475715958	705176.586889897	0.726378997959056	2.90624999998545
4125.04712931687	694371.790300781	0.823020052994503	3.34374999998545	7.12499999998545
4087.42060933302	931260.980664921	0.599949140567799	1.71875	13.4375
4096.64264342045	864824.672811395	0.788331412535099	1.24999999998545	2.21874999998545	7.59375	13.75
4088.70720309908	648659.652379891	0.807893859185425	2.15625	7.24999999998545	14.03125
4097.56473389973	628197.039597882	0.857479860896774	5	8.68749999998545
3992.74382782115	1053193.55358779	0.725171623511537	11.4375
4022.15153984225	1024012.33030969	0.66136398272	0.343749999970896	4.2499999999709
4089.22656302166	579210.783466177	0.884347364097206	6.4375	12.65625
4028.31207126975	1631553.19513219	0.528084474695026	10.375
4044.0701760261	1614470.52499373	0.569048910248529	3.6875	7.9999999999709
4092.08905394599	937097.97476606	0.815155217994962	0.375	3.53125	7.78125
4010.81791277977	1170167.64806994	0.584178065381404	4.6875
4021.37288162583	2046246.59116972	0.540310055178668	3.25	7.0625	10.78125
4009.07859305294	807167.146120324	0.709430299444593	3.0624999999709	6.78125	9.8125
4018.52202181131	1122442.95837188	0.622450159059648	4.71875	10.25
4052.92534492609	1934888.65486785	0.545473756494831	2.59375	10.6249999999709
4089.31021700001	1514928.92525454	0.625820486722972	3.03125	8.5
4068.03943916686	1748364.33075607	0.590819704774254	6.53125	7.46875	10.9375
4021.72089810459	2292685.62571879	0.549004204672023	2.625
4023.12154316693	994644.213586599	0.583990524707343	0.75	4.65625	10.34375
4040.95675203876	1223526.14502906	0.543346343683991	0.843749999970896
4043.58094344785	1593794.13679573	0.550823415010174	2.875
4057.25504642521	1525092.75356433	0.603307492952863	3.25	9.59375
4102.9766562421	1110098.17472112	0.66374816492935	3.65625	8.53125
4105.49970226325	1641057.51985748	0.641697839012794	0.71875	3.25	9.1875
4090.73791409101	1607173.56497035	0.713799025548759	2.5625	7.875
4006.14007616958	1046868.06141617	0.696549603087585	0.15625	3.125	6.6874999999709
4041.95162437557	676982.61332228	0.826666166956916	4.90625	5.84375	9.9687499999709
4093.91594978271	1064230.4229467	0.768859835865029	2.125	5.9375
4020.92384862012	626197.508915638	0.656221197580532	3.8749999999709
4038.67002941378	1614241.8582466	0.728273035122264	0.21875	3.65625	8.90625
4017.89073249279	2146717.29761239	0.5761615848936	0.84375	5.5	11.625
4121.11729647439	915906.869978913	0.847575459395355	3.5625	8.875
4401.1466287746	1146384.33405212	0.833875405251222	4	7.875
4090.56191898311	1274114.11350722	0.716995530072316	0.0312500000291038	2.75	6.25	9.96875
4082.23573818717	1447896.50075568	0.622276172410803	4.53125	9.5625
4122.33151591402	2420187.06339118	0.605832770749155	8.3125000000291	14.3437500000291
4077.06790778668	2555221.64418207	0.547859633234857	1.03125	5.6875
4343.88980388643	1209288.30722467	0.797875814984054	3
4168.90370540317	1527161.39016689	0.769303886063385	9.59375
4360.69013146638	1620449.01217552	0.761424955400284	2.6875	6.4375	10.34375
4060.80548661206	1541018.8666425	0.563672448934307	1.8437500000291	3.125	6.625	10.65625
4014.88094152886	1461626.35023128	0.617263976620102	0.0625	10.4687500000291
4011.03861014958	578783.946465038	0.876037080468792	2.375	8.1562500000291
4053.15409237957	454441.559032561	0.639137982963111	0.312500000029104	3.46875
4006.53217893932	749278.657099703	0.57993759474988	2.0937500000291	7.5625
4125.43237167844	569064.654143002	0.732230911627171	0.40625	5.4375	12.15625
4093.67526596573	403122.72252514	0.932157698386285	0.5625	5.53125	11.53125
4107.75794103988	518756.433874683	0.845820170343012	6.6875
4110.97051800988	865508.016541008	0.848888145740637	2.625	5.4375	11.75
4468.59876729019	2182384.56935766	0.570822416959424	1.9375	9.46875
4129.01515128268	1067546.08236087	0.835264088151675	1.0312500000291	4.125	7.90625	12.25
4127.47022668594	1123305.59799068	0.81826298687265	0.6875	3.09375	5.6562500000291
4126.12000828637	1857308.89684202	0.615496428545412	2.21875	5.4375	8.28125	11.34375	28.21875
4180.30108626684	1744726.55301158	0.696665969165736	0.46875	1.40625	4.03125	9.03125
4136.85838475943	918723.676864763	0.945127462647019	2	7.03125
4120.44981426487	888816.840849067	0.870811410095276	1.53125	5.875	14.125
4035.63259155087	794027.549922081	0.77551094747281	2.96875	8.59375
4118.44725199787	1629971.16576697	0.721874501786944	3.1875	6.53125
4084.27695067624	1197450.36531979	0.807414175687312	0.15625	8.6250000000291
4352.52980782474	1654857.18972777	0.763955138171144	1.625	5.75	12.1875
4101.5354269637	1578483.74133353	0.860338011831625	3.8125	7.34375
4014.96403055982	975781.220563326	0.704737630495814	2.03125	3.1875	4.75	8.2187500000291
3995.71246657542	466366.33333964	0.758036261099564	3.8125000000291	9.59375
3993.80858759452	738343.101142323	0.662545852475303	1.75	6.5625	12.1875
4032.9351776859	1918036.93942443	0.50237423048404	1.875	6.46875	11.1875
4114.2774789847	1606885.1127692	0.525621087585398	2.875	8.71875
4100.10169966777	2498025.65139612	0.501438923228217	4.28125	8.6875
4125.50444756156	1860602.43890924	0.638290409232841	0.5625	1.8125	5.40625	10.28125
4087.7138234705	1549875.69120408	0.672748029111608	1.4375	5.53125	9.875
4130.94594253549	2933078.07303891	0.567490586409693	2.40625	6.46875
4141.48106123013	1452913.96284782	0.656755448912109	3.46875	7.9375
4081.28103006732	788820.520929391	0.643938332696705	1.8125
4012.31227772145	1445178.49417819	0.590700262265524	2.625	7.0625
4113.09817123494	1481339.7892569	0.542975096971772	1.8125	3.21875	7.15625
4118.45409624296	1344227.72315123	0.773517121489499	5.5625	11.84375
4110.52305794253	1006740.8868938	0.858377360370831	0.9375	1.90625	5.09375	7.21875	9.125	11.875	16.0937500000291
4044.67074791239	1266966.13604266	0.614565483823129	0.96875	3.9375	9.125
4002.53590468941	1884536.15215335	0.580074449737392	0.8125	1.71875	7.34375
3995.49905017028	1410046.58126022	0.609508908713568	2.96875	8.34375
4018.42321150626	1697770.92311469	0.536351350281437	3.0625	8.65625
4011.65798881542	686490.079072697	0.521938345879169	2.84375	8.53125
4097.68565703197	848879.445628663	0.478079816812905	5.34375	9.75
4094.50086589919	569961.177031493	0.519402209976762	1.3750000000291	6.5625	12.34375
4100.14379201623	498183.485502214	0.557073447679293	1.1875000000291	3.78125	7.3437500000291
4079.08857997246	542297.006481929	0.451356742123756	2.2500000000291	6.7187500000291	12.3125000000291
4065.84264763915	568423.919479835	0.580545529336546	5.6875
4047.18078840212	689485.212422933	0.459102130240577	4.09375	9.8125
4037.5533727643	805742.727521617	0.493562631709671	0.09375	6.78125
4098.25024449602	420572.969601942	0.642202813871966	1.5	4.9062500000291	10.25
4116.99735771043	317319.939769489	0.866152950342662	2.28125	4.1875	5.75
4056.92319805573	227188.663918047	0.754227545996247	2.0937500000291	3.40625	8.3750000000291
3979.75413460792	758900.900527427	0.883595116484528	1.375	4.09375	9
4012.88521989381	1109141.57474651	0.595712891986083	2	8.25
4093.3403759439	621347.010556571	0.775175155426821	1.28125	1.71875	5.53125	10.28125
4091.69952941315	291209.206410663	0.778645825877941	5.75	12.1562500000291
4506.50427428542	442321.017110884	0.995107604987919	1.6562500000291	6.875	10.46875
4036.95677602762	259078.948237185	0.834894148085933	5.6875	6.2812500000291	11.6875
4008.05094946461	1278393.3985701	0.668930097667951	0.343750000029104	5.59375
4036.52170212603	785614.200923208	0.56255651028099	1.1562500000291	8.1875
4056.46661219639	522970.821238122	0.739265519322304	4.4375000000291	9.3437500000291
4051.3619189473	1028474.14493611	0.575193000757727	8.7812500000291
4085.69611912135	1382713.30898283	0.820574640022799	2.96875	6.4375	10.34375
4086.57939167797	1649665.10549106	0.562582044238107	1.1875	5.625	13.84375
4081.8694550631	1741101.48463791	0.56204315952966	2.53125	7.75
4038.03403654894	2178944.61039339	0.527017706501134	1.28125	6.25	10.75
3996.84588347877	1042987.70283822	0.64155526906422	1.65625	6.96875	11.84375
4037.18771565969	554835.206884623	0.785063581333667	1.21875	4.8750000000291
4349.65770980605	1313211.92017177	0.753929891196383	1.75	6.0312500000291
4085.26145016917	1645440.95835337	0.647576477212589	0.218750000029104	5.59375	9.96875
4113.11288732644	460196.500335598	0.836971463770797	2.21875	5.90625	8.5625
4041.54590582296	700855.669796725	0.631860853784702	5.28125	8.5
4007.80038789404	783041.204336707	0.555948027821354	4.40625	10.21875
4088.82896749187	401314.043498615	0.609255467653527	0.53125	4.0625	4.4062500000291
3999.35088452961	897278.315563778	0.824461769013451	0.499999999970896	5.1875	32.6875
4019.35914636705	1182020.35500206	0.608013025401316	5.21875	10.2812499999709
4097.18443559614	1552156.89959837	0.524666720163834	1.5	4.6875	9.84375	13.4062499999709
4112.45991575035	1394865.38096289	0.752219573697601	1.46875	5.21875	9	13.0625
4045.05353421419	2105542.90619542	0.584833617968642	2.09375	6.7812499999709
4280.28934903849	1772286.77795186	0.670544286171725	3.5937499999709	9.25
4145.4939963141	1437303.86320919	0.758615245014392	3.8437499999709	9.2812499999709
4078.22103600749	1165241.91966171	0.593274698358433	3.6874999999709	10.03125
4143.76716263208	1909066.22705542	0.586544746232085	1.1249999999709	5.9375
4089.25057355632	2090348.18535895	0.563117239718062	3.625	8.375
4041.42442564138	2105372.14545712	0.533805367087239	0.59375	6.03125
4377.94093959236	1183173.34382371	0.777918511818912	5.09375
4016.88952693098	1452858.69424281	0.563366986088292	1.96875	10.34375
4013.28863981033	557874.524693032	0.691723031413057	0.343749999970896	4.71875	9.5
4033.87056710164	1025590.14959978	0.628113364347442	8.03125
4025.30845914563	1698622.3840104	0.53357855306031	5.34375
4024.13759051663	869126.673861023	0.769058975958345	4.21875	9.9999999999709
4072.22492316142	1613209.17951494	0.57685830238513	0.4375	2.65625	8.125
3998.12345492857	1173363.43390387	0.621013462450907	2.2812499999709	6.28125
4040.02074147614	900751.736225398	0.649797409332814	7.2187499999709
4104.73716614312	1564354.71050061	0.584497572831155	11.3749999999709
4105.89990280629	2190055.60860633	0.467299636421425	2.0937499999709	6.9999999999709
4103.61610579501	1826069.02705674	0.556545171744523	4.46875	11.46875
4067.28373069994	2148381.30008976	0.565781036717119	3	7.65625
4086.85550366341	1962827.56785719	0.593015820216451	9.5625
4026.37953449782	1620081.47434804	0.593318046189641	0.65625	5.8125
4015.5644730004	1115597.89776307	0.576988294501713	4.4062499999709
4104.79344780825	2229016.08178872	0.546897573626381	4.3125	6.84375
4140.3526500904	1765462.91172655	0.612808334630345	4.0625	8.9375
4037.80051194062	757844.378736247	0.586961689908081	5.2499999999709
4096.6825884327	806966.651387006	0.792944067161282	3.7812499999709	8.84375
4032.10112650002	1662188.15916699	0.509556290934336	2.4375	8.3749999999709
4011.54476071885	128918.579277895	0.67853494091293
4006.77247082724	906982.625963707	0.477806850914689	2.46875	6.1874999999709
4034.13496396488	760007.27684744	0.542331091297964	0.46875	7.59375
4046.81750766981	863131.005911063	0.61763637940927	0.281249999970896	4.9375	9.6875
4028.81761486904	793866.285514387	0.606496017965183	2.0625	7.4375
4084.5117578512	565097.547919285	0.996366093951583	2.2812499999709	5.3125	6.375	7.21875	11.6249999999709	14.3124999999709
4086.00371769219	642464.006826849	0.921740767025249	1.1875	4.0312499999709	10.1562499999709	14.5625
4440.48137026852	563743.375515247	0.991875732602815	0.718749999970896	6.65625	10.53125
4003.84484758095	767433.15964249	0.79746330233634	2.4999999999709	7.03125
3945.15142671177	209487.262173851	1.04160235192357	2.25	12.9374999999709
4072.61330296411	1014918.01239146	0.557351886378991	2.7812499999709	7.0625
4088.71643765571	1133660.30561638	0.713429552413278	3.28125	6.90625
4048.27766628997	1145982.09396701	0.845184045138894	5.3125	9.40625
4062.35903730474	1891964.45186526	0.571594117617506	3.40625	7.84375
4026.77186463738	1367010.10009463	0.607892045088876	0.0937499999708962	4.375	11.3749999999709
3984.22421666833	1296250.70111679	0.6781923624563	6.75
4056.32460968332	1733286.4570492	0.732760994125763	3.1875	7.1249999999709	12.09375
4242.82150126151	739253.592773769	1.08777789495828	3.0625	6.96875	9.96875
4092.12726308939	653593.230310792	0.733100081397511	4.65625	10.84375
4098.2754959676	1270037.9018693	1.02941049245046	2.9062499999709	12.5312499999709
4088.09423697972	1111385.73263677	0.547191125794734	0.9375	5.125	10.5625
4022.3349464983	946382.192221906	0.640598923786733	0.9375	3.9374999999709	10.125
4014.05140727375	681289.822535465	0.868987767826813	2.84375	7.46875	12.9375
4009.77904253352	1494723.36773826	0.57245521682651	2.46875	4.625	9.4375
3979.764053879	488615.150701425	0.73336896343664	6.75	11.34375
3997.786866898	1933963.52529022	0.564272823270719	2.21875	6.9062499999709
4010.23657550279	1378536.770794	0.52556588914429	5.4062499999709
4017.74259343552	2323516.46520172	0.52714495517726	0.65625	5	12.34375
4057.95943120722	1362945.74087605	0.585020020091854	7.53125
4031.12592362522	2330743.43357388	0.531613377656289	3.2187499999709	9.71875
4031.82341550906	1133351.70961485	0.708161903245679	3	6.7187499999709	11.96875
4029.7382055475	668145.594385824	0.818135631614743	0.5	6.34375	11.6874999999709
3997.36342160531	604093.169008527	0.759371701839857	3.21875	7.625
4103.65095433281	938719.946110517	0.701788351070059
4099.00745100611	1073306.79707575	0.696249170853262	0.343749999970896	6.8125
4113.33559403966	874991.157426595	0.831004388684878	0.375	4.5	10.71875
4035.17479592305	1529421.97410419	0.659919752990279	0.5	4.6249999999709	7.875
4005.04961540587	1760731.20809759	0.647563127966328	2	6.4999999999709	9.15625
4092.48894625805	2716342.92649356	0.482856464351732	1.1875	3.75	5.7499999999709	10.3437499999709
4020.20921222381	2141066.41044762	0.544820626067186	0.5625	1.59375	4.9375	9.1874999999709
4072.11722618063	1331181.05813497	0.53305119395809	0.8125	7.25
3975.78086248348	484087.359500813	0.893990214207786	4.25
4015.02715422843	1400899.52847409	0.602011061731206	0.71875	6.0625	9.125
3996.88294194396	925931.264177434	0.642545008464658	1.09375
4013.03509211672	1775812.41026224	0.632563719629551	2.65625	6.46875	10.625
4000.46037591581	993080.70199474	0.573004553620893	2.15625	7.6875
4087.94642041238	1607270.88366059	0.449640502101561	1.8125	3.21875	6.125	11.84375
4123.779945191	858983.221656964	0.798872047899086	4.3125
4106.43201709831	1034107.07587626	0.568835363138104	5.09375	9.4375
4089.56800156497	1012113.46973922	0.494776375902299	4.59375	13.34375
4038.61666178138	669008.035541715	0.719578800583398	2.3125	8.1249999999709
4020.79682219977	1242895.35487293	0.535180541773511	1.5	7.53125	13.4375	24.46875	37.09375
4007.69772265538	506088.632134737	0.737349727198641	6.9375
4014.28821174025	609948.110667438	0.729429009476132	3.03125	7.21875
4048.02789175176	1108926.12617266	0.753192552960331	1.3125	5.65625	9.84375
4079.23219340947	1207818.4184885	0.80074751303603	0.1875	2.65625	8.78125
4097.87084725588	1520098.64344294	0.686674148427236	0.71875	1.9375	2.9375	5.90625	16.1562499999709
4030.29560833718	1680086.90865086	0.632249632314073	3.625	8.375
4030.95345751289	1555305.10595376	0.54857296267279	0.71875	5.6875
4419.38779100094	697011.026415168	0.840446545760537	3.65625	8.625
4021.30528603503	780579.45938335	0.665135142794026	1.125	4.6250000000291
4133.68138580852	764842.547563809	0.870375142410109	1.1249999999709	6.1562499999709	11.9687499999709
4063.32442076924	854164.371223053	0.830525197763629	7.9375
4100.7020747907	1196719.61924376	0.777306900172194	3.5000000000291
4073.92857498234	1133019.05603133	0.763289027547975	0.750000000029104	4.84375	9.7499999999709
4020.65885416212	2674070.26291399	0.482312845145207	0.25	2.5	4.8437500000291
4044.76995134158	2400068.32931443	0.487034454435142	0.968749999970896	6.8437499999709
4130.18908141346	1314600.11560296	0.692908558313072	0.625	6.5625
4084.2915749593	2668981.26869103	0.480282471218736	1.3437499999709	7.9687500000291
4123.74251964134	2053921.97535136	0.627872771953692	0.249999999970896	4.0625000000291	8.96875
4061.46422444827	799030.822346749	0.776046635688115	4.59375	9.625
4108.24958327106	1313134.30590461	0.704712046071305	1.4375	5.1874999999709	8.6875
4116.34402181496	1221417.1647243	0.651248808534488	10
4476.96123750402	362806.188992452	0.792797755349279	1.7187499999709	7.96875
4058.87623043158	540014.652784398	0.708059294470854	0.437499999970896	5.1562500000291
4053.4432220277	842107.428220407	0.587192879882056	1.59375	5.65625
4022.56422831516	1749627.95482148	0.531956239036401	0.34375	6.09375
4013.60468439549	1893616.20282781	0.594059241900869	1.96875	6.65625
4008.27876993109	1444401.54594955	0.598148636118259	4.3125	8
4045.01359985755	1205554.17110388	0.63431733477563	6.34375
4012.97024783959	1201763.28161761	0.681921937329745	4.6875	9.78125
4001.63148811529	2315418.23344389	0.545333924996733	1.65625	6.625
4022.30742803457	728686.670001143	0.893069409677434	3.1875	8.53125	12.90625
4013.44014178299	315867.28762618	0.665712051065015	4.375	8.46875
4362.2827305235	727737.10307868	0.725663711864067	4.62500000005821	9.28125
4358.73634010707	823120.876553127	0.898051260404897	3.71875	7.65625	16
4365.27463704339	446904.674608511	0.878547563038206	1.09375	5.53125	8.46875
4356.10336582824	908085.685494941	0.706148822640221	0.4375	5.59375	9.56250000005821
4366.81851418134	1044630.99674192	0.865237942497574	0.0625	4.59375	9.34375
4351.58242261755	534538.105738127	0.915961788123595	2.0625	6.21875	10.09375
4065.79994359087	386411.262177617	0.910411103542458	7.40625000005821	15.9375
4020.61076400762	1211330.11620592	0.596295909776399	7.40625
4093.42264886071	653293.869512857	0.833089407939519	0.9375	6.78125
4482.32947940374	724498.032702541	0.97158981858067	1.18750000005821	7.03125	12.53125
4499.09580916118	516603.302281176	0.996049508124605	2.87500000005821
4098.69085440693	457519.165795744	0.670844311310916	0.96875	9.40625
4080.52695555184	603732.756177535	0.63644537797799	1.34375	6.6875	11.4375
4121.56260488026	596428.946918576	0.968928377226456	3.65625	6.3125	9.5625
4086.21850609926	545113.396518632	0.818102534614043	10.5625
4050.38947261096	769119.73195058	0.613461200541608	6.25	11.8125
4064.11564235283	757201.219872439	0.837784740921471	3.9375
4121.51199628695	493280.518529443	1.00380610836602	4.625	9.125
4000.26699610523	950468.171866776	0.735893247407555	1.21875	5.96875
4097.72006476902	1522606.84491483	0.667650829696627	0.53125	12.03125
4086.05377091438	793916.58538197	0.833577665215881	2.34375000005821	7.46875
4094.31585273948	763688.56368745	0.792920240007945	2.59375	5.46875	6.46875000005821	11.59375
4002.04644274455	554680.537826169	0.93547263180526	0.40625	5.5625	10.96875
4024.02705628497	552318.449215385	0.863610740542663	0.25	4.59375	6.28125	11.3125
4520.78963290202	287953.434282853	1.02434357727375	1.34375	7.625
4512.58976894072	542175.217379854	0.876392490202689	6.03125000005821
4053.45868936893	609321.182223093	0.847064575123944	3.8125	8.46874999994179	12.9062499999418
4093.61768832201	1597797.18323826	0.635182324545223	2.53125	4.96875	7.125	12.0624999999418
4128.66931788626	2264469.95713904	0.60836457469716	1.53124999994179	1.59375	10.03125
4147.40401449307	1973627.67328354	0.61303614056116	0.374999999941792	6.34375	10.78125
4100.99651295869	1137374.3048967	0.863693299014892	3.03125	7.625
4078.71668132442	1177460.61190753	0.747309814150484	5.03125	9.84375
4097.60805796475	1917986.67386512	0.609906238154906	2.8125	7.9375
4040.11957133573	1088164.9252477	0.713040900754842	0.84375	5.15624999994179	6.4375	8.375	15.6875
4004.80448301401	869698.626382752	0.761924074162276	7.4375
3999.10756382137	481760.374744665	0.942556906580863	4.31249999994179	9.3125
4023.37743630953	1052105.14542193	0.828850371469652	3.15624999994179	9.625
4023.73494798044	1120379.70539817	0.578564838781363	2.15625	5.8125	39.8125
4096.4456549685	1476684.74910584	0.699671300259997	1.43749999994179	6.99999999994179
4046.3111423348	1283447.61309518	0.732539009004463	1.03124999994179	2.28125	6.31249999994179	10.65625
4018.88358074989	951326.97304513	0.801957124788045	1.12499999994179	11.28125
4022.02499195658	1468756.60202721	0.757537860989946	0.96875	9.59375
4007.46776064501	1138576.87835319	0.696738914298545	1.65624999994179	3.53124999994179	8.53125
4064.78398904342	1805695.83455766	0.584423502504342	0.96875	8.03125
4405.21218624167	1019540.79744619	0.784863096981525	5.28124999994179	11.3437499999418
4023.58566659327	756810.487859442	0.789328620437426	1.25	4.99999999994179	9.46874999994179
3996.33863434479	1282918.95501575	0.829717344989741	9.71874999994179
4411.11644360794	777785.728972599	1.02381834024628	4.375	10.0937499999418
4027.93567448084	1361424.37025498	0.664888860430673	3.84375
4058.08471549197	1999752.3896627	0.615657926124312	0.593749999941792	6.65625	10.1562499999418
4140.61334305833	2638417.60689582	0.579535435819821	2.1875	4.87499999994179	12.7187499999418
4028.12867106522	572480.671587878	0.956835383212247	3.625	7.31249999994179
4119.86929397954	1632674.05298609	0.755710838256976	2.37499999994179	7.5625
4436.06421499319	1202348.53499636	1.03124599500189	1.03125	9.34375
3982.63169167898	503857.295129355	0.901152575776155	2.84375	5.99999999994179	8.59375
4497.93649034724	292491.27501221	1.04646130939218	3.74999999994179	7.84374999994179
4109.40217066764	293284.281864193	0.850173823714866	0.906249999941792	5.90624999994179
4104.01340034489	264151.435863274	0.778380385973846	0.96875	2.625	8.46875
4105.06351974407	465663.57652503	0.573514110541244	0.625	4.21875	9.28125
4111.5569992496	762049.383519824	0.64158326666171	2.28124999994179	9.6875
4085.19369340743	506100.864683381	0.561306993760098	0.21875	0.968749999941792	5.40624999994179	11.375
4077.84436201258	415741.971514005	0.538219674777201	1.375
4080.96967760224	577778.03035682	0.524392628105701	3.06249999994179	8.03125
4097.00821549951	346119.590985826	0.615990505374256	1.71875	6.87499999994179	12.1874999999418
4093.17791401403	1685582.54381861	0.6708228113702	2.09375	3.1875	7.21875
4076.75879240617	1192512.68968939	0.667319674846676	5.65625	8.34375	12.96875
4421.30092451786	1313809.33163651	0.6090969601697	2.125	4.84375	5.84375	9.875
4033.92124791672	1704767.49012202	0.649563332283327	4.9375	9.75
4037.2255707245	1774526.63859936	0.648926656624782	4.5625
4051.98621795183	2613233.8054504	0.485059782028879	1.4375	6.40625
4378.59901616301	1417630.25047868	0.712417789495954	2.28125	6.9375
3995.49373277884	812229.098770832	0.59782356271764	1.3125	4.125	6.75
4024.9994756662	1547183.32305119	0.572765783507171	10.6875
3999.08707524711	2353535.77708895	0.539894157672617	3.71875	8.5
4103.03672563949	1163015.37192994	0.685393842826849	0.78125
4390.50921114939	1726800.81164525	0.582325802544816	5.0625	12.8125
4018.05931205271	1868481.11072128	0.545118942309567	2.125	7.75
4030.86498720011	1605887.78311192	0.642167090680296	0.625	6.8125
4054.62872404362	1080142.56033901	0.70840779750503	2.3125	6.15625	10.90625
4431.97531207621	559897.206464999	0.875186580681216	1.65625	6.8125
4033.26939213416	816274.042584163	0.697747921380185	0.8125	2.46875	5.25	10.09375
4036.72408723227	1352231.71366805	0.537704042617499	3.65625	10.0625
4015.00013970285	2223028.56321595	0.510125622838215	3.75	9.75
4041.08990340136	2842118.12172075	0.438394639498033	1.96875	7.28125
4335.89278917	490098.024502657	0.876095559327621	5.82076609134674e-11	5.65625000005821	10.6250000000582
4333.58130015801	583387.73290835	0.76332806516495	2.625	3.56250000005821	10.0312500000582
4071.17728032714	641884.358464567	0.685034158503978	1.46875	5.09375	10.3125000000582
4028.73332778675	606400.279817987	0.726053215607584	0.375000000058208	6.12500000005821	9.53125000005821
4152.2056916249	485101.173047384	0.931615505033436	8.87500000005821	14.7187500000582
4353.36319563378	977504.05609711	0.813316574025955	0.281250000058208	3.28125	8.0625	12.78125
4305.45267338242	660097.193370783	0.908078444807942	4.40625000005821	5.625	10.2500000000582
4332.51055726451	515197.086434867	0.803791865760738	0.312500000058208
4086.07286869127	303427.875383408	0.933123410323919	1.46875	2.71875	7.81250000005821
4043.85107900311	464964.533540199	0.612496113300583	1.84375000005821	5.18750000005821
4099.94241073058	471356.455290034	0.885963884241636	7.84375000005821
4359.53377966264	731705.524965274	0.836740257448491	4.21875000005821
4082.56241152007	561520.682846934	0.764100111894347	1.46875	7.875
4359.14758833829	1710298.15204238	0.77100387704658	1.28125000005821	7.15625000005821
4077.73665900933	423291.435340424	0.824794155392445	3.1875	9.375
4007.97593541924	477697.942501638	0.588422210924276	1.53125	7.03125000005821
4046.17345974064	594112.779008298	0.875259518626294	10.0000000000582
4005.26484513348	1260546.18151886	0.452939100427809	0.34375	1.06250000005821	5.40625000005821	11.1875
4051.09384965936	645280.265589586	0.787378928931541	4.65625000005821
4056.09729232879	655762.278309708	0.633998424442288	2.31250000005821	7.1875
3986.90068773298	900572.943623596	0.906154662281562	11.0625000000582
4017.63801998559	805208.194951241	0.705211645407742	6.15625
4038.67226398997	359400.793449302	0.665859800956809	1.65625000005821	4.71875000005821	7.6875	10.9062500000582
3991.2062137906	795889.304371804	0.845219411492719	2.34375	8.62500000005821
4020.52273052669	671822.341441157	0.713304486218218	2.5625	7.56250000005821
3989.64414901468	688036.048730226	0.756109999341476	1.6875	5.46875000005821	10.8125000000582
3988.23741826263	847501.121755719	0.591761634053069	1.46875	6.4375
3919.7531380527	388316.432510361	0.929434283778206	0.40625	5.03125000005821	13.625
3974.11244876434	1196983.70433591	0.634612126431669	0.21875	4.0625	11.1562500000582
3994.34003804752	1504943.16754279	0.586780528246265	0.65625	4.46875000005821	4.5625
4107.783119866	2238003.52057583	0.935963958753164	0.375	5.31250000005821
4126.32151835123	2175151.76616069	0.929166497137287	5.03125000005821	12.09375
4121.61610947172	2782677.05921236	0.741511636762847	1.40625000005821	7.375
4123.15328896345	1245810.28682064	0.681441823801345	0.96875	1.84375	7.78125000005821
4404.57629103882	1432868.88596656	0.768294103188852	6.40625	11.34375	33.21875
4468.47355183198	1203164.90403041	0.861011630596423	3.4375	8.21875
4144.75055153429	2367492.38469709	0.612450594797471	0.65625	5.09375	11.75
4123.38983159593	1564748.16472084	0.675901370032601	3.37500000005821	7.00000000005821	13.1250000000582
4338.78263621948	2307878.616572	0.666863678470478	2.56250000005821	7.34375000005821	11.34375
4298.91897019176	2545004.23699028	0.599829191215552	3.40625	8.40625
4057.78233104308	1094032.60215695	0.642449678079987	4.87500000005821	9.93750000005821
4105.09727038122	1022562.14805333	0.821416591359208	3.65625	8.37500000005821	13.9062500000582
4104.7317856832	1176547.09291582	0.859275370315011	4.90625
4047.0240334151	1411061.43128279	0.63345818098475	1.43750000005821	4.40625
4125.00226552424	1274208.77410781	0.815545020477906	5.375	9.125
4075.69369654693	1678085.40127152	0.57983545878536	1.125	4.56250000005821	10.9375
4042.21628700684	1970735.41465649	0.548466493369	2.25	9.09375
4100.52460825611	2215928.65747101	0.519268959968788	0.156250000058208	3.28125000005821	7.90625
3997.78346267532	1293003.81654932	0.688395949397341	3.65625	6.59375	15.625
3998.58602759157	843947.9734483	0.631811317012707	4.03125	8.37500000005821
3994.421186133	779585.077547198	0.753943467367628	3.40625	7.99999999994179
4028.6710868998	801403.037637197	0.796054833480889	0.624999999941792	4.90625	10.1875	11
4062.30738166655	1585051.0832553	0.63944100812543	1.875	7.24999999994179	9.74999999994179
4043.61912640021	1470888.6867196	0.611110769986277	2.96874999994179	10.0312499999418
4041.49794651087	932709.509485628	0.776050517740446	2.71874999994179	5.28124999994179	7.6875	10.65625	13.28125
4117.03498212009	1011080.30509567	0.881177018948976	0.25	5.18749999994179	9.93749999994179
4082.31957918023	957290.239064986	0.750797451257685	3.875	7.21875	12.9062499999418
4107.46877971264	1271193.04961539	0.664059950357429	2.43749999994179	6.62499999994179
4031.36012362022	614224.548659514	0.975445249888885	3.62499999994179
4028.07358576474	858026.504949593	0.867177212814015	1.71874999994179	4.4375
4105.52269100424	1289318.92628022	0.65425693058805	1.46875	6.43749999994179
4022.61454531893	1395702.81683054	0.639735312580548	3.1875	11.34375
4031.61620141739	1136098.29094276	0.806757625349748	5.62499999994179	9.06249999994179
4020.07733331994	962900.847345507	0.676055827571988	3.5625	9.53124999994179
4137.07000815862	595124.997605201	0.784569350878503	0.624999999941792	7.78125
4092.48315073273	950030.008371615	0.576744081447284	0.343749999941792	2.5625	4.375	9.84374999994179
4115.00135817582	756171.671073927	0.781803924725101	2.5625	7.46874999994179	8.53124999994179
4117.12863848844	1068127.79287903	0.643815097005263	0.375	5.09374999994179	11.84375
4048.38975111054	789387.331364597	0.706539762719443	1.375	5.65624999994179
4082.57981125873	1357870.39570672	0.519799811554522	0.0624999999417923	5.34375	10.8125
4036.12619439782	745341.502468796	0.807092345664352	1.3125	7.03124999994179	13.875
4054.24545261689	1633382.13550073	0.540838026112796	0.59375	5.43749999994179
4042.23846584579	568206.446461104	0.626788759428041	2.3125	8.71875
4045.53723352684	1097897.59900553	0.563129386806487	1.90624999994179	6.43749999994179	11.59375
4026.12220755396	1200583.40933751	0.605709829076446	4.3125	9.21874999994179
4134.82677640426	1635518.4587486	0.693385132402401	0.125	3.5625	9.03125
4085.15033725974	1038190.17513917	0.921853133262698	2.09375	8.99999999994179
4175.77234413254	1786866.44512726	0.704436378264127	2.90625	5.96875	7.34375
4122.13154267956	1977049.34198429	0.618662686971125	1	6.59375
4075.65049080588	523260.28425507	0.839256195360331	1.71875
4082.66784325426	1046333.58436625	0.610977899455997	4.46875	7.0625	10.96875
4105.83154838956	820163.33459361	0.927496871441839	0.15625	6.375
4103.8700030661	501129.079826048	0.934768427801676	2.625	5.78125	11.25
4128.9121528068	684626.104503029	0.818057583499271	3.53125
4089.98273478333	493487.697609058	1.04862569919837	9.46875000005821
4101.45774683284	637425.232558916	0.666651551708553	3.21875000005821	7.84375
4036.64425598242	599101.234894104	0.715081781343371	2.71875	8.3125
4626.72206136141	603963.499338032	0.967209312408644	1.71875000005821	2.96875	7.84375
4077.35639738361	1043834.44920426	0.579823416589451	11.71875
4073.36481465413	1138475.33520581	0.767027657705362	0.65625	8.3125
4073.90095470989	1148144.67921167	0.69382488324651	3.625	9.34375
4112.82929413556	884883.033867829	0.696544294673719	1.21875
4036.35792972534	1625920.45247233	0.540806617961283	6.21875
4082.07618370984	870484.826219376	0.632036466505441
4474.52172692911	1295091.49365192	0.846664206528282	3.625	5.53125	13.03125
4516.12441354373	270027.831549591	0.947871294366555	1.5	6.6875	15.875
4082.62537430662	233583.069164095	1.03085835675705	1.84375	6.71875
4027.15479809843	1000574.06233982	0.582535768207599	8.65625
4096.69695484988	1273354.60195789	0.86844463570566	2.84375	9.3125
4141.71295306863	1256464.13385896	0.87472128596081	3.09375	7.1875
4068.9594379657	1170337.5551868	0.636505910151146	1.03125	6
4132.68943183169	876809.432848463	0.639609292521667	1.5625	7.15625
3994.42513190665	892252.511204281	0.669731129415797	3.78125000005821	8.09375
4000.09254648293	591316.585294318	0.70440507417225	0.5625	7.1875
4150.28451327213	845244.37642996	0.860919657262371	6.65625000005821
4089.44248608106	1024192.07178501	0.601534856053084	9.71875
4080.83277730341	1583024.0553074	0.618382699895485	6.46875
4063.83493094181	936199.40999625	0.848878970990838	4.6875	8.8125
4065.5682517516	2179018.94330518	0.559833741212682	7.59375
4070.87760432147	1962627.78252669	0.557246022627867	3.25	8.46875
4052.46871232166	1110644.60582092	0.789696153345286	1.21875	11.78125
4022.81271548784	1260174.49875484	0.638384859431722	3.125
3941.51896942666	746201.382629619	0.686581643095497	4.46875	6.875
3961.47536669475	1462712.61920925	0.624510714769734	3.375
4098.16842378762	2211647.93414651	0.517358131573359	5.25	10.25
4102.53389660787	1585319.68071531	0.624086386122861	6.4375	11.65625
4050.87943467476	1383663.00193175	0.67150328312371	3.71875	13.125
4083.55170967896	2032433.12072387	0.552184544194087	5.09375	7.8125	11	39.9375
4102.93874218743	2086171.05827117	0.553016951631555	3.65625
4027.64425031285	1830719.79191328	0.6451921152793	14.65625
4028.1845327148	2425633.05195121	0.557948617304854	1.34375	6.1875
4107.5750256114	1761667.58148791	0.602751989255398	1.375	7.90625
4168.12911841758	2672270.09854887	0.496098126663179	7.75
4094.53611781021	2126119.78565796	0.592843774174152	1.09375	9.8125
4032.75814559725	1194987.14449233	0.566551807147906	3.59375	9.03125
4122.7827942953	1349056.85408573	0.614662468093714	2.34375	5.6875
4068.94047654471	958970.651627186	0.788965273114471	2.3125	7.65625	9.75
4037.07501801366	1600798.23102627	0.804090630174368	4.03125	8.90625
4039.88397079329	999109.48429799	0.619626460823659	5.5
3836.68013885769	506290.623638456	0.600045787384548	5.375	11.34375
4032.09028249169	1729916.57576922	0.612155501895794	4.375	8.09375
4085.62959330856	1553986.69538341	0.593179582216958	0.96875	5.5
4045.5472767998	503808.360119537	0.915820233542588	6.28125	11.21875
4052.95402636105	789957.793618577	0.901131582271686	3.0625	10.34375
4100.00813262923	830497.853751359	0.834529624798151
4136.26245937607	1821448.93437416	0.587558372910798	2.1875	8.6875
4068.27233200851	1716475.77845346	0.498687771849366	1.875	7.84375
3998.68643660845	655082.750508284	0.792426197040799	1.53125	5.09375	7.90625	9.875
4018.52763359138	1210969.91363759	0.634144858518882	3.8125	10.1875
4078.20557411401	999726.462984181	0.732651660559113	2.28125	8.84375
4108.69862376814	1217164.3049586	0.613022093317678	3.25
4100.0491163461	1468006.55956637	0.697358479133828	3.09375	9.03125
4407.58475861697	1239325.79329976	0.862159765212456	3.4375	8.9375	15.09375
4279.39703793678	1694136.94957992	0.764844937796552	1.40625	6	13.3125
4160.21750753215	2029123.16255795	0.607205784868146	3.90625	9.53125
4119.32994580574	1539499.48342917	0.64068158827426	3	8.03125
4083.59811381497	1456616.06242124	0.64135692524501	1.125	2.25	6.59375	7.5
4043.40320721568	1140736.538543	0.668200118926593	5.28125	11.375
4453.2482486694	668459.977039637	1.08250411952999	8.78125	13.5
4053.87396893889	2161391.8836826	0.57115376859263	1.96875	7.78125	13.21875
4004.08670475401	1670465.5910846	0.754618588425292	5.40625	9.4375
4079.68248931923	1585649.33785254	0.603848822254031	0.3125	1.5625	6.09375
4087.14266893629	1296814.52753261	0.873455927628142	0.0625	5.5625	9.21875
4097.59747304223	1076301.80486185	0.962747788690459	5.25
4132.57125273403	1422508.95150564	0.852769057503534	5.375	10.375
4036.9151132158	1567613.37967628	0.59093092810524	1.59375
4004.216521276	1033987.08940979	0.729630780150951	2.09375	7.78125
4064.19074471534	2275331.16256361	0.534388120022298	2.875	9.125
4106.70923987007	1845002.28535073	0.629621363856962	2.71875	9.71875
4347.79705109392	217524.977540288	0.968380690273846	1.03125	7.125
4092.46588200388	724177.133533186	0.69950457635936	0.46875
4089.0986165549	992032.040002368	0.635252569962245	6.125
4108.1250843118	1763921.93210216	0.574858724354455	5.5625	8.9375
4021.6176852679	1171745.35598344	0.56181300940054	4.5625
3999.5897965735	925341.150568653	0.632707400079929	1.625	5.9375
4100.42605184054	1478888.00414417	0.569332464517974	0.75	6.09375
4045.89394776356	841947.587686673	0.844660569276938	7.8125
4065.45437445089	1579570.78599414	0.602449955256895	7.125
4070.44491793371	1569054.01321105	0.630453864852756	1.84375	6.40625
4079.50810721138	1764501.37487893	0.576908342447011	1.625	5.28125
4027.09255095931	1098098.67350533	0.634890238581448	0.71875	6.1875
4085.10465766079	1514504.89512872	0.661475594730547	4.46875	7.09375	8	9.65625
4059.90378271316	1603974.58117224	0.578035177202913	10.75
3984.18125487717	894236.025856684	0.61320142193371	7.25
4032.70140147633	1151686.70575004	0.662051562902532	1.125	5.0625
4030.07161660517	744380.041837397	0.584671155399166	2.625	7.375
4030.61700154823	1208671.01729028	0.658345867686369	0.3125	8.53125
4043.45958899804	1076122.48173992	0.711997315837075	6.5625	11.875
4058.17031123544	706182.376639452	0.672936496557789	8.6875
4386.97111664251	550713.022493129	0.71037518824165	6.71875
4037.39064738409	943512.914512733	0.605722496494557	4.25	9.25
4383.96880965043	653461.218532325	0.69932701925244	3.96875
4401.94933656121	770702.133573517	0.620440077628259	0.25	6.25	12.4375000000582
4438.78360750285	623930.153443751	0.756823485122031	3.5	9.125
4392.91518231105	755339.314676945	0.625736070260633	1.78125
4383.74815745389	642445.842016121	0.864069529975799	0.75	6.9375
4088.6440872096	648420.421552231	0.63238212873876	9.5625
4114.58961360204	1122951.53097983	0.591079376802877	0.15625	10.28125
4124.87073099312	924085.01109721	0.772189352564563	0.5	7.21875
4112.37629205482	1253866.24277102	0.550484060348048	2.3125
4408.21494587793	1016646.59031321	0.577559311777248	1.21875	4.71875
4183.50116659151	208940.201381086	0.954549291041051	3.06249999994179	10.46875
4509.27509639194	346686.240701234	0.965993296773543	7.75	7.84374999994179	11.125
4453.73179020097	648637.507028968	0.690351322750095	0.6875	8.5
4067.82568409293	1574023.03101318	0.560634042453048	7
4123.23348470109	481363.99641713	0.895025393146958	2.78125	9.28125
4502.70337699665	424855.773728403	0.857712405719921	1.65625	7.84374999994179
4399.28585911785	479673.95367887	0.888978887905919	0.0625	3.34375	8.09375	12.0625
4057.27818932058	583284.807832971	0.688332700905123	1.15625	2.3125	7.8125	10.96875
4033.93393252353	1015958.53823952	0.721640623367259	1.34375	2.9375	5.40625
4105.20189467149	559620.103845443	0.875573475369005	5.37499999994179	9.28124999994179
4312.61914026949	752478.550563994	0.794572225127337	2.25	7.5625
4040.88012836687	1085158.11624827	0.752079354283943	6.375	13.1875
4033.77594824624	962310.123086331	0.731662385166693	1.09374999994179	5.71875	12.34375
4001.03702246731	1114504.80640082	0.578225606033451	1.125	4.8125	7.62499999994179
4057.71171057109	1075170.00449285	0.531603310577218	9
4005.80507568521	1840653.79237736	0.537987020157149	3.3125	9.71875
4060.99415576986	987311.266525471	0.54089954195026	1.625	6.6875
4105.30907416746	1117278.59380104	0.75161957119054	3.21875	8.53125
4059.60669394816	916216.839363658	0.680694550137238	2.875	8.6875
4116.33381202508	1194320.80489242	0.599565893950553	4	8.125
4085.77713471058	1079543.10923337	0.707013151735942	10.6874999999418
4115.95790213374	952747.996479785	0.655253953832199	3.84375	9.65624999994179
4093.00928057249	786083.634212503	0.706483876557605	4.84375	9.6875
4122.77085325065	1120416.60715776	0.467550960459096	3.03125	7.5
4092.68796520006	1495917.67359082	0.537880915091489	5.53125	6.3125
4007.03276615965	492247.675296973	0.48981281944298	1.65625	7.03125	24.6562499999418
4118.1401131171	1061916.53416097	0.617414487649604	0.03125	1.375	3.9375	7.5
4135.31067603106	1280418.3849306	0.696225122883457	3.875	7
4139.6196111411	1419152.900674	0.662577948586543	1.3125	6.71875
4167.85789667686	993158.958627485	0.832502037665628	0.25	3.46875	5.53125	7.5
4134.97771814626	1135344.82534593	0.720240449678147	2.6875	7.0625
4043.33804350151	974390.534059792	0.619339971515617	8.03125
4057.89830377842	872567.045757242	0.592254835852882	0.03125	8.59375
4099.4463141419	1086404.83339071	0.675132135076292	1.75
4024.20784389253	881901.596977178	0.547190126738576	3.40625	9.62499999994179
4084.75143360264	890301.583461482	0.556305638104247	0.8125	5.90625
4091.79761216219	795039.348747026	0.567428803248478	3.18749999994179	8.21874999994179
4084.06066510681	968193.600044301	0.533014490616585	2.71875	8.96875
4022.62893637701	1123689.57718254	0.522717274238353	3.53125	8.75
4034.35273235337	893316.728151612	0.568354607252994	2.875	9.68749999994179
4080.4984106404	1297316.33743372	0.534019282492894	4.15625	8.59375
4095.44664307013	1881453.71567702	0.494485927422533	1.37499999994179	3.5	5.21875	11.875
4082.53487010202	1151144.5590297	0.531511929191353	4.8125	11.7187499999418
4055.61794637924	847796.582867748	0.56974360764229	2.96874999994179
4027.79321130113	616014.485653404	0.623775793919658	2.75	10.1562499999418
4121.92812954411	174914.165737359	1.05566269154572	2.03125	7.21874999994179
4020.73815401449	892060.821387703	0.537797962389185	4.15625
4115.38425122236	680556.415740773	0.867285346175609	0.84375	4.9375	10.0937499999418
4044.1672782818	930373.622169574	0.760848897106335	2.46875	9.5625
4021.7301700466	1218071.19306626	0.579034886859006	1.96875	8.25
4070.36021673976	1018883.28007537	0.755194840456783	4.125	9.06249999994179
3994.96654951716	1474002.98278468	0.561424616240637	2.84375	8.5
4094.50698810135	569602.299463286	0.79345825882177	4.40624999994179	10.40625
3994.50820073685	896194.651653906	0.608028534697963	4.5
3975.1980027526	888902.490291163	0.587624308551828	5.375
4027.30147602409	757768.842310857	0.608588501861129	6.03124999994179
4017.35353235693	1150378.49028973	0.589786995105762	4.90624999994179	11.6562499999418
4031.73196476814	824392.381928435	0.788867116039536	0.0625	4.125	9.1875
4089.65442115924	378036.875582413	0.92484370340731
4122.22488721363	1209995.60178686	0.567463744745643	2.53125	7.53125	11.78125
4135.50197316707	2291791.00272203	0.508696273649904	1.15625	3.09375	6.09375	9.6875
4115.75135134626	2330042.94684243	0.559498446629078	0.03125	3.46874999994179	7.40624999994179	14.6562499999418
4120.42884546949	2783010.27764485	0.482718570594116	0.124999999941792	2.75	5.59375
4033.93511370965	2446335.48701595	0.528655147893339	4.28125
4101.15868217266	1730067.31195339	0.527978230124583	4.99999999994179	11.59375
4116.6208122662	930811.889853635	0.754688631724156	0.40625	3.75	11.25
4112.29883564519	723749.011637922	0.879287687806735	3.15624999994179	7.96874999994179
4055.6492086611	798164.415559381	0.744740104620996	2.3125
4093.89906183875	1307559.6371591	0.657512629643697	2.9375	6.65624999994179	8.81249999994179
4093.6557085486	760770.536161619	0.870120717251695	1.125	5.125	10.2499999999418
4381.00191914609	1186121.99471948	0.756016574810541	1.31249999994179	5.90625
4467.26350485894	483731.244364073	0.956992388579298	2.15625	9.31249999994179
4411.30583265975	649468.477013742	0.76587041576895	4.03125
