# Supplementary material for: Millisecond-Scale Motor Encoding in a Cortical Vocal Area
Source: PLoS Biol. 2014 Dec 9;12(12):e1002018. doi: 10.1371/journal.pbio.1002018 (PMC4260785; doi:10.1371/journal.pbio.1002018)
Supplement: Data S2 — Spike timings and acoustic measurements for all cases. All spike timing and acoustic data analyzed in this manuscript are provided in .csv files, which each contain data from one single-unit or multiunit case. Rows represent the multiple renditions of a song syllable. The first three columns contain the acoustic parameters of pitch, amplitude, and spectral entropy, quantified for each rendition. The following columns present spike timings, which are referenced to the beginning of the premotor window. (ZIP) [file pbio.1002018.s004.zip › SU_12.csv]

pitch	amplitude	spectral_entropy	spikes_1	spikes_2	spikes_3	spikes_4	spikes_5	spikes_6
4077.74870382534	168252.757235979	0.96306964309249	3.53125
4396.97229443367	416128.67946232	0.864115977588984	0.90625	7.8125
4386.24131445917	572314.205180225	1.07134134984094	7.59375
4124.53831374949	517856.262110078	0.850036039640634	0.75	7.28125
4137.90364284816	495963.59528243	1.013555946676	4.96875	10.53125
4136.69700321421	803979.545823403	0.947933895382275	1.34375	5.09375
4030.91057207824	918745.651330131	0.960559992367053	2.12500000000091	8.56250000000182
4032.17274369885	254981.091158306	0.766450510938275	2.4375	5.8125
4010.81646810146	371120.531033667	0.786158809782387	5.96875
4110.39707000148	405646.921251202	0.837746902270356	2.21875	5.96875
4028.37349502412	628485.204961195	0.710080418620761	3.5625
4394.3832813164	474880.368150935	1.00636016528808	3.90624999999818
4007.42349196766	906890.831231824	0.747432843582336	2.46875
4094.42940939601	1127930.22234791	0.623619112083857
4089.85780357506	926475.328096852	0.673288557645442	5.25
4196.73464821362	401725.239524881	0.764876808508381	4.09375
4124.48035418035	284003.312348728	0.829953567090571	2.875
4058.80641398194	478203.697936566	0.673487262203832	4.0625
4097.22997917498	245879.180487053	0.955634525803735	1.25	5.15625	11.3125	23.25
4123.17486327174	288683.984847207	1.10616809946016	5.625	7.5625
4396.28071147028	429812.892018441	0.920179581079185	2.78125
4040.71271572712	1279855.09975938	0.530093379144377
4013.66778546691	798447.676973243	0.675324597048759	1.6875
4089.38174401256	436123.028697308	0.968970854808617	1.5
4728.89299707908	176028.33999997	1.10975846526767	3.78125
4005.60897738188	421313.34000045	0.888261279037094	3.84375
4080.85269722518	295687.819279074	1.04877889050135	0.4375
4014.93819638862	893505.053732303	0.687217471622376	1.5625	25.59375
4077.42237947093	539116.894847056	0.872273257266539
4109.59444788347	478305.429835844	0.772532993283243	2.15625
4100.22620491585	567771.125287924	0.747483821127246	4.53125
4103.90988804082	645887.235801806	1.04592133579758	2.875
3857.68629121652	1371088.65820891	0.781044265639407	2.0625
4101.79854044904	392243.680504851	0.764376941897508
4052.95174624131	2360492.39283669	0.481977819428499	1.18749999999818	28.1874999999982
4090.73285589031	2519448.02961039	0.596979563583568	4.3125
4075.17348903673	3813611.28928884	0.517979171795716	3.90625
4090.23917642353	2344372.58548612	0.64692175268274	0.3125
4104.91434469751	1156018.68625297	0.596969593939524	0.8125	8.78125
4111.15353533798	1833540.1648272	0.693239808135789	2.53125	9.6875
4199.77753808254	1300951.20243269	0.810532719818169	1.65625	7.0625
4030.41638430765	235863.184592973	0.844969653365082	3.46875	6.15625
4113.91962046207	318877.92707953	0.983963220505542
4125.02017764843	1277310.70774942	0.529100526482726	1.5
4097.62683919828	203794.762549645	1.00490032646948	4.09375	8.71875
4106.29000410055	1273575.12042203	0.589522880289197	2.65625
4114.31426975973	1331133.35534974	0.69429821481773	6.21874999999636
4730.68755598479	704205.292245604	0.797220322524361	2.8125	3.9375	8.25
4098.22989742475	1043486.73653402	0.609071562606	5.96875
4039.43253077582	440481.601605664	0.642825083250506	0.09375	3.21875	6.4375
4105.82500954232	542643.471015674	0.652445529459279	2.09375	9.46875000000364
4091.02380184546	731465.703678515	0.845623259440439	0.5	3.5625	6.84375	7.93750000000364
4106.02591022081	1276434.84335371	0.879370615449334	4.03125	9.6875
3238.59070364417	1965.99847422939	0.937096914201515	7.6875	12.7499999999964	16.5625
4078.64216430471	1362033.89503783	0.760892377989632	1.09375	3.93749999999636
4205.19987820948	1292874.88508051	0.993668402627655	3.90625	9.65625
3992.34125295729	440227.67811308	0.720900140134431	0.375	5.28124999999636	33.2499999999964
4020.87642927294	386049.267641035	0.742159977414218
4097.16377377025	398478.653301198	0.958920830436792	5.62499999999272
4123.97414359058	677773.539995301	0.825873064881859	2.96875
4057.28445136671	514386.48599544	0.938300922385702	3.9375	35.9374999999927
4151.57810357693	557900.083139149	0.628157330063679	4.46875
4052.67274395908	1286117.43775077	0.6140146545915	5.3125
4146.63392660336	1503924.79623558	0.699063483148198	0.78125	2.03125
4115.12931739464	2828259.50290129	0.482648766138297	0.40625	4.75
4217.99061614858	819048.428894926	0.790597400269892	7.62500000000728
4194.81424642754	982563.333315605	0.938979957732147	1.15625	7.84375	7.9375
4096.34144587708	1837211.24526494	0.764927358923953	4.62500000000728
4047.1200427611	1193241.60341591	0.646337084264128	2.9375
4104.53169773392	1916765.78112647	0.556057963205616	4.0625
3996.73091049859	2601289.36339903	0.572966453604164	2.625
4011.23534646514	4389256.52313982	0.487933212697746	3.84375
4107.39510097021	3995748.20741635	0.538299972935609	0.09375
4049.36137876076	2366301.11270655	0.595185472484981	1.3125	5.9375	19.625	26.1875
4027.46078700598	3546546.99621106	0.507506602866279	3.21875
4113.12079268209	2154992.91756549	0.74684633027515	1.3125
4090.0325929454	1987072.8317251	0.643955444732493	8.18750000000728
4044.5657422934	678712.797457132	0.666041199177243	1.71875
4105.83076654256	859676.86844326	0.768186914536354	3.625
4099.3325588817	806303.706428268	0.816485108080043	4.625
4118.25038578781	1217824.18127249	0.546231111794433	1.09375
4116.69998346936	1343161.21804013	0.575356849416105	2.8125
4095.49841984196	1543120.99636741	0.523982813314468	4.59374999999272
4123.00127190666	909050.79776311	0.771903393098743	8.21874999999272
4109.97430640149	2167716.95782415	0.50966448167773	2.46875
4139.09361543412	1950882.83805062	0.564853219892331	4.15625
4084.2453127972	2110897.85811916	0.540611506441342	2.59375	6.5
4103.87986955096	1683719.4765407	0.560912237068525	0.4375
4094.96623120169	488468.068194264	0.787128283256468	3.03124999999272	6.93749999999272
4049.73721076705	561108.62349916	0.69546562401628	1.4375
4131.71810402329	828212.130121259	0.599392610120141	4.49999999999272
4153.19808184439	986873.43173542	0.674178787260964	2.78125
4123.96508031612	1206057.65466194	0.766237902790622	0.8125
4127.70747920895	781120.027669662	0.780409931054565	2.90624999999272	33.125
4122.60095087436	616370.128170821	0.863172206655799
4244.05460129257	808972.725799439	0.948925606629721	0.562499999992724	5.71875
4109.21316369682	572704.928733379	0.973859813416304	2.65625
4094.66006519365	677047.487098387	0.75024879744685	1.37499999999272
4012.82392750333	905644.292936044	0.632576913041748	1.5625	4.71875	19.4374999999927
4105.4454620405	1287087.74715911	0.62815951578807	3.99999999999272
4106.36310497191	1910702.86906093	0.597072346185345	2.56249999999272	4.78124999999272	16.46875
4140.53789765573	1055453.23447957	0.745978886716228	3.15624999999272	5.3125	23.90625
4139.5583000442	592892.241941111	0.948537629939904	6.43749999999272
4196.50716945854	929986.797714477	0.7323321929216	3.71875
4012.34946057216	1292139.50063404	0.627583669909568	1.9375
3981.34293028756	1355899.38198968	0.54281424424731
4107.88994924042	2298335.50064255	0.551350274859251	4.8125
4026.59115055477	2189933.08445742	0.565683717109169	0.75	4.78124999999272
4022.43494955857	1801019.75371154	0.559808311151066	5.09374999999272
4036.11773491996	1955873.98030006	0.532430277482047
3989.37201601828	2230434.90589751	0.517022535338954
4108.61567811137	1867435.65353282	0.671010194929478	4.71875	22.75
4155.97589401342	1217192.80769627	0.729399302691278	2.31249999999272	6.21874999999272
4041.7741020604	1283891.95800794	0.518522778391642	4.625
4079.10852489503	572890.238053584	0.656122919532574
4121.7498003748	995930.133893439	0.515546804967841	0.249999999992724	5.3125
4113.01250635519	1046417.85356753	0.613621581909655	9.53125
4015.84205870936	1932600.52007467	0.59632449474039	1.875	4.84375
4053.53708691165	878180.991665641	0.631411639740438	3.9375
4314.33621288032	438699.659487946	0.782611763080204	3.65625	11.4375
4017.48946632186	807870.197487775	0.920353412243806	5.28125
4087.26251556558	905601.466667813	0.621344364209767	6.9375
4102.47049238601	836001.609683104	0.744463911632329	0.09375	4.5625
4130.49796120619	737270.911096726	0.772575319532247	5.21874999999272
4085.05850980446	1072052.86594619	0.649816323086584	0.375000000007276
4448.4642723506	690726.871135755	0.892550248762164	1.21874999999272	5.09375
4159.20775935716	345131.939883651	0.887598927247247	2.31249999999272	7.40624999999272
3967.19211710888	1219629.9690134	0.559567362491489	3.1875	7.03125
4031.46418594829	784610.577470269	0.612053670922063	0.0625000000145519	2.5625	11
4134.81180248454	565293.71051764	0.855510616953615	4.43750000001455
4081.9572821259	752989.957400657	0.743749201700122	2.28125000001455	6.78125	23.4375
4060.98271184808	1174051.31153125	0.572772870688032	1.375	3.50000000001455	9.34375	23.0312500000146
4031.92249429693	1799017.10105077	0.527106640460611
4055.66814103665	1223098.61639417	0.617589994437426	3.28125000001455
4047.23534277561	854480.375550383	0.628359701580456	3.93750000001455
4131.3989921911	896070.498016646	0.82703063443904	6.46875000001455
4335.23729932532	1109730.0418047	0.667790975349241	1.53125000001455	35.3125
4154.48614482622	1162513.01563974	0.664502340980991	0.21875
3991.67136606885	1920515.10753332	0.546102044280098	3.46875
4128.98249046183	914038.482008741	0.744916787150922	1.84375
4208.835377578	1531313.65664109	0.577265860686931	3.09375
4167.11138513461	2009213.69248498	0.603286158961595	0.937500000014552
4182.83608349791	1177646.78678934	0.715083391322395	0.25
4127.51750063265	2205042.3910405	0.593103765443361	1.45519152283669e-11	15.0937500000146
4116.0990828633	2052037.64424498	0.604113743388736	5.84375000001455
4013.79896815136	1942926.74349396	0.582926385011089	0.499999999985448	4.28124999998545
4080.83884892503	1720678.65800679	0.631329830070915	1.9375
3980.77232342564	2866362.28583551	0.568646639323668	1.18750000001455
4110.85275183417	2842865.84853525	0.568325252051641	0.656250000014552
4024.73613107248	885483.943274397	0.629928832756286	2.71875
4049.71285330333	1558366.015146	0.569007450237038	3.46875000001455
4135.26759890383	1989466.56263355	0.538891599887192	1
4165.12863971538	1741928.85332561	0.589269138053584	1.3125	5.6875
4132.76454684408	1630891.78921968	0.576046486167653	1	5.1875
4266.92370736401	1202166.95946149	0.725012274280109	3.34375000001455
4121.54376897903	1201206.46645446	0.538869330382232	0.25	3.78125
4132.7394325163	1222659.07416238	0.540376404181146
4094.49847791339	43246.358247683	0.878711242394704	4.9375
4101.12232945543	1023502.84176888	0.670605465512091	1	5.12500000001455	9.8125	23.65625
4168.27679182991	589739.921604963	0.713997609719719	2.81250000001455
4121.16893431789	588603.014752926	0.866535290004938	0.8125	9.40625
4235.82338059955	681851.120105022	1.07084408677474	2.46875	4.71875
4042.11220491314	1569999.45169418	0.530695578993929	3.34375	11.875	19.125
4038.25176402105	2381219.8206542	0.489843667862189	2.71875	35.625
4099.64301552954	1763460.40002542	0.601504836929257	9.71875
4104.06195029785	1914113.80416959	0.508024710822575	21.78125
4033.14557804877	787424.121276261	0.569215750199681	10.5625000000146
4031.59152056162	1496095.22253551	0.513099962723671	2.90625
4020.71267272403	923151.304777769	0.586599721154712	2.3125
3995.44660396454	1771415.40212967	0.522074510139529	8.25
4050.33190820364	1684457.08249735	0.495159170042277	1.65625000001455	13.15625
4086.10160167078	1725141.79631634	0.466998047386786	3.9375
4106.3621374618	1491273.3734148	0.508796461975698	4.31250000001455
4221.02156427497	451021.532954064	0.905693247268354	4.12500000001455
4147.93867909539	911608.366697105	0.775201390895964	0.84375	6.03125
4061.25345002314	987597.236851855	0.616167929065009
4099.62237543451	1009762.51019171	0.602661059840725
4031.96181342303	1577173.18343365	0.598430521517556
4241.55983037307	1195564.54514002	0.712502502659311	0.53125	4.28125
4180.42352393932	2298234.29172396	0.664877553684458	0.125
4144.42569146985	3013721.68299545	0.563900854105308	1.46875
4027.31732195001	2481980.94441211	0.633756260726779
4160.95230758508	2811174.36888412	0.517200413237551	1.96875000001455
3917.68220078011	2617675.72746339	0.534945974178887	5.43750000001455	39.65625
3991.67501694047	1102249.3570157	0.58415260449636	4
4103.67912008284	590622.667365155	0.784877313334043	4.375
4088.63871421112	1805438.35342275	0.518414531464857
4097.18077538061	2246265.3104533	0.540980121537102	1.43749999998545	7.28125
4037.0324533392	2029797.64583305	0.530244579980343	3.62499999998545
4057.48654381915	1829157.76962375	0.562160050361942
4013.78886301962	1360805.540528	0.598348712275035	3.125
4147.76896017339	543999.280043569	0.913731140832355	0.625	5.46874999998545
4072.485204882	629046.244873345	0.727001070214142	3.96874999998545	16.0625
4057.55991638153	795809.994722908	0.658139767825152	2.59375
4074.95281575349	1469496.72036735	0.506386532506612
4129.04981637786	953547.370754683	0.67721910240371	5.06249999998545
4064.99511999827	2349049.64696878	0.500692160466704	5.65625
4044.23210005731	2521055.77713969	0.508124971763753	1.24999999998545	5.78124999998545
4146.18329572605	1431693.20867543	0.72551302452915	1.65625	7.75
4015.29863305249	1741072.70696454	0.566789569430417	2.84374999998545	8
4028.30562659056	1824089.82639621	0.625613757861042	3.90625
4022.95551302783	1324447.23984128	0.578522799861854	3.125
4148.25796788778	801468.204731291	0.731810295509218	5.34374999998545
3999.76311329124	2134176.18132544	0.517032396078053	2.78124999998545
4151.04070585268	1397592.82430808	0.63126899341234	0.937499999985448
4129.28169030175	1810845.12660107	0.567133029285306
4093.93050537364	1701557.2407812	0.688391910162579	4.46874999998545
4136.94175261467	1460028.5638305	0.722011957793933	2.75
4133.27683265237	791639.465372396	0.877471379307819	2.31249999998545	6.875	17.625
4122.40478762039	1090163.80987325	0.738817859718376	0.9375	6.31249999998545
4086.72683607598	1635192.40809378	0.498186625474441	7.96875
4100.62076058463	1642649.63711138	0.542335017906725	5.0625
4114.64420023006	1132109.72988812	0.565478515630584	1.9375	6.9375
4149.80646929572	1008545.64976443	0.617700683870447	5.71875
4160.84501650309	747339.932470612	0.792990084135922	6.09374999998545
4129.05384356372	965623.025134088	0.627380292539082	0.406249999985448
4188.3744449024	1244952.16493039	0.832946840902032	1.46875
4152.65168941918	583571.904757757	0.914156834186409	3.15625	6.78125
4140.60732796629	987264.986691113	0.754558592300329	2.4375
4075.86521778183	1882420.90581526	0.573726213776613	17.875
4110.41956566181	1624115.35691146	0.529333884496121
4088.92293039518	2565468.92006027	0.489343892994935	3.21874999998545
4094.89575985316	2398367.94409794	0.494450319667316	2.03124999998545	8.5
4103.19939430431	1413937.84712406	0.526110858699973	4.78124999998545
4120.91123039158	1196584.21681933	0.547327897039386	0.5
4065.96641272275	908286.03367594	0.653774298484246	2.25	6.21874999998545
4086.30868532128	2080674.098123	0.539400089536452	2.18749999998545
4075.62864382085	1867450.36991753	0.568532371106472
4130.06777169767	2349008.36683827	0.524894367267458
4054.91690599837	2831947.37770091	0.499256463901583	1.65625	7.4375
4022.7667762067	2027842.63207845	0.545981876397027	4.9375
4009.13630633557	1772494.40064973	0.526918791824448
4030.91919895	639773.664737312	0.624956133039736	8.46874999998545	24.625
4021.84530745308	2101189.6375298	0.527886044464494	0.8125	6.84375
4107.03949406422	1788709.29629234	0.557160055776669
4050.55807697885	2253643.3890427	0.499956839181642
3951.39856814398	3135018.68844072	0.483342976023969	2.24999999998545
3963.51934742921	2845506.10823249	0.532751277896107	4.71875
3961.31118490772	4481235.201212	0.462220781565387
3994.41677276872	2367617.53949392	0.66074907439673	3.46875
3995.44490897045	3348642.71172562	0.538018195773912
4078.32791711562	766947.226637407	0.571914155586279	3.5625
4014.82264740796	1350771.36470535	0.566282129878534
4103.14902291903	1825175.71790527	0.548721951316405
4069.51187089552	1597788.03774542	0.518654525387187
4053.40819362245	1929381.59369534	0.559477149788263	4.40625
3981.26722742422	2334173.54780526	0.554563842296233	0.906249999985448
4092.51610160743	318437.061949402	0.66192279165938
4005.31100896285	1797001.70147743	0.558128838028055	0.09375	4.49999999998545
4053.69184814599	2096224.52409326	0.521351316410152	5.21875
4087.42257193384	2387551.03074533	0.611723647857463
4088.31258668773	2131868.81335457	0.560606738312449	2.9687499999709
4107.84968054621	1081798.41602492	0.621841129959214	0.40625
3997.58343202462	1613348.44641099	0.563803205082031	5.6249999999709	19.3125
3973.15167741941	2353850.25464471	0.544317859226504
3996.70087172566	2970661.52033165	0.516607950186463	3	7.21875
3980.08867153099	2227312.0431869	0.553556862685121	3.28125	36.96875
4048.28335465127	935167.497079232	0.675988888495339	4.8437499999709
4149.96871662298	1151659.7530805	0.750702669731654	5.8125
4037.24911122769	981149.673401722	0.617761575884424
4055.1891631453	2096366.96843572	0.552340254218249
4076.63743913194	923177.335416561	0.740217627359	2.75	9.34375
4103.4166402753	786365.251185081	0.644611862867597	0.90625
4053.69394471442	1818256.96085512	0.541128875318959
4173.71570002467	1070569.12890476	0.733027884466488	2.46875
4215.4256037924	1894188.85716368	0.586878437001353	2.84375
4129.99667330973	644777.109895555	0.757128482581193
4138.28937338837	1792409.93456501	0.556376887934878
4108.48143650588	1060239.38164705	0.780365820350634
4135.62796025968	1899372.32300809	0.479818146594753
4135.50008814136	991604.517097623	0.646717639165463
4076.95163550297	453621.074170365	0.850579850570733	0.03125	3.5
4048.45683513767	86398.2559258453	0.965580400018269	5.84375
4014.16594067694	1836175.93992186	0.530689492798452	4.78125
4019.87444216942	2825985.95211386	0.524667643531081	3.375
4029.15322106238	2309108.2277894	0.537243619085063	5.65625
4027.2111477373	1709904.44059779	0.568871761796013
3993.55481341906	2057163.84284447	0.509400742643267	2.125
4032.67463591256	2540631.14957888	0.498122394445151
4125.89280017576	977205.621345351	0.532761789848256	1.28125
4068.37521405227	2561135.09821953	0.513508654961346
4135.83219233004	1310877.11993913	0.527415610814934	4.25
4142.72516772784	1280612.20544855	0.59170679004756	3.15625
4146.90817817465	1244377.3376476	0.639961156205873	1.4374999999709
3998.88130255744	1277740.42913089	0.605049625955348	2.375
3987.13995704705	3143390.20470868	0.512547299642996	4.1875
4032.66745877975	2702282.98563558	0.476628887897112
4027.7611445861	1887477.96380458	0.626408722907423	2.0625
4019.20907970529	2227136.35159091	0.603178725715038	1
4004.37178202022	747489.51159892	0.757392138712759	1.8125
4026.73961685268	1530518.4760773	0.620814338946686	5.9375
4031.09543754511	1346739.82100141	0.673484363908999
4070.54932245772	2290606.64853814	0.551349968297992
4033.80493211836	2141856.01365138	0.575993246560024
4103.77161015842	1017591.69292566	0.521522555105688	5.375
4027.34592316046	1835171.1072891	0.510205065400537	1.03125	32.125
4093.71386713424	1620232.28599475	0.581210298997545
4067.1823349278	1066816.92252532	0.558088887867568	3.4687500000291
4009.1158787381	1611800.81074232	0.549718423464113	2.125	6.0937500000291
3978.43438594968	2262431.53377069	0.505046604159429	1.6875000000291
3996.82304752901	1203688.37733263	0.594921068668726	18.6250000000291
4022.77544475913	632402.261126126	0.660401907350078	0.46875	6.9375	24.1875
4042.96434896644	839074.699784786	0.575979111336023	1.3125
4123.0165952205	741572.419369689	0.593536586111834	2.6875
4100.02359477672	1175358.50797234	0.602294718990874
4021.94648569602	1455664.95881945	0.533281930792164
4000.46227869945	692555.141268941	0.561863927447105
3988.93085497113	1765965.63821903	0.559467857729648	5.8125000000291
3996.19364879623	1504330.61950808	0.530684843830089	3.96875
4063.39797325472	931705.232814747	0.577592636931114	9.4687500000291
4032.32631837553	1384151.14396884	0.538641824770845	0.8125	16.9375
4120.42420031182	1725116.13704532	0.504000871922117	1.8125000000291
4153.18960685055	1045311.1222122	0.813813973386495
4099.07955915159	2109709.94311984	0.609085112355463	3.53125
4028.25238577951	2112984.53004067	0.542699101419702
4198.50053286274	1900252.28300084	0.752591696819955	2.6875
4133.60573343374	687094.054194154	0.90729410728359
4237.25443035268	2221343.15194559	0.716846579298838
3986.06680056087	2083002.90396754	0.528589114615179	3.65625
4005.98262920544	2929398.95441378	0.520576892962495	3.3437500000291
3971.69166102855	2326126.46751603	0.516871927482741	2.6250000000291
3989.32889951272	2522404.17889205	0.499769555932335	3.34375
3904.20578381906	1529743.43250025	0.531550509430917
4005.07935397691	1892741.26824003	0.537350236215099	3.59375
4234.667773622	650560.107143992	0.81649251087895	0.718750000029104
4624.13723039296	417068.044452012	0.756464441729469	2.09375
4171.82872032651	872390.501400859	0.819283354028232	4.875
4068.92022205481	1229928.68596193	0.671419325097553	2.9375
4088.7708077601	577917.511373826	0.727990325318408	2.91038304567337e-11
4141.15401164353	962189.515766863	0.599143018153567	4.0312500000291
4094.42257260905	1706580.09412788	0.482547131698276	2.4375000000291
4147.07913162874	1087463.69414057	0.840201709661667	3.125	8.6875
4063.71593715151	1856663.86742749	0.512067524666175
4030.93292787884	907136.316996667	0.526888403561515	9.3749999999709
4033.56990362958	1054682.17902638	0.544341423641736	2.4999999999709
4119.40868193404	691693.629918161	0.582157675138175
4084.47629569377	1148938.64850567	0.513776965236117	3	17.3437499999709
4033.35471731427	1583239.55050568	0.546537198180714	3.375	7.3437499999709
4014.39145692652	1350630.21591607	0.570882041266516	0.718749999970896	4.40625
4236.36701928931	442154.766459761	0.944329075434344	12.2187499999709	24.6875
4058.47832554626	891242.258059579	0.596299745500224	6.1874999999709
4227.25174439276	93904.1192866579	1.0120503986465	8.4999999999709
4074.68511219611	1338631.00235289	0.675734564428459
4035.88111525286	1019277.97028283	0.707630426497367
4118.66968065926	1239148.3474811	0.578162423760076
4120.94698282565	1686810.37315716	0.513634682950583
4033.93945370369	1270072.84517644	0.626417146773249	6
4012.28935088368	1188661.62770517	0.582988606144682
4019.46023550233	1376118.20296485	0.519897233687146
4047.93568109308	774362.978633408	0.604428088394118	4.4375
3990.85274605287	642439.414832965	0.618384966961695	7.1874999999709
4083.70851527885	1591042.50411512	0.629917286965709
4030.61494699212	2425897.97577635	0.56269505028221
4072.85716443078	2178494.09657206	0.591943598273325
4079.5282952853	2100698.06094684	0.534440123558034	1.84375
4070.87076895472	1092146.12517936	0.72185635360484
4083.75081078963	1813933.54978627	0.4921303823543
4129.68926268122	1568316.035622	0.717854110524913
4087.23265111748	2509173.87984483	0.481512232484071	3.5312499999709	24.3124999999709
4113.27637208256	1387124.33414108	0.744676970164522	0.65625
4131.16169940382	1033829.80813419	0.78193187211576
4512.42293772447	547218.695128172	0.866400915259988	4.125
4005.49894131226	1527768.95122873	0.538056972843804
3987.96547945824	2284849.14217419	0.516117046958232
4046.87126829373	1969660.46693038	0.516961479733075	0.906249999970896
4088.64457883672	2201858.31921318	0.557272027067219
4003.42127837568	2519237.83873737	0.488426596890569
4093.69214891687	1238512.01496276	0.638383551527062
4140.93393047834	1167149.04103613	0.544360829950701	6.1249999999709
3999.64731941109	2062376.7250131	0.454886661401679
4016.64327546866	1044489.44354279	0.572054366714552
3964.7770172787	1408094.9839252	0.600323252105955	3.5937499999709
4026.4762396593	2404903.89545255	0.563030549957551	1.90625
4048.69562284634	1318916.70535346	0.562348815755157
4044.72766570634	943154.691052101	0.536750840937037
4028.08720847302	447099.073636072	0.871218130303732	3.8124999999709
4003.811311217	1503244.50998374	0.547564587294082	0.499999999970896
3978.67332763817	1792532.55551827	0.593919730078697	1
4056.05565117042	1229699.04282861	0.535702900761785	4.4375
4064.35100845705	1419381.03168943	0.524296284220426	2.5625
4104.16333324085	1803893.57142421	0.478690832951949	0.78125	5.25
4027.72604673756	1128028.81521251	0.546843710924766
4085.69030454739	1052091.77522038	0.575055694096376	0.03125	6.59375
4125.25878492184	1634365.25453237	0.47568452250704
4041.39435166214	2385307.04286977	0.514491504400412	4.5
4031.73647191148	2007015.24872114	0.517119531578055	3.25	12.0625
3985.41251296408	2633882.25158192	0.524266211522224	1.25
4001.79587019436	2615046.17716986	0.508941524182081	33.78125
4105.58416595727	646221.632856361	0.733167904142872	0.875
4044.27355377137	2476830.49356385	0.500993896153395	9.9375
4086.49940339463	2147250.79385477	0.516901504355712	27.34375
4119.13887209857	868030.909733723	0.728487847764629	1.875
4085.38040847719	2027462.10205096	0.582496979230246	2.90625
4023.22933921822	1240961.23044609	0.608578592832048
4110.80784612864	889332.10901221	0.758873449047189
4103.03612678076	1598494.23733809	0.59190550344392	1.4062500000291
4137.23412225341	1105054.16418636	0.718103332213315	1.375	8.84375	10.34375
4020.80424850576	1240532.38124539	0.938624536465211	6.65625
4157.45370477834	1061889.39985092	0.875708847700187	5.15625
4034.48219886767	769202.339170917	0.584140067737376
4068.21904634845	888112.74731761	0.564759238395795	0.125
3987.50977659288	731334.915750599	0.581912492063706
4056.27298783459	611965.703897803	0.584626917648084	31.71875
4002.50136962705	1270966.46989185	0.567953020426941	8.5625	32.28125
4107.84820908209	1029310.63750678	0.594682460245022	2.375	2.625	4.84375	8.125	16.15625	22.03125
4120.9416782446	1112784.21060104	0.593149264652319	2.0625
4120.54237291386	1007550.51160621	0.615584589781539	0.09375
4136.19749737123	1833048.68008607	0.707928471688924	1.59375
4201.90423472774	1146002.1440035	1.01585883012418	3.75
4027.03220295012	490737.751312587	0.943371748552514	4.4375
4008.59493366597	1430187.92837203	0.512840515635067
4087.9734909767	2826054.65299397	0.445261939105246
3986.98068776732	2693793.86565217	0.542921526943301	4.40625
4068.76973467347	1770831.53959504	0.669785825290574
4046.17307375265	1113146.42643656	0.567100664261509	0.875
4020.65497012961	2112262.30738346	0.557638017836293	5.375
4082.38422106177	2215850.87464393	0.505261984051369	2.53125
4124.40801562796	886374.814319263	0.686895934907828	0.84375
4047.81342033895	1392597.32420424	0.527766321912228	4.5625000000291
4111.90078724555	984208.871802739	0.629745947532282	2.6562500000291	16.7500000000291
4006.69327694036	1926504.64279085	0.606415501025505	1.53125
4031.53625785294	1273735.74115284	0.620560830361859
4037.24002157198	1960118.67205329	0.511183149510719	0.53125
4000.83157051321	1491595.75250082	0.578168162251521
4113.78085241577	1319346.1520132	0.581012832879394	3.65625
4042.19030503767	843303.152116738	0.604885378874667	5.2812500000291
3996.9693191258	1284456.49929115	0.52051549912656
4000.29054881906	2718203.57002536	0.478866909868503	0.187500000029104	4.40625	13.46875
4127.93131566237	1142071.18398382	0.668113420462556	5.375
4042.4301688567	1317327.86163515	0.548710082768539	2.75
3974.29669832473	3521014.65076932	0.513767195825519	3
3949.60852202877	1388826.09722962	0.601130319143649	1.53125	7.03125
3943.04683209142	711608.454709092	0.51364758279228
4124.33182959593	393930.393360437	0.714250368201787	9.2812500000291
4129.8268063446	608437.784350511	0.789925169193592	8.875
4094.23469238668	382728.296772388	0.702429890134777
4214.12854601001	650069.70878078	0.75560288435143	2.46875	6.125
4275.10005148477	815545.108039791	0.624406620847386	7.2187499999709
4004.50269069417	1002134.34246429	0.606852048627241
4263.01732008434	303489.017473334	0.883316422367529
4287.44808491873	531518.38918115	0.867573381019731
4244.04283663784	722534.993807891	0.800453551107476
4144.2219609276	511935.254351289	0.679086296897472
4167.7268265664	574868.79095424	0.8420037166475	5.6875
4129.8268063446	608437.784350511	0.789925169193592	8.875
4094.23469238668	382728.296772388	0.702429890134777
4214.12854601001	650069.70878078	0.75560288435143	2.46875	6.125
4275.10005148477	815545.108039791	0.624406620847386	7.21875
4004.50269069417	1002134.34246429	0.606852048627241
4263.01732008434	303489.017473334	0.883316422367529
4287.44808491873	531518.38918115	0.867573381019731
4244.04283663784	722534.993807891	0.800453551107476	0.96875
4144.2219609276	511935.254351289	0.679086296897472
4167.7268265664	574868.79095424	0.8420037166475	5.6875
4020.6697169037	338497.067649062	0.719281687026345
4105.36928450058	359419.6843852	0.665279468613342	5.71875
4110.94827487724	442369.320119582	0.762722239106469
4434.07620277499	530546.308587706	0.679297501441197	3.03125
4102.84821076442	496817.541511839	0.774414024645015
4078.4701067139	1184844.85656403	0.506188313486947	2.75
4066.72604956258	717073.904226088	0.575355154679889
4054.860688316	805017.364541337	0.614070448709755
4107.76881633752	576528.069868096	0.631808141145004	0.1875
4037.25069025527	786761.237630469	0.58406651567028
4087.21005135417	309214.451024522	0.784487925105566
3999.63950362977	1109619.7913804	0.428871757905864
4106.65505932014	364253.934321242	0.762758751167576	5.0625
4076.45453301106	505884.920863356	0.684953806742904	1.78125
4116.51455474017	614751.037920203	0.656841343658676
4484.66299781538	944727.003188001	0.667098989358064	0.312500000029104	35.3437500000291
4132.74354903108	412964.25002285	0.929376245659264
4197.12675730372	376246.066867505	0.972431609584513
4509.61412768485	123218.37051649	0.883729177492366
4119.93095783221	482348.952731484	0.801831825347459
4099.71935158965	478103.248882331	0.891127711651132	15
4499.53240006169	559898.666757043	0.944473883043282	3.3437500000291
4062.49477770223	798346.187157913	0.71962836066598
4033.71336282873	250574.98363061	0.915254964305008
4041.39396621636	394483.488196474	0.957167270898212	2.21875	5.53125
3997.38408990096	1415620.91766176	0.504504520147085
4121.60637849531	630740.471680585	0.864934475498839
4003.84046981479	755304.198304906	0.682070988918762
4024.38092750214	538764.245331128	0.724604894899525
4327.64846194609	790345.691824128	0.738229928998907
4010.51063335135	626437.463550133	0.563037201457165
4110.04841399914	514438.340089441	0.650427085448378
4379.42348929354	516820.313042299	0.782228144910457
4006.84057892346	397959.434843281	0.613972761097856	1.25
4059.63231725151	581326.465239644	0.651403931052554	2.46875
4435.80598578456	526201.233225305	0.76300545590138
4059.98011987481	525217.1178572	0.731655842800703
4005.57651836209	819468.175277844	0.469903368456848	2.1250000000291
4252.48564359461	519985.769329735	0.841631080684188
4029.32192004376	666179.177276623	0.640087005475988
4033.03161271902	543419.092072359	0.750292936048341	3.25	7.7500000000291
4011.19772247099	504101.718469843	0.524233950742196	1.28125	6.125
4068.07050836075	401498.799861733	0.831637868658343
4015.12251675282	580035.425150232	0.646885393769537
4278.97850690181	316594.105260278	0.773972859308521	3.0625
