# Supplementary material for: Millisecond-Scale Motor Encoding in a Cortical Vocal Area
Source: PLoS Biol. 2014 Dec 9;12(12):e1002018. doi: 10.1371/journal.pbio.1002018 (PMC4260785; doi:10.1371/journal.pbio.1002018)
Supplement: Data S2 — Spike timings and acoustic measurements for all cases. All spike timing and acoustic data analyzed in this manuscript are provided in .csv files, which each contain data from one single-unit or multiunit case. Rows represent the multiple renditions of a song syllable. The first three columns contain the acoustic parameters of pitch, amplitude, and spectral entropy, quantified for each rendition. The following columns present spike timings, which are referenced to the beginning of the premotor window. (ZIP) [file pbio.1002018.s004.zip › SU_13.csv]

pitch	amplitude	spectral_entropy	spikes_1	spikes_2	spikes_3	spikes_4	spikes_5	spikes_6	spikes_7	spikes_8
1768.94919011409	39828.5674701648	1.1270211132821	0.921875	8.890625
1833.12885243866	44918.0338336406	0.677453200351342	7.6875
1872.97867460635	57527.6464872781	0.950344913772536	1.25	11.21875
1751.80383296361	31597.2599668176	0.872096091932161
1753.04365877852	45643.5041902154	0.710927362689187	1.9375	12.125
1868.57933037883	43375.4363136431	1.06445005340317	1.1015625	6.0390625	9.6640625	13.3203124999964	24.2890624999964
1795.24121933258	20612.1993721007	0.667246603887211	1.1796875
2001.06150905176	59223.3212888621	0.786467308108626	0.8828125
1901.37248679231	51487.0010103567	1.13147941969015	5.640625
1851.77813810012	34220.9718385484	0.637834935028527	6.515625
1854.60003007689	49899.5318366188	0.884269494135586	1.50781249999636	5.4765625	8.10156249999636	9.9453125	36.7265625
1865.71400071304	27433.6718531687	0.758712376296476	9.14062499999636
1756.54255239026	25683.1143674419	0.819563704719898	1.28125	6.93749999999636	11.15625
1883.18612327323	61977.4708229864	0.88443329006206
1900.79808802392	45628.9443025222	0.927057140170504	1.296875	5.296875	8.109375	19.484375	29.484375
1893.96084607731	29412.6344724511	0.817544010989328	0.359375	7.76562499999272	12.640625
1981.82343928066	13183.2530841348	0.759106120728437	3.2734375	10.0546875	15.2109375
1997.18909528813	27820.7891450802	0.776286921465303	5.3671875
1897.76991814392	34712.1736237942	0.670139026213852	5.6171875
1834.39625383106	28005.9316142496	0.740870760742938	1.3984375	9.55468749999272	21.8046875	27.4921875
1851.81063483492	79141.1214986933	0.920325811684736	10.765625
1901.56225608902	87005.8510609575	0.768951963010037	0.0625	8.125
1897.42771182262	26319.1720907486	0.783644242834522	3.78125	10.84375
1871.95298939028	43063.3688507146	0.898424275343992	10.71875
1869.85888335226	52886.8828535316	0.757762874009829	2.890625
1854.26665805879	38226.2570124673	0.899676259268179	10.5078125
1980.61349910555	35235.959566531	0.741904187341883	7.9453125	25.0078125
1919.51988225088	24248.5164548519	0.699667479334072	0.1015625
1885.7629440445	44088.9931806886	0.723606133835342	1.4921875	11.8359374999854
1876.81053444164	37187.1520456245	0.918201030781392	7.7734375
1850.46284678563	45540.9869432926	0.681668808398862	6.1484375	10.7421875	15.2421875
1792.78484987694	51137.6630802699	0.716240068612183	7.26562499998545
1875.11430837494	54823.4227810768	0.723484349597464	5.0234375
1879.0016849811	54354.2505968205	0.593532263172904	2.1796875	9.8359375
1890.25175042506	52402.7145749339	0.78919199784371	1.3515625	4.7265625	6.9765625	8.5390625	9.9765625
1863.7942843753	38995.4496193961	0.629463428481017	9.8046875
1811.75341952297	51261.8170795744	0.754430591399722	7.3125	18.9375	29.84375
1759.13426435198	65339.0261684796	1.01912521259549
1903.21821420334	59528.9390580464	0.831856554898412	10.1796875
1985.25070840529	40313.5771343444	0.75046068905099	3.0390625	11.8515624999854
1881.2944127551	52708.3766662219	0.79205066478731	1.796875	9.171875
1752.44347528083	40067.188514978	0.823247367344419	1.36718749998545
1880.44494516738	65246.0263750021	0.558470358445658	0.0234375	7.49218749998545
1892.97799470709	49800.5379470029	0.777501978331625	7.92187499998545
1885.52520331757	34926.7256060837	0.768603752158652	0.484375	6.296875
1834.62304575909	48581.5335410324	0.837004736423673	3.6328125	13.3828124999854
1769.66796838941	43060.788487003	0.73718261470698	4.078125
1760.48380327296	31538.0303728224	0.858392650090508	0.5390625	5.66406249998545	9.5390625	11.8828124999854	13.9765624999854	19.5703125
1761.33790213002	44882.809677061	0.988905345343324
1863.96088554136	39220.0646537377	1.02957766181181	5.25
1864.15375940996	46120.9052519462	0.818662585319405	2.3984375	13.7421875	23.6484375	29.5234375	39.8984375
1784.14511505931	52901.8228514615	1.03003437654418	3.8359375
1997.95955220408	38048.8139470822	0.665473491839453	0.65625
1886.76112677794	29046.4061972374	0.610564414453081	2.87500000001455	10.9375
1868.25797794087	44841.5197671078	0.874126567192492	2.89843749998545	9.2109375	20.0859374999854
1885.91935706761	42778.7533468783	0.888603473084359	1.9296875	10.6796875
1797.08712234825	35186.0004929422	1.15470802600853	3.9375
1869.94087003155	47180.5195120961	0.723544290529284	0.9375	10.84375
1844.37541691806	30023.7964987043	0.968280575499418	6.4140625
1866.52017827803	46130.6204006385	1.06509078707323	12.375
1880.80370111077	70162.9838889036	0.90615127348815	1.3515625
1886.22931065386	57923.2474286959	1.14060778617972	6.09375
1410.39830194159	2623.26013603839	0.859584109265483	5.7578125	17.1015625
1874.89132680094	51152.4475158436	0.791131946474207	10.2656250000291
2024.433301132	55202.8617739385	0.892295044522993	2.953125	13.859375
1867.6613773787	49799.7491038752	0.889738634747649	1.3828125	7.0078125
1806.1446663245	16746.7121102162	0.90900050395311	2.09375	12.15625
1852.59451452791	44625.3285680991	0.990155240623433	1.9140625
1883.65065458941	45455.9651895224	0.875146445516357	10.8125000000291
1788.50716378984	28784.4215205909	0.707809850783724	3.46875
1872.76418770457	55327.9102514954	0.702596915393246	6.21875
1936.13357821713	58836.3227237874	0.711567498685191	5.0781250000291	12.234375
1860.4329878875	35972.7508851485	1.02221032237058	0.3046875	11.3671875
1874.81802065142	33427.3091098371	1.02471367299737	2.09375	11.71875
1859.13580754052	32249.1813338537	0.719266736734926	1.875	9.96875
1875.9583370878	47021.5736204178	0.736295761013781	0.5078125	2.8515625	6.3828125	8.8203125	11.8828125	14.1640625000291	18.3828125	28.6015625
1945.56816418237	60231.6062416574	0.668475433618262	0.2890625	8.2265625	16.6640625
1808.4685124372	24467.6709045241	0.665343648066523	3.578125	12.171875
1758.71903149997	43304.4769623378	0.863570297506346	6.8828125
1899.324194784	55345.684781756	1.04909407711751	6.1484375
1845.34089183529	47676.4634687329	0.787569484968538	10.7578125000291
2477.45706688993	17662.1905243348	0.979790541950625	1.5859375000291	4.8671875	11.8984375000291
1861.36461097372	37633.4730723732	0.806581090472476	9.8203125
1990.32926032167	8630.78185413971	1.01253568311672	3.6953125000291	11.1015625000291	18.6640625	27.5078125
1759.45116635873	28763.7829653398	0.746963879789443	6.28125
1804.00454811785	40900.2083443427	0.980168106030879	6.21875	11.25
1736.78715723603	79242.2311668632	0.823702703722761
1777.50868853683	30537.4008429977	0.685723725447467	20.765625	35.8906250000291
2045.33404943249	68361.8053538291	0.911767647154413	5.234375
1810.8444518753	38729.1709554179	0.704750576407718	3.6796875	13.5859375
1843.56362544622	37057.766353236	0.649839021315956	3.6249999999709
1832.22267739437	29181.5281436989	0.960007119630706
1772.47791251077	38248.5937886508	0.785442086923899	11.5703125
1802.97279485756	22542.609601493	0.816005280470163	4.9921875	12.8671874999709
1836.83790267655	21933.7216554302	0.754910910600623	4.4609374999709
1875.16854388521	71186.9685694128	1.13096639414645	12.5234374999709
1772.47645688898	34185.3158608298	0.866905090153666	1.2109375
1879.34002054724	39313.0369923605	0.838387593016535
1959.81097440896	55915.8115266802	0.820730194941467	4.2265625	12.6015625
1850.8253182412	35912.1335091347	0.931792463844021	8.5781249999709
2345.66315676445	26665.8097187834	0.627597283147676	1.1953125	6.8515625	12.1640624999709	16.5078124999709	20.8203124999709	33.0078125
1897.64196018005	48457.3274497655	0.897330255013123	0.0625	4.09375	10.21875
1893.33035070294	52262.6191038485	1.00122893502518	6.984375
1770.16118500312	28307.1593521816	0.939369229608678	5.578125
1847.97272333355	43917.8539190285	1.08094127048417	8.40625
1748.9631081002	22665.0829460511	0.865530949172919	7.9921875	32.2421875
1885.87784321754	27697.3562821213	0.564779709837661	2.3984375
1973.59938311149	64985.7440363237	0.813615469747218	2.140625	11.515625
1754.99983274085	28904.241110587	0.687095571651527	8.1328125
1911.27633381413	46806.1222650496	0.941401031548484	0.109375	3.5156249999709	14.9843749999709
1792.15633228002	27939.5810132241	0.781872227338019	8.2812499999709
1759.68235880408	45721.1019166722	0.772790308422984	11.3906249999709
1875.21099267411	52146.5528939368	0.684831919881868	5.890625
1868.59461326713	48819.2028414319	0.823480744111631	2.46875	11.5625
1877.69010364726	40078.3901779304	0.803750557349379	0.218749999970896	0.71875	7.21875	12.71875
1867.00610370878	34778.0681592725	0.913693096032651	8.546875
1800.29945697056	35463.0896940473	0.836231578502229	7.3828125
1751.39292160496	36019.7320645771	0.873099740119651	1.796875
1981.79782849039	85031.1902021542	0.805308537680884	0.820312500029104	9.8828125
1825.91187913076	43921.6464223732	0.909368071538148	2.8046875	13.6484375
1861.17352326257	23205.6108408583	0.739504795301837	4.8671875
1757.95693337367	1995.04815970306	1.10760304651826	14.6875	20.5
1874.52440510245	47311.1454651311	0.845997694892101	0.09375	7.15625
1853.43793657448	36788.2009214054	0.697609352358014	0.0234375	4.7734375	11.4921875
1866.62091506759	34972.7250322142	0.956873690026287	9.47656249994179
1981.98902168593	44908.859362828	0.690055288880618	0.8046875
1885.57301424989	37130.838553426	0.689818051342532	13.4609375
1848.71492382884	40259.3876103736	1.07910986073407	4.10156249994179	10.9453125
1875.32273402706	41916.4661613434	0.836631348371955	1.65625	8.71875
1946.21594050634	67405.100303869	0.806018180770923	7.4765625
1910.0278851013	14338.4885169021	0.812616599346866	7.8828125
1873.55600926782	43556.3217582949	0.765166343862911	1.9765625	8.2578125	12.1015625
1854.48650206088	59550.1320178646	0.795716029234442	0.40625	3.625	5.6875	8.96875	11.65625
1902.35505588003	39325.2775064998	0.59278232031326	1.78125	7.0625	11.5625	17.0000000000582
1897.9988936383	29603.1729252587	0.60485062033156	0.234375000058208	10.328125
1854.31700472754	48817.1938116346	0.689749902547503
1870.2758318111	69995.4299580311	0.451015887339919
1860.83395179991	39331.768860599	0.764581659145221	0.703125
1862.96383366715	45357.1290425603	0.876195342428541	2.6328125
1865.14883617315	71393.8394109359	0.608694652127504	3.9453125
1916.17672277223	3404.93515815923	1.12538268538754	1.50781250005821	5.97656250005821	14.4765625	27.0390625
1866.09557218249	38085.0327607579	0.785308598664094	2.5625	10.84375
1867.46182388328	44857.4492174443	0.803856655345365	5.9296875
1885.87814926421	46200.4906214628	0.687679159002505	1.03125	3.96874999994179	8.12499999994179	11.2499999999418	13.375	16.3125
1899.05239896961	54364.2875439855	1.02585301631157	0.851562499941792	3.32031249994179	6.2890625	10.3515624999418	14.2890624999418	21.3828125
1756.11243842396	32500.2117414412	0.664947893580156
1866.46676020789	51088.9621530889	0.918919368375403	0.6015625
1872.08920669282	45101.1396568278	0.721253215316757	1.703125	12.328125
1749.46866895604	94938.8778330195	0.638760826252411	9.078125
2002.53532816645	86010.6933829538	0.773542875937035	8.890625
1919.47766478243	61186.1401113539	0.847054483441455	2.00781249994179
1973.78186320983	11218.4614608685	1.06942574360703	1.1171875	11.4296875
2171.72258226059	8205.4790189751	1.01118267288643	0.6171875	6.1171875	14.8671875
2005.67219450129	71273.5945989894	0.814124020483998	6.4921875
1899.6925812291	30135.0603648555	0.768802811439629	0.453125	4.078125	11.296875	25.734375
1858.25196435046	40552.4559194661	1.21050588834588
1797.04902709228	36950.7086711663	0.992365854945366	5.203125
1893.76645864407	44958.1311235533	0.973564843767802	8.765625
1886.2450621533	31650.49716814	0.872422686746945	3.9375	13.5
1837.92111906531	40585.8117740281	0.714550298780413	4.1171875
1778.33607727509	42483.1245066733	0.920704117579991	0.375	7
1857.37645820751	50556.6919134697	0.949928470751526
1828.90230174557	37434.7362181245	0.73853543981095	2.453125	3.265625	8.671875	15.640625
1780.65772851512	30302.1548283813	0.726721244458331	3.9765625
1830.77226411883	33282.3531536405	0.870292448473204	2.9453125
1788.35112850368	38383.1792308705	0.754357795753799
1867.54882101821	72629.1127798069	0.596396813088054
1925.54201192659	71616.5729183822	0.94554618969914	3.296875	9.015625	17.234375	28.046875
1889.63311438073	51574.3237053567	0.909000576655412	0.8515625	4.9765625	9.3515625
1795.77901679527	56176.2148786544	0.814409176427193	6.7265625	13.3828125
1866.82848662859	42639.0053674016	0.597412878110038
1883.20304275909	89071.5123282349	0.649153106835261	0.09375
1799.81944674293	41420.0292307159	0.92182251393051	4.0859375
1799.32388996868	39309.6413131616	0.907815764530182	2.0546875	12.8046875
2014.35618715112	44681.0835243966	0.563292803410078	2.4375	12.28125
1849.13283171576	89347.664987484	0.81271414311803
2037.22380290545	34157.2335395364	0.973218269206522	7.0234375
1836.8486754869	79505.9012323226	0.87219112478927	0.53125
1870.98971461604	58376.940373968	0.743628072183618	2.125	11.09375
1849.23612378418	64725.5153258537	0.927836908591247	1.6484375	9.9609375
1850.07142486964	49290.7799476076	0.764463825539302	9.8359375
1861.45579495155	59531.6239079552	0.717646495499253	6.6875
1868.43681339347	58175.5976644417	1.00988633176922	4.3046875	36.6484375
1896.75192596788	120227.322566467	0.904312030338238
1872.33444815	97312.9531412339	0.754728813804965	1.2109375	2.5546875
1873.72248650168	58573.2663041358	0.914937895028789	0.0078125
2119.6258284956	8309.61000250855	0.942833183146188	1.671875	5.48437499994179	9.015625
1862.79443421795	60194.2912982274	0.789381572948587	2.24218749994179	3.05468749994179	16.5859375
1793.40479207069	54791.8320939188	0.822116311384513	7.32031249994179	11.7890624999418	19.3515624999418
1838.54894075559	59086.3392611061	0.961334615714879	11.4140625
1897.39546268839	115717.457619164	0.782006229344154	6.1015625
1857.73201193277	61913.8265250914	0.865232614851052	1.921875
1859.35112859071	95061.0843713672	0.753537787173082
1850.18621272645	76450.6807305111	0.779235970036284	1.80468749994179	10.1484375
