# Supplementary material for: Millisecond-Scale Motor Encoding in a Cortical Vocal Area
Source: PLoS Biol. 2014 Dec 9;12(12):e1002018. doi: 10.1371/journal.pbio.1002018 (PMC4260785; doi:10.1371/journal.pbio.1002018)
Supplement: Data S2 — Spike timings and acoustic measurements for all cases. All spike timing and acoustic data analyzed in this manuscript are provided in .csv files, which each contain data from one single-unit or multiunit case. Rows represent the multiple renditions of a song syllable. The first three columns contain the acoustic parameters of pitch, amplitude, and spectral entropy, quantified for each rendition. The following columns present spike timings, which are referenced to the beginning of the premotor window. (ZIP) [file pbio.1002018.s004.zip › SU_14.csv]

pitch	amplitude	spectral_entropy	spikes_1	spikes_2	spikes_3	spikes_4	spikes_5	spikes_6
4111.97287044178	1005087.99534997	1.01357137423692
4067.26542262784	1509663.01293141	0.916266602841359	38.59375
3953.69312919144	929067.69922	0.927811753719283	36.5625
4085.79182447829	2935146.20127983	0.773905880642202	0.843749999996362	8.31249999999636	35.3437499999964
4206.37074385715	644574.563178312	0.967231877604961	6.25	15.3125	33.03125	37.6875
4249.89470071672	855301.603139357	1.01389115903296	36.59375
4076.89491475758	1048370.10030198	0.829687609075562	35.15625	39.65625
4318.03206047651	601148.957975108	0.9096720473356	39
4064.32860713176	819975.227182941	1.02097346928424	31.96875	39.1249999999854
4048.96129347951	767292.978456966	0.887332698190888	10.78125	29.03125	33.5	36
4096.97706823944	631509.56911089	0.933353778072023	36.8125
4119.17485832016	1123543.09629702	0.869958515222739	37.09375
4054.39712212638	1452831.03434379	0.85039927113415	36.25
4067.99282531321	1274260.81351957	1.09644737249941	16.6875	31	38.0625
4098.10690288735	1514959.9945489	0.965935941335324	8.28125	36.4374999999854
4395.86221908566	677083.007229114	1.04627951691283	38.875
4421.28646417352	1154215.06663188	1.0272613165955	36.4687499999854
4137.81684430936	1384726.38621073	0.996832588728416	37.34375
3805.15706249738	35972.1549779789	0.858387721034255	31.4687499999854	37.53125
4025.87353668402	1404940.44916639	0.831444910938629	4.5625	38.1875
4057.03205073254	903013.198769096	0.966457677466323	39.3125
4112.80419552325	183645.450734598	0.938122183103147	37.78125
4375.61036560434	460625.006798321	1.12679322653699	35.5937499999709
4433.09878286609	1457846.16601069	1.03539278411084	37.40625
4066.62603238488	2401878.89496183	0.880094868436523	39.5625000000291
4098.27347971124	307277.900166699	1.22591102870645	34.40625
4038.24742918078	488162.476155007	0.887508622001528	37.5
4159.71684486882	3229232.22871843	0.787925282098795	36.21875
4147.8056338678	2005875.82115734	0.931798433998212	39.03125
4096.19675971107	588917.260400963	1.07042756853125	35.6875000000291
4041.20330731645	2822435.64213162	0.799864690943917	38.5625
4380.86568487379	802378.956323812	1.07481138574387	37.1875
4095.90902593837	544126.14545401	0.898925166578947	37
4128.88877212314	1587997.8516629	0.731604357734208	32.6875	37.8437499999709
4072.57974291024	1612966.25235767	0.854738104800246	9.28125	37.65625
4184.38860017066	1032724.32612322	0.909185269651833	36.2499999999709
4372.59597870088	1453819.23536358	1.03667285549727	36.3125
4110.99079984363	1590840.59150426	0.734212655535361	38.28125
4089.59928196679	721735.911328871	1.01368683040742	38.2187499999709
4053.38090035328	1090076.26952155	0.817009457722549	39.03125
4074.4409772875	2216418.18686906	0.800097194027264	39.375
4423.28620236749	404934.110145522	1.12169610725634
4066.56690983248	53369.0550267034	1.42434233085681
3962.28703622866	2245399.29152194	0.7634989991457	36.6250000000582
4279.75956590473	1383553.76261198	0.93605872278438	35.7187500000582
3994.22057823128	726152.64800656	0.805614426760967	14.6250000000582	33.71875	37.7500000000582
4095.43020928458	1544153.42346538	0.855480228658989	36.09375
4068.30406279723	1147864.57144729	1.05704679692415	37.7499999999418
4169.71311193554	2531003.1775248	1.04365230136553	37.0937499999418
4429.18362904227	498715.670415251	1.03099596084982	0.906249999941792	6.49999999994179	10.6562499999418	13.9687499999418	32.875	37.84375
4018.10993106118	1884995.33329922	0.824905969314602	39.09375
4032.28885479729	1126311.96435738	0.885447348861813	39.8437500000582
4128.25559742046	1905825.64715281	0.841494472131175	36.75
4078.47524257487	760316.341222034	0.993829540451542	37.6875
4103.93522306747	464180.792750931	1.07999355100536	38.28125
4124.07255779404	726242.450251718	0.950984371647318	37.09375
4364.85776050106	902812.996031419	0.895875414378329	37.59375
4070.60110505652	1365563.34842456	0.749666854860432	35.40625
4080.57523098256	915419.377117606	0.797451116756633	35.15625
4067.83162979729	965050.82045887	0.834646056400195	37.6875
4097.22073352632	693203.662529044	0.830464636583288	34.4375
4118.17273891747	2286900.97684089	0.745758314691861	38.25
