# Supplementary material for: Millisecond-Scale Motor Encoding in a Cortical Vocal Area
Source: PLoS Biol. 2014 Dec 9;12(12):e1002018. doi: 10.1371/journal.pbio.1002018 (PMC4260785; doi:10.1371/journal.pbio.1002018)
Supplement: Data S2 — Spike timings and acoustic measurements for all cases. All spike timing and acoustic data analyzed in this manuscript are provided in .csv files, which each contain data from one single-unit or multiunit case. Rows represent the multiple renditions of a song syllable. The first three columns contain the acoustic parameters of pitch, amplitude, and spectral entropy, quantified for each rendition. The following columns present spike timings, which are referenced to the beginning of the premotor window. (ZIP) [file pbio.1002018.s004.zip › SU_15.csv]

pitch	amplitude	spectral_entropy	spikes_1	spikes_2	spikes_3
4489.24218480806	10588.4923765043	0.645662007903849	28.03125
4046.20548058986	31598.6221518655	0.695424342902942	6.34375	26.625
4217.27880293953	37737.0172818828	0.565704602342996	26.90625
4139.78585374185	33582.4578907566	0.870302358959743	5.875	27.53125
4019.90683485594	17709.8145701478	0.867261407295143
4174.16310082688	14321.1471841856	0.893704465374793
4134.14384748809	21611.9534943023	0.898298909542582
4133.1805164647	35196.0307335109	0.776147766134852	1.625	24.40625
4093.21121617154	21729.7098618556	0.734715931386208	6.09375	24.65625
4141.84833299501	34727.3324390321	0.717542213543811	0.1875	26.2500000000073
4120.7134360651	59338.6440136277	0.560948240149744	26.84375
4132.50985614717	41337.4679638084	0.721820589784447	23.5937500000073	33
4108.77921587023	52059.733459776	0.590660378512547	27.1875
4064.79907716488	56372.4028250448	0.679284089048119	3.0625	31.1250000000073
4103.45814263544	27930.1533193966	0.554565861479971	26.0000000000146
4123.30082299084	72609.117970393	0.521355459384641	24.71875
3992.79952993408	68030.1661943997	0.739962557598114	26.8125
4124.97758023213	31880.7332959748	0.881184330541026
4075.7628027073	176897.21579234	0.524578818073902	5.375	31.3125
4107.56784779876	120181.533143362	0.50783311716566	26.6562500000146
4111.11544901136	88832.4223862788	0.65281818245421	2.31250000001455	25.84375
4089.11739575565	57924.5614685155	0.799859395162858	30.0625
4158.22170884363	46990.7567597234	0.57656723698326
4006.69009128151	75536.9414200062	0.56151632988162	31.53125
4125.04718809363	37863.1618487479	0.634924558870653
4118.4108517337	85414.7832496956	0.5036304488193	29.375
4132.97701556711	43896.2607742136	0.726657312756453	5.28125	26.875
4124.70660738399	23178.4994982113	0.622130341657666	0.96875	29.3125000000146
3762.32848894675	1411.0492599239	0.990580799751595	0.906250000014552	7.65625000001455
4136.1825091492	95853.1124135145	0.545533432176884	30.5
4131.68713053338	84671.4533352607	0.606408002905229
4124.98325194878	25676.0357555827	0.870575777719129
3877.10234145389	776.449198383843	0.653768276628413	5.5	34
4127.16460189769	23056.0028111778	0.735476021009201	29.25
4054.89214906807	71585.6231046172	0.929361586324591	8.31250000001455	23.8750000000146	29.6562500000146
4107.81933358244	227159.875532827	0.522425269569549	1.65625000001455
4106.07239523682	112825.845049647	0.665635786521646	27.09375
4115.26400928989	113369.150074837	0.601688315900364	6.1562500000291	25.0625	37.75
4058.31496152757	167563.789964774	0.811791939642098	2.9375
4020.80808756073	48240.2920299168	0.547991051401472	32.90625
4120.48261925129	33563.3319930141	0.828320546302118	2.2187499999709	23.3125
4117.85929802711	21129.1931836014	0.681910449926663	29.5
4069.3872072666	70310.6308126692	0.591471844989287	24.4375
4112.87230060373	45870.6768363703	0.754279784512263	7.1250000000291	35.8750000000291
4128.5025703083	116850.400347197	0.653641142547003	1.78125	18.3125	33.875
4131.81738019192	56994.3594963403	0.866247446424658	4.78125	24.3750000000291
3998.91317548683	65829.6225194643	0.542471166620502	6	30.21875
4050.13090634588	65994.6066152159	0.539928192772147
4086.0113292164	62468.1075674527	0.634217705330171
4147.29624802468	14865.2207370947	0.898311082393998
4108.40974792425	27984.7692969546	0.700484422116728
4115.84217209026	43516.0829664426	0.878305908390732	39.96875
4499.04125194939	908.928783948681	0.842093428904018	7.90625	32.3125
4130.15750542907	81000.1696302005	0.568591118367847	7.375	30.4375
4120.70015797196	58417.2874200296	0.570911395675224	8.75	33.03125
4121.99166541965	35028.7124730843	0.698042477905331	27.5000000000291
4014.55323319031	107324.596508656	0.600277271441899
4099.28986599977	45439.984129369	0.634057977609128	6.7878386839584	24.1628386839584
4087.17626229575	90639.0366406718	0.596740322308277	0.725338683987502	28.9753386839875
4122.96418788765	48895.411061448	0.755076178758807	2.8815886839584	27.6940886839584
4148.98198016281	20148.047956398	0.818226869028723	28.1875000000291
4090.39630533928	51654.0406022086	0.833961279146186	5.5625000000291	25.875
4109.21141184448	112787.484084984	0.621059593216586	1.7812500000291
4064.32768052099	200017.476312386	0.573244930293406
4114.01007869375	65974.8917139222	0.662430265653011	30.1250000000582
4004.24891244561	53859.3685435843	0.617196346868054	8.125	27.34375
3991.60335621722	43133.065870686	0.55774244971755	34.625
4149.62679903871	64421.6082440793	0.744645093632158	28.3125000000582	39.875
4001.27368864105	104465.767158047	0.517511050086487	1.87500000005821
4012.64030307776	90625.2781422525	0.611184185189124	11.5625000000582	30.8437500000582
3961.57928808401	141871.419385998	0.583360273321711	6.84375000005821
4101.83024072546	63499.3761393718	0.641621907647668	7.37500000005821	25.3125
4099.68144108029	71741.4030159339	0.694124622797943	2.40625
4026.21047198636	57005.5229602396	0.613611319128171	12.0625
4030.73100838789	82810.4326037744	0.615572261826073	10.96875	30.8750000000582
4082.08021569051	139021.913623013	0.606643781173912	23.5625
4059.31955359827	167535.736591015	0.548632637523512
4017.66866032372	131456.717459941	0.481064613101412
4000.30390101447	59719.741793646	0.776873545937848	5.15625000005821
4114.68328250034	39870.4544957393	0.884253029359061	15.9062500000582
4108.86409937158	102807.264259826	0.714734037225889
4037.48269293075	33638.5621497801	0.843858444931586	26.53125
4098.93681655439	85053.6264457132	0.56661512252818	5.25	30.15625
4043.4907814932	57313.5551877507	0.590510255714677	26
4066.5546284713	79899.15929083	0.655310637747795	25.15625
4072.72403820729	54854.138632379	0.526508632102193	0.0625
4031.73719221694	106253.227913049	0.620293550278075	8.625
3981.65370999779	74117.0864298853	0.583681482662549
4002.0127205304	197443.308660809	0.569935637948369	30.34375
4005.27205029431	189393.712863005	0.536570728309924
4110.55167179412	23369.7415594585	0.850850305585687	20.4687499999418	32.34375
4121.17830349211	38273.5817824918	0.860728448577356	21.75
4013.99980588156	198306.410672679	0.526584176830658	27.5
4098.12279773095	98611.0823831025	0.633138589763238	1.375
4097.12074392708	121394.591691849	0.558542735818721
4064.3343743651	61226.9773305739	0.959329126142699	38.53125
4088.22245387824	46284.4418481957	0.621569840057015	36.4687500000582
4095.18371308877	217115.613249748	0.499225647038641	26.125
4078.78434724973	93767.2579346813	0.525566497340166	27.875
4046.21635040562	82801.2508128272	0.59415165646084	34.2812500000582
4062.58974622922	59924.7938819244	0.585327757260933	4.93750000005821	28.25
3996.11654785962	70505.6196658133	0.669060349401392
4523.24963143446	3837.61244832459	1.06097076183766	13.875	31.2812499999418
4118.13854082911	39692.9542076904	0.73724395744407	32.7499999999418
4096.62381099469	29519.2461893986	0.630066263465867	27.2499999999418
4033.88382186893	57672.1808685885	0.540152381542369	29.8124999999418
4118.60543463256	127072.924759005	0.576196405460874	27.21875
4043.46312377497	75491.7850841911	0.677163329765572	1.78125	28.65625
4042.51230742627	98200.6855047868	0.624808064216536
4003.50904947004	14092.6110738204	0.881850907589914
4104.37264098564	32245.5512973091	0.937731437925595	10.9687499999418	31.5
4111.33385554904	46903.5202979673	0.812874178328134	1
4104.63609903017	12524.3670673311	1.01404614359816	2.90625000005821	31.5
4103.846344155	217109.726560343	0.523114000872747	1.875
4054.84393771818	120597.556226036	0.526899569917157	24.9375
4118.29974902461	49867.3585744063	0.667860804698556	33.53125
4095.51808831957	89794.4686522892	0.61714436438923	2.90625	27.96875
4122.72758620079	60059.2243424447	0.728616578577527	4.8125	29.9375
4035.07095958992	37316.9819862243	0.695941760410587	2.53125000005821	29.84375
4047.80591345057	95070.139045423	0.570507394233414	4.4375	27.25
4032.40130422341	207499.981560948	0.511349554515692	6.21875	27.34375
4016.31082937215	58237.0968540997	0.587324504393615	3.0625	26.71875
4066.36349294819	116616.686984724	0.544834475472767	30.03125
4130.91576206667	120442.161015131	0.51746886097142	4	26.84375
4039.72691059656	149552.525250658	0.592987211612316	5.46875000005821	24.9375
4108.03682738869	62224.1958719854	0.732518063802321	30.90625
4069.17754825312	145864.371903405	0.524141562725008
4049.92058473072	148532.726862679	0.502560063328458	31.53125
3878.89370409819	192359.090743789	0.602785442117866
4091.60794353721	150700.777172826	0.516157318671695	32.6875
4053.24131575687	82326.9841961224	0.521353995539126
4048.96736023721	136111.044816633	0.516728537207738
4040.24624305635	270971.887638852	0.517180968277088
4062.62782493715	53577.9781779075	0.633652002608002	14.53125	32
4128.44295697821	63475.2868677731	0.639085446614057	26.6875
4104.00871749115	76814.3394538428	0.72410503635201	30.03125
4067.00474100961	223305.452145286	0.488965284285754	2.96875	26.96875
4106.58025430179	91827.9776264737	0.620367785290133	21.6875	22.625
4035.18238298017	201199.274983513	0.5250458576805
4054.95392178252	163308.223348054	0.543050540241788	3.53125	29.125
3981.59509258731	178368.416915183	0.566646995106284
4099.9216695228	13646.4701876398	0.772132590931762	16.875
4036.6398850891	86087.9278101819	0.556472941349677	10.0312499998836	28.125
4036.1778754748	106648.187379281	0.538119993825408	30.8125
4096.28565803297	32586.0847738671	0.587928235897815	29.59375
4213.57568226577	36070.6912283527	0.875544471609962	31.2056656504283
4029.97463193753	88044.8453233195	0.556596459979159	34.3931656504283
4109.3356130044	78766.6646299981	0.535377045756687	31.1119156504283
4139.59409048069	166179.819535243	0.636163975273471	24.7369156504283	32.8619156503119	39.6744156504283
4087.73130669547	135694.978803191	0.624575283679889	0.0494156504282728
4095.08783179752	66944.7111732957	0.619943887702284	25.0625	34.875
4097.85759124136	1526.18628625938	1.00760683719241	7.8125	31.5625
4109.69509265954	69966.0536989778	0.579157824138835	7.09374999988358	32.03125
3987.51161295322	148324.358857147	0.589731925235835	24.53125
4077.32297838565	113199.539097525	0.577846623293664	0.28125
4168.14239857557	131806.145678236	0.646230824434413
4031.92742246238	108848.855550294	0.505318706856542	10.90625
3848.69134547618	1220.81430764265	1.01026605600115	39.84375
4118.40589262958	50067.5355894531	0.795477924171716	1.75
4093.82611441819	141794.619576087	0.546791436904457
4075.97066412424	208343.471993868	0.513485705468534	33.9687500001164
4027.77660291967	82144.3476059085	0.544155241407371
4020.49776360723	108375.95258211	0.538673544248225
4031.2813162938	94667.286964955	0.587393852588561	28.71875
3991.98921776166	91324.6840498231	0.60948543372876
