# Supplementary material for: Millisecond-Scale Motor Encoding in a Cortical Vocal Area
Source: PLoS Biol. 2014 Dec 9;12(12):e1002018. doi: 10.1371/journal.pbio.1002018 (PMC4260785; doi:10.1371/journal.pbio.1002018)
Supplement: Data S2 — Spike timings and acoustic measurements for all cases. All spike timing and acoustic data analyzed in this manuscript are provided in .csv files, which each contain data from one single-unit or multiunit case. Rows represent the multiple renditions of a song syllable. The first three columns contain the acoustic parameters of pitch, amplitude, and spectral entropy, quantified for each rendition. The following columns present spike timings, which are referenced to the beginning of the premotor window. (ZIP) [file pbio.1002018.s004.zip › SU_16.csv]

pitch	amplitude	spectral_entropy	spikes_ 1	spikes_ 2	spikes_ 3	spikes_ 4	spikes_ 5	spikes_ 6	spikes_ 7	spikes_ 8	spikes_ 9	spikes_10	spikes_11	spikes_12	spikes_13	spikes_14	spikes_15	spikes_16
4112.00748511298	29653.2110658883	0.723056448533992	2.25	4.53125	8.625	15.09375	16.25	18.25	20.3125	24.4375	29.03125	31.28125	36.25
4139.5516848985	47130.2544623269	0.935083492785106	0.53125	3.625	6.59375	16.5	18.96875	21.0625	21.78125	26.6875	32.40625	34.34375	36.3125
4111.56576721982	87419.9429932796	0.561292678270079	1.3125	4.34375	6.90625	9	11.46875	17.34375	19	20.3125	24.65625	27.65625	30.5	32.40625	35.9375
4511.45372659712	35114.5853288393	0.831081858117006	0.375	3.21875	6.40625	16.59375	25.03125	30	33.1875	35.25	38.3125
4027.7139916797	237186.533693701	0.565192676623817	0.15625	1.90625	3.9375	9.375	12.1875	14.625	16.625	18.96875	26.0625	30.1875	31.9375	39.5
4092.68315261402	140860.553930276	0.611520001663678	0.875	11.0625	15.625	22.8125	26.96875	29.65625	32.3125	34.71875
4066.08927336658	15041.5070573924	0.895171728156397	0.343749999996362	3.9375	8.62499999999636	12.3749999999964	14.9374999999964	15.6875	17.5	19.84375	22.375	26.09375	28.375	33.75	37.28125
4084.51155740786	175389.505376886	0.491795534212367	6.84375	9.03125	12.03125	13.9687499999964	17.46875	18.5625	24.03125	29.78125	32.0625
4113.88418050314	139424.082161981	0.510150784595184	0.59375	3.90625	7.1875	10.78125	12.8437499999964	15.2812499999964	16.40625	21.15625	25.65625	28.90625	33.21875
4004.48453420158	104682.342295063	0.555823171642394	5.53125	11.6562499999964	16.5625	22	29.5	31.8125	33.8437499999964
4042.6404170001	130949.259380118	0.531472904654963	3.625	6.21875	9.375	12.7187499999964	17	19.3437499999964	26.8749999999964	29.59375	34.46875	34.53125
3991.05911739968	65242.1495451791	0.76147365753841	2.8125	5.09375	8.18749999999636	12.15625	14.53125	20.59375	22.8125	25.9062499999964	31.34375
4023.56868081666	64752.2098864507	0.590728202686993	2.90625	6.4375	11.6875	15.6562499999964	20.7812499999964	24.1875	29.40625	31.9062499999964	33.9375	35.96875	38.4999999999964
4370.14741857754	37711.6691891722	0.793696613250804	5.03124999999272	9.34375	12.6875	18.21875	23.6562499999927	23.9375	27.21875	30.46875	33.2812499999927	35.4374999999927
3994.86528711328	43845.2567001307	0.683157874341796	2.65625	5.59375	7.90625	10.4374999999927	14.375	16.625	24.21875	27.15625	29.75	32.4375	34.59375
4331.01389636185	53235.6049784224	0.672802638837881	3.46875	6.5	10.1875	13.5312499999927	19.5312499999927	22.625	26.6875	29.2187499999927	31.5	32.65625	33.8125	37.5937499999927
4023.48786090476	107892.585246309	0.621094809931019	0.65625	3.6875	5.03125	7.28125	12.5	13.40625	16.75	20.65625	21.8124999999927	26.40625	28.84375	31.65625	35.1875
4037.10888378111	41032.6773580879	0.662298862414903	0.375	6.24999999998545	8.8125	11.15625	13.03125	14.3125	15.375	23.9375	27.0312499999854	29.84375	32.28125	39.96875
4058.26355357224	29778.630283721	0.539190062470956	2.65625	5.1875	9.40624999998545	11.46875	14.5625	16.75	17.84375	18.78125	23.1875	26.09375	29.625	31.65625	34.0625	34.96875
4018.7155977407	44274.9475448958	0.568413337561285	2.125	3.90625	4.78125	7.71875	9.40624999998545	13.125	16.3749999999854	28.0625	31.1875	33.375	36.375
4113.21234365512	81977.5624647829	0.555126195166667	0.71875	3.74999999998545	6.09375	12.96875	19.1562499999854	23.1875	26.8125	30.75	33.125	36.09375
4037.27893664214	95737.3996267428	0.609162152454811	1.62499999998545	4.78125	6.09375	11.59375	17.40625	24.8125	29.21875	32.09375	35.03125	39.4375
4044.42450633188	29221.5688129848	0.539666971078612	2.06249999998545	4.0625	6.03125	9.28125	12.8125	15.34375	17.5	21.96875	26.21875	29.34375	31.8125	34.46875	36.625
4058.64650408855	92488.6223364829	0.461463513336248	1.9375	4.84375	12.1875	14.53125	20.125	23.65625	27.96875	31.2499999999854	37.3749999999854
4051.47767037985	159691.532671557	0.59441693532056	1.84375	3.90625	6.34375	11.71875	15.75	18.84375	21.875	24.15625	27	29.65625	39.34375
4033.95965660775	144399.887285794	0.509171619915098	1.5625	3.09374999998545	14.34375	18.3125	19.03125	21.4374999999854	22.3125	25.15625	28.3437499999854	29.09375	31.0625	33.40625	35.5
3938.06345444038	76269.152533483	0.710304747778175	1.8125	4.15625	6.96875	10.71875	13.8125	24.53125	25.375	31.6249999999854	36.53125	38.9375
4049.32994683644	105338.523849687	0.490528038094891	1.53125	4.4375	7.8125	10.125	13.125	14.9375	15.5	17.28125	18	25.46875	29.15625	33.3125	35.90625
4022.12371229253	91508.6295644228	0.539803165949424	1.125	13.21875	17.75	23.15625	27.5625	30.1874999999854	32.65625	35.03125
4101.13193425243	58477.5811056312	0.655514427710791	0.4375	3	6.5	9.15625	11.3437499999854	16.7187499999854	19.03125	21.78125	25.4374999999854	28.5624999999854	31.2812499999854	33.28125
4066.24416851032	78903.1886883922	0.512570153283001	1.3125	4.40624999998545	7.1875	9.96875	11.8749999999854	14.0937499999854	16.15625	16.6249999999854	20.4375	21.9375	30.1875	32.46875	34.28125	36.4999999999854
4047.95122814394	79415.2842867803	0.499831595394675	1.375	4.84375	6.96875	9.15624999998545	11.28125	13	17.0625	18.7812499999854	25.09375	30.125
4084.48164787719	27307.3453051081	0.7518865023131	1.5	3.62499999998545	5.1875	7.78125	10.8124999999854	15.5625	30.6249999999854	35.125	39.9687499999854
4074.87270008239	75711.9835026012	0.627035654729828	2.53125	5.99999999998545	8.90625	11.0937499999854	13.1874999999854	15.4062499999854	19.2499999999854	21.9687499999854	26.1875	29.125	31	33.4375	35.5625
3994.39037439418	124229.006409692	0.628759835251765	2.9375	10.125	12.125	14.09375	20.2812499999854	23.9375	28.0937499999854
4049.48971404969	219723.185364502	0.507513581701543	1.3125	4.84374999998545	9.81249999998545	11.8437499999854	13.7187499999854	14.6249999999854	17.375	18.6562499999854	22.0937499999854	25.65625	28.75	30.5625	37.59375
4008.25390112516	258815.85291238	0.534127278322958	3	5.34374999998545	17.4375	22.6562499999854	27.65625	30.8749999999854
4038.77369294954	31254.531736398	0.559623832295934	0.999999999985448	4.62499999998545	8.15625	10.4375000000146	12.5312500000146	17.7187499999854	20.0625000000146	22.09375	24.6874999999854	26.84375	32.4375	34.25
4141.35079085704	101476.993317238	0.716482062474263	2	5.34375	7.84374999998545	10.78125	13.09375	15.75	18.28125	20.8125	25.75	26.6875	30.4375	34.8749999999709	36.78125	38.875
4121.46551392192	53920.9977988675	0.816188953790304	1.25	8.03125	9.8125	12.15625	17.0312499999709	25.3125	32.59375
4037.92345816706	108739.941145151	0.565949451071673	1.875	5.84375	12.5	17.4375	21.375	29.15625	31.9375	33.71875	36.125
3956.87394757679	69650.7927609633	0.624947029128689	0.125	3.0625	5.125	6.9375	9.75	11.875	13.53125	17.3125	24.625
4088.83121846223	48392.1650348129	0.622149583268748	2.3125	5.5	21.21875	25.96875	29.71875	32.40625	34.71875
4024.76200616066	88522.6924951963	0.516623307162544	2.6875	5.0625	9.0625	10.9375	16.0625	18.6875	30.03125	32.1562499999709	37.9375
4065.06942638338	153299.638569738	0.616286354504552	0.90625	3.53125	11.0312499999709	15.4375	21.46875	25.40625	29.1875	31.8124999999709	33.03125	34.125	36.625
4114.56917396124	83627.3091916219	0.768591073382924	4.5625000000291	9.09375	11.71875	13.71875	15.625	16.34375	17.75	21.375	28.4375000000291	31.125
4088.87009653497	31811.058730994	0.97068555935128	1.9375	3.90625	6.625	8.9687500000291	11.40625	13.1562500000291	17.65625	20.0625	22.03125	22.125	24.0312500000291	26.59375	30.4687500000291	31.9375	34.0937500000291
4077.6520145277	14952.5056130073	0.699274839453494	0.90625	3.1875000000291	8.71875	15.6250000000291	17.75	20.9375000000291	24.8437500000291	28.4687500000291	30.875	36.46875
4086.09000307044	30089.047069903	0.784164525876638	4.34375	8	10.0625	12.1250000000291	14.9375	15.65625	17.71875	19.3125	20.15625	22.21875	25.75	28.21875	30.65625	32.90625	35.1875	37
4101.25172058702	99488.1974536498	0.599975088328461	1.8125	4.625	6.84375	8.34375	12.8125	14.625	16.6875	19.1875	21.3125000000291	23.90625	27.0625	29.9687500000291	33.96875	36.28125
4134.63355789213	130308.38970533	0.674508044381711	1.21875	3.21875	8.0625	10.28125	13.25	15.71875	19.375	20.65625	26.6875	34.90625
4108.06883320939	87960.0413174983	0.62167085370797	4.5	9.84375	14.65625	20.8125	23.125	25.03125	27.96875	30.875	33.15625	37.34375
4090.45323033189	89242.3324561709	0.700680651574833	1.65625	4.25	7.84375	12.71875	15.65625	17.8125	19.40625	20.15625	21.4375	26.90625	29.3125	31.9375	34.03125	36.21875
4098.03495779186	52250.6647250789	0.563996567471677	2.5	2.71875	14.25	18.5	22.9375	25.59375	29.8125	31.9375	33.875
4107.67553466766	15560.0857717756	0.863655060255669	3.6875	6.4062500000291	8.46875	11.40625	13.8125000000291	18.625	21.875	28.28125	30.2812500000291	32.3125
4109.94757604867	41111.461280488	0.770274451687946	0.0312500000291038	3	5.78125	8.25	10.75	12.7187500000291	15.28125	19.6875	24.28125	27.625	30.5	34.6875
4084.65657604109	28723.4250577153	0.805077064615611	2.71875	5.3437500000291	8.5625	10.5625	17.125	19.21875	20.1875	21.59375	23.65625	24.6875	27.7812500000291	30.0625	32.09375	34.15625	38.2500000000291
4078.33295786377	111147.273035324	0.604280766774022	1.53125	4.53125	7.78125	10.28125	12.3125	14.6875	15.65625	17.1875000000291	18.96875	20.0937500000291	25.2812500000291	27.2187500000291	29.9375	31.84375	32.875	34.4687500000291
4120.21976497729	68307.8185405286	0.709474593757364	1.28125	3.71875	7.2500000000291	11.78125	16.5625	17.9375	21.375	26.3125	29.9375	31.90625
4233.73451895812	40472.2144104203	0.893034999554083	0.437499999970896	4.46875	10.875	12.9999999999709	14.9375	17.375	21.5625	25.09375	28.15625	30.7187499999709	34.3437499999709	38.71875
4112.45822140685	55944.5900937548	0.695137283914368	1.6875	3.3125	4.875	8.375	15.0937499999709	20.1249999999709	23.7499999999709	26.9999999999709	30.5	32.90625	34.0937499999709	35.28125
4058.17217859163	81083.455356567	0.558746613355973	3.1249999999709	7.9375	9.875	12.5625	14.53125	19.5937499999709	23	26.75	29.84375	33.9375	39.9687499999709
4098.39500600703	122799.018112086	0.568046775119048	1.09375	5.1874999999709	6.9375	11.6875	12.53125	16	19.7187499999709	25.25	28.40625	34.28125
4124.42927444089	116133.199331308	0.532168246925177	1.4687499999709	6.96875	11.75	14.84375	17.1875	19.5625	28.5624999999709	30.7812499999709	33.09375	35.0625
4084.90329556317	189362.392155054	0.456116266008617	1.09375	3.3125	20.6875	28.6875	31.59375	34.9062499999709	37.75
4045.75899142901	82499.6256014272	0.596751313416297	1.375	5.3749999999709	8.0312499999709	10.0625	16.8124999999709	21.75	26.625	29.2187499999709	31.5625	33.5624999999709	37.8125
4011.70086645653	57106.0542900096	0.682109635274867	1.6875	4.1875	18.46875	22.4374999999709	27.0312499999709	30.75	33.09375	35.4062499999709	39.9375
4045.06449612745	70436.4796769873	0.60451381768974	1.25	5.90625	8.84375	13.9374999999709	16.75	17.59375	18.59375	20.6875	22.5624999999709	24.8124999999709	27.4687499999709	29.71875	31.6875	35.875	39.9999999999709
4098.47398417755	39366.123951335	0.608589296772701	2.0624999999709	4.90625	7.125	9.25	12.34375	17.8124999999709	19.5625	25.65625	29.21875	31.4375	33.40625
4135.18090344824	59971.688571431	0.741078340740096	1.2812499999709	3.4999999999709	5.40625	9.3125	13.625	16.125	16.9375	19.2499999999709	21.875	25.34375	27.6562499999709	30.625	32.625	34.5	37.59375
4039.71775717241	65783.3119577258	0.640318935675213	0.0625	4.4375	9.2187499999709	15.7499999999709	22.09375	26.8124999999709	30.09375	32.5625	33.7812499999709	35.0625	38.6875
4147.37473925375	80619.5656266332	0.777060140131089	1.34375	4.0937499999709	12.78125	15.2499999999709	17.40625	20.2812499999709	28.875	31.0625	35.40625
4063.00889656275	21985.553934224	0.975573515016726	1.3125	3.3437499999709	7.8124999999709	13.3125	19.2499999999709	25.2812499999709	29.625	32.1875	34.71875	36.75
4100.43191140691	76356.1644042522	0.652438052050622	1.9999999999709	6.25	11.46875	13.7187499999709	15.9375	17.0937499999709	18.09375	20.5624999999709	25.6875	28.4999999999709	30.7499999999709	33.1249999999709	35.9374999999709
4071.15676419485	64067.6555221665	0.752750159249557	1.625	4.9999999999709	8.71875	20.8125	27.0624999999709	29.8437499999709	32.65625	34.8125
4077.01258154677	57810.3780612585	0.8230706849472	0.1875	2.28125	5.1875	7.4375	11.5937499999709	17.84375	24.1875	28.09375	31.4375	35.90625
4090.53863451565	198298.178218642	0.566771374673031	0.0937499999708962	1	4.65625	11.3749999999709	17.59375	21.4374999999709	25.3124999999709	29.15625	31.6875	32.78125	34.03125
4021.80074395175	19219.4024618762	0.936743868627562	1.8125	5.25	7.8437499999709	9.78125	13.0625	15.25	17.25	22.40625	27.5	31.03125	33.0625
4081.21685672963	85665.2352459707	0.661926039734369	0.1875	2.4375	9.53125	11.53125	13.875	17.28125	23.15625	25.90625	35.90625
4086.14946829987	69365.9030436294	0.809255350633227	1.2187499999709	3.0937500000291	7.3125000000291	15.5	18.9375	26.5	30.96875	35.8437499999709
4098.20741302974	112599.224400639	0.801500136574523	2.3125	6.65625	9.21875	11.15625	17.03125	19.3125	23.2812500000291	26.1562499999709	29.09375	31.1874999999709	32.8124999999709	35.71875
4087.48614110151	126933.177531085	0.578674087559684	0.906250000029104	2.8125	4.3124999999709	7.78125	14.15625	18.5937499999709	24.4374999999709	31.0937499999709	38.6249999999709
4043.63118055467	73862.3897365564	0.691393032108187	0.375	0.46875	2.65625	10.6875	15.5	21.46875	24.71875	34.34375	37.09375
4041.28922222047	38654.0007236238	0.73751863583109	10.21875	20.34375	25.03125	34.90625
4066.09864038888	17090.9126339973	0.903792425965206	0.71875	2.96875	8.875	15.34375	23.71875	26.21875	31.21875	33.46875	36.21875
4034.18973976626	17034.2777648592	0.71780899285198	2.21875	5.15625	7.4375	12.6875	14.8750000000582	17.96875	20.4375000000582	24.21875	30.34375	32.8125	37.28125
4034.13120151237	98072.1616857236	0.530914057791174	1.125	8.46875	13.5	15	23.53125	27.5	32.09375	37.65625
4129.06379132348	90485.9116462474	0.499609102689896	3.125	6.625	9.3125	10.96875	11.6562499999418	14.71875	16.7187499999418	20.6249999999418	25.1249999999418	28.1874999999418	30.75	32.75	35.9687499999418
4091.38738708219	88402.02365417	0.566816415030313	5.40625	14.34375	15.40625	16.84375	21.84375	25	30.6249999999418
4119.49729873807	113220.959638843	0.616979878427669	3	6.18749999994179	8.5625	10.75	13.1562499999418	18.2187499999418	20.9687499999418	23.34375	25.78125	27.5625	29.9062499999418
4090.15227022002	37902.4407083359	0.653567375465215	3.09375	13.8437499999418	15.0624999999418	17.7812499999418	22.8749999999418	26.9374999999418	29.875	31.8125
4005.54170952264	156309.392759687	0.52329090775932	1.46875	7.24999999994179	13.3749999999418	15.0624999999418	24.15625	28.9374999999418	31.2499999999418
3995.28906523156	39853.7000840381	0.541932210992134	3.59375	9.09375	15.6875	19.90625	22.34375	24.625	27.84375	30.84375	34.34375	36.375	38.5625
4003.90799570176	46321.7741894833	0.515793060724511	2.25	7.78125	13.21875	14.09375	15.71875	17.8125	39.53125
4082.13119888556	16936.8001638277	0.702531103275448	0.09375	2.15625	5.65625	8.15625	10.125	14.875	20.15625	23.03125	27.6875	34.46875
4084.59634432694	12167.7060351927	0.851067626320948	2.1875	5.62500000005821	8.5625	10.5937500000582	16.0625	18.90625	21.59375	24.2500000000582	28.4687500000582	31.0312500000582	32.875	35.0625
4092.83059767546	25122.6508230956	0.626655015266226	0.5	9.40625	11.9062500000582	14.8750000000582	19.75	22.34375	24.6875000000582	30.90625	38.1875
3950.67546664596	77691.4960145522	0.490632534424133	1.62500000005821	3.84375000005821	9.84375	14.375	17.34375	19.0000000000582	23.3437500000582	27.4375	29.625	31.7812500000582	34.5625000000582
4011.52796168543	49670.9189946642	0.528837073593028	1.75	4.15625000005821	12.375	21.9687500000582	25.96875	29.5000000000582	32.125
4286.54684053697	28163.7869558715	0.710123338915937	0.65625	5.125	7.625	11.3125	13.1562500000582	16.09375	21.09375	26.90625	29.6875	30.84375	31.96875	34.6875
4206.44525744253	24088.3652008195	0.743292068160373	0.4375	4.875	18.21875	19.125	22.5625000000582	26.7812500000582	29.6875	32.25	34.96875
4319.60807210318	64000.5619855784	0.957870188070906	0.625000000058208	2.68750000005821	5.625	8.6875	11.3437500000582	17.53125	23.9062500000582	27.4062500000582	30.5625000000582	32.7187500000582	34.875
4118.27680255928	46011.643899512	0.750347225274598	0.34375	3.40625	8.375	15.5000000000582	21.4062500000582	26.75	31.3750000000582	36.34375
4136.26505719187	65903.7924353243	0.857022640303332	1.78125	5.65625000005821	7.78125	9.9375	17.0937500000582	19.15625	21.40625	24.5937500000582	26.6875	31.3125000000582
4083.37321395733	102633.137078191	0.537916762276773	2.34375	5.6875	10.125	12.15625	18.875	25.78125	29.4375	32.21875	34.78125	36.7812500000582
4100.60199635964	88201.6411778177	0.784400677597632	0.5	13.2499999999418	16.6875	17.34375	18.5	20.125	23.21875	27.1874999999418	29.7499999999418	34.1874999999418	36.5
4123.84761876415	51540.0989964437	0.759648446251334	0.312499999941792	3.21875	5.8125	10.46875	12.6875	15.875	20.1562499999418	24.15625	27.71875	30.375	32.6249999999418	34.9062499999418
4104.64388291422	71014.1032397368	0.621040878772454	0.0625	3.0625	5.59375	7.93749999994179	10.09375	12.6874999999418	14.0937499999418	16.5	17.90625	19.1249999999418	31	34.8125	37.65625
4114.11999882633	62789.5038377227	0.731422284128269	0.65625	3.03124999994179	7.625	13.25	15.2812499999418	17.0312499999418	23.4062499999418	26.3125	30.5625	32.9687499999418	35.1249999999418
4101.97597486343	53918.5158325286	0.52848317437108	0.3125	4.0625	6.03125	8.625	12.25	15.1249999999418	17.3749999999418	19.71875	24.3125	27.78125	30.65625	32.90625	34.9374999999418
4098.62934428394	40805.0017145184	0.513439107998181	2.96875	10.78125	17.28125	18.8124999999418	22.46875	23.65625	26.8125	32	35.2187499999418	36.46875
4133.99339789774	24283.7562886019	0.963639786225618	4.0625	7	13.3437500000582	16.03125	22.2812500000582	23.78125	26.90625	30.21875
4099.81979677443	56355.3189236848	0.751852640834835	2.96875	6.46875	8.96875	11.25	13.4375	17.34375	25.71875	28.4375	30.59375
4121.5471051115	93298.6918337961	0.60394233790769	19.25
4043.25194393198	101759.721653291	0.53494277893631	1.21875	4.8125	12.375	13.34375	19.7812500000582	28.875	31.5000000000582	38.03125
4094.38937823868	94756.5638818282	0.498442909479552	2.375	9.5625	12.125	17.1250000000582	25.25	28.5625000000582	36.03125	36.0937500000582
4019.46581746241	93870.1121925375	0.638122846780639	13.28125	26.0625	30.5	35.53125
4107.67724795067	44606.0376610691	0.674814154098346	5.375	9.59375	13.03125	16.375	18.4375	20.84375	25.4375	28.15625	30.3125
4050.46769160148	73118.9914920258	0.58647269391365	2.96875	4.40625	17.1875	22.84375	30.625
4110.74157829262	41700.621342449	0.776106067036759	0.25	3.34375	8.59375	15.71875	19.9375	20.84375	31.40625	33.875	36.15625
4095.46607810627	108421.038047999	0.527514444181508	0.71875	2.78125	7.09375	10.15625	12.1875	14.75	15.53125	17.625	28.0625	31.34375	33.28125	35.71875
4098.7170982736	78990.6240940094	0.646909533749184	1.0625	14.03125	21.8125	24.5625	29.34375	32.40625	34.5625
4123.09326982728	116048.391381164	0.721265971183923	0.375	3.96875	6.75	8.5	10.40625	17.28125	26.4375	31.03125	33.5625	36.46875
3987.75116391104	73511.7292517882	0.666085428484135	4.3125	6.4375	8.3125	10.125	13.34375	18	20.53125	22.71875	27.1875	30.71875	37
4109.506006836	156560.48866413	0.496235673424413	1.875	4.5625	7.53125	12.125	15.5625	19.5	21.1875	23.65625	27.34375	30.25	32.40625	34.4375
4003.95355421605	119416.469850212	0.55961693534593	0.46875	3.53125	7.78125	13.75	17.25	18.875	24.90625	29.9687500000582	32.5625	34.875	37.9375
4063.64593874435	62852.8043230197	0.711773161394535	2.59375	5.40625	8.34375	11.25	14.78125	17.6875	20.90625	22.25	27.03125	30.125	35.75
4006.89684725931	142698.946059681	0.565304835379354	1.34375	22.84375	27.1875	29.8125
4100.62025927775	20268.579978949	0.79006832756415	1	3.5625	6.15625
4132.12198950912	40920.3546598281	0.792685303297494	2.875	8.9375	12.5625	16.125	17.78125	19.8125	22.375	26.875	28.90625	39.9375
4242.71966096738	13368.8521460718	0.790421188370564	3.5625	6.375	11.21875	13.3125	16.21875	18.59375	20.875	22.53125	26.28125	29.34375	31.5625	33.65625	36.125
4024.35477533492	75606.3403728429	0.550685654021602	6.25	7.28125	9.34375	16.5312499999418	25	32.9375	39.4375
3975.29274060879	94099.6494000002	0.513597843960922	0.625	2.28125	7.59375	11.9375	13.78125	21.03125	23.03125	25.15625	27.84375	30.375	35.9062499999418
4128.37247450737	49858.7896259046	0.473945485950684	1.40625	3.125	6	10	15.0625	17.625	19.9375	24.53125	30.28125	32.15625	35.90625
4143.02574140671	42924.1895987961	0.505820597323056	1.59375	5.5	12.03125	16.28125	22.40625	26	28.59375	31.3125	33.5	39.75
4126.70530783979	40739.4936573983	0.510030388611684	2.8125	7.4375	9.90625	13.25	14.65625	18.875	23.625	26.8125	33.46875
4362.41493414606	11599.7218212495	0.853987518727535	3.53125	5.90625	7.28124999994179	15.6875	18.03125	29.0625	31.6875	33.65625	37.8125
4020.37250325253	56452.800213031	0.521872900304516	2.84375	6.125	9.25	11.21875	16.125	18.34375	24.1875	27.59375	29.7499999999418	31.9374999999418
4091.6642499035	37335.381269524	0.674033153366885	5.96875	11.78125	15.96875	18.4375	21.0625	28.34375	30.53125	38
3975.7412360534	96667.5230809943	0.536711329057903	0.4375	3.75	10.53125	14.4999999999418	18.7499999999418	24.125	31.09375	34.3124999999418	37.53125
4119.415810728	24684.6109413767	0.645466745406456	0.499999999941792	3.81249999994179	6.21875	16.3125	19.4687499999418	25.6875	28.5	30.59375	33.09375	39.8437499999418
4074.833519829	61363.7361335117	0.588596812236026	7.34375	12.2499999999418	18.53125	27.71875	30.53125	33.15625
4026.30332932577	41567.3402816545	0.632941313298264	2.125	5.68749999994179	11.4375	14.15625	15.1562499999418	16.2187499999418	17.6562499999418	18.96875	24	27.59375	30.5625	32.3125
3984.40225454245	68311.7610561617	0.651287645444868	3.09375	9.1875	11.75	12.78125	16.8749999999418	22.875	26.6562499999418	29.5	32.7812499999418
