# Supplementary material for: Millisecond-Scale Motor Encoding in a Cortical Vocal Area
Source: PLoS Biol. 2014 Dec 9;12(12):e1002018. doi: 10.1371/journal.pbio.1002018 (PMC4260785; doi:10.1371/journal.pbio.1002018)
Supplement: Data S2 — Spike timings and acoustic measurements for all cases. All spike timing and acoustic data analyzed in this manuscript are provided in .csv files, which each contain data from one single-unit or multiunit case. Rows represent the multiple renditions of a song syllable. The first three columns contain the acoustic parameters of pitch, amplitude, and spectral entropy, quantified for each rendition. The following columns present spike timings, which are referenced to the beginning of the premotor window. (ZIP) [file pbio.1002018.s004.zip › SU_17.csv]

pitch	amplitude	spectral_entropy	spikes_1	spikes_2	spikes_3	spikes_4
4092.11057105756	18229.2850566275	0.877086041726287	27.53125	31.1875	35.09375
4115.9169120337	25683.7938485886	0.932886194902376	25.5	31.9375
4094.07829796274	3814.66574192207	0.86331530503148	31.90625	37.0625
4083.31863758422	34935.7088604612	0.885326884928322	27.1875	30.4375	34.4375
3971.14749880898	41858.017750199	0.60918756195318	36.625
4047.61975049708	149437.430860081	0.625594771673446	27.0625	31.5	34.21875
4025.18621762253	68478.422042783	0.652499079178068	28.09375	32.28125
4081.03138541245	9439.57915854033	0.993836509264218	27.0625000000036	30.625	33.21875
4038.77052264597	10844.5198828166	0.823512143347069	27.5	31.125	34.53125
4019.09905315332	30571.6965392198	0.905210605343644	35.4062500000036
4019.41987327781	95102.1946442026	0.550578322686321	26.75	33.25
4021.50890395028	152673.48003658	0.520831457753179	28.375	32.96875
4130.73463843396	10737.1345125005	0.709007814781568	27.6875	34.34375
4126.98758726049	29283.279318362	0.695885995365121	26.46875	31	35.8750000000073
4120.00426455924	60104.7129200092	0.648964416903693	26.46875	30.09375	33.3125
4018.09644448712	115546.096592253	0.534600267677245	28.625	34.34375
4134.60051768005	48862.2824225067	0.657301660787728	21.5	26.7187499999927	28.8125	31.15625
4048.6968071276	87373.0641509625	0.611290140501488	28.03125	34.7812499999927
4140.85414970561	92312.7950126771	0.615063679629703	31.21875
4037.15939236077	45608.9220087922	0.667032788561356	6.5625	30.28125	34.7187499999927
4363.6599554334	31528.6347507922	0.763375235719652	28.40625	31.875	35.84375
4093.28543083163	141542.098132584	0.536402300289589	26.65625	30.5312499999927	33.15625
4125.74537418842	82406.9183439432	0.681017988439178	28.7500000000146
4035.55616100304	92143.8687516082	0.557551327116623	0.375	29.2812500000146	32.6875000000146	38.5
4185.78838049349	17241.9338036557	0.766677855602063	30.0000000000146	34.8125
4117.64554728986	40380.3620436744	0.830644794917372	29.5	32.9375
4094.60459158479	104182.875480569	0.585625752255051	27.65625	30.8125	33.65625
4119.68833854806	175257.128447375	0.550325809162395	28.1875	32.5	35.3125	36.4687500000146
4080.04636552342	41478.6544941415	0.590708910101801	31.65625	35.03125
4092.92303785092	17089.8076710292	0.786895444639468	26.5625000000146	29.5625000000146	31.7187500000146	34.78125
4187.1890696047	42583.2429756722	0.771456606507881	27.625	31.1562500000146	33.90625
4178.64033661121	116634.286815692	0.680822585600311	26.5312500000146	30	34.6875
4107.02571936628	76681.0651058476	0.582080671357711	30.40625	35.2812499999854
4102.85931328027	14927.8698701903	0.828718452923882	29.53125	30.5	32.75	34.0312499999854
4153.1488151485	75215.3026724663	0.778140504563635	30.8125	33.375
4103.1599780211	85543.6468790814	0.542174238396274	27.25	31.03125	36.2812499999854	36.375
3962.94514911128	103557.573401983	0.777312100261622	32.28125	36.375
4029.86615958561	144702.770535212	0.553320247667203	26.625	31.4687499999854	37.5625
4117.94382249441	67093.8996534396	0.675232758894914	27.9375	31.9375	34.84375
3948.03904010532	499513.54917438	0.514309050386515	8.46875	31.28125	36.375
4057.87494545921	60045.7117125313	0.645877800482158	26.4374999999854	30.03125	33.375
4107.81167401619	127222.567468643	0.557103559204999	29.5	32.5	36.125
4093.90827334735	35139.6646513864	0.690252119248883	28.46875	31.90625
4083.25258939417	53272.0539454659	0.595396044671856	17.125	29.5937499999854
4801.19324341435	4182.18154544911	1.0292943305959
3906.07144921336	137833.099007563	0.612479179759533	10.96875	33.8124999999854	38.75
4127.33999053849	34525.0034555146	0.856654201905951	27.28125
4067.44342077049	63714.4587896012	0.575041107183282	29.5	33
4047.57762557723	121282.333331014	0.528221654936497	28.90625	32.8125	36.28125
4093.95820477984	60977.2938781026	0.516234093904278	17.75	27.15625	30.8125	36.03125
4094.67700041204	79846.0116730376	0.76208317610173	3.7187499999709	28.4375
4112.00783530273	126313.103995612	0.551623207952457	26.84375	30.625	34.0624999999709
4152.39794676	12927.3899815738	0.95970323971377	27.8750000000291	30.75	33.53125
4054.09543162891	37362.0908706737	0.739827716880139	28.40625	31.65625	35.78125
4111.56445754236	116432.530887725	0.589721757224513	26.5000000000291	30.4062500000291
4039.74234214289	114707.160791838	0.526324955929561	25.8125	29.34375	32.6875
4111.93657092339	105113.325687636	0.606177525858579	27.4375000000291	27.5	31.25	36
4032.87122560144	111641.167604156	0.549628392623277	33.125
4016.55730875185	37888.2662244866	0.592091295353001	31.9999999999709	39.1875
4011.6477468343	154965.915298221	0.526013705149133	26.71875
4133.47497735143	92116.8631939803	0.657860308610057	28.25	36.625
4071.33664406072	120654.911092337	0.532444387911339	26.8125	30.2812499999709	32.9062499999709	34.0312499999709
4061.42522643869	51822.3638585136	0.535931015648914	30.4375
4098.53708800028	82935.3291410601	0.548373768839697	25.8124999999709
4064.49614492902	170921.89296732	0.512923123953532	27.5	31.625
4010.82989833506	31230.8726532669	0.796772728999341	5.625	29.34375
4100.90922934777	47821.5850393592	0.640563151391432	26.4375
4053.99373506669	102337.880989962	0.508615104257302	31	37.84375
4133.61270860268	46131.1128176327	0.557370856524134	33.96875
4068.23915396249	51332.3215085841	0.580225412319357	26.0625	33.3125
3988.31355801854	228603.235242132	0.489762966456212	28.6250000000291
4007.36099086346	122599.666964936	0.540369559321353	29.3125000000291	32.71875
3902.07030646596	353386.302586542	0.527086171504323	8.0625000000291	28.53125	32.3125
3986.44614624326	113637.505316206	0.60827861452859	0.656250000029104	28.9375	32.84375
4037.63870146296	90891.0518074293	0.541854706361273	10.6875	30.6875
4354.4734919706	53042.551010474	0.655639151097382	26.8749999999709
4354.4734919706	53042.551010474	0.655639151097382	26.875
4259.5131702861	17526.2732250825	0.848089456884676
4089.08799328781	25728.454372801	0.717559190951685
4387.74598673537	17076.8096267609	0.947680944076166	35.28125
4022.47036301793	43560.4013196126	0.59060360994633	32.625
4081.7260882448	38160.4175105965	0.534520907068943	28.625	30
3978.45330690105	105279.717982964	0.653006549791379
3993.80786396696	75827.3461754851	0.536271282542362	27.09375	29.90625	34.5
