# Supplementary material for: Millisecond-Scale Motor Encoding in a Cortical Vocal Area
Source: PLoS Biol. 2014 Dec 9;12(12):e1002018. doi: 10.1371/journal.pbio.1002018 (PMC4260785; doi:10.1371/journal.pbio.1002018)
Supplement: Data S2 — Spike timings and acoustic measurements for all cases. All spike timing and acoustic data analyzed in this manuscript are provided in .csv files, which each contain data from one single-unit or multiunit case. Rows represent the multiple renditions of a song syllable. The first three columns contain the acoustic parameters of pitch, amplitude, and spectral entropy, quantified for each rendition. The following columns present spike timings, which are referenced to the beginning of the premotor window. (ZIP) [file pbio.1002018.s004.zip › SU_18.csv]

pitch	amplitude	spectral_entropy	spikes_ 1	spikes_ 2	spikes_ 3	spikes_ 4	spikes_ 5	spikes_ 6	spikes_ 7	spikes_ 8	spikes_ 9	spikes_10
3725.85604786569	125985.473928606	0.742121838038708	17.9765625	24.2578125	34.3515625	37.4765625	39.2890625
3695.59665979098	789033.125584055	0.777244250084828	14.09375	15.21875	30.09375	35.5	38.09375
3727.00237206346	306498.507598857	0.761041612649064	0.1015625	16.4765625000036	24.7890625	28.6640625	31.2890625	34.0703125	37.4453125
3465.2707808125	425455.167969825	0.854117923288656	28.984375	32.484375	35.015625
3375.20958590691	259760.207871487	0.585919961875735	0.773437500003638	10.2421875	15.3359375	28.4609375	30.9921875	33.2109375000036	39.0859375
3518.82676965417	481114.320103443	0.934443905032719	5.515625	13.1093750000036	28.515625	31.796875	34.578125	38.265625
3387.50610933893	355631.46628908	0.990148509438655	9.078125	28.921875	31.734375	33.890625	35.796875	37.640625
3554.0178630947	203613.349155302	0.765412165836853	13.65625	22.15625	32.1875	33.09375	35.25	38.0000000000073
3794.49945332096	499286.187505005	0.834634626775492	30.0859375000073	33.6171875	36.2109375	39.2734375
3411.72567282784	494456.850757968	0.682568393708534	10.21875	17.25	28.7500000000073	29.8125	32.96875	35.875
3266.22161620763	311479.602760905	0.745910572747287	14.9375	28.7812500000073	32.1875	34.53125	37.1562500000073
3598.24605156483	538382.456764601	0.877602044403654	0.984375	10.046875	18.2656250000073	28.140625	31.5156250000073
3474.00636113286	314519.144568422	0.743324098197141	27.9140625	32.7265625	36.6328125
3770.24609475944	1010346.96764253	0.591085846725366	10.7812500000073	30.5625	34.3749999999927	35.3437499999927	37.0000000000073
4389.76660350147	732023.480771363	0.942877127773361
3941.31669374162	440207.663366668	0.906743922316754
3486.69727885656	759905.235830765	0.779133426951278	7.359375	31.671875	35.171875
3766.68974112246	2142484.82341694	0.789166370300381	17.0625	30.90625	35.84375	38.09375
3631.58283873094	4242628.04626513	0.935054843907747	4.53125	12.71875	27.71875	33.03125	36.40625	38.90625
3805.43072210229	138441.266778305	0.934748889488078	31.359375	32.203125	35.390625	37.578125
4251.48187911897	6088909.49034751	0.851206524016496	39.6718749999854
3495.13550974176	1015747.36960615	0.862368333975319	11.96875	18.6875	37.1249999999854
3624.88899355641	2964984.5858814	0.978948586268665	32.15625	36.6875	39.4375
3514.85838398564	4813598.72667689	0.975846005030842	0.6640625	6.3515625	7.0703125	11.1015625	14.3828125	28.0078125	32.6640625	33.9140625	35.9140625	38.7578125
3574.0919523919	248904.104145969	0.723316789241973	27.9609375000146	31.9296875	33.9921875	37.9296875
3522.47278090935	822656.111524257	0.82330180310955	6.34375	30.15625	34.0625	36.4375	39.46875
3636.6393815188	2612604.03857567	0.929041990890961	32.96875	35.53125	39.71875
3504.64343144414	2043987.34137705	0.900512509938011	27.1249999999854	31.0624999999854	35.3749999999854	39.5624999999854
3729.04207834576	4492005.88422022	0.995542208388792	8.796875	29.734375	33.734375	36.546875	39.546875
3760.76849707705	56233.1650797544	0.615459129319405	30.3919734208321	31.798223420803	34.0794734208321	38.1732234208321
3616.1073568144	232385.855407325	0.682761142299661	12.626348420803	31.6888484208321	34.5013484208321	37.6575984208321	39.970098420803
3645.16410711413	1826859.09999053	0.899991887778058	7.54041092080297	15.634160920803	31.509160920803	34.884160920803
3761.85304918219	613594.177174561	0.675662601695348	32.915410920803	37.4466609208321
4277.39339410774	24162.5471866189	0.987473817893331	13.2435359208321	33.3060359208321	37.431035920803	38.9310359208321	39.7435359208321
3940.63206522989	401337.391701145	0.909933779443303	13.9544734208321	28.2044734208321	31.6107234208321	35.2044734208321	37.5482234208321	39.7982234208321
3647.39064877679	1536591.44568494	0.943094830492761	13.390625	28.8281250000291	34.515625	37.921875
3694.97837443218	1013200.74678992	1.05377629590566	12.9531250000291	26.8906250000291	31.9218750000291	35.1093750000291	37.796875
3516.78387831749	3301645.89368843	0.848390285701095	5.1953125	10.4765625	13.9140625	16.4765625	18.5703125	30.3515625	33.9765625	36.6640625000291
3779.09219462089	314301.221710053	0.898767274896861	8.3046875	28.7734375	32.3984375	35.9296875	38.3984375
4241.30014426745	948023.046611464	0.847879841895005	12.953125	13.984375	34.859375	38.0156250000291
3719.5126912808	788809.936957787	0.760645127632175	5.0390625	29.6328125	34.1015625	36.9765625
3644.91381811022	2110338.03545719	0.944932286701374	9.84375	32.03125	36.6875	39.84375
3611.7897818026	502811.785607071	0.852545397415813	28.2890624999709	33.1015625	35.6640625
4257.68214603549	3833946.21163041	0.884428865141545	35.4453125
3496.43746593384	1139008.20760463	0.938862410315673	29.515625	33.421875	35.578125	37.578125
3719.03938769808	1259344.27030402	0.854932712754417	0.00781249997089617	6.9453125	17.0078125	17.9453125	25.3203125	31.0390625	34.2578125	36.6328125
3680.1559344195	1484580.56780916	0.971184479945993	13.8671875	30.4921875	33.7734375	34.6171875	37.4296875	39.6484375
3479.96034555865	3475313.91674012	0.933277413786934	34.4765625	38.6015625
4113.10518988372	12497.2892812293	0.873167576249178	25.765625	32.140625	34.890625	37.2343750000291
3684.64443952333	1399301.20178192	0.978244036593653	11.4140625000291	19.5078125000291	33.0703125
3485.66519992751	3365782.85438723	0.828001750955807	4.46875	10.8437500000291	17.5625	30.28125	33.5625	35.65625	38.59375
3841.60431580603	1241243.62405179	0.851996585373526	0.1953125	9.1015625000291	19.9765625000291	29.4140625	31.9453125	34.2578125	35.7890625	36.3203125
3618.86210018123	2511435.8980202	0.93182675997592	6.234375	28.265625	32.359375	35.265625	39.109375
3494.75499611993	331356.43661041	0.736821572787435	15.171875	30.796875	32.640625	35.453125	38.234375
3990.42038500328	45105.2678767337	0.786466811059032	17.4453124999709	33.8203125	36.6015625
3671.21572047673	460203.437713134	0.659683943453979	10.0859375	30.3046875	34.3671875	37.4921875	39.8671874999709
3835.55361300609	1051337.2584707	0.790391143729555	6.0468750000291	28.9843749999709	32.9531249999709	35.046875	37.828125
3491.65868673817	100564.903255855	0.815552858842905	8.890625	25.828125	30.265625	33.7968750000582	36.109375	39.0468750000582
3751.24115568035	921039.716374118	0.774222366683029	2.07812500005821	34.859375	39.140625
4283.53219278769	493545.879141746	0.831000352504449	37.515625
3611.84037439184	2542296.15750147	0.92842678163344	5.1875	10.03125	20.1875000000582	30.84375	34.0625	35.15625
3527.05313817849	261200.391758755	0.835271050756888	7.14062500005821	17.1406250000582	31.171875	35.109375	37.453125	39.984375
3753.18653131935	210775.766360938	1.0050859579508	9.39062500005821	14.9843750000582	29.5781250000582	34.171875	36.5156250000582
3641.6613507783	1797826.03623938	0.939316800214436	8.953125	34.8281250000582	37.671875
3624.69795572076	1502241.15663434	0.805193769816929	13.7910834429204	15.7285834429204	30.1035834429786	33.0410834429204	35.0098334429204	38.7910834429786
3563.70876170668	519748.338789771	0.849420412056833	5.90625000005821	29.8750000000582	33.84375	36.46875	36.7812500000582	39.46875
3632.55139470931	1098856.5718965	0.80782437789846	5.6171875	21.1484375	29.8046875	32.7109375	37.6796875
3615.69506688443	627731.959161466	0.84682167586887	30.7343750000582	34.6093750000582	39.265625
3580.85362624341	396248.394828259	0.886279937869379	14.3515625	30.0703125	32.9140625	37.7265625000582
3754.49620385967	515535.97429508	0.875607090263296	12.6796875000582	32.2734375	36.2109375	38.3671875000582
3108.92976166984	38384.7532495261	0.940146644750662
3611.32615354124	850074.224919377	0.751562939773155	0.328125000058208	9.64062500005821	17.1406250000582	26.8906250000582	31.0156250000582	34.4531250000582	36.546875	39.546875
3491.02288709338	77169.5827222049	1.02384741552365	31.7265625	35.6953125	37.5078125000582	39.6015625
3609.00080208146	213712.95395352	0.576220088925037	30.5156250000582	33.7968750000582	36.8593750000582	39.578125
3484.86574385106	226648.175680534	0.892137571962271	19.4687500000582	38.125
3613.64045841965	96401.7616855163	0.822997419970909	33.75	37.625
3651.30118831819	472449.775568046	1.06419794454939	8.0234375	28.2734375000582	32.0234375	34.3046875	36.7109375
3642.91399634704	1944497.04121127	0.928406737384363	4.38281250005821	28.2265625	29.1953125000582	33.2890625	35.6640625	37.6015625000582
4373.95839312302	231325.092642016	0.861933631445775	33.1171875	38.8046875000582
3428.33306094647	283012.231456624	0.76914484851606	26.3359375	30.3671875000582	31.9921875	34.8046875
3759.39692096942	319901.409178034	0.668590511628022	10.3906250000582	33.046875	36.703125	38.8281250000582
