# Supplementary material for: Millisecond-Scale Motor Encoding in a Cortical Vocal Area
Source: PLoS Biol. 2014 Dec 9;12(12):e1002018. doi: 10.1371/journal.pbio.1002018 (PMC4260785; doi:10.1371/journal.pbio.1002018)
Supplement: Data S2 — Spike timings and acoustic measurements for all cases. All spike timing and acoustic data analyzed in this manuscript are provided in .csv files, which each contain data from one single-unit or multiunit case. Rows represent the multiple renditions of a song syllable. The first three columns contain the acoustic parameters of pitch, amplitude, and spectral entropy, quantified for each rendition. The following columns present spike timings, which are referenced to the beginning of the premotor window. (ZIP) [file pbio.1002018.s004.zip › SU_19.csv]

pitch	amplitude	spectral_entropy	spikes_1	spikes_2	spikes_3	spikes_4	spikes_5	spikes_6
3412.655541325	176517.581565625	0.752973294287868	1.8203125	6.2578125	10.6015625
3571.80506036695	249342.751871153	0.755275974283043	2.546875	5.171875	7.421875	10.984375
3906.52870790447	144528.285917159	0.863254561447209	2.1796875	7.7109375	12.8046875
3750.00487959132	47136.5464927679	0.936215213908053	2.15855394125902	7.34605394125902	10.721053941259
3354.25108492143	186491.637369256	0.712793713249005	4.6640625	8.4453125
3481.38648035745	543469.831966713	0.656594346034071	2.78125000000728	5.28125000000728	12.2500000000073
3967.70130111153	96329.7194585422	0.849354149389275	6	8.8125
3349.52711223206	35607.0609550336	0.634493686495552	0.109375	2.140625	4.328125	6.671875	9.453125
3619.65153978149	783660.058390737	0.599082522831798	2.82031249998545	5.75781249998545	11.6953125
3553.93408193009	708829.505428515	0.779481094447952	0.00781249998544808	2.7890625	7.1953125
3600.82207117021	177855.747560104	0.923695509914432	1.00622563164507	3.59997563165962	6.84997563165962	14.3812256316596
3597.66627658561	60691.0217479408	0.990818184156638	2.921875	6.203125	13.015625
3763.58408964541	38448.2699250727	0.650538175655625	4.82812499998545
3517.5311283317	933390.207963794	0.847699132042948	3.60937499998545	6.82812499998545	11.140625
3829.85881548244	164760.424673561	0.948786425890198	3.32812500001455	7.484375
3867.179041952	145893.18658007	0.776871156635829	5.8828125	13.3203125
3481.24188417544	118831.054607179	0.892428387163974	4.0937499999709	8.71875
3672.1158328403	96272.2407598766	0.873007340932349	0.757812499970896	3.4765624999709	7.5078124999709	13.3203124999709
3866.75038991137	200914.783494606	0.830076053761183	5.4062499999709	9.875
3384.89973741736	569227.275089154	0.890761956115131	7.125
3324.65302563012	25220.1204633771	1.00030715752515	2.53125	4.8749999999709
3481.88781239745	138423.278258119	0.823105759299739	2.90625	6.8125
3650.41519856581	601083.380226477	0.931993883628148	4.9453125
3513.13867305746	297274.516580768	0.686700397192047	1.015625	4.8906249999709	9.984375
3601.83387932003	68596.1547769449	0.902352960639256	2.4765625	5.8828125
3419.13921668195	210521.388831815	0.482120798167146	1.1796875	6.9609375
3592.6551958934	711441.750085516	0.754643437554433	1.7656249999709	6.328125	11.078125
3603.6380989982	241011.98324154	0.903472238406809	2.7890624999709	10.5703125
3553.42987913577	358249.948312665	0.84135251363154	3.63903130637482	10.4202813063748
3629.03048354437	205814.652812621	0.873982161277387	3.515625	6.890625	12.3906249999709
3665.28391189687	49013.4180491133	0.696300823863143	1.78125	6.0312500000291
3535.51192280749	197699.126154353	0.709952590869857	1.1328125000291	3.9140625000291
3538.81357448324	181341.608402937	0.78982173961721	1.8125	7.5625	11.3750000000291
3515.76503556247	25191.2303345452	0.944874148542552	6.5625000000291	9.59375
4015.7693515906	347734.014223297	0.792632316110062	2.5234375000291	6.1796875	9.5234375
3634.47950853134	181433.152082849	0.776895193289863	0.125	4.59375	12.3437500000291
3609.20228258587	305969.933695231	0.839065821308552	3.1953125000291	7.1953125
3641.31484218546	85213.0592108354	0.567101011327621
3483.22075196968	535835.657587543	0.737302093345495	4.26562499994179	7.51562499994179	13.359375
3670.88849039731	451179.606521038	0.586759705575062	0.140624999941792	4.109375	11.171875
3603.41597079543	40731.3935144968	0.89330831558742	2.5546875	6.1484375
3622.71937506433	729865.192066787	0.545932137724476	0.257812499941792	5.4453125	10.5703124999418
4148.53893172436	3902650.4112142	0.726455291926474	2.09375
3508.0363843873	457220.208472743	0.773318411625852
3696.79562591742	532667.406309549	0.90267084425623	1.76562499994179	6.171875	12.203125
3607.05734106923	95975.12023885	0.72291318473554	8.375
3752.90096727908	437998.05031374	0.736012216801703
3379.37968696526	136538.024307887	0.920628695771853
3654.6933400853	108024.123869352	0.920146646364736	6.3046875	15.8671874999418
3490.78572160506	250718.121011162	0.907405756683858	2.8984375	6.30468749994179	10.2421874999418
3692.91187682977	407139.691088605	0.898908785824867	1.5390625	4.3203125	9.2890625
4381.83847290972	578268.038005744	1.06043846820008
4134.57998384763	1130934.7811277	0.96138107126609
3530.05404941187	64545.4036077669	0.878877829563205	4.46875	7.96875000005821
3512.44506950523	506700.344009535	0.976093333739763	3.015625	8.671875
4197.46488755869	3816785.79308984	0.961083918735618	7.71875
3612.98414912033	444514.03859436	0.905059159334595	4.21875	7.40625	9.78125
3522.62586971515	649269.133082786	0.824665274100982	3.28125000005821	7.9375	14
3626.29047019251	1462286.12358054	0.780727725183347	4.421875	8.328125
3649.10271046792	105242.997179631	0.868032147110571	1.8359375	5.0546875	13.3359375
3462.84541495138	143184.829330988	0.82519996396667	0.7890625	5.3515625
3743.05488915395	139198.554506871	0.875452789551129	2.0625	7.9375
3613.06939303748	63385.8477145137	0.816964071014396	1.96875000005821	7.125
3516.05344600026	275320.097909044	0.887500213767429	2.0078125	5.1640625	8.5390625
4248.72492159781	1501160.42011408	0.980970928756006	2.24218750005821
3494.98184885562	360689.452627406	0.734220969196027	4.015625	7.60937500005821
3625.9855023414	205029.157070207	0.867103639130351	1.4609375	4.36718750005821
3617.55676969383	1065454.07822799	0.903102659112635	3.36852598062251
4237.59716835472	66133.397009093	0.766616039275133	2.10290098062251	6.44665098062251
3305.03600959696	69268.2160463977	0.803633854474546	0.665400980622508	5.41540098062251
3527.22920389207	99948.4557767534	0.84372217188084	4.359375	9.48437499994179
3522.39785722296	317587.789248072	0.869005757091744	4.4140625	7.7578125
3619.70918141212	144205.055659622	0.850695434391928	0.1171875	4.39843749994179
4194.60665936922	23978.9630431804	0.956638996716823	2.890625	8.390625
3375.58631589381	52156.3127763458	0.819865069669359	1.58593750011642	7.21093750011642	14.1171875
3749.06214119596	128634.760166256	1.0827049553438	2.8671875	5.9609375
3632.70430819464	43628.1936824988	0.721311123408844	0.0546875	5.0234375
3893.23914770456	231763.265771104	0.91730712341823	2.1953125	7.47656250011642
3627.28974318182	173457.783865072	0.849784053145181	1.02343750011642	4.77343750011642	10.1171875
3996.77021651445	1677648.09493342	0.961234024526567
3694.25392075327	39143.9809817353	0.879418549269107	4.37500000011642	10.78125
3609.6550653234	326591.717131066	0.927596359336065	3.48437500011642
3416.75091193016	46976.9658642158	0.900475323270109	10.0859374998836
3575.99895824366	137656.324660658	1.01860563721506	0.804687499883585	6.89843749988358	11.5546875
3648.07320606712	45745.9288116871	0.906139097991552	1.83637507702224	4.74262507702224	7.36762507702224
3654.34569586896	41052.8124004967	0.980902081394053	4.39062499988358
3366.04678450031	340703.969717473	0.861475255081285	5.49999999988358
4248.65673892868	4464070.86538069	0.851990050453683	3.13281249988358
3610.05877301022	879805.284307531	0.89848431925237	0.3515625	5.10156249988358
3599.82825551153	1487037.72205942	0.802435615402018	0.0546875	2.99218749988358	5.24218749988358
3941.5642320214	816276.816557635	0.907333691519675	1.75
3738.20843714834	328351.403118017	0.854538116362009	2.1484375	9.1484375
3723.28668097618	558293.392862489	0.88152562634645	0.3203125	2.85156249988358	12.9453124998836
3722.89097513964	313644.216901034	0.662114011039221	1.00781249988358	5.3828125
3423.25709196705	393326.723791409	1.01049203996335	0.615532393218018
3630.20457213553	659404.823811638	0.78667650455742	3.8828125	10.5078125
3350.41867620596	45557.26329617	0.918155558449414
3955.28040752013	326200.375847321	0.927967068621938	3.7890625	7.47656250011642
4247.66817950606	97902.7630822674	0.891234808578728	0.109375	4.765625
4117.32903789237	154597.664205706	0.86797532516269	4.1875	8.25
3605.98426614076	517796.049143728	0.920923578098228	11.15625
3681.98711518007	923280.386942844	0.749950632503609	3.3125	9.125
4097.6971948393	1283919.59328869	0.949232197017928
3627.23016597909	790720.598095748	0.857901704724458	1.65625000011642	7.75
4046.54977141087	549748.002585036	0.796779436130424	1.6875
3600.39544360233	8638.33342661918	0.778655106950012	2.640625	6.453125
4180.20006256762	855496.3993491	0.812002817555694	4.9453125
4253.12673833177	224469.211336933	0.905522750891408	3.265625
3018.2787258745	8463.98362369264	0.745651015466036	4.390625	14.671875	17.7031249998836	21.234375
3627.13533931234	54970.9899658433	0.636904623563073	1.8984375	9.99218749988358
3642.89394533371	440016.363242766	0.883803196670761	4.3359375	7.9296875	15.5546875
4012.18862603343	1184636.70679939	0.854349795992651	11.640625
3729.15412307202	134363.315600644	0.93169198813866	1.609375	4.265625
3900.50066855026	366133.149763231	0.751208846651697	1.6015625	5.8515625
3650.89870254457	224665.062610315	0.809753236637983	0.4296875	4.3984375	7.2109375
3483.11361911801	141708.718700427	0.757611157710768	1.52343750011642	4.0546875	7.3984375
3513.93436111754	82407.8984291419	0.87526033214928	6.85937500011642	10.0781250001164
3600.58484866767	84511.8957610204	0.823984786721482	3.80468750011642	8.9609375
3621.5384290757	86429.3349572759	0.821948859823444	0.843750000116415	6.6875
3389.66363608298	129037.304792183	0.922428979713432	1.65625	5.40625
4068.43177472077	34914.2752564589	0.912859466879825	2.99218750011642	8.02343750011642
4110.69823499778	23807.4795949206	0.752793922780868	1.22656250011642	5.82031250011642
3732.77514937605	83967.0933844664	0.880908486944037	1.2109375	4.7734375	9.05468749988358
3252.15737466958	116589.934630986	0.957688771743415	1.1328125	3.7890625
3913.35059568666	248732.174067219	0.884408355508451	0.625	4.40625	11.03125
3954.06344495865	330124.988444696	0.974645651797317	1.296875	6.328125	10.5156249998836
3627.32440561182	678197.945485577	0.792595121288604	2.09374999988358	7.3125
3949.02194052485	287296.688818836	0.765360746578285	0.484375	8.921875
3745.14596218419	115402.011001038	0.880976051780854	2.91406249988358	9.1328125	11.5703125
3726.96873914301	43589.9886306295	0.690754222299753	0.15625	3.375	6.12499999988358	11.0625	14.1875	18.4062499998836
3462.69397453159	408253.916385884	0.917920857031922	0.078125	6.796875
3546.90168778995	826769.558512838	0.997521374337144	4.4453125	7.5703125
3529.43206295262	645790.359919738	0.863937518805114	0.90625	5.4375	8.78125
3988.73082515843	372372.473469488	0.710971224620294	3.8359375	10.0859375
3764.88005576551	92524.169148426	0.866813436517421	4.1640625	7.1640625	13.4453125001164
3927.46981540203	116969.10926213	0.977749993958113	2.9453125	7.5390625
3517.90127774152	952183.781741847	0.836135385917804	5.796875	10.359375
3653.29979874947	100767.683134562	0.820450368859411	4.89062500011642	11.265625
3647.91164792888	249104.123238162	1.01351879442104	3.6328125	7.5390625
3960.26147840981	669485.766848874	0.867986714476608	4.140625	11.390625
4403.53894249926	558363.106181475	0.952282139520888
3648.21998022849	227076.284717241	0.824312622845411	1.39843750011642	5.6796875
3378.85572912922	77023.3697617719	0.766764681176144	7.7734375
3723.12092029643	218253.684470109	0.931967823899664	1.2109375	4.89843750011642	9.89843750011642
3601.57057142905	504892.784341562	0.585785951453913	1.9140625	6.19531250011642
3621.46991003558	125555.208960169	0.954814214967815	1.390625	7.078125
3722.7742208411	77075.6857869923	0.881220477039669	3.2109375	8.8984375
3672.86720451985	401769.797867663	0.916457597493595	0.3046875	4.7734375	10.9609375001164
3910.66977376091	148257.17545569	0.91101428193522
3696.33629145668	351704.70645383	0.850360776405747	1.3515625	4.8203125	9.53906250011642
4095.37091521141	198652.113032904	0.865936055889413	4.5078125	8.8828125
3502.12685660386	486231.587026259	0.849645846601187	0.7109375	5.8046875
3607.94967242532	395092.063943822	0.911074354776835	2.15625
4497.14986151301	872985.997967193	0.911039264558334
3609.29877930388	233044.043863691	0.772807708069567	0.968750000116415	7.15625000011642
3273.82148119995	39086.802384383	0.865100237728512	1.0546875	4.55468749988358	9.17968749988358
4224.94554640795	1152758.67101064	0.967292535875933	6.15625
3625.11148469583	105115.87464295	0.922618181769055	5.6953125	10.2578125
3589.74033245864	339253.711094921	0.930275975991654	2.83593750011642	5.9296875	20.7734375
3580.91302873627	111500.884806178	0.803482253161242	3.82812500011642	13.3593750001164
4285.7269299793	106660.79348197	0.928554012695768	3.7578125
3654.76351450285	595608.848685741	0.880098389571607	5.34375
3394.43010245984	193393.10015905	0.883279155130787	4.56250000011642
3368.22080641043	120963.002288752	0.890979542303074	3.7890625	6.28906250011642	9.4765625
3535.87681669269	933892.946906268	0.861645613469175	4.25	10.03125
3679.40734988797	219512.501772686	0.727262013815276	1.09090909094084	5.90340909094084
4230.75868064496	4674719.60921392	1.0601681303797
3651.14696905299	192186.477437792	0.746027534159228	3.95028409094084	8.95028409094084
3726.09344428298	350405.855689108	0.729933950323747	2.83309659094084	7.98934659094084
3495.27411897367	202493.962559948	0.736571033360421	3.80965909094084	8.74715909082443
3628.13916958659	214011.333655504	0.790179030527918	2.05965909094084	12.2784090909408
3627.99180817874	236477.488416259	0.858871603375326	2.55184659094084	5.48934659082443	9.02059659094084
3614.21909556017	597306.809073483	0.815188034235566	7.07528409094084	13.0127840909408
3563.64483775699	159278.233787155	0.855451887102873	2.7265625	8.2578125	12.6640625
3615.39837185798	758552.977082954	0.980350498578644	0.2734375	8.1796875	14.4609375
3736.45217058785	245392.095633406	0.906174670876897	5.90625
3505.31741365191	700784.063629204	0.89623447724779	2.3125	7.34375
3416.43817236438	582914.966168385	0.794410433646804	0.695312500116415	6.7265625
3601.56443166544	407174.157652984	0.867874262694867	1.265625	6.484375
3627.57976878558	170990.490668628	0.835897268924429	0.5390625	5.1015625	12.6953125
3479.66236436856	462731.890394437	0.770332012222919	5.0546875	9.14843750011642
3483.83249037658	11925.841612501	0.790193465934369	3.0859375	8.7421875	15.5234375	19.1796875	24.0546874998836
4238.83682975821	1324881.3379212	0.931536193405828
3525.8761372514	1140261.50555521	0.896763642808764	3.265625	7.953125
3915.58944077866	154927.751182335	0.930753385484037	2.5625	8.0625	13.6875
3561.4743396632	201317.879588864	0.739331074050927	1.3984375
3027.5915339743	1277.27488663112	0.7140296051181	2.03125	10.03125	13.28125	18.375	23.0937499998836
3623.06087195253	283076.897357204	0.903475156151374	0.46875	4.96874999988358	10.5937499998836
3510.07164697887	183625.741593337	0.833004646329792	0.53125	3.75	8.375
3512.70918237158	129247.338415091	0.778859675218716	0.8203125	4.0703125	10.9765625001164
3610.81268691078	194945.792105358	0.894017219437291	0.109375000116415	5.79687500011642	9.421875
3591.28165977557	494647.707797759	0.963825998085076	1.1640625	5.94531250011642	9.94531250011642
3658.58230091454	38575.0455947567	0.597026612955899	3.078125	6.76562499988358
3804.51211100717	107581.890888125	0.858205741187213	2.34375	7.21875	12.96875
3510.6194414752	225820.913540295	0.894508375508245	3.18749999988358	5.75	10.09375
3540.62883488282	326744.493679436	0.926016126131929	2.5	7.625
3632.35055726222	493185.516174887	0.813533016744439	1.9140625	6.9765625
3980.7862175447	274727.662765846	0.815148389058162	1.765625	8.171875
3627.9800416891	161622.55687726	0.861735366177015	1.35937499988358	5.85937499988358
3935.03617312398	328678.078148448	0.816725294659813	0.5	4.9375
3460.79709264314	192993.649844554	0.859648621045889	2.4296875	7.4609375
3992.32899672825	160042.712985501	0.777011423978517	4.1484375	8.33593749988358
3503.47622326771	306587.367396543	0.874051722062186	2.9375	7.40625
3850.81588619772	13301.548561873	0.952218237985468	2.73863636364695	12.5198863636469
4332.22418068391	384934.004355517	0.726609143358072	7.69176136364695
3757.33837426014	198286.777173352	0.765149979881623	1.95738636376336	7.17613636364695	11.8636363636469
3611.99121778118	109140.194774068	0.954991900374445	6.43394886364695
3357.23968306598	25547.1453121151	0.554220614992349	6.96875	13.0937500001164
4489.90094051485	499512.828895873	0.991647045746145
3515.56876581256	273446.994446775	0.661521814775359	3.48437499988358	8.26562500011642
3502.88991584702	190927.709523949	0.944888069461278	0.226562500116415	7.1328125
3507.60963491647	115896.748627327	0.86841902420037	3.75781249988358	12.3828125
3509.36002045437	135801.243890032	0.588115934149216	2.62499999988358
3364.5531051806	50983.8330353944	0.806996497954321	3.51562500011642	7.92187499988358
3496.19745908639	170467.732625268	0.938032746852455	4.94531250011642
3509.13447426101	19088.689994972	0.861249196343691	0.390625	4.765625	11.6093749997672
3371.99835627376	72060.8253587917	0.893651002113118	0.71875	4.625	8.15624999976717
3509.22007020459	71794.9941599576	0.816903862583227	3.4140625	8.66406249976717
3598.42814962185	70650.0125142392	0.795069051965029	2.8046875	7.52343749976717
3655.46716762184	27875.1911131118	0.767574302697111	1.546875	10.6406249997672
3777.77543743164	79692.5393488372	0.807087277566789	1.71093749976717
3999.59777742776	34310.2020384403	0.857527177676271	1.71093749976717	10.8984375
3636.12372977538	59702.390897631	0.844393295072671	2.55468750023283	8.3359375
3610.79081136823	49682.1348974313	0.790865693975851	3.328125	7.14062500023283
3707.40253375044	163756.575293413	0.978283442289057	2.90625	6.03125
3935.36830782229	24993.9392572347	0.893293233292851	2.03125	9.75
3832.72339425563	142716.424422488	0.936102501069913	2.0703125
3885.64191144062	21143.3485451437	0.72770531612874	1.34375000023283	8.0625
3701.46859904518	34435.5950728675	0.899280991888702	2.50000000023283	7.75
4172.94764568821	634247.4183474	0.930084072162559
3530.76607336081	324481.300844203	0.974967357346583	2.6953125	7.9140625
3401.94309266609	333322.409695829	0.952575353833186	2.0625
3743.18248883973	49521.3847125005	0.862693129181275	4.9296875
3481.57234544429	139072.801563563	0.908472292069954
3494.09919036785	202283.412586995	0.953614926607395	0.2734375
3519.49451650426	179310.934285932	0.824717581245683	5.5390625
3925.12066558153	55115.2970176971	0.957927594875182	3.0234375	7.9921875
3604.46833866641	15771.27150118	0.86495354063265	2.50781250023283
3488.32143695717	413925.662718719	0.715739190306846	4.6796875	9.1484375
3828.38726194931	173576.948188943	0.975184950842819	1.53125	7.25	10.71875
3623.70629018286	524562.78486772	0.966214929150484	3.2109375	7.8984375
3595.77878095673	172406.481611322	0.70411380384703	4.8203125	12.0390625
3674.49641316923	188198.592083775	0.962307804924376	3.1640625	6.97656250023283
3419.00345639234	1348815.82912864	0.881289290022469	0.437500000232831	3.28125	6.90625
3503.77169951745	110058.749664484	0.780044535902989	2.90625000023283	6.59375
3529.08562055567	204336.708824151	0.896090693977701	1.96093750023283	6.5859375
3512.63786370192	650317.116872842	0.877992190597068	1.71093750023283	7.0234375	11.7109375002328
3764.46549347577	89726.6277548733	0.674458628779707	3.11718750023283
3689.34574711313	221085.039338613	0.950829169492225	2.5	7.34375000023283
3537.85270755627	341096.768003779	0.900022557984323	0.1484375	8.1171875
4156.74601423684	63970.7938497498	0.824869705352756	0.703125	8.328125	16.890625
3596.95329301461	542810.00485335	0.839732111951486	5.328125
4399.45500889112	905658.948626133	1.0058759001141	5.703125
3611.89459260799	129932.135120365	0.850318478584183	4.8046875	11.5859375
3482.47824364561	352427.257932393	0.790962447847877	4.59375
3488.43874184635	941142.158595097	0.94173325943399	4.796875
3516.41301893628	513530.097440923	0.890428434127586	6.21875
