# Supplementary material for: Millisecond-Scale Motor Encoding in a Cortical Vocal Area
Source: PLoS Biol. 2014 Dec 9;12(12):e1002018. doi: 10.1371/journal.pbio.1002018 (PMC4260785; doi:10.1371/journal.pbio.1002018)
Supplement: Data S2 — Spike timings and acoustic measurements for all cases. All spike timing and acoustic data analyzed in this manuscript are provided in .csv files, which each contain data from one single-unit or multiunit case. Rows represent the multiple renditions of a song syllable. The first three columns contain the acoustic parameters of pitch, amplitude, and spectral entropy, quantified for each rendition. The following columns present spike timings, which are referenced to the beginning of the premotor window. (ZIP) [file pbio.1002018.s004.zip › SU_2.csv]

pitch	amplitude	spectral_entropy	spikes_1	spikes_2	spikes_3	spikes_4	spikes_5
2610.99073553573	1054.57284207159	0.930001346978458	31.5624999999991
2626.20653272129	1389.28519194293	0.955591933262636	28.8124999999991
2615.15511905347	1641.91950656613	0.904644524204333	29.96875
2622.82284115573	1330.97376974319	0.960006397774176	30.03125
2557.51739696271	1451.69707821806	1.05218392776061	29.40625
2507.71902320449	1581.98551518394	0.876549460474313	33.09375
2507.06582264966	1357.8395336107	0.772543249083231	32.5
2678.1566716982	1352.07926318895	0.981226338787167	29.3125
2580.10976000392	1656.70637016551	0.98854519681267	30.6159991413151
2559.36971284346	1641.64471169219	0.937401772321693	28.4284991413151	33.6472491413151
2557.20700787724	2003.09335948755	1.04801989603394	28.3034991413151	31.8659991413151	36.0534991413151
2553.37357092693	1245.5170989607	0.926624584632773	32.8034991413151
2511.24348388916	2098.75123843223	0.837821105112657	29.1472491413151
2506.31699593777	2126.81492720183	0.763684586569438	30.1784991413151
2566.12233128206	1777.62803179298	1.01834879887331	30.9597491413188
2507.438775821	1461.50657607704	0.744260410173896	29.9909991413151
2623.82370337975	1020.55949738244	1.22595401626206	29.9909991413151
2549.26818226371	2166.34388106193	0.910994061559916	31.7722491413151
2625.11398414812	881.192431529029	0.74042992798201	30.2388524288472	35.0513524288472
2573.4869792781	576.282139540114	0.812670820386304	6.14510242885444	29.4888524288544
2629.21383401881	2467.03160687091	0.809612624773412	29.8638524288544
2496.61314221561	1844.91281652821	0.967618225509596	30.5513524288544
2484.32095627616	2020.53515110961	1.01770559518114	29.3638524288544	30.4263524288472
2593.95061746665	732.46864908769	1.27386923858227	33.0826024288472
2572.26531572882	1150.45546759292	0.971502165694709	30.3326024288472
2497.22033360277	2073.35154198062	0.999306126836556	30.6138524288472
2481.31215331441	2114.53933732603	1.01700646501186	30.9888524288472
2492.64271654568	1766.30444763581	0.924644606270351	27.4576024288472	32.0513524288472
2505.67406744809	1359.69557791217	1.03047370728925	33.2076024288472	38.4263524288544
2552.02569661303	800.434038674108	0.94284968548311	28.90625
2601.22227539866	999.611311667288	1.01045629124406	30.3125	35.9375
2517.16996853231	1042.14283379193	0.816903062821665
2540.79326462588	1821.15073428524	0.885206063713484	29.75
2610.56510905653	1233.42942849488	1.10693904514514	30.125
2509.73831719871	1039.0610880667	1.11424988530546	37.15625
2546.97223577016	1497.91198895593	0.93225528729884	33.78125
2509.12053615631	2146.65819318807	0.735052972205255	31.3125000000073
2525.82731437042	1689.38876164234	0.895748032862467	29.09375
2578.74789064959	1614.30132488718	1.0531000568506	11.90625	29.8124999999854	33.6249999999854	36.1875
2554.8773959613	1651.32240531065	0.898122301890131
2566.76703524788	625.356284991662	0.924575812942537	29.9979912904819
2627.05189942785	3590.83736611542	0.539493801595827	13.6542412904819	29.3729912904819
2561.72506126864	987.894525172533	0.824445287921227	30.9667412904819
2557.38495308015	1233.3346435238	1.01327985203344	31.1854912904819	34.2167412904819
2500.9106783169	2350.66588512204	0.99171315097485	30.5292412904819
2513.68686703135	1395.93781629579	0.657847878379634	31.5292412904819
2497.79817231163	1284.60747232337	0.84251397255527	29.4667412904819
2563.39318314907	1542.96712019232	0.868964244908854	29.9354912904964	33.5604912904964
2502.53146914383	1195.93367353234	0.848248507313032	5.71674129048188	29.3417412904964
2646.9178913018	1631.78267401293	0.71542926260953	0.71875	29.8125
2562.3484485367	1792.80764214975	1.0167168095435	29.96875
2492.1721210863	1316.91930006429	1.1651575625691	32.25
2572.58494929339	3181.9080225831	0.773956897485128	31.0000000000146
2559.11676836047	1492.4626408442	1.05103052207456
2579.86878463738	4185.06853236137	0.686739234162791	31.4375
2595.25254539073	1897.81249999285	1.15878244328715	30.25
2493.79315320744	2124.69699374006	1.07401988448773	29.8750000000146
2563.95137282271	3093.45659547628	0.763726649951717	30.75
2545.17002936423	2335.53962237504	1.24294981170034	16.75	31.40625	32.6250000000146	37.3125
2629.83538173933	2258.81253774929	0.790135751206667	30
2612.68559423391	3679.88906064456	0.55963227819788	29.875
2496.17371321496	2323.98297690527	1.2574429199985	27.71875	31.40625	34.125
2712.30572912246	3671.95039900233	0.935294169332978	30.0625
2558.08747026282	2906.48587754439	0.944487829658234	29.09375	33.09375
2567.20375678881	2719.63319109163	0.989495612104541	30.46875
2500.09117275176	2393.97442055887	1.22007454287792	32.375
2561.86329185465	2170.85668214651	1.03042777535184	30.375	34.03125
2561.90900974483	3832.74361163454	1.06561283345965	33.46875
2568.42582272852	2976.69594359007	0.929488417460364	30.4375
2619.78655491385	1398.07437068918	1.17295632098195	30.53125	37.4062499999854
2607.4733912185	2016.3312866783	0.756514607968238	29.9815076054947	34.2940076054947
2576.16588511867	1810.92781784161	0.792349900692762	14.2002576054947	30.3252576054947
2565.7808455405	3338.92980330733	0.786146560221614	17.7627576054947	32.1065076054656
2620.31977426402	3440.27649922851	0.663531020309937	29.4190076054947
2629.48605945946	2220.46997663194	0.906066591677024	28.7940076054947	34.6690076054947
2556.13483806326	1562.93972210858	0.966370578154402	29.2940076054947	32.6065076054947	34.7002576054947
2577.80549247489	2279.38151585422	1.14939506783209	1.16900760546559	30.5752576054947
2554.04917561707	2703.28206896658	1.24485579555296	13.5440076054947	30.9190076054947
2565.08713907822	3077.1947996904	1.27497108769565	30.7315076054947
2573.70460838351	1712.78478091769	1.09310957082456	32.4502576054947	34.2315076054947	37.1065076054656
2509.09706030622	2184.90072768244	1.12303376628184	30.8565076054947
2639.40262238587	3653.58414450644	0.704427793070423	2.4502576054947	31.2002576054656
2567.53382973483	3984.8554143418	0.740105905104433	31.860927720787
2616.31054639293	974.399202863974	0.68794045614732	29.0937499999709
2554.43852508304	497.608339336699	1.19231193984829	29.21875	35.875
2567.06848863922	1078.59406037655	0.799955294174235	27.90625
2538.20947178314	2545.87803185773	0.604977948711226	28.6562499999709	34
2437.5	775.35339143762	1.08284223972324	27.03125	30.5624999999709	33.9375
2487.82032965325	1199.16327754304	1.15484343348208	29.375	35.15625
2489.48850229007	2882.19353518375	0.576821275875046	27.625	30.8125	33.4062499999709	36.5
2604.39682537745	1729.13448965593	0.680743227150157	33.96875
2559.68146287011	2204.48789566632	0.673937777811547	27.53125	31.46875
2624.06028545096	2828.88319868573	0.776180999941938	29.7235647693742	31.0048147693742	36.8798147693742
2638.16576310626	2545.29415623429	0.728211466840868	4.34856476937421	10.7860647693742	12.5048147693742	29.8798147693742
2564.70762601367	2385.34443216942	0.830150181573757	4.16106476937421	30.3798147693742	33.5048147693742
2561.77822876288	2145.01986775203	1.17468404283753	8.22356476937421	12.1923147693742	31.5048147693742	34.0360647693742	36.1298147693742
2741.98850142764	1910.14913721481	1.11012981799995	21.4735647693742	29.3798147693742
2491.90114616035	2135.81543667952	1.1478975052562	18.3798147693742	31.7860647693742
2499.10470722883	1684.43604625673	1.07992843999657	20.0673147693742	31.4423147693742	33.0048147693742
2551.8792990148	1147.88326781712	1.31013338519199	13.0985647693742	30.1298147693742	34.1298147693742	36.9110647693742
2494.27321890135	1812.08101098153	1.08048390831489	15.3173147693742	31.2860647693742
2615.72026319082	4311.8680973315	0.655254337831082	1.12981476937421
2564.90042727153	2951.36642976521	0.97916339934513	11.4735647693742	30.4110647693742
2677.01754537592	3303.32729929992	0.950893668969865	30.9687500000291
2557.95374300313	1446.03715718054	0.75847182605404	30.28125
2515.41574445412	1076.73412366132	0.970865681982335	31.3125000000291
2796.15609647146	1857.52982906384	0.815799493214364	29.3125	34.3125
2563.95411632138	1699.21903280626	0.794080247145189	31.3125
2493.24048605059	2409.50072069102	1.08446981286301	30.875
2537.52154155343	1915.56598466517	0.911640117891532	14.1875000000291	32.09375
2564.41253115647	2327.67898545354	0.765748541584584	28.96875
2502.37465790077	1803.39069057438	0.965076571713011	0.9375	33.1875	34.34375
2537.59497171654	2039.3007253196	0.855040688265216	29.75
2568.11339122761	2555.89609418144	1.12447158048445	13.125	33.75
2545.3766417829	3163.00345579049	1.01059853759859	34.5937500000291
2563.36001037708	3288.66899821688	0.933108632543329	30.5937500000291
2523.26773303462	1908.21725748219	1.05528851337541	33.71875
2558.97912177468	1925.6352699353	0.629531320349707	29.625
2621.43169034448	681.959413314736	0.776054650842608	30.53125
2574.30265626805	1348.25319465358	0.814611869479755	28.84375
2502.69446961849	1605.08573410788	0.855404452217605	31.0625
2510.22619259574	655.229557170153	0.659846152744175	30.15625
2497.75246402342	737.752583620235	1.06260063719067	28.875
2553.17024983017	883.216576389807	0.784163561956121	30.65625
2614.27487028879	2093.14325117416	0.608151250017526	28.8125000000291
2512.01230043993	1448.70499447607	0.809270588668302	27.78125
2525.23469926955	1684.82719012814	0.711979793905631	29.53125
2516.46729576499	997.014651665721	0.847689293132865	30.25
2661.94794743689	1427.11185653978	0.899967765412122	31.375
2518.98043515665	2636.19680673553	0.637682069090037	29.15625
2561.26625063503	3524.17348968394	0.544736763183505	30.21875	35.40625
2549.87183281962	3961.54703368863	0.529195425275721	32.46875
2558.89870671833	2099.58027275227	0.680826744365882	29.6875
2564.41112387646	3534.71139025669	0.612478512263043	30.09375
2680.38760068369	1099.21590722402	0.753520666661397	29.25	35.90625
2630.80786275268	976.308857586903	0.683410446165399	6.06179465164314	28.311794651614
2611.51847424344	643.142867950468	1.13606314167122	10.686794651614	29.936794651614	36.093044651614
2583.86456886088	546.414329940153	1.01310759160209	30.155544651614	33.0617946516431
2570.14827067991	568.828476770897	1.21734725770343	30.749294651614
2558.52626753545	1163.64121924546	1.12229592168213	28.718044651614	37.4367946516431	38.8430446516431
2564.68911979724	640.105948869846	1.29851562397354	3.99929465164314	31.186794651614
2524.52145163927	813.476966221733	1.1847870851891	29.343044651614
2509.55686860399	1061.41129822342	1.17802210415255	2.21804465164314	29.186794651614	34.8117946516431
2556.41225520877	969.824453629013	1.23375686455074	30.374294651614	35.093044651614
2650.75356253027	675.379442923324	1.06537863126436	30.968044651614
2571.47285060341	1393.616641958	1.02684412488076	29.030544651614
2557.32776878783	1217.28736311739	1.11604243098228	11.968044651614	26.561794651614	34.155544651614
2691.48956966138	1423.78203697046	0.921812368733325	30.6875
2579.88498029442	894.754605673349	0.954981466901512	30.28125
2628.84596728353	2253.90609219299	0.798200905187811	29.90625
2557.00262375942	2350.17858380999	0.938322255383338
2496.77628386889	1483.9410169501	0.779781204559129	29.6875
2496.70299908275	2376.32946647225	1.01165340051944	30.40625
2694.38385702668	1505.72501989359	0.973214669554124	32.1875
2491.41660695095	1797.10537166698	0.769046089512272	30.25
2523.1172112671	1792.17714376594	1.04136021504324	31.1875
2501.43239596199	1315.21330961451	0.920806716616268	30.71875
2558.47482054758	1738.04443381107	1.03922003085953	31.59375
2633.00222652593	1454.44898058167	0.809696787328245	30.3652017909917
2574.92457803395	1165.75853053239	0.828411295066312	30.7402017909917
2628.8841238637	4044.24792018903	0.700272512650028	29.2089517909917
2739.87301333349	3148.38520805844	0.763458167748691	29.7089517909917
2591.88808321518	1784.41799372857	0.880696463395284	30.7089517909335
2549.26246493893	1606.06063020078	0.874119043607176	29.9902017909917
2733.22036472596	4158.88759390576	0.906709769358675	35.0527017909917
2511.92986122898	3408.01666497539	1.19229689715594	30.3339517909917
2500.07796210811	2026.80253617263	0.986036724256074	30.2089517909917
2559.25634110523	1924.12216233768	1.10338821745552	30.1464377094526
2525.88559457011	2512.07304472892	1.00894531322005	29.2402017909917
2496.31751414878	4121.95624945819	1.02284051787341	31.0839517909917
2563.44670218218	3794.56092636005	0.682484458312203	30.6464517909917
2621.69408639114	2329.35363813035	0.666865761162304	31
2506.08146081026	2286.23001089954	0.809771134245593	31.28125
2490.66404348327	2352.8950927635	0.779073666242431	32.90625
2564.74521328509	1908.57724968077	0.857809485097916	29.9375
2574.02004048806	1470.25826287262	0.825111710272726	28.8750000000582	32.1875000000582	34.7187500000582	36.78125
2482.61342800653	3516.30825172414	0.874349080624349	30.2812500000582	39.53125
2506.82436870655	2543.78813831729	1.14933002058519	32.46875
2546.87497333122	3858.59743808939	0.992186682739672	31.28125
2437.5	3726.03472719139	0.749738544722306	30.40625
2621.147121896	14.5869300794587	1.37691714845023
2561.37299055403	3940.44797771303	0.773862771842588	30.25
2632.38501970743	1570.69307979321	0.721933511866186	30.53125
2643.60832309491	1609.3137874125	0.649106807497883	29.25
2513.3147374971	1563.51625763655	0.942823541016794	29.875
2565.79757154611	1464.08328855378	0.967896150068694	29.5625	34.7812500000582
2483.79503315826	2088.00569464478	0.961133199032911	31.0000000000582
2494.26648157076	1718.08420115616	0.901446370404929	28.6875	32.6562500000582
2503.36761193788	2009.53990575196	0.810987566252605	31.53125
2566.23817715611	1723.69919112663	0.948846850441233	29.6250000000582	33.96875
2659.13623433275	3006.90988303914	0.844230350586247	30.34375
2471.63188908417	2837.26530390683	0.749576602345636
2547.30510716665	2203.97089251998	1.09546183829066	30.0625
2678.25735160627	3273.26897230489	0.597206629614525	30.8124999999418
2621.36528839388	1962.23493889802	0.779495534370525	34.15625
2608.56075080943	2382.33993871243	0.800603770301708	28.9999999999418
2437.5	3292.48490828112	0.74596539322555	29.4374999999418
2497.84489799837	1730.52496712044	0.705665376975159	29.625
2560.33986720587	1099.96009047397	0.971771405734021	11.2499999999418	30.6874999999418	38.0312499999418
2558.9428060454	1322.78203878102	1.04921642190172	34.2499999999418
2468.9626266354	3649.07493337109	0.621221722421315	29.0625	33.9687499999418
2507.04914565915	2975.36435344665	1.03684465802871	11.8437499999418	31.78125
2559.09326742507	2388.11015074684	0.989569646629819	30.0312499999418
2558.19929475217	2013.52300591302	1.08214055566943	29.6874999999418
2691.59682971309	2109.29265796335	0.722154917084232	30.7187499999418
2568.60615378974	1582.14110815808	1.03085706535793	29.1249999999418
2477.04108703459	2246.04578179885	1.11821956982536	30.0624999999418
2500.75425883322	1883.52053334734	0.873276959939998	30.2499999999418
2576.49041071122	2289.13160665076	0.86150889597848	29.5624999999418
2582.68924506262	2720.14874164337	0.895485472917525	31.4062499999418
2511.24826711826	2088.07261246763	1.30016855061581	29.28125
2639.44845283896	3555.02451828569	0.67661753228828	15.4687499999418	31.625
2573.88740871571	2560.64390410811	1.04862468719416	32.375
2548.91155175926	1935.19009303477	1.00215657115692	30.8125
2504.55867623124	2521.74745644842	1.20380481049729	31.4999999999418
2541.49286943502	2909.2616765094	0.816967030588348	31.34375
2618.44904040271	773.26295837701	0.835163547755452	14.875	29.96875
2634.27907817341	1707.8717251663	0.845651398946683	30.1875	35.375
2437.5	2554.88256046751	0.806651991230774	30.21875
2538.5238245937	1654.43040067384	1.05915095538092	30.15625
2592.06966100359	2527.2912239383	0.768074290736521	10.875	30.90625
2495.56617714662	3010.85322350401	0.826065723404938	29.53125	35.90625
2615.55918751828	3748.40634671552	0.757360343834217	32.375
2557.83046444214	2209.38263094871	0.836897359390817
2505.05556461378	1598.61325763281	1.08402742545824	28.4062499999418	33.59375
2498.88501709084	2337.43498973692	0.877779570772952	32.0937499999418
2554.3724650915	1720.88732945147	1.09348727617607	28.71875	32.2499999999418	34.7499999999418
2532.79582238573	3148.81021353508	1.07450759182367	29.9375
2506.83480386291	1265.52004872965	0.933356922163079	31.9374999999418
2500.0871675455	2175.49888524672	1.15969448432844	33.46875
