# Supplementary material for: Millisecond-Scale Motor Encoding in a Cortical Vocal Area
Source: PLoS Biol. 2014 Dec 9;12(12):e1002018. doi: 10.1371/journal.pbio.1002018 (PMC4260785; doi:10.1371/journal.pbio.1002018)
Supplement: Data S2 — Spike timings and acoustic measurements for all cases. All spike timing and acoustic data analyzed in this manuscript are provided in .csv files, which each contain data from one single-unit or multiunit case. Rows represent the multiple renditions of a song syllable. The first three columns contain the acoustic parameters of pitch, amplitude, and spectral entropy, quantified for each rendition. The following columns present spike timings, which are referenced to the beginning of the premotor window. (ZIP) [file pbio.1002018.s004.zip › SU_20.csv]

pitch	amplitude	spectral_entropy	spikes_1	spikes_2	spikes_3	spikes_4	spikes_5	spikes_6	spikes_7	spikes_8	spikes_9
3639.75548109457	13528.7204003246	0.983810134187337	1.671875	3.796875	17.078125	25.171875	29.109375	31.515625	37.921875
3230.95671968848	73678.7737536202	0.900293344491213	30.640625	35.203125	36.984375
3415.92529686754	188652.539483521	0.909993048962848	31.2265625	35.1640625	36.7578125	38.9765625
3771.98371718773	65684.4512920698	0.813303173690521	0.625000000003638	10.59375	18.71875	24.0937500000036	27.4062500000036	29.4375	30.9375	33.34375	37.40625
3455.35905030063	581796.87427847	1.04134609688268	30.7021870906501	35.1396870906465	36.8584370906465	38.2334370906501
3454.99399452648	1135654.00394938	0.725977384521389	28.4921875	33.3984375	36.3046875	37.6484375000036	39.9609375000036
3454.25234520044	585646.243372674	1.01915234126695	27.7421875000073	34.4296875	37.2734375	39.4921875
3417.0441268994	167558.059839265	0.833354045696502	23.6171875	32.5859375	35.2109375	36.8671875	38.8046875000073
3373.17935199334	85264.6034148207	0.86424544810693	29	36.46875	38.96875
3742.23156244797	10621.0480004512	0.534599483032476	4.6953125	22.4765625	27.5703125	30.1640625	34.6015625000073
3410.77667779335	368145.726859772	0.942508148134442	35.4453125	37.2890625	39.8828125
3699.88718709588	147340.232994075	0.912316987576538	18.03125	30.625	34.59375	37.15625	39.1875
3723.30137688344	390135.811403089	0.858455150921415	37.8515625
3464.75550598131	524130.779312944	0.797162529128042	9.8359375	26.7109375	34.3984375000073	37.2109375	39.2734375
3527.91302472148	493374.222095673	0.886066993252532	26.3906249999854	34.359375	37.234375	39.359375
3375.1888719798	72670.6100042947	0.654758300481502	12.3828125	19.3515625	24.5390625	28.4453125	30.8203125	32.9140625	34.9765625
3512.40009259818	406752.194089049	0.859712078940058	29.71875	34.4375	37.21875	39.4374999999854
3603.78017228593	1428842.31955529	1.01422913261834	11.1484374999854	20.2109374999854	28.7734375	32.0234375	36.2421875	38.8671875
3510.16284025167	145388.906948317	0.869589070299675	25.5234375	32.4296875	35.3359374999854
3745.27319007167	44943.7580866658	0.767323474830286	0.3125	21.1249999999854	31.46875	35.71875	38.0624999999854
3533.24848583733	52810.9269446869	0.783951606830794	21.046875	29.140625	32.015625	33.765625	35.609375	37.7656249999854
3506.90982064933	119314.758199818	0.820649903990207	27.0078125	32.3828125	34.6328125	36.3828124999854	39.4453124999854
3479.8801071682	141928.354068693	0.969357816183046	4.10156249998545	13.8828124999854	23.7890624999854	31.3828125	34.2265625	36.0390625
3316.15676497843	244116.39312939	0.935957255522625	1.6640625	18.7265625	28.3203124999854	32.1328124999854	34.0078125	35.7265625	38.2890624999854
3555.95855005896	523836.13426089	0.903305058372405	24.3437499999709	33.21875	35.6249999999709	37.25	39.46875
3430.27895696857	323210.935175831	0.969286559961564	30.8203125	35.1640624999709	36.9765624999709	38.9765625
3246.02843526379	215989.417980212	0.832840246201094	10.3125	24.3124999999709	30.6249999999709	33.4375	35.40625	37.46875	39.71875
3527.14819118956	1144028.18585527	0.917160709706291	20.7734375	30.1484374999709	33.4921874999709	35.5234375	37.2734374999709	39.1796875
3484.61409151673	1844271.0353114	1.01086757180077	4.6875000000291	19.40625	29.46875	34	36.5625	38.625
4378.63679043834	892320.972724977	0.929603891611696	38.1015625
3619.98131206142	1057661.03000765	0.943931312311783	30.5234375	34.7421875000291	36.8046875	38.7109375
3396.67713204939	1342319.29672348	0.953091193511095	10.0703125	26.3515625	32.6640625	35.8203125	37.6953125
3507.82546328108	1105767.16507865	0.788666776775482	31.0078125000291	36.6328125	38.5078125
3571.17870885609	290823.363610769	0.936079632484138	8.78125	28.25	32.71875	35.09375	37.03125
3487.97677692102	59290.9248289649	0.920981271043579	30.09375	33.4375	35.375	37.21875	39.75
4106.01013011439	46114.8199360466	0.889934142261137	1.1796875	14.6171875	30.4921875	35.0859375	37.6171875	39.7109375
3635.3549661358	71271.6806619901	0.949973959872209	3.1796875	30.6796875	34.9296875	37.7421875	39.4921875
3457.50973167227	831033.562961227	0.933504076314676	10.609375	20.953125	29.2656249999709	33.7343749999709	35.609375
3368.29542657413	650076.736213985	0.909810852708217	29.3125	33.3124999999709	35.625	37.3125
3600.71830001306	839348.491691841	0.818718945842519	25.0078125	33.8203125	36.1640625	38.1953124999709
3634.30804760403	58092.0067638949	0.793432364620454	8.484375	25.828125	30.734375	33.109375	35.921875	37.421875
3610.43020400068	1016929.70020171	0.979774721768216	5.8828125	10.8515625000291	17.8828125	31.3515625	35.1953125	37.1953125	38.9453125
3142.68806103965	137846.562851831	0.788497609157936	14.8984375	31.8359375	35.8359375	37.7734375	39.2734375
3505.00830913558	592592.11687272	0.80686066919603	28.7265625	32.7578125	35.2265625	37.1328125
3355.46745899101	588706.775743345	0.86346429691467	13.7421875	28.0546875	32.4296875	34.3984375	37.6796875	39.7421875
3620.7481288235	519443.257030096	0.758393869288314	26.6484375	33.3671875	35.7109375	37.6484375000291	39.4296875
3313.60053803	418778.059081672	0.87424134536534	25.828125	33.078125	35.265625	39.203125
4039.58312201054	310684.689490015	0.788424920758851	3.1640625	5.57031249994179	16.6328125	31.9765625	36.8203124999418	38.9140625
3875.30564701193	22830.0129048761	0.784973530428783
3599.74646818921	407836.286655463	0.939372366998971	13.125	27.90625	32.9062499999418	35.46875	37.3124999999418	38.875
3865.04256170424	189280.648195579	0.936302092535008	33.0234375	38.5546874999418
3881.87063090145	170614.208016293	0.770283470779279	2.265625	15.890625	28.578125	32.265625	34.7343750000582	38.015625
4271.31374960862	61259.733042742	0.896981462450624	4.234375	10.453125	14.921875	20.796875	27.859375	33.265625	35.859375	37.390625	39.390625
3455.1827685265	2214837.74619476	0.88085211803474	17.421875	31.546875	36.484375	38.359375
3958.23325898309	59154.9963961966	0.882836700643339	11.8671875	29.9609375	33.2734375	37.4921875	39.3359375
3546.62768637083	741267.773950719	0.956769931256027	18.078125	26.140625	32.484375	35.328125	37.671875	39.390625
3505.75843227548	1914843.35424728	0.863671739573904	11.421875	27.703125	31.484375	34.109375	36.171875	37.984375
3909.37748372898	376587.575970809	0.822433075733767	32.9375	36.8125	38.53125
3748.30692886399	292884.100647021	0.87862542699539	15.9921875	18.7109375	35.1796875	38.9921875
4104.79590043646	360815.488174653	0.828015520895942	8.421875	15.3281249999418	32.734375	36.546875	39.109375
3623.53604116457	877296.50543057	0.848535309651181	29.4453125	34.5703125	36.6640625	38.2890625
3623.19010296318	529311.741453722	0.803643730420815	8.9296875	22.9921874999418	31.9609375	34.4296874999418	36.5234375	38.6171874999418
3544.081145723	1331297.44729558	0.947205808791039	23.3984375	29.1796875	32.1796875	34.5859375	37.6796875	39.4921875
3513.4010820323	674138.244111741	0.871345535335618	0.3359375	28.6171874999418	34.0234375	36.8046875	38.5234375
4050.4483326038	2615575.64279058	1.0414107276567	30.984375	37.890625
3578.11942305356	1560264.83373204	0.860698770517709	1.703125	33.7031249999418	39.203125
3621.59620125735	29542.998671384	0.503636767876992	28.5234375	37.3046875
3376.76732883357	864281.256344295	0.956754099623462	15.859375	28.734375	31.828125	33.984375	36.0781249999418	38.234375
3385.34909119734	813611.725286512	0.987846682159775	16.0546874999418	28.4296874999418	33.7109374999418	35.8984374999418	37.7734375
3162.90048582193	144888.566854568	0.947013374619594	14.125	25.59375	32.28125	35.09375	37.4374999999418	39.34375
