# Supplementary material for: Millisecond-Scale Motor Encoding in a Cortical Vocal Area
Source: PLoS Biol. 2014 Dec 9;12(12):e1002018. doi: 10.1371/journal.pbio.1002018 (PMC4260785; doi:10.1371/journal.pbio.1002018)
Supplement: Data S2 — Spike timings and acoustic measurements for all cases. All spike timing and acoustic data analyzed in this manuscript are provided in .csv files, which each contain data from one single-unit or multiunit case. Rows represent the multiple renditions of a song syllable. The first three columns contain the acoustic parameters of pitch, amplitude, and spectral entropy, quantified for each rendition. The following columns present spike timings, which are referenced to the beginning of the premotor window. (ZIP) [file pbio.1002018.s004.zip › SU_21.csv]

pitch	amplitude	spectral_entropy	spikes_1	spikes_2	spikes_3	spikes_4
5184.49309874518	1539848.60624052	0.690963618402635	28.5624999999982	31.7499999999982	37.0937499999982
5189.17635924903	690468.07302494	0.831525286876432	27.90625	33.25
5238.46902943792	1004595.66271248	0.786457077061871	27.84375	31.5625	34.75
5210.34880335789	803991.39064296	0.824814154419685	27.84375	33.375
5000.8816755317	1639654.80017224	0.706297067926877	20.5625	26.3125	29.65625	33.75
5132.8282865835	957519.162264254	0.788071624669516	28.0625	32.53125
5061.24566590468	443714.653027703	0.864898445436572	26	31.46875
5202.4588908983	2149862.14378407	0.737895818471871	29.1875	34.3125
5269.21517664753	148819.658861883	0.925589797194247	27.96875	33.46875
5099.81497007864	2035162.8682781	0.697216607254047	29.75	34.84375
5101.92584529615	870623.88028457	0.747156691856458	29.53125	34.59375
5243.90214358646	697605.037969026	0.823580480362916	27.3125	31.78125
5206.28696765015	605052.826672557	0.831962701919982	26.8125	32.875
5204.9744217022	966707.38093945	0.81074007961945	28.5312500000073
5167.52338439625	1650639.47032493	0.84224515846321	29.53125	33.28125
5213.26747569506	503179.388925686	0.863445120562534	29.6875	36.4375
5197.65353445907	748293.876174485	0.88180123734608	28.15625	36.65625
5182.75741846071	201174.800602553	0.937324264846171	28.375	31.71875	36.6875
5138.68330106989	583068.441148137	0.842239914615009	28.25	32.7499999999927
5066.44898339801	5281146.17294628	0.600221912347285	28.53125	32.78125
5246.34348494779	2272165.78632163	0.844943243834417	27.5312499999927	33.125
5213.62233632486	123182.094658856	0.786792439412099	28.5625	37.09375
5272.82103172347	829606.414883446	0.760965774272314	28.6875	32.875
5196.18109631696	553387.529593448	0.787838647400904	30.1875000000146	37.0937500000146
5071.67792967228	1138744.21680706	0.716675090168242	29.5625000000146	34.75
5234.75083293109	1471745.54126611	0.728235621360996	27.71875	33.3125
5301.27737442231	194016.907660382	0.931095025654645	28.25	38.78125
5010.5049381928	2249406.80601792	0.825984415399315	30.8125	36.25
5240.6346846778	2022823.98205912	0.855326910811127	28.78125	33.21875
6390.18804985782	113418.393684608	1.26054501619889
5297.57434503937	110553.171487821	0.983887468820021	28.5	33.78125
5137.16926922775	1068183.53290972	0.792994277225815	25.21875	29.4375	37.625
5235.87738673526	660578.589686069	0.711259083883402	28.4062499999854
5123.20926171605	1352302.54469623	0.737464738734102	28.6562499999854	33.375
5037.55092211733	665423.298846471	0.769372744016283	25.71875	29.5	33.46875
5181.5026012919	454097.449949675	0.860451797221384	29.90625
5055.66993009396	1848119.27010208	0.65793430738104	27.3125	34.1875
5213.90256484592	1191986.82380612	0.733271135401111	28.4062499999854	34.46875
5104.38167112548	697305.714856382	0.797971431017068	28.78125	36.2812499999854
5034.30879076808	1525975.47492515	0.701098851915139	28.8125	34.15625
5158.44126844781	1845915.65091073	0.697230591364981	28.46875	37.15625
5153.97587485913	1572005.96891283	0.738135474383253	27.7499999999854	34.0625
5123.61199394544	1216754.9502255	0.740670098138437	26.625	31.15625	34.75
5223.36240199222	257474.034085296	0.864184589875543	29.09375	34.0312499999854
5030.16168892781	534392.019237359	0.749338237784302	29.375	37.1249999999854
5179.29792918008	1392651.2837592	0.733551791661573	26.9374999999854	31.65625	35.21875
5233.63231161617	1627973.22087866	0.613639441966183	28.59375	39.8125
5073.66368650132	2152240.59108544	0.701249760364594	27.9375	36.15625
5155.17158040666	1135457.41386191	0.721819324383526	25.40625	29.78125	39.59375
5112.51894697357	1513106.81589707	0.734395792245692	27.75	31.625
5185.9051729055	2642945.84873905	0.642353539702455	27.3125	33.4687499999709
5066.81782099459	2373390.92219069	0.698158939814062	28.46875	32.40625
5225.7264579465	2197687.74419907	0.666414979707353	25.875	32.3125
5269.67951144888	1294325.22223927	0.753206049183398	28.125	31.84375	36.59375
5187.51386118075	1634962.4464352	0.790757444133575	27.78125	33.25
5101.38121769013	884692.089729773	0.779383146462366	28.3125	32.0937499999709	39.2499999999709
5183.78404892284	1136555.2808479	0.750723770741102	28.6874999999709	32.53125
5074.84550259403	1249410.01658253	0.774396034172656	29.5	37.625
5225.10448617262	519911.087518967	0.884590530681329	29.9374999999709	34.65625
5050.20734087494	835431.521291529	0.809225390222201	26.21875	31.15625	39.34375
5109.27053854977	866097.554847225	0.753039059522864	26.03125	30.59375	37.4375
5161.8935602464	1051502.43389154	0.824678245428351	29.59375	34.625
5265.37634825861	832132.417316722	0.864708289738455	27.84375	38.9062499999709
5253.50365906572	172106.052039731	0.90898318188424	27.53125	36.4999999999709
5181.41865063772	496733.982518476	0.831484772232114	26.90625	33.0937499999709
5337.69999098261	96610.5825860973	1.03912704872405	28	34.125
5221.6453793709	1471194.28942359	0.671676024800587	28.15625	33
5305.62045984761	157119.671039577	0.856773670235618	29.5937499999709	38.3125
5033.31813759517	3299493.59091654	0.701779295783924	28.8124999999709	34.71875
5271.22784639038	337164.14921204	0.881540042154123	28.84375	33.15625
5028.23358511545	1966198.94895965	0.67408761296503	28.9374999999709	36.7812499999709
5082.57874877183	1117546.20508311	0.756845933697974	29.65625	39.875
5401.05799193524	62912.0825291862	0.956512763961949	29.34375	38.875
5208.11236615653	421903.970733993	0.813803719799499	27.59375	39.875
5326.35074635821	195141.650013037	0.912043449087302	26.375	30.875	39.8125000000291
5254.81695076033	521390.798215417	0.755672875171505	30.0625	35.3125
5092.25723853756	569326.719096487	0.814940632241611	29.375
5281.76646874547	1418184.09583993	0.642734980638029	27.46875	32.21875
5212.20747242059	101686.189124483	0.955010184171535	30.75	34.875
5236.43631746326	373282.741984268	0.789963932116187	26.9375	35.0937499999709
5219.23394114762	879942.492552824	0.839315421237549	28.0937499999709	36.28125
5201.44928450624	133942.356927637	0.908104135071665	29.71875	36.96875
5221.92465387749	134542.506218664	0.866559680843818	28.875	37.15625
5230.52300255513	214802.99724623	1.04042187480836	29.25	33.875
5299.37004840613	900729.233984641	0.748458626701894	28.9375	37.6874999999709
5180.80754954306	132849.977229069	0.963137251306858	29.75
5278.05024749301	1034600.69693363	0.691618710592844	27.6875	31.5624999999709	38.8124999999709
5130.20762998904	254434.439077651	0.950745175949791	30.65625
5140.77345867545	122778.593457351	0.930954884242421	30.8125
5131.85214490682	618308.548106171	0.631604129597144	26.0625000000291	30.5312500000291	36.15625
5134.08053981319	412217.240848569	0.722579824826057	28.0625
5196.30732533687	359563.258446964	0.844144893811667	28.4375000000291	34.1249999999709
5190.56059198508	639031.357925729	0.791267833630967	28.5625	36.8125
5189.56727565421	912878.117909698	0.723892924301651	27.7812500000291	31.5	34.2499999999709	38.3750000000291
5297.72368608607	182099.296479185	0.856067664851275	28.3124999999418	35.15625
5037.53193079336	2117478.85372561	0.717762401884113	28.09375	33.21875
5055.96854834928	2837679.25410049	0.716758625142154	28.6875	37.46875
5196.42186211619	533437.145723671	0.865250639552834	27.03125	31.375
5291.66586458511	680393.81469918	0.713234626357764	28.375	33.53125
5175.24861358967	743685.940697207	0.762851465792864	28	39.3125
5061.08247153986	1309811.42043604	0.725414966543149	28.28125
5287.94684106626	669565.240176698	0.759103863253882	29.6875
5132.61930251237	949112.626224743	0.815031481440181	27.0312499999418	31.2187499999418
5142.87505393721	602997.929561383	0.809581123424141	28.5	32.78125
5185.33855632137	2090889.34716084	0.720888762802376	28.7187499999418	33.65625
5203.48802595698	1466112.49288245	0.699854228331014	28.5937499999418
5199.33711242205	1989821.30996519	0.73144452653293	28.84375	32.75
5142.18424932885	1679202.12514908	0.733993275707344	28
5308.76747654481	1552485.44734742	0.720966886131656	27.03125	34.125
5256.99097804347	5698346.77678191	0.591877693675121	29.5624999999418
5329.85888093698	647831.367578489	0.736374876403319	28.0625	34.0625
5129.94271815504	573863.740025429	0.78120360177621	26.875	33.34375
5278.05184707893	300186.661520462	0.797663894057678	27.84375	34.1562499999418
5232.34120788472	620076.079325748	0.755064114984424	28.90625	38.53125
5301.90834842986	117037.792875337	0.764607268201369	26.75	31.375	39.4375
5210.35270797845	1921349.63873669	0.643781353499944	28.28125	34.65625
5259.1634539133	793882.804866144	0.754374640529307	27.3125	31.5
5020.29551913722	546409.969293651	0.730303524357283	27.15625
5170.14640201884	387446.213639987	0.836240412247262	25.6875	29.1249999999418	38.375
5055.89138339855	1875826.4865623	0.640732048798078	29.21875	34.3125
5231.17629183048	1502092.22587177	0.737671418705626	30.9374999999418
5178.75255172314	969619.498154974	0.741387902742987	28.40625	34.4375
5228.28793829979	2520370.31543162	0.633984087494993	29.15625	34.09375
5149.00948604007	1669139.21992628	0.808145610166682	28	33.125	38.875
5307.13193345792	275152.579156063	0.84044703324457	29.53125
5051.27122095783	1101750.56150522	0.699907322513315	28.71875	36.4375
5197.70136879658	990696.662545393	0.708876303759322	27.375	31.25
5080.82976864318	1081534.89691597	0.703564188571984	30.03125
5167.7554388398	1690006.10315283	0.734365374297275	29.28125
5112.83410018781	989027.115400937	0.723541025580205	26.09375	29.9375	33.9375	37.53125
5115.12435554769	1528817.12645327	0.708612008921622	28.1875	37.46875
5362.96777827751	269622.826396719	0.777488934894304	28.0625	38.25
5181.04817995776	801514.635574223	0.739423565708949	29.21875	34.34375
5067.51877201795	845311.827917367	0.753859635435155	28.9375
5240.82851616774	500516.630978756	0.687871732660062	28.25	33.34375
5195.37742602826	821632.008323194	0.737864851572452	30.125
5324.47469256144	1735869.59582857	0.659561562369196	26.4375	29.8125	32.375	38.875
5173.66165603875	1369515.33491503	0.714059082931795	27.65625	33.84375
5211.90899136998	2912446.65968635	0.670877812767397	34.0312500000582
5077.90200374932	1707635.15917034	0.678090485959629	28.375	33.71875
5081.21409264466	1099545.54438357	0.697372889961091	31.15625
5129.734082765	2418247.52837469	0.617014119129575	28.53125
5271.41169007269	1390378.6939883	0.708448759987477	26.15625	31.625
5103.76499309086	1904583.1675278	0.617535533783031	28.8750000000582	36.84375
5261.72632437236	2579006.34279212	0.69534553585587	29.25	38.59375
5238.47921164253	1527436.53950979	0.706101822451505	29.1250000000582
5049.01397688244	844583.89746387	0.593453190805092	28.0000000000582
5213.6949005517	601328.577258423	0.740523666748673	28.3125000000582	35.15625
5004.34925707391	2719725.11786292	0.705578967783086	28.5937500000582	34.6875000000582
5248.55557219967	590912.075523026	0.777081485455778	28.53125	34.71875
5194.22086852105	583343.082852721	0.803354553174389	29.8125
5200.82964523009	523806.220349862	0.823536340017956	29.125	34.15625
5052.97646295378	609759.34210694	0.849571380900047	29.625
5207.79137470293	542934.731464605	0.743026495730704	30.3124999999418
5140.73113085535	2069702.02483176	0.701950369523892	29.84375	38.9375
5177.91471685124	812839.595736577	0.77518786264392	28.25	37.25
5130.71313747066	666390.92812694	0.767247527438358	30.53125
5111.80062117796	1042109.20985013	0.765962281456791	30.1875
5194.15544610991	1596295.65817541	0.649005628976854	29.6875	33.3125	36.46875
5189.58134484486	828445.304489697	0.740150639440126	27.75	32.3437499999418
5040.69863249063	1426332.90921134	0.678522776655664	32.40625
5300.52998714722	1250536.93404988	0.739896081843581	27.40625	31.125	37.84375
5113.43676178282	2129269.84813386	0.787382255152665	30.78125	36.125
5003.38438888337	2630047.04632699	0.70793386834772	30.125	35.6875
5258.42613831061	1479809.12817493	0.814681428485944	28.5	32.96875
5018.35316669832	3215506.84756116	0.722358661105423	29.0625
5269.81346648987	367960.957307406	0.745275199291848	22.84375	32.1562500000582
5169.68262129403	633124.287543612	0.797989051948496	28.21875	34.4062500000582
5236.37209112552	699386.557524359	0.811199264522293	28.71875	37.3125
5155.94019273371	411561.653199514	0.940329902187566	29	34.09375
5264.37586014253	352553.577130425	0.895649848901139	26.5000000000582	31.1875000000582	35.71875
5346.9443894902	127837.511138704	0.965982391464548	27.5625	33.8125
5292.4570575734	486474.263342438	0.789890779952567	26	29.7500000000582	32.8437500000582	38.375
5132.54509001277	691694.430100798	0.761722229948534	28.875	39.40625
5195.52495371613	521864.272778835	0.834612237099807	30.0625	34.6562500000582
5175.25788823496	2152374.75659781	0.722148482735379	26.625	32.5625000000582
5112.96689656171	2579803.07600086	0.759766680066099	29.375	36.0625
5125.49195141797	578257.549097621	0.884833411995367	29.03125	33.5
5250.40780832589	196307.091954454	0.984322265992874	28	33.4375
5096.85367723675	2104583.17972404	0.72670407007132	29.25	34.71875
5208.91432506292	700083.546894509	0.708822890467924	27	32.1875
5041.80272874099	2154170.01218925	0.757336994117896	27.84375	32.1875	36.25	39.09375
5163.45196530374	701358.540167224	0.795888649211825	30.4062500000582	37.71875
5164.53422590503	1315256.62538039	0.764459668895386	28.09375	33.6875
5007.84373695069	1253482.69391856	0.703949625302056	29.125	38.09375
5253.50116934947	489044.552558031	0.795723664858268	29.71875	35.28125
5258.15997158948	220091.516801058	0.85944565998135	27.9374999999418	33.4374999999418
5129.24061517007	575286.882775777	0.733804151894189	29.8125	38.09375
5154.90472738415	614577.685756314	0.696111788833584	25.90625	30.125	37.09375
5297.48139390385	297753.44504137	0.867624186713834	29.75	33.90625
5129.61780811564	1242747.87071699	0.620314283188241	28.53125	34.21875
5175.6588387039	429721.658955021	0.911185437364074	27.6562499998836	32.71875
5113.50589734125	311593.079960992	0.902016049319689	27.6875	33.4375
5183.81010907048	254629.394348239	0.893299334065329	29.40625
5095.57189149966	353215.594199053	0.866483517819316	28.9375	33.59375
5311.79003579337	29165.9500222031	0.7985635884247	26.5	32.59375
5217.60784256696	226751.666778769	0.902090511556595
5197.02177344995	388401.684358643	0.686326712241713	26.0000000001164	29.59375	32.2812500001164	35.75
5128.2019147556	1487435.35858284	0.784073821030821	28.6250000001164	34.53125
5195.38257771982	128424.031669607	1.02313990789204	30.5	39.7500000001164
5159.4841943933	517661.163917277	0.766353130790632	28.25	36.0625
5276.51205153469	268785.195637762	0.894097081378413	26.875	33.59375
5402.34362258767	66053.1993744411	0.803618892796745	26.75	31.46875
5222.20936244592	822642.059656912	0.744068764550094	28.34375	38.28125
5203.73145516255	1175025.0875412	0.714865709570118	29.3125000001164	37.46875
5069.90279689602	2003311.70109346	0.634289034348156	28.3750000001164	32.9375000001164	38.84375
5101.30968994434	1181603.43974018	0.641127310077413	30.0000000001164	35.21875
5323.41837097327	522013.658404258	0.736354054440574	28.25	32.8437500001164
5125.84418468337	1065236.3300634	0.689506257762421	27.9062500001164	34.84375
5279.99881705707	755019.203815125	0.764878032973862	26.8125	32.375	37.0625000001164
5275.10285057067	522855.273257594	0.673908199366868	26.90625	31.15625	38.9062500001164
5262.28235335467	376685.065064458	0.747591721203104	29.34375	33.46875
5273.37287202212	589872.625301211	0.818247406522091	27.0625
5270.22936730033	1620951.48936804	0.684266667170395	27.9375	32.90625
5050.6439068444	505563.815974099	0.937938695688693	28.875	35.84375
5043.06989589464	618661.656956538	0.859596007545155	27.25	32.1875	39.28125
5070.13891571088	514406.200973749	0.942389467953939	27.5	36.6562500001164
5216.39972077028	534673.169080145	0.863460232976056	28.25	36.25
5255.02571085004	460338.058539737	0.839729251365239	29.34375	39.0000000001164
5311.12444899766	409165.593935806	0.994890631501316	28.5	33.0937500001164	39.53125
5253.63636097249	95441.923133186	1.17973892609554	29.53125	35.7812500001164
5067.99042926621	650819.586065759	0.888943404436218	27.9062500001164	31.96875
5074.12575242522	1021785.50143313	0.724669662962212	28.1250000001164	32.84375	39.3125000001164
5262.79182189326	1017268.73928275	0.733260542595289	29.375	39.2500000001164
5062.84033793522	328416.520406731	0.891711962097236	28.6875000001164	33.5
