# Supplementary material for: Millisecond-Scale Motor Encoding in a Cortical Vocal Area
Source: PLoS Biol. 2014 Dec 9;12(12):e1002018. doi: 10.1371/journal.pbio.1002018 (PMC4260785; doi:10.1371/journal.pbio.1002018)
Supplement: Data S2 — Spike timings and acoustic measurements for all cases. All spike timing and acoustic data analyzed in this manuscript are provided in .csv files, which each contain data from one single-unit or multiunit case. Rows represent the multiple renditions of a song syllable. The first three columns contain the acoustic parameters of pitch, amplitude, and spectral entropy, quantified for each rendition. The following columns present spike timings, which are referenced to the beginning of the premotor window. (ZIP) [file pbio.1002018.s004.zip › SU_22.csv]

pitch	amplitude	spectral_entropy	spikes_1	spikes_2	spikes_3	spikes_4	spikes_5	spikes_6	spikes_7	spikes_8
5279.91982415742	16723.6038752392	1.08777557400314	14.65625	29.125	39.6875
5325.68363434302	186959.471530624	0.744097253934514	29.03125
5244.8522016332	1116773.39628238	0.73318471949274	23.03125	34.59375
5239.90961236065	800494.461472403	0.748892808628576	9.4375	18.40625	23.1875	27	37
5164.38505489121	1810721.10054187	0.607638740623757	26.46875	39.5
5316.1034627052	495013.436890487	0.739082997807975	24.59375	36.9375
5187.47358668659	1228162.87032916	0.613039477386745	8.8125	16.1875	24.75	31.09375	38
5205.57234940831	1491535.87007529	0.637487740483381	28.4687500000036	38.5000000000036
5243.83037881332	45248.79041276	1.50643155427505
5301.9575364099	331641.929563318	0.805299483714792	9.21875000000364	18.5312500000036	28.40625	37.9062500000036
5218.33918549384	1041422.73086492	0.682270024288443	12.65625	21	30.0937500000036
5185.69716446153	1808453.92403447	0.750725250207712	24	39.09375
5314.9032508984	448536.395307581	0.775930082578719	20.8125	36.375
5201.24283888656	657871.360954984	0.770462975566996	22.7500000000073	32.75
5204.73275034299	272652.046375866	0.837004642692332	15.09375	22.65625	37.25
5132.36218847251	1662537.15065457	0.564555980133132	15.9375	29.125
5065.42569300387	572227.981311238	0.913745594205164	20.09375
5256.30808800043	686995.743245375	0.715349513908213	17.5625	30.46875	39.6875
5243.03652368093	636018.429076568	0.760932589891243	6.6875	24.5625	30.375	33.96875	39.34375
5142.72777694009	970527.455775798	0.701819568222968	15.3125	24.125	34.84375
5201.50167651612	403824.059364213	0.779974430023385	29.21875
5220.12573157932	222942.654478276	0.805262472644889	11.6250000000073	26.75	38.59375
5251.53687170071	341494.745094831	0.799383413111118	1.5625	9.0625	12.375	23.90625	39.09375
5347.47817641899	107462.415457374	0.98257124042094	13.59375	30.75	38.5
5142.91376215193	755075.536235871	0.62530876219385	25.34375	33.8125
5135.67565297689	355864.734834058	0.847245596691725	25.34375	33.90625
5251.07372844669	292519.152997728	0.774804496760916	3.59374999998545	11.375	16.0937499999854	24.84375	29.6249999999854	33.84375	37.34375
5281.90941213171	147570.376004313	1.00248967143266	26.1875
5209.81581044906	438345.34239431	0.820665574998779	30.125
5103.07597821457	1113315.85794278	0.761256432841658	20.8749999999854	31.125
5078.85779422159	1543741.15589783	0.936495350733026	24.0937499999854	39.40625
5175.62910791476	611038.021421119	0.775967878425071	11.6875	26.1874999999854	32.71875
5459.45755622382	21501.9773171783	1.08889817959388	28.6454587492044
5358.6829585725	355206.204541216	0.927289152765682	14.9687499999854	38.5625
5327.7441589516	2022274.18314008	0.691626029030422	0.96875	11.84375	22.8437499999854	28.375	33.9999999999854
5305.89932604723	41797.6823027959	1.02758220906594	24.71875
5376.57226140427	1434780.81174084	0.733579140604928	26.8125	32.25
5210.94962829677	716245.184434817	0.820563835431013	14.0624999999854	25.1875	36.96875
5314.72609269641	370746.506532044	0.906334572896741	25.25	38.15625
5244.08013612133	361695.190960213	0.848790559758354	27.8749999999854	39.7187499999854
5248.32358566487	1304604.3822065	0.666166898261104	14.4687499999854	25.78125	32.4687499999854	39.78125
5286.77971740392	2091123.79448825	0.655183987538765	7.40625	17.0625	25.7812499999854	35.1249999999854
5223.71758360551	498404.923375426	0.796862304865537	13.6875	25.25	32.2499999999854
5242.70399994263	1502567.40064513	0.589166877665406	28.0312499999854
5258.05337734968	1292669.30755367	0.624465059669122	14.34375	31.65625
5121.62319592638	741550.324118441	0.757505258018377	16.53125	30.9374999999709
5233.51540417137	233903.85238397	0.822562012254547	18.4999999999709	32.7187499999709
5115.12203580538	453157.008342332	0.834500589647984	29.9687499999709
5125.64403573144	1465741.68828256	0.707680221744262	18.1875	27.09375	38.7499999999709
5232.57293746796	1639116.79179334	0.691483954489524	0.875	9.78125	14.6562499999709	25.46875	35.375
5222.90129950292	698283.178579918	0.718679395119834	5.0624999999709	15.8124999999709	27.9062499999709
5170.2716392061	220111.137558889	0.815145441619426	4.78125	18.28125	30
5301.71460583327	219552.717317531	0.783718328831606	14.4687499999709	25.9062499999709	32.5624999999709
5184.18045787056	992927.448919846	0.689512439556728	3.5937500000291	27.6250000000291	39.9375
5240.47251198959	1253548.75930571	0.722858693909806	27.0625
5386.58621564434	477434.437616876	0.775575291485783	18.5312500000291	28.9375	39.7500000000291
5266.13407741898	964521.946455568	0.74770083378383	6.78125	16.34375	28.90625
5159.5321976658	540662.591959587	0.76179303322958	0.125	13.4375	28.9062500000291
5347.99759915409	698647.025298846	0.751634346521366	19.6875	28.8125
5179.45645782888	455433.691403039	0.810646702669055	27.25
5342.98239586291	455016.850601152	0.801256476351801	7.375	15.21875	29.5312500000291	39.40625
5251.20752392441	899778.164779937	0.697381480120862	23.65625	31.03125	33
5330.4863323819	45734.4480150908	1.01178468968428	18.1875	28.6875
5307.83390620575	1217275.70535016	0.645132573436192	27.25
5007.48798904277	115985.436599667	0.976290643141857	28.875
5238.09305284811	171385.138461739	0.869319683266685	11.75	27.5625
5172.14764872104	1001838.98350685	0.834211016230036	0.21875	13.21875	23.15625	31.75
5300.1269709861	40841.4571671023	0.916524880141782	25.6875	39.5
5300.57147406503	12991.8878604712	0.916925306441944	23.46875	39.25
5296.4723006983	801804.618689277	0.784810580675771	5.53125	24.59375	30.875
5217.45908840514	717666.385219036	0.716406034574439	16.6875	29.53125	39.84375
5173.66644212746	369090.444356576	0.924293212437107	19.28125	27.875	30.65625	39.8124999999709
5129.75008338028	268155.07180168	0.870644178969241	9.21875	20.1562499999709	31
5195.22434084842	935388.170728907	0.846783260220438	16.6875	23.1875	26.875	33.5937499999709
5258.771785482	577804.376564418	0.795897048308285	27.125
5242.13858457142	363896.073237645	0.846320462388436	28.75
5138.07926424135	1071423.16479917	0.843819280025427	17.28125	25.09375	33.65625
5373.43667721841	177707.406058999	0.848451942380135	8.1875	28.21875	35.6875
5280.33719611603	233070.47638629	0.812525351297229	8.5625000000291	26.5625000000291	31	35.03125
5157.6526267471	1136154.09292981	0.610073087696172	18.1875	31.4375
5200.93277829258	2790102.09543672	0.627249098078193	11.1875	17	24.9375	28.59375	33.5625
5169.5679597456	866207.582664211	0.832472939139752	9.15625	17.96875	27.34375	36.53125
5308.19621857104	405995.88391778	0.808349505700637	0.65625	21.0625000000291	34.6875
5298.22136083915	1328414.92404159	0.758183168220306	15.25	26.5	36.53125
5276.81039681398	810014.203507525	0.749706852569683	28.0312500000291	38.6875
5229.88850623306	676213.22890615	0.79018342997564	0.4375	8.15625	15.90625	27.8125	33.125	38.0625
5119.39273821255	644561.251202039	0.88767663344607	24.21875
5226.52244788008	1438344.14462678	0.727904321804828	30.65625
5183.22235163565	1185443.7934485	0.72729961103895	14.78125	23.375	30.59375
5225.25233479183	568920.317392202	0.782149784999508	20.8125	30.46875
5151.89132958727	475734.465404693	0.91062019196277	27.65625	39.40625
5001.39758280949	247181.483536228	0.959106403704906	3.84375	14.5	19.2812500000291	26.8125000000291	30.8125
5216.90145554927	712555.81266691	0.727283082295331	29.03125
5277.13282157803	298852.914414059	0.83138605536193	14.4375000000291	24.5625000000291	29.8749999999709
5312.70083540815	340413.280523327	0.793860274366814	6.59374999994179	14.9062499999418	26.25	33.84375	39.625
5179.28292426417	1654046.69138816	0.688430452196949	9.12499999994179	17.09375	24.5312499999418	35.71875
5328.09880290816	692112.600146843	0.782179290925652	31.84375
5364.37625890866	1139009.96400548	0.730948433625665	3.56249999994179	9.9375	20.0937499999418	27.78125	38.5625
5334.59849370747	2607094.97468453	0.712207866655511	10.9999999999418	27.09375	38.5
5263.275674788	1180581.80273776	0.75933793391265	22.8125	32.4687499999418
5238.66456550563	1249131.24481332	0.656068390170225	30.28125
5257.75507128496	1306769.32738848	0.711170152515542	1.84375	20.125	30.3749999999418
5127.64955292758	1433363.21701391	0.86448494346982	25.9375
5300.85332013172	844031.421532177	0.778729687390323	2.6875	24.3125	37.46875
5245.92981847235	2820196.51547327	0.609038968957814	26.125	38.34375
5272.22147590942	1327849.80023052	0.773806804613447	23.40625	30.6875
5218.38209833033	3334201.74855014	0.702279056032268	8.6875	16.90625	25.90625	32.78125
5273.81812556874	321332.39576734	0.840295592865009	19.40625	29.9375	37.875
5186.78036492578	4274948.15595437	0.625941362109173	2.1875	6.09375	14	30.9375
5122.07758204564	1066756.65080796	0.754474272028762	21.84375	29.03125
5554.21496997161	1782.32726395583	1.14243561698959	14.40625	20.5	30.53125
5283.92755463683	665437.403023084	0.767678799192543	1.75	11.8125	26.96875	31.84375	36.375
5067.88841007675	904451.014545244	0.715150091653806	28.46875
5191.40233002554	2272172.71928275	0.588260334913922	30.625
5183.13285380586	834457.905384112	0.77336594268747	16.03125	30.65625
5360.51075749897	224852.50269818	0.866296249343711	7.96875	15.5625	23.03125	28.875	32.5	35.46875	37.5	39.5625
5258.79265499749	860587.843717383	0.752923568468016	20.40625	30.5	38.46875
5194.34002088779	642441.965958193	0.728434132457825	15	27.59375	33.5	39.96875
5302.22096748372	187180.158367875	0.87824094015286	3.78125	11.375	23.4375	36.4375
5135.96244046053	642653.656006403	0.91081940817746	30.15625
5264.70173246059	859117.749809781	0.790685746310679	28.9375
5309.49431393782	202706.81090445	0.837601924207619	13.1875	27.3437499999418
5173.84092163269	2693878.24349004	0.569863859963465	1.96875	15.4687499999418	29.875
5279.94354565923	3918802.68658105	0.704440764087828	26.84375	36.75
5348.1413887907	1206475.87457947	0.731880967312621	26.3124999999418	33.625	38.9375
5127.58055179921	1889823.80434312	0.585579975019997	24.3125
5310.50770915673	1957362.59805389	0.765261850722925	12.53125	27.53125	35.71875
5141.21475846128	1931994.35668166	0.577904688229202	25.90625
5297.11764570932	1932654.74097531	0.687355360907081	15.5625	26.71875	31.6562499999418	37.09375
5238.03630879143	2238690.06691816	0.663752358898882	1.53125	16.1875	28.28125	39.25
5229.40407597651	1617924.76562121	0.716446114753055
5224.30883080523	3964198.01615126	0.807081663298371	11.09375	29
5119.02616982205	1320051.62894609	0.648618430697293	30.09375
5218.12988768037	5566152.29384317	0.587763335049397	13.8125	22.6249999999418	27.4375	32.28125	38.9375
5340.74833251656	538765.196834933	0.776916694776222	12.2812499999418	24.9062499999418	34.6562499999418
5256.84960714762	3119885.3128995	0.657554344406873	3.34374999994179	11.1562499999418	16.3125	28.25	39.78125
5264.52904408407	292563.901608651	0.802109158676496	11.9375	26.78125	33.9375
5226.5319397327	3202606.89921772	0.725447778888304	28.0937499999418
5241.63738352059	1492820.91732093	0.72740713933878	10.28125	24.71875	32.4062499999418	39.1249999999418
5244.51404179264	361257.719292544	0.789875132758388	14.8125	26.1875	35.8437499999418
5233.12492375293	2011198.10288704	0.658592585890156	26.03125	38.5625
5285.28842440309	3490151.29292997	0.668548000865432	14.5937499999418	26.9375	38.5937499999418
