# Supplementary material for: Millisecond-Scale Motor Encoding in a Cortical Vocal Area
Source: PLoS Biol. 2014 Dec 9;12(12):e1002018. doi: 10.1371/journal.pbio.1002018 (PMC4260785; doi:10.1371/journal.pbio.1002018)
Supplement: Data S2 — Spike timings and acoustic measurements for all cases. All spike timing and acoustic data analyzed in this manuscript are provided in .csv files, which each contain data from one single-unit or multiunit case. Rows represent the multiple renditions of a song syllable. The first three columns contain the acoustic parameters of pitch, amplitude, and spectral entropy, quantified for each rendition. The following columns present spike timings, which are referenced to the beginning of the premotor window. (ZIP) [file pbio.1002018.s004.zip › SU_23.csv]

pitch	amplitude	spectral_entropy	spikes_1	spikes_2	spikes_3	spikes_4	spikes_5	spikes_6	spikes_7
4142.4994714975	4125107.12165061	0.645016281168101	12.65625	26.40625	34.21875
4052.95916945173	447967.483686734	0.757444748008965	24.5625	34.65625
3939.66125896908	1940463.34629812	0.578707444118243	20.703125	34.234375
4142.84718296566	1496353.15225425	0.591817926271534	27.78125	39.6875
4120.11174533213	1764510.49990047	0.747168307294986	4.328125	16.078125	21.734375	26.859375	31.765625	36.015625
4128.49362666266	1300374.55600737	0.781842980541702	25.640625	34.421875	39.171875
3947.75446677791	659855.238670787	0.798441830051247	19.178357712768	28.865857712768	36.897107712768
3939.5522280243	1345368.21285757	0.754266455368099	21.2096077127644	31.7721077127608	36.8971077127644
4085.13662258855	214678.649105575	0.73989837920337	11.6783577127644	21.8971077127644	30.4283577127644	38.7721077127608
4095.16840839094	2547818.43468578	0.698377704840058	5.63148271276441	16.1939827127644	25.2252327127644	29.2252327127644	32.9752327127644	35.4439827127644
3950.5843355576	245954.862836135	0.705671582810017	28.8346077127644	38.2721077127608
4023.50992583829	251886.662496177	0.867967923247958	7.27210771276441	20.0221077127644	29.8971077127644	37.1471077127644
3677.23825400292	129959.423249206	0.876072866920988	8.33460771276441	18.2096077127644	24.9908577127644	32.4596077127644	37.5533577127644
3930.54799970056	10645.2808593892	0.771202278070442	18.0846077127644	25.1471077127644	30.8033577127644	34.7408577127644	38.6158577127644
3954.13555399368	108036.974820393	0.93026624585256	24.4307402482227	34.8369902482227
4125.69241705528	105824.878098887	1.0438188530872	24.1494902482227	35.8994902482227
4027.49219611131	321566.324777786	0.579343165883798	5.27449024822272	13.7119902482227	19.4619902482227	24.3369902482154	27.7432402482227	29.8057402482154	32.5869902482227
4005.60258097455	150103.227636103	1.05643414647769	26.02449024823	36.02449024823
4104.5514192029	4571481.54565007	0.809519558844284	27.7119902482227	39.5557402482227
3936.21138016439	299341.229206785	0.552057904973764	31.9307402482227
4057.66849996839	482777.240369601	0.89956128961197	25.4307402482227	37.1182402482227
3947.40182142706	1743251.32692368	0.98783516768604	13.3369902482227	29.8369902482227
4090.75326154534	2585426.84924825	0.73171885116815	25.2187499999854	34.6562499999854
4016.78694442877	3137715.55194893	0.626721882759734	6.875	20.9374999999854	28.21875	32.96875	36.59375	39.3437499999854
4133.37404119244	5832353.08523667	0.730273789860457	10.1718749999854	27.2031249999854	32.5781249999854	36.296875
4118.80004544499	274008.71936048	0.802216445485224	25.5781249999854	36.328125
4131.42223629142	5961142.39232503	0.722675192445447	13.34375	25.34375	37.09375
3944.82703242706	1477053.83174872	0.613864237408889	15.4843749999854	30.8281249999854	36.984375
3858.38720695497	242049.498091305	0.706188987536631	31.104679188822
4058.88190891489	2610174.98220732	0.758360218750388	6.18280418882205	18.526554188822	36.339054188822
3883.41981510033	544524.338019107	0.680670370979875	21.9328041888366	31.495304188822
4112.60483114564	3922647.12698916	0.516041085012069	9.87030418882205	28.120304188822	34.057804188822	38.682804188822
4102.59767219015	7064175.08511108	0.771168892021251	25.9484291888366	36.6984291888366
4091.45349800745	2215531.92378183	0.55729278273839	25.385929188822	35.1984291888366
4043.61393783921	5292720.27125445	0.854604931654212	22.698429188822	28.760929188822	36.729679188822
4310.60113333314	4609613.84627435	0.854827941318157	24.4796791888366	38.229679188822
4103.97771981703	5786328.03107287	0.611434341154518	27.948429188822	38.042179188822
4139.70919411589	474970.603445327	0.746193961045409	25.495304188822	34.870304188822
4134.22618163852	3001320.15035398	0.397603281990354	8.63592918882205	24.042179188822	29.479679188822	34.729679188822	38.2921791888366
4171.91001853922	327084.294953857	0.579361839695435	1.515625	17.234375	26.953125	35.109375
4086.9560924023	3340331.63842463	0.753388560518844	16.125	26.53125	32.15625	37.75
3957.3991616583	1463923.41254726	0.704631199691034	25.9375	36.3125
4067.05458247853	404162.711049927	0.665790713793439	25.4375	33.9687500000146
4015.15035242889	2448182.81772542	0.802059887525642	25.234375	34.953125
4126.98420070704	9599725.54794415	0.61785119566824	0.53125	16.875	26.75	31.34375	35.6562500000146
3990.9612279386	349221.571312322	0.890381804101467	24.4290918661427	36.3665918661427
4306.73382949358	1846144.87831419	0.797916763243804	9.4915918661427	26.7103418661573	32.8665918661281	38.0228418661281
4124.41294021127	425246.619333953	0.737968318069515	4.60096686615725	11.9759668661573	17.7572168661573	23.2259668661281	27.9759668661281	30.8509668661573	35.5697168661573
4116.88665493191	613707.656023648	0.767028894462769	10.5540918661281	22.4290918661281	31.1790918661573	38.8040918661573
3975.04199439386	145975.425818068	1.33534789270061	22.8040918661573	34.6790918661573
3938.44226000045	1637393.71175718	0.68366459816531	17.5384668661281	25.1947168661573	28.7259668661281	30.9759668661281	34.0384668661281	38.2572168661573
3953.96646911761	2005094.89126864	0.45915904366132	21.3353418661573	32.1478418661281
3928.78264663811	3299962.59990072	0.564019024885111	22.9134668661573	30.2884668661573	34.1009668661573	38.6322168661281
4188.01559307206	846712.299512269	1.04265460399029	25.6165918661573	36.3665918661573
3961.98650347552	864979.473670492	0.99342644958875	11.3353418661573	26.6790918661573	35.0540918661573
