# Supplementary material for: Millisecond-Scale Motor Encoding in a Cortical Vocal Area
Source: PLoS Biol. 2014 Dec 9;12(12):e1002018. doi: 10.1371/journal.pbio.1002018 (PMC4260785; doi:10.1371/journal.pbio.1002018)
Supplement: Data S2 — Spike timings and acoustic measurements for all cases. All spike timing and acoustic data analyzed in this manuscript are provided in .csv files, which each contain data from one single-unit or multiunit case. Rows represent the multiple renditions of a song syllable. The first three columns contain the acoustic parameters of pitch, amplitude, and spectral entropy, quantified for each rendition. The following columns present spike timings, which are referenced to the beginning of the premotor window. (ZIP) [file pbio.1002018.s004.zip › SU_24.csv]

pitch	amplitude	spectral_entropy	spikes_1	spikes_2	spikes_3	spikes_4	spikes_5	spikes_6	spikes_7	spikes_8	spikes_9
6888.53936424271	1391889.40830732	1.45747712186982	22.2624999999998	39.0437499999998
6761.77898153369	11949616.5732213	1.44935786507957	22.6937500000004	28.1937500000004	39.1625000000004
6680.80500664367	11558759.4874504	1.28181014611345	19.0625	25.53125
6837.13436074038	6540755.50422238	1.32144025291486	18.0500000000002	27.3625000000002	38.5187500000002
6610.88053414999	2184051.78432082	1.54735658158324	19.2937499999998	30.2937499999998	34.4187499999998
6810.65721193874	3556031.08651927	1.3928668018944	26.1374999999998
6565.76095032621	8637948.08718555	1.39164226976194	22.3312499999993
6857.01902482728	5833990.32647025	1.32658245854653	16.3125	21.6875	32.5
6747.41209712464	9733728.53413512	1.26486622547604	23.9875000000029
6738.8373001376	7834716.28926397	1.37733557737936	17.4437499999985	26.7874999999985
6805.26408201504	8518654.63407427	1.29424244526515	18.7125000000015	39.9625000000051
6686.64082613963	9590568.97607694	1.35956008553521	19.1749999999993	24.4249999999993
6950.63498567041	2834591.87542836	1.31366061579471	15.9500000000007	22.1375000000044	25.2312500000007	36.0125000000007	39.4500000000044
6575.71699828125	4302386.51512884	1.25629616013289	19.3000000000029
6602.91559553037	7414223.18830717	1.18130065847721	25.8812500000022
6655.10345377122	6653435.43750117	1.33873667303865	17.8875000000007	35.8250000000044	39.9187500000007
6755.71181122517	3052232.92637959	1.491360910415	22.3375000000015	36.5250000000015
6614.52424317119	10621839.5044831	0.948220477420964	28.3499999999985
6379.5630404397	4060354.10246636	1.34967560780395	18.9937500000051	27.6500000000015
6664.00400439089	1394373.41327605	1.26341060242341	21.9375000000036	22.5625
6384.30731747213	774616.397101581	1.30738033998973	22.3062500000015	39.5875000000051
6574.45990671148	527567.934103676	1.43012253569598	24.03125	36.375	38.875
6757.51213402439	6753827.20559689	1.44853208580838	26.1375000000007
6865.27862969535	6536062.89732479	1.34349759383917	22.375	26.3437500000036	33.75
6634.88817241434	5056953.63805623	1.37988626067794	23.0875000000015	31.7750000000015
6508.68711008275	1447885.68184886	1.04650530056341	23.21875
6676.92722338358	4450925.89299643	1.3566572961787	21.9124999999985	34.6937499999985
6375.20738381674	3546820.21821332	1.32982920648151	19.5	28.0312500000036	38.5312500000036
6823.11164895299	7133643.07583038	1.54414579549041	18.0125000000044	22.0125000000007	25.6687500000007	33.7312500000007	39.9812500000044
6625.77413314806	3400884.99313398	1.25218980525984	17.7625000000007	22.6687500000044	27.5437500000007
6622.88912057115	2256610.60297101	1.14625672183674	16.7437500000015	21.8687500000015	22.9937500000015	26.3375000000015
6557.97095635493	1839943.15419243	1.39299339672276	9.96875	17.59375	23.34375
6550.12553370133	2315067.39052166	1.56005362471899	24.3687500000015
6938.47022727953	825612.556690269	1.46763207513839	20.2999999999993	39.2062500000029
6810.4563988516	5483818.2352556	1.43373604059867	15.90625	23.25	30.8125
6878.25483270462	3469191.45504322	1.3458033459367	14.8812500000022	23.6624999999985
6619.47590257495	6725587.58160356	1.56085369055701	37.4625000000015
6681.24712170136	149141.635472894	1.47878724892334	17.90625	24.375	39.78125
6679.09340683722	590055.770325892	0.730426521567935	27.8062500000015	34.6500000000051
6817.23279226007	3589211.00649598	1.19616044075198	23.7375000000029	27.4562500000102	35.1125000000029
6743.52607540831	4401008.9131123	1.26962284846231	10.3937500000029	15.0500000000029	17.2062500000029	20.6750000000102	24.8000000000029
6559.19645169039	4454964.62531974	1.51468132032764	19.1500000000015	27.2750000000015
6493.82871962725	1606845.68022962	1.5011888849642	21.8937500000029	39.0187500000029
6608.60569654048	5304181.07418488	1.31694273638626	21.7937499999971	38.1374999999971
6877.60401283259	1733465.0177453	1.39534799846511	21.7687500000029	38.1125000000102
6879.4070221115	973116.000570036	1.38976069913018	16.4000000000015	22.4000000000015	27.4312500000015	36.3687500000015
6636.43765874522	2131541.87223464	1.45333452127586	20.4562500000029	32.3000000000102
6502.34589966573	3365540.53411526	1.46152744010016	16.5	24.34375	38.75
6562.88564950287	10681526.6650709	1.09532103583538	12.84375	16.5	18.4375	23.0625	25.90625
6536.29054150977	5570399.02570006	1.40377876519971	10.3874999999971	19.5749999999971	23.5124999999971	29.2937499999971	36.6062499999971
6893.74557124634	2092276.08652326	1.23783482901438	21.7062500000029	29.5187500000029
6420.57851830361	2625692.18469183	1.32648607856351	21.7375000000102	31.7062500000029
6552.71739703368	679430.691812976	1.2380118583454	17.0124999999971	24.0437499999971	30.5749999999971	36.4500000000044
6702.15404849454	7552987.34690532	1.27561442567508	26.21875
6807.10110481569	2890853.35072199	1.28070018907783	19.9312500000015	24.6187500000087	33.8062500000015
6540.57594256502	1737611.54406769	1.12075622809531	24.9437500000058
6826.39299944843	3559786.87682282	1.47341022296987	15.3812499999985	23.3812499999985	39.9437499999985
6614.46266562592	8098577.28751793	1.28185624886345	18.9562500000029	23.7375000000029	30.6125000000029
6505.08365435597	4238040.68318575	1.25106880530553	12.2625000000044	19.8562499999971	24.8875000000044	31.7937500000044
6429.81536008768	2385426.38793427	1.16530433886338	15.1500000000015	19.4625000000015	22.0250000000015	24.9312500000015
6839.21665932616	4075049.51228682	1.33822529342031	22.9937500000015	36.1500000000015
6699.3334435609	3875469.49543108	1.29779635506217	13.5187500000029	20.5500000000029	26.4875000000029	37.4250000000029
6572.91193813014	466740.516770373	1.43199591796466	8.16249999999854	16.5999999999985	21.5374999999985	30.3812499999985
6361.82057805497	2467605.9338644	1.5276301699494	11.65625	17.96875	25	37.5625
6409.04636749702	2590940.20288549	1.15150325532498	17.8125	25.90625
6280.22725980537	1058161.90222982	1.48411488675166	22.8625000000029	39.6437500000029
6754.6613840152	4604830.00251351	1.28602330193295	23.3874999999971
6996.28726909108	628610.5900861	1.52397833248603	19.59375	26.8125	38.84375
6564.05805943536	10523475.4987473	1.37176266221613	20.2874999999985	38.8812500000058
6508.62979315992	8777645.70275743	1.41467187182703	16.0812500000102	22.3937500000029	30.6437500000029
6348.09601836341	1035037.76310927	1.42126539208297	22.3312500000029	35.3625000000029
7022.08976756076	4327735.17585712	1.46770312640064	16.1875000000073	23.65625	28.5625000000073	38.875
6832.93748209884	6489600.97342899	1.27072086968583	14.7437500000015	23.1812500000015	26.6500000000015
6606.68326256882	4557674.47990537	1.25873264015109	16.8250000000044	24.1374999999971
6581.94933433057	5145438.75752261	1.22260229272939	20.1812500000015	29.7437500000015
6745.48136252501	926575.036285729	1.25765161401006	16.7249999999985	22.8187499999985	26.7875000000058	35.9124999999985	39.9437500000058
6782.77594670543	1224963.28943325	1.33488220599838	11.8375000000015	15.9312500000015	18.0250000000015	20.2437500000015	23.8375000000015	36.3375000000087
7046.30154131029	1337234.54395975	1.40291972744778	21.3375000000015	38.3687500000015
6573.62901647531	6317885.24205569	1.16333214477901	26.9124999999985
6378.92380055487	1126608.47036541	1.10195757310058	26.0250000000087
6509.66683435025	1828245.27874985	1.47006818331681
6683.89639595988	4487108.08230965	1.33698339158328	15.71875	23.1875	32.15625
6473.1213946529	1378418.73109951	1.27892256881729	25.6000000000058
6429.93790352327	1751087.57084559	0.984944076827094	16.53125	20.96875	25.0625000000146	29.34375
6364.2896589214	1359261.603818	1.10857710377302	24.6187499999942
6912.87784068603	699637.764147966	1.46076337595548	16.9375	23	34.5625	38.8125000000146
6498.89111142305	3796305.87318364	1.31937646790125	14.2687500000029	20.0187500000029	31.5500000000029	33.3625000000029	36.7375000000029
6684.33498514653	9018721.16859714	1.24846813481708	12.4937499999942	21.1187499999942	27.4624999999942	37.1499999999942
6385.23463014344	2850973.51714424	1.4361931041329	13.46875	22.40625
6928.75576275649	1527580.14184203	1.29404270495746	19.6125000000029
6593.31162082287	2581311.0939793	1.34202808859923	14.1062499999971	24.1687499999971
6227.38708531448	353437.220586321	1.49690298397928	9.63125000000582	13.7250000000058	15.9125000000058	17.8812500000204	20.3187500000058	23.0062500000058	36.6312500000058
6388.71035133945	1295283.07369844	1.35378730150772	11.9937499999942	18.0875000000087	24.5249999999942	39.1500000000087
6876.70252632589	3562560.54014377	1.09553828338572	23.5750000000116
6754.55508138427	2559331.46070693	0.835088922800029	16.9125000000058	27.0687500000058
6555.70531841628	10044832.0053974	1.14605330606489	2.48750000000291	16.3937500000029	22.7687500000029	26.3000000000029	29.7687500000029	34.7375000000175	39.6750000000029
6610.75148446791	5903506.70324418	1.41497692439534	12.0749999999971	17.8562499999971	23.3874999999971	29.8562499999971	39.3874999999971
6428.64328298914	1670846.91913663	1.42605107144045	15.2375000000175	22.4250000000029	32.0812500000029
6363.24901953265	1337659.3463474	1.19425394477797
6793.29131946513	5109845.95986485	1.25482035541016	24.2875000000058	32.6625000000058
6617.90644568509	2660280.3762618	1.40743724728315	25.3374999999942
6621.20717518817	2495556.13436144	1.4457772884551	21.5625
6567.94552772379	7440198.4690473	1.36091435611037	18.9624999999942	27.6187499999942	38.0874999999942
6807.22695186327	4314218.72004934	1.34058958964311	17.7062500000029	23.1437500000029	29.6437500000029	39.8625000000029
6654.42227037062	2082387.62072724	1.31988734909201	18.6499999999942	36.7124999999942
6739.69465587313	2949798.25345843	1.40548427762217	14.6187499999796	20.6499999999942	23.2437499999942	25.4624999999942
6630.56520434163	2127441.89018355	1.4496057737107	20.7062500000029	37.7375000000029
6519.01160554435	2752011.21268107	1.46070937241714	26.8125	32.3125
6830.09716249948	1527735.33107594	1.28548606399052	20.8699810870021	28.4012310870021
6409.00690761322	2772922.65219941	1.43743788687399	21.6875	29.34375	30.46875
6608.34757498369	1413016.5196138	1.53400737836754	25.3874999999971	28.6374999999971	30.9187499999971	34.6687499999971
6328.65051158737	1652316.76768467	1.33491771129318	19.9187499999971	29.1687499999971	37.9187499999971
6536.41559625124	1117131.48431943	1.45277709892763	5	10.8125	21.8125	26.6562499999854	37.21875
6617.1513464375	1321053.75546187	1.18961195895776	18.2375000000029	30.0187500000029
6444.41172279751	694869.629781213	1.33096760554092	15.4937499999942	24.9624999999942	39.6499999999796
6770.87846995041	1523321.47981145	1.19524354685914
6502.90977381505	1797234.89592401	1.38472822927786	12.9624999999942	17.5249999999796	19.8687499999942	21.5249999999942
6429.62908916454	1340770.29332981	1.39394588576887	14.1999999999825	19.5437499999971	23.6999999999971	26.3249999999971	33.1999999999971	39.6062499999971
6534.12121420138	2036802.15745645	1.42025328734853	22.2375000000029	35.4875000000029
6475.19244958506	3810733.80104864	1.46768992488992	20.9312499999942	33.3999999999942
6511.19833268254	460105.053317936	1.41825958798805	16.7749999999942	22.7124999999942	33.8374999999796	39.9937499999942
6426.31295363469	1032044.24522091	1.24757637159145	8.53125	13.3125	14.34375	16.21875	19.8125	22.7812499999854	31.84375
6441.90465896441	517214.070691949	1.51851850764872	23.4250000000029
6935.04090858683	2469143.17494282	1.31002361120612	15.6374999999971	36.4499999999825	37.6687499999971
6485.80470794266	1027409.35961276	1.24091804704733	19.78125	25.34375	38.09375
6495.77868494984	725676.702001622	1.40176770656053	14.4250000000029	19.2375000000029	22.0812500000029	25.5812500000029
6694.11613729827	3562018.11227842	1.36513701505243	21.3937500000029
6824.88494029565	1977121.61342292	1.37033666301511	15.9562500000029	20.4250000000029	22.8937500000029	37.2375000000029
6881.19744285472	1739025.83676227	1.23724582783218	14.3874999999971	23.2624999999971	38.4812499999825
6491.31248602277	2280065.77787021	1.46387940502359	18.0812500000029	25.0187499999884	38.2687499999884
6557.67344051978	2260779.19997001	1.18913574985707	11.3374999999942	17.3687499999942	20.9624999999942	35.0874999999942	36.0562499999942	38.6499999999942
6559.77480373929	2773585.74002997	1.40726161957019	18.75	22.34375	36.25
6682.66938252685	832123.887732417	1.43346058804085	10.5187500000029	21.1125000000029	35.4875000000029	39.0812500000029
6589.87292891618	2722938.34929933	1.33735364369431	14.7562500000204	19.6000000000058	23.2562500000204	27.1937500000058	33.0687500000058
6992.08507616869	5782481.62953465	1.21335145999841	18.2875000000058	24.1937500000204	28.6937500000058	37.6312500000058
6441.62906609041	1381028.23635684	1.39719982900595	17.9937499999942	24.5874999999942	28.5249999999942	35.7749999999942
6453.93963503204	172045.169382108	1.58024517771928	21.3000000000175	37.4250000000029
6857.17608980496	1129878.60157019	1.26405326872686	19.71875	27.5625
6566.04486397013	2215026.83189108	1.17960160200639	24.0500000000029
6636.91788742026	2287884.04765776	1.12379281887471	19.0874999999942	24.6812500000087	28.2124999999942
6645.96804641033	4017101.63119778	1.2955594176827	18.5687500000058	23.6000000000058	36.7874999999913
6487.92671582893	3590456.86425692	1.33074034361936	18.2875000000058	24.9124999999913	32.7875000000058	39.3500000000058
6442.99946595468	803347.604205385	1.50228976781421	9.69375000002037	20.7875000000058	25.1000000000058
6714.95520201191	3749954.79019441	1.03442384610049	21.625	24.0624999999854	28.2187500000146	30.96875	38.59375
6559.52060248803	4087561.96107383	1.20504700878413	14.8437500000146	26.34375	38.2812500000146
6483.54334748766	1136479.40316575	1.49430084688695	10.2062500000029	18.2062500000175	23.3312500000029	36.6749999999884	39.9250000000029
6617.29511071043	4404903.07796669	1.23248801648618	22.5875000000087	26.5874999999942
6618.96096542489	3026434.25491588	1.02252662050546	24.0749999999971
6482.25871620603	2747028.91053308	1.24424955173283
6970.07349287524	3529728.46845326	1.33657313555201	22.6437499999884
6687.28797907495	8570540.8614338	1.31512308498573	15.34375	21.59375
6376.72229368819	3169031.87339527	1.44904476571915	10.5874999999942	24.9312499999942
6488.58169344983	6333104.62360625	1.36891144934552	21.8562500000116	37.7937500000116	39.2000000000407
6790.6187620846	772653.250796323	1.41908898189258	17.65625	26.59375
6504.14224316113	5946247.42982676	1.37443655315285	17.2312500000116	24.6375000000116
6674.2716470648	2061809.1416092	1.42096405764433	16.1499999999942	24.9312499999942
6504.05591891887	1921337.93041061	1.51721929556433	16.7687499999884	23.9874999999884
6203.6863459109	379629.354799709	1.48083552775482	18.5	27.84375
6019.86565997764	662840.495712239	0.86814912136901
6935.30347952878	5417676.63089233	1.41550775749804	23.626348420803	38.8138484208321
6518.71306707794	7632070.14731309	1.27657326421851	22.8325984208204	30.0513484207913	35.9575984208204	39.5200984208204
6500.48912241023	8501745.96474984	1.31620925152347	13.9950984207971	21.5263484207971	28.4325984208263	36.4325984208263	39.0263484208263
6667.95407959994	1662829.83641007	1.42741291311886	15.6450984208204	21.3013484208204	25.8013484208204	37.5825984208204
6978.94824468746	6238187.54451688	0.916693894786228	14.5450984208437	20.5763484208437	24.0138484208437	37.4200984208437
6554.27019011024	5035587.39556211	1.254588259163	13.8138484208321	18.4388484208321	24.0325984208321	27.6575984208321
6442.64593607585	696373.269904829	1.37727333996996	13.8075984208263	14.4325984208263	23.4013484207971	32.3075984208263
6405.85795634422	658895.467906707	1.13056530026379	17.7513484208321	23.6263484208321	28.845098420803
6499.49612999083	285731.400838662	1.29600947572061	18.6013484208088	25.0388484208379
6512.14402634616	487614.506076972	1.43067916188528	21.5950984208321	26.5950984208321
6506.87718587158	259887.269227648	1.458057065778	19.6638484208088	23.6638484208088	38.1325984207797
6622.37464527765	549906.47456683	1.40330908431651	13.907598420803	17.9075984207739	23.220098420803	26.220098420803	35.188848420803	39.845098420803
6294.42847434669	410001.600934445	1.3741809169117	25.2950984208437	30.5450984208437
6164.80425137294	254712.798842522	1.46541500498593	23.5638484208321
6868.26243652454	2436585.22917994	1.31615865667845	20.063848420803	23.3450984207739	27.001348420803	33.6575984207739
6542.03658758948	866366.193282812	1.46385646194417	18.2325984208146	24.3888484208146	33.6700984208146
6641.76096632549	3409019.38046475	1.43302017268189	21.6325984208379	30.2888484208379
6638.94939527205	1223483.86656181	1.27328595279062	22.1388484208146	31.3888484208146
6258.52153900228	354542.393736153	1.55163670500553	16.0013484208321	22.2513484208321	26.376348420803	38.3450984208321
6561.6752712532	733358.162035939	1.49951026173812	7.87009842079715	15.6825984207971	22.0263484208263	25.6825984208263
6347.39664243971	1249232.09232925	1.4791488753899	14.4763484208088	19.1950984208088	22.2888484208088	24.6013484208088	25.9450984207797	29.5700984208088	32.2575984208088	35.2263484208088	36.3825984208088
6731.15435235334	1038713.95643981	0.979998971034515	14.1825984208263	21.6825984208263	27.4950984208263
6755.04165842769	2130805.49398826	1.01218784179329	25.8013484207913	38.2388484207913
6653.00367154687	11859.8538721766	1.3371847938403	3.01384842081461	7.23259842081461	9.95134842081461	14.2325984208146
6527.81754068971	665452.49610816	1.528126464062	17.1013484208088	24.5075984208088	39.0700984208088
6462.0957448643	751013.643630696	1.45311959013493	15.1138484208204	20.5825984208204	25.7388484208204	37.0825984207913
6498.92055243266	1264219.02345573	1.50020446556541	15.5263484208263	23.8388484208263	35.9950984207971
6700.08978393333	5406008.46148722	1.5190772171101	18.0450984208146	26.2638484208146	39.5138484208146
6473.51928831055	2572779.65893169	1.45458751402789	16.2763484208263	23.7450984208263
6631.00046641393	2588893.16942838	1.50624739207584	14.4200984208146	21.7638484208146	29.6700984208146	39.5763484208146
6295.14509242561	2099376.17392194	1.365415830545	12.5200984207913	20.4263484207913	24.2075984207913	35.9575984207913
5902.88449356625	244788.952693495	0.701676401151819
6633.31026511824	1683406.45805951	1.50896859187026	19.9825984208146	26.2013484208146
6481.20635488628	337662.680945854	1.28605568680677	16.6388484208437	21.5138484208437	25.1700984208437	28.1075984208437
6556.11125925325	1404945.94286965	1.11226059772929	22.1325984208088
6749.08712262163	1708616.25636227	1.37249540475603	20.9825984208437	29.6388484208437	33.0138484208437	38.3263484208437
6443.87092972254	1588687.43166174	1.38107137051208	17.3075984208263	24.1200984208263	34.8388484208263	39.5263484207971
6667.01822665684	4558306.69238881	1.38464015194856	20.2888484208088	26.2263484208088	39.0700984208088
6620.15028903727	1493091.27572449	1.42271688440284	18.9263484208204
6671.62356275163	8958548.11859077	1.18244488624468	15.845098420803	23.9388484208321
6682.12121619529	1311707.121097	1.32472856310163	29.9562499999884	39.5812499999884
6426.178624185	441634.290898651	1.50445098643415	20.34375	26.71875
6631.74814124671	419303.826552751	1.49688988226571	24.8000000000175
6673.12120258998	2047012.92618226	1.25474430409999	16.8999999999942	21.2750000000233	24.0562500000233	26.5249999999942	28.6499999999942	37.8374999999942
6312.46244044608	2274025.02815421	1.54778044104414	4.10625000004075	14.2312500000116	17.7625000000407	20.1375000000407	22.7312500000116	31.3250000000116
6320.71431774734	1568666.56043325	1.13676729768981	20.0062500000349
6998.77859183814	1249459.23569751	1.08339468694189	19.4874999999884	24.8624999999884
6692.44073343093	973060.332338211	1.46735797087245	25.46875
6507.18289453208	3003706.02934999	1.34369806330778	23.8562500000407	30.8250000000407
6429.78416594443	1219483.18158723	1.51654010550855	16.5687500000058	22.9750000000058	27.1000000000058
6511.75703013526	1016844.52768887	1.12780668421672	18.28125	23.21875	25.59375
6689.68162797175	398083.443936844	1.13095608680792	7.40625	11.7500000000291	17.03125	21.6562500000291	29.375	36.40625	39.21875
6379.53877731389	2068798.27666897	1.38838896853115	14.375	17.84375	23.3750000000291	27.75
6123.12228728936	1003927.52953985	1.1390112028269	25.3000000000175
6434.56313199178	1753383.13395899	1.42097402390479	15.6749999999884	23.0499999999884
6306.46958259786	924927.535995502	1.47863019442105	16.4874999999884	24.5812499999884	31.9250000000175
6654.42179050126	775680.650082496	1.44305767778489	21.4874999999884	27.5812499999884	39.1437499999884
6449.13668782671	921525.405974283	1.41935194695012	14.3312499999884	20.6750000000175	24.6124999999884	38.0812499999884
6295.67213995456	915251.901374885	1.49716681195289	9.25625000000582	15.3187500000058	22.5062500000058	28.8187500000058
6668.73408323439	2120728.88825502	0.961362735910495	22.5812499999884	29.2687499999884
6424.04513355172	3481837.80070883	1.13979778871865	19	25.5
6638.35045703199	940613.519164016	1.26566799920058	21.7124999999942	39.7749999999942
6494.21947915465	2145221.49278274	1.37749740971256	9.46875	15.2812500000291	23.3750000000291	31.25	32.65625	39.0625
6539.34643275944	3675036.51975625	1.41840195755906	22.0249999999942	38.7749999999942
6499.92135632303	843341.047953176	1.28507551465937	16.7999999999884	24.8624999999884
6193.3303562631	573497.156736377	1.33764780108181	16.3312499999884	24.7062499999884
6498.08860190282	2938381.47667812	1.41856094154475	20.0125000000116	28.1375000000116
6543.22561724435	2018431.32971468	1.16147418548845	24.4062500000291
6257.39569440833	903883.248503613	1.45061126981563	19.3062499999942	37.8687500000233	39.6187499999942
6685.28371714126	1258527.03637724	1.45852448887691	13.9624999999942	20.9624999999942	29.7124999999942	38.9937499999942
6490.80162984199	1363372.59988225	1.46864920086171	10.8687499999942	13.7437499999942	19.1812499999942	29.8062499999942	35.8062499999942	38.9312500000233
6389.12236313894	925596.870051629	1.5275051279438	13.2250000000058	17.7875000000349	20.7875000000058	27.3187500000058
6793.08655689416	5700897.56369599	1.12302361521861	17.40625	28.375	37.4687500000291
6398.1800681857	3797617.63809603	1.42556327132282	16.6500000000233	24.2124999999942	36.0250000000233
6426.56278616076	3803237.63799562	1.10844191773341	15.4375	23.2187500000291
6501.63074005034	448538.63556427	1.32668853527839	23.1187499999942	39.9312500000233
6815.76500153668	3219517.00960921	1.21037837625089	21.84375	28.625
6808.86872781884	4060602.93948881	1.36162056495225	19.2625000000116	25.4499999999825
6503.18756436007	2694222.83277902	1.37325678099489	22.7562499999767
6813.39550226379	414390.400277745	1.54979023191565	12.1062500000116	23.0750000000116	37.0125000000116
6470.61876881952	372397.371549574	1.40343443633897	14.5625	21.09375	26.28125	38.28125
6499.19943444816	1149101.76382887	1.28383332142176	19.6687500000116	25.2000000000116
7057.38888260398	2565550.78183819	1.42130248280372	22.5499999999884	38.4562499999884
6539.75309692569	2939334.43583056	1.26060241289755	12.0874999999942	17.1187499999942	21.5249999999942	34.4312499999942	37.3999999999942
6175.97550471815	653188.945595006	1.26594547996704	18.1812499999651	25.7749999999942
6449.84476935634	2471713.01707527	1.02147562020941	19.6312500000058	27.2562499999767
6689.21089056533	1032205.52348929	1.50007055953011	14.96875	23.59375	25.9375	32.21875	37.9375
6381.90110438817	1181290.88928564	1.47141242786488	15.3937499999593	21.9874999999884	28.3937499999884	37.5187499999884
6684.09519335319	1901224.8906192	1.40479409199712	15.375	20.59375	25.21875	30.53125	37.9375
6378.95277616818	306407.795513417	1.00154597079253
6630.90209115374	1633643.9636745	1.32031651498862	20.7562500000058	27.8500000000058
6326.64100730049	534643.011476341	1.4537077767903	22.3062499999942	28.6187499999942
6622.40358654209	4847037.35636276	1.50352318826984	13.9125000000058	19.0062500000058	24.6625000000058	31.2562500000058
6639.74135535827	3815925.38232791	1.3741662763643	9.54999999998836	14.3624999999884	20.1437499999884	24.2062499999884	35.6749999999593
6694.27699668758	2886141.34555549	1.32931500324422	10.53125	16.4374999999709	19.53125	22.5	26.78125	29.4375	37.65625
6586.42807731323	8639833.00151725	0.965969484813178	20.4312499999942	21.3062499999942	27.8687499999942	38.3374999999942
6310.96236944983	2549329.92231193	1.21731016153794	22.6062500000116
6378.75005902875	520405.073987811	1.38752701691228	21.2687499999884	27.2999999999884
6873.38121704312	2489687.73736252	0.96959168161542	14.2312500000116	19.2312500000116	23.2312500000116	25.9500000000116	33.7937500000116
6174.81306636428	310340.605079555	1.21759183354006	22.9500000000116	30.3875000000116
6549.48595384359	1287304.16915441	1.43098415757181	24.0437500000116	39.2937500000116
6852.560002043	917963.14045172	1.49413381012269	18.46875	29.25
6705.58841941303	2405315.56676565	1.37992092220397	22.2749999999942
6426.18202034128	2787592.31884143	1.39619446689194	21.75	26.28125	30.1875
6369.22894179646	1429969.67654546	1.41696647093316	14.4249999999884	22.5187499999884	32.8624999999884
6503.71739662236	994780.298470581	1.45933060354698	15.5125000000116	25.7000000000116	31.7000000000116
6500.20585442349	5126394.42393593	1.44807999796827	18.1749999999884	25.7374999999884	35.3312499999593
6553.58801658477	6015333.13699962	1.41575147572142	14.6000000000058	19.7562500000058	24.1625000000058	31.6625000000058	39.3187500000058
6561.60180031334	8898539.59824789	1.3310906493206	16.4125000000058	21.5687500000058	26.9750000000058	33.2562500000058	37.8187500000058
6513.75120586762	12060848.7914037	1.54601446257938	14.9812500000116	18.9187500000116	22.3562500000116
6495.14618476204	1434832.15132139	1.23055663532722	20.8250000000116	29.9500000000116	35.5750000000116	39.2000000000116
6707.0332370268	250963.210618852	1.5107693351853	22.2562500000058
6317.99316509089	600886.962294528	1.41789944137262	17.9750000000058	22.8812499999767	27.4125000000058	38.1625000000058
6188.85488841367	1109536.8613125	1.46577981951759	15.1499999999942	19.3374999999942	22.2124999999942	24.7124999999942	27.4624999999942	30.7749999999942	35.7437499999942	37.8374999999942
7020.25961819132	2802240.31756015	1.09548447873876	19.6375000000116	24.7312500000116
6778.7477598507	1833054.85062624	1.02811958425395	14.8250000000116	19.5437500000116	22.8562500000116	38.2312500000116
6510.73054386505	3979609.10995093	1.43013081378237	21.7999999999884	26.7374999999884	30.3937500000175
6746.14898926858	3751448.54207764	1.44506293972725	15.2687499999884	21.7062500000175
6678.28963799798	1659326.24820606	1.24566633970265	9.75	16.34375	20.1875	25.8125
6316.42308607971	3117730.77693285	1.34513205799666	19.7250000000058	23.8500000000349	29.9437500000058	38.3500000000349
6322.89627640695	1014403.97650846	1.46714827819248	14.3000000000175	22.5500000000175
6497.14833575299	5101409.05752994	1.25718775550966	23.34375	39.65625
6682.17591837823	3598024.70267488	0.579809986418346	27.3624999999884
6669.11909811417	1880295.55000271	1.34755481480052	1.01874999998836	15.1124999999884	22.4249999999884	38.3312499999884
6801.16265091065	1073959.73253999	1.31619051311586	18.5437500000407	24.3562500000116	27.7000000000116
6599.86648111658	2034207.75947858	1.37780006769875	9.96249999999418	16.5874999999942	19.6812500000233	22.3375000000233	31.9937499999942
6682.75171448225	1263794.25056293	1.38453680070151	18.0562499999942	25.6187499999942	39.8375000000233
6447.93077088145	587648.233896558	0.777321207643833	24.8875000000116	33.8250000000116
6809.7562322131	5680545.21232164	1.15831724581221	19.2124999999942	24.2437499999942	30.7437499999942	37.1187499999942
6510.33410728249	354153.841798321	1.44439209975401	10.7437499999942	18.6812499999942	22.9937499999942	32.3062500000233
6683.02644948076	551503.217295234	1.42481035403	16.7750000000233	20.8375000000233	30.2437499999942	38.3374999999942
6509.67227398603	585921.824518813	1.48240204392323	19.5750000000116	26.7625000000116	37.1375000000116
6433.17211791857	1339480.06961641	0.963061486781853	26.1312500000349
6348.65275326086	1652708.18521059	1.52337028438312	26.5062500000058
6657.3682153735	2287310.73921376	1.4246622798258	19.6749999999884	26.5187499999884	33.3937499999884
6649.75295609528	3422284.68907797	1.23899981490622	27.2875000000058	38.5687500000058
6637.75167089639	2202020.77572828	0.91707967847817	21.0375000000058	25.7562500000058
6495.03094580516	882747.583718591	1.05769180765046	17.1437499999884	26.5499999999884
6135.04534195915	195875.926466117	1.45502999343936	21.2562500000058	29.6000000000058
6316.39360259586	865516.4662233	1.4316748085615	12.5249999999942	17.4937499999942	36.7124999999942
6686.97946280221	3746286.78657669	1.39526639956552	19.4249999999884	24.8000000000175	28.3937499999884	39.5187499999884
6813.07048101432	3734769.98723778	1.44792865091757	18.1875	23.8125	39.0625
6492.77207802942	1762123.60291046	0.935424339466625	20.4937499999942	27.0249999999942
6244.2391744098	645976.666453516	1.43483162707295	19.1312500000349	26.1000000000349	36.3812500000058
6774.7181370259	3642231.9907006	1.34002867110398	17.0562499999942	30.4937500000233
6668.27022113302	2180373.3026623	1.10550266424197	18.1750000000175	25.5187499999884	34.5187500000175	36.1124999999884
6631.35533680242	1039229.22051446	1.20692188231884	17.8999999999942	26.6187499999942
6451.2206405156	1410273.28510707	1.45393025588438	20.5062500000058	27.7562500000058	36.4750000000349
6295.80036033981	896251.124913811	1.49011954177476	6.72500000000582	13.7250000000058	16.9750000000349	23.8812500000058	33.7562500000058
6725.76213667201	2457062.33371882	1.48138758600997	19.6124999999884	27.7374999999884
6445.84585964191	1556148.37068563	1.37120191078078	20.5125000000116	30.6062500000116	36.5437500000116
6349.73197053658	662014.148039377	1.49801309934773	18.4500000000116	24.5437500000407	36.3250000000116
6451.53326788164	326966.886387336	1.48662881559541	19.78125	25.8750000000291	29.8125	37.5937500000291
5999.99666258952	142252.93308871	1.15063271762218
6819.28026665661	8412665.835907	1.24201641737033	16.1687500000116	23.3875000000407	34.7625000000116
6810.35897656862	9103514.64758139	1.25533652136608	16.5499999999884	22.0499999999884	34.3624999999884
6657.51323994144	827491.630101955	1.12210810391982	16.34375	20.53125	23.1875	26.8125	37.21875
6741.72971183949	2482448.22087334	1.34712391133409	23.2125000000233	34.8062499999942	39.6812500000233
6584.66606967085	1283273.87880455	0.905170018826443	19.3687499999651	25.4624999999651	39.4937499999942
6617.46632628119	1749226.17426872	1.14328209725702	17.0625	30.9374999999709
6734.71630192278	4737531.31107315	1.22988707551438	16.7312500000116	19.2312500000116	20.5749999999825	24.1375000000407	37.1687500000116
6782.73909168035	8445662.65643871	0.949784532541902	21.1874999999709	25.9374999999709	29.96875	39.5937499999709
6691.4278168454	5019464.65465069	1.30582577614376	20.6875	30.0937499999709	39.40625
6752.65381365069	990297.943096241	1.26280761247154	17.09375	25.2812499999709	37.40625
6743.35626911882	4904217.11022533	1.37280570110935	16.5062500000058	22.2562499999767	35.6000000000058
6754.6167289661	1996524.63945989	1.26750277319888	17.8937499999593	24.1749999999884	38.2062499999593
6398.73464573179	707754.909632933	1.46082656842267	8.48749999998836	14.9249999999884	18.7374999999593	22.5812499999593	31.5812499999884	39.5812499999593
6505.06373168041	894696.517652285	1.54572924850905	15.625	16.8437499999709	23.2187499999709	26.8125000000291	33.2500000000291	38.21875
6635.90487306606	893506.325153727	1.37446406780565	16.7687499999884	21.2062499999593	35.2374999999884
6561.89190202649	1378995.79338953	1.39258268971338	22.0562499999942	38.5874999999651
6647.84591216298	1318802.60734689	1.26577956307727	18.2124999999651	24.4937499999942	32.0249999999942	36.5249999999942
6566.36903944333	564206.7665795	1.16077696548781	24.0437499999825	32.8250000000116
6619.6501622667	2805699.97641398	1.36678296550976	23.71875	28.3124999999709
6570.99173275495	1288766.84969694	1.3099098027738	20.2562499999767	22.5374999999767	36.0062500000349
6566.30991995741	2491252.46158649	1.3659587443399	21.2750000000233
6546.01721225542	1500269.92007416	1.52120353927013	18.4625000000815	24.5562500000233	25.9312500000233	38.9000000000815
6323.58620723661	1835987.06105697	1.34674065215378	18.3875000000116	24.4187500000698	25.9187500000116	36.0437500000116
6681.15974910058	3265064.75197539	1.46077092773435	23.875	31.71875	38.03125
6714.66193636617	2970685.69855345	0.780184573400611	7.22500000003492	14.0687499999767	16.4437500000349	25.2249999999767	29.4124999999767	35.3499999999767
6495.88048160156	3381485.5441109	1.26836462366524	18.9625000000815	23.6187500000233	29.6812500000233	37.4312500000815
6489.16606429421	3122917.71403915	1.45658215223713	16.4250000000466	22.0812499999884	25.2062499999884	33.0187499999884	39.7687499999884
6435.77888161733	1592322.31551136	0.910728834792381	22.5999999999767	28.9124999999767
6731.99206360592	616142.383455547	1.27344860254805	15.7750000000815	23.3062500000815	39.5875000000233
7034.8952263933	5115071.205306	1.47064398517698	20.4437499999767	27.2250000000349	39.3812499999767
6695.38728135787	2197289.65589158	1.53589825870217	20.1937500000349	30.3499999999767	31.6937500000349
6393.13654903864	614577.963399519	1.41961539078963	21.2062500000466	29.9874999999884
6452.12671007452	414681.480160256	1.45780494490813	21.6437500000466
6759.31128826847	3675539.21059036	1.11724124661082	20.0187499999884	26.3937499999884	34.1124999999884
6574.89893767909	5212708.82207108	1.40791263916999	20.7000000000698	38.4812500000116
6524.66920121699	2099206.85212217	1.42211447080425	18.7312500000116	26.1375000000698
6877.42278736519	8915514.48486353	0.847549100678347	29.4812500000116
6705.16970143706	5070622.90462204	1.37582164841451	16.0687499999767	22.5062499999767	38.4437499999767
6669.59139798338	3929342.65065355	0.969902631958477	1.96250000008149	10.8375000000815	17.7750000000815	23.4312500000815	31.3375000000233	38.6187500000233
6744.99432413994	4870116.52321182	1.13095992882448	21.8812500000349	33.3812499999767
6625.83305348833	1644748.37670047	1.32538728481739	20.0711067463271	26.9461067463853
6804.73896295543	2855802.31202977	1.10624569078748	19.1375000000698	27.1687500000698
6546.92379032815	3261662.86477269	1.21662330537502	21.6749999999884	36.7062500000466
6590.17903353103	2289259.07034748	1.40519480962079	12.84375	21.0312500000582	25.65625	39.625
6532.44871269065	853585.086837346	1.19178594291818	23.1500000000815	39.3687500000815
7015.77390970722	1516470.62450013	1.07441466449274	26.0437500000116
6733.1271658297	754134.197525956	1.2863072899025	23.6187500000233	31.4312500000233	39.3062500000815
6631.86707057991	2102123.25558232	1.44989249228445	2.39374999998836	12.5812500000466	20.2062499999884	26.0812499999884	38.8624999999884
6544.84437195857	4853985.14588066	1.04848667434336	19.1624999999767	21.7249999999767	25.0374999999767	29.6937500000349
6611.25614837521	4459618.40738999	1.41518178436463	18.9250000000466	23.2374999999884	38.2374999999884
6618.05835248631	6901523.3279507	1.23358199626115	5.25624999997672	23.5999999999767	36.9437500000349
6447.81611110791	3238261.21114307	1.17547721340714	19.0187500000466	26.2375000000466	36.7999999999884	38.2062499999884
6510.68615924392	5024552.27244095	1.39989858167492	21.5875000000233	38.3375000000233
6758.50736952173	3745235.47697795	1.47517742550629	21.03125	26.8437500000582
6779.84197616041	3434016.47908994	1.50901864558512	16	23.8750000000582	29.65625	37.375
6879.10583868105	3297107.86768051	1.3642607245514	18.9437500000349	25.5687500000349	29.4750000000349	31.7250000000349	39.0062500000349
6381.34579900397	9744418.38162442	1.47165644031098	15.75	23.8125	30.0937500000582	38.7812500000582
6813.05396635081	9842059.89162452	1.15746682587635	18.2062500000466	23.0187500000466	27.3937500000466	37.1437499999884
6674.1939354223	2632612.83182662	1.36853785945894	16.5187499999884	20.0812500000466	24.0187499999884	36.5499999999884
6443.11025606931	5234422.00083341	1.48028592041365	18.2000000000116	24.9187500000698	36.9812500000698
6319.69644448723	944868.821805665	1.49900891585298	20.6937499999767	35.3500000000349
6921.79534481864	10787623.8587178	1.36658564373125	17.3187500000349	24.9749999999767	38.0374999999767
6616.69201033948	3703449.61983105	1.36700294431197	20.3687500000233	25.3062500000815	33.2125000000233
6558.37862917202	7189896.86700158	1.35252851471646	17.4687500000582	26.3125
6488.23479447497	3001319.10296251	1.24151342365871	17.4562499999884	24.3312499999884
6412.41503519569	3881335.30413566	1.39895432723172	17.3000000000466	18.7062500000466	24.1437499999884
6739.62131210637	4507281.64483041	1.35547697239163	16.9000000000815	24.7437500000815
6701.43241673415	2849715.35182117	1.45383634397193	17.6687500000698	23.9187500000116	31.9812500000698
6371.7965608241	707678.464848974	1.51918341859287	14.0562500000815	22.0250000000233	35.5562500000815
6125.42020524242	420268.403665364	1.51037804802902	17.7562499999767	31.2875000000349
6815.0273823315	9274156.03448639	1.23636154286339	18.8875000000698	24.2312500000698	38.2000000000698
6526.75184830047	4668553.74920614	1.39034527750951	20.1875	28	37.1250000000582
6318.42001375378	1746220.11676587	1.46387835459135	0.993750000081491	9.30625000002328	16.7437500000233	21.6812500000815	28.8375000000233	32.0562500000815	35.6812500000233
6557.88156634624	885371.136665991	1.59136687769497	15.0448529815767	17.4198529816349	26.3573529816349
6239.57365967335	118357.755968182	1.2680989287291	16.7500000000582	24.1875
6493.34650253315	256257.157063474	1.3986313431062	13.1124999999884	19.5812499999884	24.2062500000466	39.3312499999884
6715.34114261451	1043250.12820881	1.50080664805056	20.2312500000698	26.3250000000698
6689.98985707833	4619643.28436214	1.540457473761	21.9750000000349	38.1625000000349
6373.80465298164	480506.002471777	1.57430206184441	11.2249999999767	18.2562499999767	22.1312499999767	27.4437499999767	38.3812499999767
6629.32197194288	1709210.42115884	0.970393243132953	20.0687499999767	28.9750000000349
6485.59147415658	483837.775609065	1.41445673673237	20.3750000000582	26.71875	38.6875
6683.88739086343	1629656.38502714	1.37131445791929	19.7562499999767	24.1937499999767	29.3812500000349
6348.0284642279	2320854.21599457	1.31490522213082	14.2062500000466	21.1124999999884	27.0187500000466	32.7999999999884	35.9562500000466	38.6749999999884
6677.63078031498	8098929.93492546	1.0811728324157	19.0000000000582	29.1250000000582
6604.32162757585	8346194.6623633	0.74166144660663	21.6500000000815	27.1500000000233
6743.62038111699	3807806.25795144	1.29639668394142	20.6624999999767	39.0062499999767
6616.89067323482	7298529.96759575	0.81496130881668
7004.52280880877	1209331.44789564	1.35305679762102	16.4187500000698	23.2000000000698	37.7625000000116
6702.87178320339	1176633.84463981	1.18636614139346	16.2562500000349	22.5374999999767	28.9437499999767
6585.48943044839	2649143.92419347	1.28971076033661	13.5500000000466	19.0187499999884	23.7062499999884	27.5812499999884
6688.69075917057	1807303.84659279	1.30627110595658	24.7437500000233
6626.14984038443	1883909.38931115	0.869421969557864	26.5062499999767	36.5687499999767
6837.05952657247	4085689.41864629	1.08370806126588	21.4937500000815	26.4625000000815
6683.81830875724	3267358.91521257	1.07574639634586	24.2750000000815	39.6500000000815
6380.51462193928	954386.745282536	1.28951956231279	21.8250000000116	39.8562500000698
6682.9547340956	5935050.68478897	1.04230579537178	9.27500000008149	15.4312500000233	18.5250000000233	21.8062500000815	38.4625000000815
6449.78917302931	5755122.40237033	0.694182274244927	11.6624999999767	18.4749999999767	23.7249999999767	30.2562500000349	36.7874999999767
6678.90461182912	6777767.15947599	1.23822060400404	14.0250000000815	23.3375000000233	36.1187500000815	39.6187500000233
6705.07593111127	7268265.08870116	1.31513527778022	24.7999999999884
6552.04629395356	4933807.01421453	1.35117447258942	23.4062500000582	29.65625	39.8125000000582
6434.91485673134	2981852.84918239	1.26777615484013	21.6624999999767	31.2875000000349	37.2874999999767
6436.20071516757	2708457.98003468	1.29976095035515	24.8500000000349
6492.4849245206	2367256.47132387	1.49349477725812	18.3062500000815	24.6500000000233	31.8375000000233
6332.1780465573	380989.860515017	0.876668077226196	16.25
6553.07881018288	9362057.76615525	1.1973082594195	17.8812499999767	24.3812500000349
6673.45777412843	7167376.5913955	1.25907720565085	22.1624999999767
6520.2169188302	2460348.85916013	1.31038352347098	20.4937500000815	39.2437500000815
6428.86547972111	3457468.48637596	1.19723916330804	25.5625000000582	33.0625000000582	37.7500000000582
6511.13503508723	2896727.1851762	1.30634348857256	16.8187499999767	20.6937499999767	24.0687499999767	37.6937500000349
6479.05573183965	3614632.65572244	1.11961667022649	22.1125000000466	38.3312499999884
6435.47774355556	3414308.69633055	1.39702997401679	18.5187500000466	25.2375000000466	32.9249999999884	38.9250000000466
6867.51675632834	2077028.99035174	1.38991281636363	19.46875	25.90625	39.25
6626.72058430857	1826793.96039509	1.43362030620639	16.8312500000466	22.3312499999884	27.1437499999884	36.7687500000466
6641.36358517911	810767.526814821	1.38580860524849	10.7250000000349	16.6000000000349	22.7875000000349
7002.46393882285	2107442.64071763	1.42501466853855	15.5562500000233	18.8687500000233	21.6500000000233	23.3375000000233	28.1187500000233	38.5250000000233
6769.78480477335	8641126.3293084	1.55349042854568	13.3562500000116	21.1687500000116	29.8250000000116	39.2312500000116
6560.77507084345	2117320.48829536	1.32864041459481	13.8375000000233	22.4937500000233	38.8375000000233
6697.42178568716	6289495.44774547	1.02682112356715	24.2249999999767	38.4125000000349
6562.60707122846	4402414.31453967	0.945436907812169	11.0812499999884	15.2374999999884	18.6437500000466	21.5812499999884	35.0499999999884	39.2062499999884
7065.47144279337	1660734.58392297	1.37199928746839	20.4437499999767	28.1000000000349	39.5062500000349
6591.35366975246	4510362.55619233	1.12693744573039	20.0062499999767	29.1937499999767	37.7250000000349
6696.74016480441	5997815.90725166	1.42510383113419	14.9062500000582	23.4375	29.7812500000582	31.78125	32.8125000000582
6388.04026508107	1883610.57876229	1.24591796292866	16.3812500000349	21.3187499999767	35.3187499999767
6503.51387420118	960587.874809224	1.46239071903501	12.4500000000698	19.9812500000698	25.5125000000116
6752.78377424432	388300.275742227	1.16466034613761	15.3312499999884	19.4562500000466	22.8312499999884	38.4250000000466
6505.68451424058	1798379.03299271	1.19344452152712	16.0562500000815	23.9312500000815	29.6187500000233	31.1187500000815
6478.37792963881	3608151.02113501	1.44491118214033	24.8875000000698
6743.98737264146	5231167.53090284	1.29954008343677	10.46875	17.9062500000582	22.8125	26.2187500000582	28.7812500000582	36.0312500000582	38.59375
6579.44389673511	3905753.34115684	1.48560169351634	14.6562500000582	22.5625	38.2812500000582
6620.10879616471	2332854.40056422	1.18685619437908	14.0187500000466	20.7999999999884	26.1749999999884	36.3625000000466
6485.01858826119	1604734.67449966	1.44815085820144	18.40625	27.1562500000582
7074.82940747914	2054575.12326103	1.41991865956054	23.9125000000349	39.7249999999767
6434.4701880865	1904662.28936498	1.11153748719519	19.0062499999767	25.2874999999767	38.8812500000349
6183.80805959622	817100.718191878	1.30218654875279	15.6875000000582	21.71875	24.9687500000582	30.375	34.78125	38.15625
6493.361226731	1332703.05196419	1.04142224033326	15.4000000000815	21.0875000000233	23.5562500000233	29.3375000000815
6668.10002120364	1980389.8148764	1.08207600176666	20.5062499999767	26.7249999999767
6455.45815290896	1250608.04007943	1.45913422003893	12.4562499999884	16.3312499999884	18.7999999999884	21.5812500000466	30.4875000000466	39.2999999999884
6446.69043595031	2400611.91048132	1.39412039146037	15.1875	21.625	24.25	32.0625
6500.30758508253	879142.533375321	1.40950774940047	18.2687499999884	34.8937500000466	39.8312500000466
6760.10439423951	2689243.46116338	1.14185198636502	22.2750000000233	30.4312500000815	39.6187500000815
6503.91396375662	2305440.90967794	1.23987923918999	22.8125000000582	33.34375	39.8125000000582
6555.89275828082	1999033.94667601	1.36775062402402	22.53125	33.875
6569.17779349737	1671302.65957695	1.44223891999681	23.0875000000815	34.1187500000233
6542.314003482	3208143.75515318	1.37083809149785	19.2312500000698
6436.88654608321	3162231.28941135	1.29940729319406	14.0374999999767	19.7249999999767	23.5687499999767	29.3812499999767	36.8500000000349	37.2249999999767
6414.31050950745	8827497.20725822	1.42324115267335	2.15000000008149	12.8062500000233	21.4625000000233	24.6187500000233	29.7750000000815	36.8375000000233
6376.66712566464	6893329.2333007	1.36668540251948	14.5437500000698	22.9187500000698	33.5437500000698
6801.62511645536	9643028.34037123	1.35100121937509	14.3062500000233	19.5875000000815	22.6187500000815	23.9312500000233	27.4000000000815	37.0875000000815
6754.52222024994	3818699.01565687	1.36455705405004	15.9562500000466	19.4874999999884	23.7062500000466	33.4562500000466	37.6437500000466
6565.61928843317	3419481.61506673	1.50145762121617	22.5875000000233	33.5875000000233	35.1500000000233
6393.27531451882	1647618.74152385	1.45530829189858	17.5999999999767	24.7875000000349	38.7874999999767
6564.24048556281	256870.17179013	1.32361875310252	16.5562500000815	21.7437500000233	32.4312500000233	39.3687500000233
6371.41805280798	1754056.12136463	1.19590902113997	14.5812500000466	21.5812500000466	24.8625000000466	31.4249999999884
6334.68679960981	1407695.62253715	1.20238439050477	16.1687500000116	22.3250000000116	25.5750000000698	32.4812500000116
