# Supplementary material for: Millisecond-Scale Motor Encoding in a Cortical Vocal Area
Source: PLoS Biol. 2014 Dec 9;12(12):e1002018. doi: 10.1371/journal.pbio.1002018 (PMC4260785; doi:10.1371/journal.pbio.1002018)
Supplement: Data S2 — Spike timings and acoustic measurements for all cases. All spike timing and acoustic data analyzed in this manuscript are provided in .csv files, which each contain data from one single-unit or multiunit case. Rows represent the multiple renditions of a song syllable. The first three columns contain the acoustic parameters of pitch, amplitude, and spectral entropy, quantified for each rendition. The following columns present spike timings, which are referenced to the beginning of the premotor window. (ZIP) [file pbio.1002018.s004.zip › SU_25.csv]

pitch	amplitude	spectral_entropy	spikes_1	spikes_2	spikes_3	spikes_4	spikes_5
7128.33854901681	441800.808542017	1.05746030543417	12.7625000000007	21.0125000000007	24.2625000000007	27.6062500000007	34.1687500000007
6813.33630517776	999783.114850444	0.943362063609026	19.53125	24.5	29.65625	37.5
6687.15880054474	185124.704746611	1.03193795609021	20.9500000000007	29.0750000000007
6766.77401003584	436730.578877949	0.851986305323126	25.03125
6751.56886736573	188248.151496306	0.793327785753496	23.9312499999996
6705.71157788833	539758.274133058	1.11823697173353	24.8687499999996
6420.76784702632	436581.569675959	1.03854675045569	17.8250000000007	28.8562500000007	33.1375000000007	38.8562500000007
6241.91935273897	758941.838564894	0.870312290140341	28.6062500000007
6637.03141365649	276134.802408971	1.23393116273934	12.3624999999993	22.5187499999993	36.3937499999993
6881.77420737397	145163.497289513	0.901770227672213	15.8062499999996	27.0562499999996
6734.27741646373	125540.81805282	0.710372901495319	21.8187500000004	36.2562500000004
6429.42815300633	166446.620532836	0.931063456345418	10.4624999999996	23.2124999999996	38.2124999999996
6452.89937589974	101315.446727453	1.10188526199742	12.5687500000004	25.1937500000004	35.3812500000004
6866.09821788924	549426.067774648	0.970032216092505	18.4375	26.125	31.6875
6240.50185914055	390053.901494047	0.85920313786994	7.02499999999964	25.3999999999996
6429.73103641229	334966.719708244	1.39509408180914	13.6875	19.9375	25.15625	31.59375
6701.64384791943	336213.537834298	0.939467222590937	20.2625000000007	37.6062500000007
6435.50041433778	497369.027632832	0.980016809963869	7.89374999999927	27.3312499999993
6667.87790741747	1226625.22460223	1.01113596191944	16.3187499999985	22.5687499999985
6619.11856028309	944212.17985419	1.34447850065748	18.8937499999993	27.1124999999993	35.9249999999993
6640.42674443076	498468.598447272	1.09504100624572	15.1749999999993	21.7375000000029	27.0812499999993
6663.35780266494	365291.584618988	1.54923331316943	15.7312500000007
6702.61290919659	1238696.57831758	0.952665378170438	12.1312499999949	22.3812500000022
6684.51707206408	2067702.16212005	0.734975252897573
6383.54660921534	971904.20860516	0.986520648231389	21.5437500000007
6602.15467986451	103833.644869659	0.802685195350689
6684.17766995916	1017653.03024315	1.07774386901622	16.4249999999956	25.2375000000029	35.5499999999956
6631.78152289624	1198741.96009311	1.01544188704145	18.9000000000015	24.5562500000015	28.2437500000015	32.1500000000015	36.8375000000015
6969.1966555613	1046644.56919142	1.19024396860076	16.375	26.96875
6523.63520176075	873460.067479322	0.872972701208345	21.5437499999898	33.6999999999971
6625.53850188171	1659658.94640347	1.18786732723678	18.2874999999913	29.8187499999985
6491.47897201563	677323.844992261	1.29244456094916	22.25
6732.42121149494	564547.2578838	1.48336744058333	14.7499999999927
6941.46272660483	1047225.35957703	1.10189015699114	15.7624999999971	23.5749999999971
6615.99401828331	522255.925693567	1.21823815695575	18.3437499999927	26.28125	34.8437499999927	39.9374999999927
6007.45484975821	171165.346785137	0.587669012223849
6804.57469208951	797042.855368607	0.652776118161021	8.55000000000291	19.6437500000029	25.8000000000029	30.1437499999956	37.4250000000029
6658.12847877775	402365.753784397	1.12735077088625	20.5687499999985
6533.98023056807	260743.001434434	0.867646047925868	26.3124999999927
6440.49288316473	157046.483576563	1.03330362518183	20.3812500000058	27.7250000000204
6444.61374844019	116272.540964061	1.05423750759497	26.5625
6808.24501986566	202839.360209672	0.754852321295538	15.1312500000058	23.7875000000058	35.6312500000058
6696.03319719418	670812.3012985	1.17153323649306	19.3875000000116	27.6687499999971
6566.49060406164	201634.832054403	0.885559126097164	23.3812500000058
6564.71278377211	183851.912958459	0.990711939305346	18.3874999999971
6785.00416357372	129213.261840999	1.26556417084238	20.8000000000029	28.4250000000175
6560.29022398261	167531.808873346	0.877389252789343	25.5125000000116
6444.03980222362	283728.679424166	1.41662628347256	18.7062500000029
6459.51862038189	92476.0708463015	0.994993910138712	17.8374999999942	33.8687500000087
6436.39725239915	170546.339020901	1.07948475236037	25.7500000000146
6698.19238285354	258868.510221486	1.10925750015616	14.1062499999971	22.2312500000116	25.2624999999971	35.0750000000116
6699.48264358138	203917.820006652	0.800797799169895	16.2437499999942	23.6812499999942	32.7749999999942
6779.69596301808	497702.894544074	0.844892967074412	7.20625000000291	18.3625000000175	22.8000000000029	25.7375000000029	34.8000000000029
6672.80632152998	83951.0964143602	1.23483953647049	15.5312500000146	22.75	30.9375000000146
6641.61143913597	772461.035865709	0.893593757634554	16.4437500000204	23.9437500000058
6684.62147767375	381243.977001395	0.955168476469934	27.0625000000146
6633.26312555492	764120.268135264	1.18986437105291	18.6937500000058	39.4125000000204
6593.27249151614	379245.407498049	0.853795207685908	18.2500000000146	35.1250000000146
6797.40884442117	56320.6044724088	1.15395052930325	10.8625000000175	22.3937500000029
6364.9051577764	598340.106193981	1.31010961461169	26.5500000000175
6508.3132896288	241821.670981596	1.35589157938823	6.83749999999418	18.5562499999942
6742.35024333574	828145.660846579	0.840660335274676	13.3312500000175	22.3937500000175
6709.51543263498	1270535.78792036	0.971556161039935	19.9250000000175
6388.7790542585	172197.761419803	1.24347495364339	17.2562500000204	30.8812500000058
7140.94043211608	467885.413260378	1.25042491084624	20.7437500000087	28.9312499999942
6764.2445457643	320788.318970905	0.771863112444149	18.125	30.3125
6518.58355201698	236555.842501994	0.657929997483673	3.46875000001455	22.6875	30.5312500000146	38.71875
6498.19769061091	90417.2865316551	0.873494505985953	17.2125000000087	26.6187500000087	33.7124999999942
6751.7347613578	593501.985417358	1.18163913803218	9.13749999999709	17.6687500000116	22.7937500000116	28.5437499999971
6712.95410219177	378054.248264815	0.885062195213066	18.5124999999971	24.8875000000116	35.6062499999971
6747.67598317232	1001402.94319738	1.24897453513853	6.63125000000582	19.1625000000058	25.4125000000204	35.3500000000058
6811.34644474303	400465.162830685	0.924734307681037
6601.22388970045	1020212.93451472	1.1560297222071	19.5062500000204	26.6312500000204	32.5687500000204	38.7875000000058
6506.42142617522	1781246.57674606	1.2791306964377	7.78750000002037	20.4125000000204	36.0062500000058
6375.07069245534	835866.270919301	0.956348384221724	21.1499999999942	36.8062500000087
7090.87088808761	1385275.21326703	0.994896798921796	14.2624999999971	24.1374999999971	30.7312499999971
6339.55009748256	862708.135678273	1.28484776374011	20.5437499999971	38.7624999999971
6695.8014301686	672918.136527532	1.20390299670975	21.9000000000087
6537.38051511715	1076728.32788682	1.14891367265108	26.1937500000204
6138.10281217095	87047.2415772081	0.923993969789368
6939.76813070955	473592.771356987	1.14863166222102	20.3062500000087	26.8374999999942
6933.2843285786	709674.574677678	1.17302553864943	21.9125000000058
6818.98196051926	483384.709067071	0.964742525414253	20.7250000000058
6477.90683830768	1324456.31303154	1.38320686537769	22.34375
6298.75343139841	324152.034577257	1.03515477726257	0.437500000014552	20
6748.8276662832	673794.283932113	0.904304923910638	15.5749999999971	27.5749999999971
6671.87359775116	740296.285574742	0.842031471428269	12.9250000000175	22.3625000000175	26.7062500000029	36.4250000000029
6454.79935109753	299547.839838328	1.28555112493619	16.7125000000087
6646.62584704218	691634.626811253	1.40526090959581	17.2187500000146	22.8125000000146
6534.38857454368	391695.072025681	1.21917232933895	25.84375
6569.25712346127	514148.561930744	0.842570196848042
6924.68051425931	1074402.75697501	1.43279187220401	14.4812499999971	32.7312500000116
6716.55451494996	1186491.83743139	1.3011915275465	19.6625000000058	28.7250000000058	37.0687500000204
6314.00989371334	273697.642644362	1.34548135342569	14.4437500000058	32.3812500000058
6342.86291493172	501344.36780027	1.383090430964	22.40625
