# Supplementary material for: Millisecond-Scale Motor Encoding in a Cortical Vocal Area
Source: PLoS Biol. 2014 Dec 9;12(12):e1002018. doi: 10.1371/journal.pbio.1002018 (PMC4260785; doi:10.1371/journal.pbio.1002018)
Supplement: Data S2 — Spike timings and acoustic measurements for all cases. All spike timing and acoustic data analyzed in this manuscript are provided in .csv files, which each contain data from one single-unit or multiunit case. Rows represent the multiple renditions of a song syllable. The first three columns contain the acoustic parameters of pitch, amplitude, and spectral entropy, quantified for each rendition. The following columns present spike timings, which are referenced to the beginning of the premotor window. (ZIP) [file pbio.1002018.s004.zip › SU_26.csv]

pitch	amplitude	spectral_entropy	spikes_1	spikes_2	spikes_3	spikes_4	spikes_5	spikes_6	spikes_7	spikes_8
7187.61905450607	504600.33420223	1.22667574957754	11.8187500000004	20.5062500000004	29.6000000000004	35.0062500000004	37.3812500000004	39.3500000000004
6740.40546391482	714577.089786556	1.03411556409642	32.4875000000002	36.0812500000002	38.3312500000002
6754.31405621092	408799.358939519	1.41691827960464	31.4812499999998	35.4187499999998	37.4812499999998
6810.61115891149	269259.211839501	1.32867073047226	33.1875	36.25	38.28125
6493.11026426535	182914.26289245	1.16780911722476	29.5375000000004	34.4437500000004	36.8187500000004	39.1937500000004
6878.84668106249	412881.674529935	0.963687824940206	21.9562499999993	33.8624999999993	37.2374999999993	39.2062499999993
6811.68428054126	252662.783164088	1.25762700904905	31.5812499999993	35.1124999999993	37.3624999999993	39.3624999999993
6645.08529119144	616964.208285309	1.24835333892377	30.6124999999993	34.5187499999993	38.6124999999993
6627.13140367058	716432.244326586	1.29681088022457	31.3937499999993	35.3937499999993	39.1437499999993
6562.25746301625	1252233.61482188	0.895611968107256	30.6000000000004	35.7875000000004	38.2875000000004
6938.69995892951	532826.321736324	1.16185612499943	14.8624999999993	27.9874999999993	33.6437499999993	35.9874999999993	38.2687499999993
6684.45318862773	2765426.89225473	1.45134714146039	25.7312500000007	30.6375000000007	33.0125000000007	34.9500000000007	37.0125000000007
6561.13944566792	691717.534049213	1.32895119042595	3.17499999999927	29.2374999999993	32.6124999999993	35.7687499999993	37.9249999999993
6550.58758889117	1014482.75735969	1.19023173102929	27.6062500000007	31.7000000000007	35.1062500000007	37.7000000000007
6859.86260377049	640232.227079833	1.36294718112571	33.7250000000004	37.2875000000004	39.4750000000004
6558.77782259606	551042.630392912	1.38867349828703	28.0625	32.3125	34.34375	35.875
6818.5455717976	521423.740185872	1.55319906486603	31.375	36	38.90625
6489.58933669059	1137008.03859791	0.880665494705347	36.6937500000004
6833.92157345852	241119.11965685	0.999707793160728	34.2062499999993	37.9874999999993
6694.78790008243	995834.451117029	1.10332187158403	29.6312500000004	33.3187500000004	35.2562500000004	37.4750000000004
6655.06454639848	2369626.25534163	1.28744035558258	29.8062499999996	34.7749999999996	37.4624999999996	39.2749999999996
6384.80519227532	621068.178001162	1.21127152793452	29.90625	33.65625	36.40625	38.5
6759.80998155507	149250.227232346	1.09881057576166	12.2687499999993	22.3312499999993	30.3312499999993	34.4874999999993	37.0187499999993	39.7687499999993
6673.69012388035	708298.3094225	1.21255919352747	31.0062500000004	35.7875000000004	38.7250000000004
6382.12483284072	249559.138211296	0.976840913327066
7054.7410974482	224719.55014003	1.03867352477298	24.5971077127651	32.0658577127651	36.1908577127651	38.7846077127651
6801.47091358661	805552.030281132	1.17859448148207	20.3283577127659	29.7971077127659	33.6408577127659	36.1408577127659	38.0783577127659
6688.73927247426	271595.275561041	0.699152405692286	29.6283577127615	33.9408577127651	36.7221077127651	38.5971077127651
6682.29285933317	263573.529467938	1.07988308813231	30.7533577127651	35.5346077127651	38.0971077127651
6813.95260270208	464497.284404364	1.46405328833841	11.4587580809239	32.2087580809239	35.6775080809239	39.0525080809239
6910.65963730212	702932.825073053	1.164318660242	30.0971077127651	34.1596077127615	36.6908577127651
6630.64184085509	3954635.74408234	1.27611420077701	8.21585771276295	20.622107712763	32.622107712763	35.309607712763	37.184607712763	39.809607712763
6922.20148735829	582110.276347414	1.51389256614492	11.2658577127695	29.3908577127695	34.9533577127695	37.5158577127695	39.7346077127695
6675.26928036816	1383405.55046591	1.36730207547851	15.4221077127695	30.2346077127659	33.2033577127659	35.1096077127659	37.6096077127659
6592.15092845719	1350470.25330386	1.46820958753684	30.3096077127666	34.0908577127666	36.1533577127666
6632.52787200265	1504433.85422777	1.33410028570766	31.9033577127666	36.3721077127666	39.2158577127666
6440.92159833207	1320711.1455939	1.38542514053786	32.0721077127637	36.4158577127673	39.1971077127673
6100.54755324452	33587.8423508098	0.965723807508835	39.4283577127717
6675.9637583086	1657508.40353727	1.14226214539857	31.4658577127666	34.8096077127666	36.9658577127666	38.8096077127666
6558.67164127902	218350.344700388	1.23619346360159	31.9783577127673	35.9783577127673	38.9158577127673
6686.44526718836	1402745.29133618	1.28726038702393	31.5596077127593	35.715857712763	39.747107712763
6870.13434007141	2604997.33736765	1.18925312038724	33.2346077127659	36.7033577127659	38.8283577127586
6757.80733769219	1097843.49204704	1.31011015763288	31.8471077127615	35.0346077127615	37.7846077127615
6626.10974825604	1398964.42327133	1.41590854070588	29.684607712763	33.6221077127702	35.809607712763	39.247107712763
6324.94794047214	587155.306168918	1.26313106412062	29.2721077127717	35.2408577127644	37.7408577127571	39.5533577127571
6837.65961848721	404704.66143876	1.52879348122706	4.00960771276732	11.8533577127673	20.4158577127673	28.0721077127673	31.3221077127673	33.5096077127673	36.57210771276	38.8533577127673
6338.90690884205	273650.759199877	1.33498478274633	30.8783577127615	35.0346077127615	37.0971077127615	39.1908577127615
6383.33853943635	728879.017508037	1.4777580167707	34.3846077127673
6669.65034934046	783355.549887187	1.46807858629417	25.4596077127644	30.5221077127571	33.7408577127644	35.7096077127644	38.1471077127644
6611.18234389088	336224.042123262	0.590403538821733	22.2033577127659	39.7346077127659
6912.44880766614	2247915.56024864	1.21788539460692	32.1307402482271	38.0369902482271	39.9119902482271
6458.10648531108	501999.997893861	1.51260979944048	27.2869902482198	31.8182402482125	33.8494902482198	35.8807402482198
6801.51750758969	592213.39932433	1.27288339599036	29.8932402482169	33.0807402482242	37.0807402482242	39.5494902482242
6814.48059268765	971935.093100141	1.15196775692817	32.3307402482242	36.8307402482242	38.9244902482242
6613.98423689241	2205489.59742873	0.996629058421346	32.7807402482213	37.8744902482213
6707.27360555557	2517393.29667574	1.30604883238713	31.1682402482256	36.3869902482256	38.6994902482256
6682.06528205625	1370081.57036017	0.765956278501884	7.75574024822708	27.0369902482198	34.2244902482198	37.9744902482271
6625.3365070043	2050229.91227844	1.23138886824492	29.7182402482285	33.8432402482285	35.6869902482285	39.2182402482285
6619.14395082924	922518.574802681	1.17252276775106	32.0369902482198	38.4432402482198
6646.68090268198	393742.990214595	1.14394116520436	8.17449024822417	20.4244902482169	26.6744902482242	30.9869902482242	34.4869902482242	38.1119902482242
6699.16916812199	588795.516399735	1.39649829189237	30.5682402482198	36.0994902482198	38.6307402482125
6624.44331696571	929058.48139818	1.44222092030413	28.4744902482271	32.7869902482198	34.8182402482271	38.5682402482271
6381.69613423055	1067188.31355151	1.33585391761342	32.4057402482213	36.5307402482285
7064.32985038737	582869.335248419	1.06589005615825	28.6557402482213	33.7182402482213	35.4994902482213	37.3432402482213	39.4682402482213
6650.21117004388	1605354.5275371	1.15786192732265	30.6119902482169	36.7057402482242	38.9869902482242
6614.29266359256	599680.594259271	1.38043847268906	29.55574024823	33.93074024823	36.80574024823
6600.72070276005	1994639.56316933	0.810396855066283	34.3744902482285
6578.67033552971	919797.08029602	1.362837515208	30.9619902482227	34.8369902482227	37.1494902482227	39.8057402482227
6609.05616408418	2775483.43630778	0.997627340945492	31.6557402482285	35.9057402482285	38.5619902482285
6752.94655711564	1419031.85629481	1.2459551604312	32.5619902482213	36.936990248214	39.2182402482213
6392.92330287304	438659.677933341	1.00584666329614	35.5369902482271	39.6619902482271
6812.52885511806	1178449.77304606	0.938154696902936	33.1557402482285	36.2494902482285	38.3119902482285
6670.92247283436	1445358.57328463	1.32026589804032	29.0244902482227	32.7432402482227	35.0557402482227
6631.89854763413	669393.687406129	1.5625311839742	33.0307402482285	38.8432402482285
6621.19400418739	1107027.76504379	1.5039831864656	30.6619902482271	34.4744902482271	36.7557402482271
6622.66107857165	474756.538824536	1.47802066455414	30.2369902482242	34.2369902482242	36.8619902482242
6886.26303737432	1891835.23870326	0.833485665818045	33.21875	38.03125
6775.03544988663	2075340.86670715	1.24481597714958	29.4124999999913	33.4749999999913	36.4749999999913
6675.00444615265	2041756.09168498	1.49861967420002	32.7875000000058	36.3812500000058	38.6625000000058
6663.43368955218	1012914.47290131	1.02327627857721	30.1312500000058	34.0687500000058	36.5687500000058	38.6937499999913
6675.20567879474	572386.148891644	1.27571428372469	11.3249999999825	27.2937499999825	31.7937499999971	34.5124999999971	36.7624999999971
6474.26355629041	1089762.97901598	1.42695488307325	30.4749999999913	35.0062500000058	37.8812499999913	39.9437500000058
6437.3344428841	2273899.92741782	1.45602968029383	29.6499999999942	34.2749999999796	36.9937499999796	39.6499999999796
6584.65077643806	576942.821084692	1.26231344285857	31.1062499999825	35.9812499999825	38.7312499999971
6614.11316071249	1561012.229299	0.898314030119314	28.65625	34	37.34375
6623.77631767637	951324.16622592	1.0882133305478	32.2249999999913	37.8500000000058
6657.94499956415	813190.34442915	1.36040500141229	17.4687499999854	31.875	35.4687499999854	38.3125
6642.57524600861	1103998.08679778	1.42278703105769	29.6937500000058	34.4437500000058	37.0062499999913
6394.42770445058	1686191.94118052	0.900179091171228	30.8062499999942	38.2124999999942
6629.47229994044	2456986.93648034	1.02967111197447	32.1125000000029	35.1750000000029	37.4562500000029
6614.98555418203	2194047.20765256	1.08815651467841	6.14999999999418	26.8374999999796	31.0562499999942	33.6812499999796	36.2124999999942
6640.79711116431	2184152.09010252	1.42490563093928	32.2937499999825	36.3562499999971	38.8874999999971
6859.27291479754	590118.56868837	1.17834246855964	5.18124999999418	13.8062499999796	20.5249999999942	34.6187499999942	38.2749999999942
6659.60117770926	1693026.15774219	1.4663056583363	26.3062499999942	31.2124999999796	34.1187499999942	36.7749999999942	39.4312499999942
6410.91336791378	2247591.58495105	1.43458486678018	30.1125000000029	34.1437500000029
6855.83780314388	249838.910110169	1.20610497419443	34.4499999999825	38.3249999999971
6615.8015233979	906070.749355248	1.26587859965326	33.4125000000058	36.6312500000058	39.5062499999913
6673.7342756388	3165090.24790299	1.27772700769261	30.4750000000058	34.4124999999913	37.1625000000058
6607.78761631744	1109090.31069389	1.47404378714769	29.3625000000029	34.3000000000029	37.8000000000029
6571.89267773146	1405325.3003502	1.39395329956506	30.1000000000058	34.5687500000058	37.0687500000058
6939.50405546087	358513.267833495	1.10601840898126	32.510929188822	37.979679188822
6809.93713208242	2088234.96433194	1.11333362449202	27.5234291888191	33.4609291888191	35.4296791888191	37.4609291888191	39.1796791888191
6675.96904632281	904076.388961548	1.20128118609077	31.7109291888337	36.1171791888337	38.7421791888337
6644.61235735145	555063.738217501	0.90884164049132	16.4234291888279	34.2046791888279	37.9234291888279
6207.25589507858	167799.701540914	1.09435473498423	32.2859291888308	37.1296791888453	39.5046791888453
6642.55365519776	435047.724706442	1.26648620427695	33.292179188822	36.573429188822
6838.12374667669	992225.669484257	0.838111702424853	8.97967918882205	19.510929188822	30.385929188822	33.167179188822	35.479679188822	37.604679188822
6683.9591568205	1106761.23780738	1.27957322030817	30.8796791888162	35.0046791888162	37.3796791888162	39.5984291888162
6421.86599540856	1415303.03648157	1.25971475420589	29.404679188825	32.998429188825	35.904679188825	38.435929188825
6564.40041083516	416822.193679029	1.25725342455715	30.2421791888337	35.0234291888337	37.7734291888337
6675.72019868625	1157554.72560396	1.36254564278066	33.935929188825	38.029679188825
6752.57490011418	3629328.65096719	0.957400778389323	34.010929188822	37.979679188822
6849.23271833602	1450873.36587271	1.30774167526737	21.9046791888395	32.4671791888395	35.5296791888395	38.3109291888395
6614.91480766658	1196719.314971	1.30760634241059	30.310929188825	36.248429188825	39.1234291888395
6671.04594738465	2160879.39230677	1.1175910012086	32.917179188822	37.385929188822
6388.1268063046	953070.103793966	0.888836807898701	30.3796791888162	36.6609291888162
7003.08569750654	300401.841717152	1.08709925760554	28.5671791888162	35.1609291888162	37.5984291888162	39.9421791888308
6448.43484128109	2519818.73062708	1.13347599361708	32.748429188825	36.623429188825	38.654679188825
6616.37656015081	2575132.79350757	1.44764948700143	32.2546791888162	36.0671791888308	38.8484291888308
6580.80424786808	1822159.35833024	1.23421016930645	29.6671791888512	36.7296791888366	39.1984291888366
6747.44742736813	1347988.84278881	1.42915454587679	31.185929188825	36.154679188825	38.279679188825
6363.99990381109	1937738.91686836	0.971489631213586	34.7296791888366	39.073429188822
6861.15101529173	1013774.0840545	1.42200002165087	26.2171791888395	32.092179188825	35.060929188825	37.779679188825
6768.14994770725	1832109.96257292	0.807548075776273	32.5859291888191	36.0859291888337	38.1796791888337
6360.32975481168	1799088.63271659	1.21734196450867	29.8734291888395	33.7796791888395	36.8109291888395
6281.56369353772	484553.251231446	0.951630170118255	16.685929188825	30.842179188825	36.029679188825	39.154679188825
6683.31489284407	1398694.48082351	1.11877501136574	29.748429188825	32.654679188825	35.373429188825	38.685929188825
6552.22268475161	363984.298630176	1.33002641146777	27.6734291888279	32.8921791888279	35.4859291888279	37.4859291888279
6652.38624679873	794101.39084014	1.4280305304059	5.67342918884242	15.4234291888424	25.9234291888279	31.4859291888279	34.9859291888279	38.0171791888279
6491.64403137951	1284683.1228106	1.24001390341405	14.248429188825	32.310929188825	35.4671791888395	37.935929188825
7045.91704445662	1657170.98140579	1.24793974688037	7.48592918882787	31.6109291888424	35.1734291888279	37.5171791888279
6673.75203578894	2765126.59483853	1.38816360866316	30.217179188825	33.873429188825	36.498429188825
6421.32066052706	834635.394075863	1.23279894380909	32.7234291888308	37.5046791888453
6999.91341133379	529087.733148999	1.28369649899959	34.4296791888337	37.8359291888337
6658.97461785544	541310.194910914	0.942629347196075	33.8796791888308	36.8484291888308	38.6609291888308
6685.89730302643	2117382.24318374	1.4386493364551	30.917179188822	34.385929188822	36.667179188822	38.760929188822
6513.41335404718	380036.268324618	1.48514220048006	32.6546791888395	37.279679188825
6699.80872617899	465506.328852973	0.854205754635195	36.8562499999971	39.9812499999971
6426.35984231565	1328429.64854714	0.999338252989036	32.5874999999942	36.8687499999942	39.7750000000087
6699.66951799959	1684801.83829956	1.2930505163831	32.0249999999942	36.0874999999942	38.6499999999942
7429.26244770502	308048.069722045	0.904888794807557	18.3625000000029	28.1750000000029	34.9250000000029
7369.3824218242	315689.382788346	1.29570507340277	31.5187500000029	35.2687500000029	37.7687500000029	39.9562500000029
6572.72373476788	1087753.77262825	1.28003295421964	19.0062500000058	32.7562500000058	35.9125000000058	38.3812500000058
6695.13037101452	1985422.33434579	1.26889788723509	28.3812500000058	32.1000000000058	35.7875000000058	38.3812500000058
6633.8711277878	1144368.01377707	1.19912767702773	15.03125	34.5	38.53125
6669.64490127121	331465.554052803	1.19732982054108	1.11874999999418	16.8999999999942	28.2749999999942	32.5249999999942	35.3062499999942	37.4624999999942	39.8374999999942
6833.66992371473	171802.243763546	1.4909580776046	27.5749999999971	31.2937499999971	35.9187500000116	39.2937499999971
6675.41751980819	657728.485270127	1.44860910840647	31.3562499999971	35.8249999999971	39.1999999999971
6582.0021659117	1698795.00780414	0.820662114397758	29.5500000000029	34.4875000000029	36.9250000000029	38.8312500000029
6685.49133353321	572561.870613019	1.03124901219909	31.0812500000029	34.7687500000029	37.0187500000029	39.5812500000029
6564.35895669029	710821.819945451	1.39406188502919	33.8999999999942	37.3374999999942
6701.07136633552	993006.568550615	1.40803437844887	30.2937499999971	34.1687499999971	36.9499999999971	39.8562499999971
6642.82486592645	341636.691087628	1.30616173598462	33.0124999999971	36.0437499999971	39.2000000000116
6622.10035554485	931584.367778209	0.883825677725871	28.6750000000029	33.0812500000029	36.5500000000029	39.0187500000029
6748.53582841716	3600835.47934506	0.883672979576233	16.9915918661427	27.3978418661281	32.7415918661427	35.6790918661427
6567.18749738743	906629.32227173	1.06720654165363	9.62284186616307	23.6228418661485	31.7790918661631	35.1228418661631	37.3415918661485	39.8415918661485
6941.84030120097	1343966.01611509	1.17687534252853	32.6790918661573	36.2103418661281	38.4290918661281
6799.67353107431	1024538.34285181	0.846724713642136	30.4165918661165	34.2290918661311	36.6353418661311
6729.19804282574	3251126.91844786	1.04577117058743	28.6290918661398	32.2540918661398	35.0978418661543	37.3478418661543
6812.31084991489	734076.906419226	0.700630877052575	28.6603418661252	32.3165918661398	34.4728418661543	36.9103418661398
6939.93592463144	119751.852472311	0.907971003253236	33.1665918661456	38.1353418661602
6546.67375831621	2370631.13664879	1.05651709254718	18.5103418661165	33.1353418661456	38.5103418661311
6615.78308197508	1386631.16798491	1.15430790541729	30.0790918661369	33.7978418661223	36.4853418661369
6742.24184212468	916885.544029501	1.30850441190186	26.4665918661631	32.3415918661631	34.7165918661631	36.591591866134	38.9978418661631
6670.8098846952	1622354.42843064	1.25010614423954	33.7040918661514	36.3915918661223	38.6728418661514
6629.75085986165	953495.569643426	1.2467374628809	32.6728418661514	39.8603418661223
6741.95235243512	729258.604134552	1.19588438142692	28.9790918661456	33.2603418661456	37.3853418661165	39.7290918661165
6865.62993417895	660455.183698191	1.42686566688362	30.5915918661631	34.0603418661631	37.154091866134	39.247841866134
6640.20022784337	1770883.78203024	1.02938854590641	29.6603418661689	33.0040918661689	35.0665918661689	37.4103418661689
6673.8886700794	1915767.01895947	1.09584857409897	10.6415918661514	32.6728418661223	38.4540918661514
6876.8369255767	884395.756939596	1.32584941053779	31.1665918661456	34.8853418661165	37.3853418661165	39.6665918661456
6632.41780515201	694577.381819004	1.46029975241634	31.4853418661514	34.9540918661514	37.5790918661223	39.8915918661514
6517.84829190745	2051066.30827811	1.47425260402657	30.8978418661573	34.8978418661281	37.8353418661281
6448.10120156604	415421.563055054	1.05786066906188	28.9603418661281	34.8978418661573	38.2103418661281
6951.50740431125	719034.05851621	1.32130420557241	8.05409186615725	35.3353418661281	38.4603418661573
6617.14450385062	3655477.82381454	1.26455865857423	32.6853418661631	36.4665918661631	38.497841866134
6525.58115853704	4310957.63250902	1.49716028116643	29.1165918661281	33.2103418661281	35.9915918661281	38.6165918661281
6703.16920957045	3231134.62618905	1.41288322157952	29.904091866134	34.372841866134	37.6540918661631
6546.00009506344	7351181.64777364	1.38847030308155	32.0040918661689	35.5040918661689	37.5665918661689
7127.63423964865	618899.156818893	1.08464604569086	25.7853418661398	31.1290918661689	33.5040918661689	35.2853418661398	39.6603418661689
6703.03756847081	2348736.03781946	1.39343429421363	27.7415918661573	31.9915918661281	34.4290918661573	37.3353418661281	38.4915918661573	39.8665918661573
6618.12798268538	452614.168605721	1.05152260637567	39.0603418661049
6797.30868950881	896500.892041955	1.37214826295451	14.5728418661165	29.3540918661165	34.6353418661165	36.8540918661165	39.3228418661456
6670.57644776731	3422130.62169411	1.14381042225612	31.2040918661514	34.9540918661514	37.4228418661223
6584.74881957307	4439090.94916597	1.42358899849062	30.0853418661573	34.1478418661573	36.9290918661573	38.9603418661281
6567.39207316882	1251345.13862496	1.39087566568145	28.8790918661689	33.2228418661689	36.4103418661689	38.4103418661398
6740.63827949557	436132.509827009	1.49780920689453	28.3290918661223	34.1415918661514	36.5165918661514	38.3915918661223
6855.52509825538	1363523.87151144	1.08291705239964	9.31034186613397	29.0915918661049	34.310341866134	36.7478418661049	38.8728418661049
6862.069881794	2810497.37893452	1.30526835635557	30.3228418661456	34.2290918661456	37.2915918661456
6514.51254813648	3269130.87904014	1.39898524338644	31.1978418661165	35.1040918661165	37.5415918661456
6559.44351062032	3824130.37427838	1.10982966866675	32.4353418661631	36.6540918661631
6560.86272033019	2314800.51360955	1.01752150277573	32.4165918661165	37.0415918661165
6636.1351458385	1316349.01032577	1.37961447938533	33.1040918661456	37.3228418661456
6443.48645934615	2450766.15023442	1.47186926765084	29.6603418661398	36.4415918661398
6632.21340483208	3729598.86823413	1.48988660556801	32.4415918661398	37.2228418661689
