# Supplementary material for: Millisecond-Scale Motor Encoding in a Cortical Vocal Area
Source: PLoS Biol. 2014 Dec 9;12(12):e1002018. doi: 10.1371/journal.pbio.1002018 (PMC4260785; doi:10.1371/journal.pbio.1002018)
Supplement: Data S2 — Spike timings and acoustic measurements for all cases. All spike timing and acoustic data analyzed in this manuscript are provided in .csv files, which each contain data from one single-unit or multiunit case. Rows represent the multiple renditions of a song syllable. The first three columns contain the acoustic parameters of pitch, amplitude, and spectral entropy, quantified for each rendition. The following columns present spike timings, which are referenced to the beginning of the premotor window. (ZIP) [file pbio.1002018.s004.zip › SU_27.csv]

pitch	amplitude	spectral_entropy	spikes_ 1	spikes_ 2	spikes_ 3	spikes_ 4	spikes_ 5	spikes_ 6	spikes_ 7	spikes_ 8	spikes_ 9	spikes_10	spikes_11	spikes_12
6932.04268202128	271065.068150441	0.792090087449289	7.89999999999964	11.4312499999996	14.2437499999996	15.9937499999996	18.7437499999996	23.3687499999996	29.5249999999996	34.3374999999996	36.4624999999996	39.8999999999996
6666.14516137667	762693.362980017	0.777620939242136	7.41250000000036	11.0062500000004	14.3187500000004	17.1937500000004	20.1625000000004	24.5375000000004	31.2562500000004	35.1000000000004	37.2875000000004	39.3187500000004
6625.23605199809	539270.419036225	1.19683713292029	5.85624999999982	9.85624999999982	11.7312499999998	13.9812499999998	17.3874999999998	28.0437499999998	32.4499999999998	35.1687499999998	37.6999999999998
6602.10950558521	1285902.44153845	1.16568297909027	4.81875000000036	10.2562500000004	12.6312500000004	14.8812500000004	18.7250000000004	28.3187500000004	32.4125000000004	35.8812500000004	39.3500000000004
6802.01008879163	1044440.5683033	0.68864851576676	7.82500000000437	11.7625000000007	14.4812500000007	18.1062500000007	20.7937500000007	29.9812500000007	34.5125000000007	37.2625000000044
6687.97925861598	2279184.07475767	0.652086285715678	8.88750000000073	12.8250000000007	15.8562500000007	17.7625000000007	20.2312500000044	32.2937500000007	36.3875000000007	39.4812500000044
6812.75602763783	1041419.90429457	1.4368519003533	7.1875	11.15625	13.53125	17.4375	28.5	32.3437500000036	34.6875	37.1875
6427.53186609862	826385.674754445	0.849834989260503	10.9375000000036	17.15625	19.40625	29.59375	35.21875	39.3437499999964
6728.16032315062	2808870.02842773	1.42910095602535	4.01250000000073	8.29375000000073	10.8562500000044	12.8250000000007	14.9500000000007	19.0750000000007	21.5125000000007	29.6375000000007	32.0125000000007	35.7625000000007
6566.35706914747	352824.941116257	1.24518039900808	10.1937499999985	14.3812499999985	18.9750000000022	21.5374999999985	28.7562499999985	34.0062500000022	37.5062499999985
6550.42280226057	724896.057861463	1.00550001328832	10.0062499999985	15.8499999999985	18.3187499999985	21.0374999999985	32.5374999999985	35.8499999999985	39.0687499999985
6621.21211839477	249434.036450463	1.42281872397456	8.67499999999927	13.6437499999993	16.1749999999993	20.9874999999993	31.1437500000029	34.7062499999993	37.1124999999993	39.7999999999993
6731.72186646684	497183.739120872	1.26365172479569	3.82500000000073	8.16875000000073	13.4812500000007	15.7625000000007	18.9812500000007	26.4812500000007	31.2625000000007	34.3250000000007	37.2625000000007
6688.99980709082	1518237.14351319	1.2180337034313	5.96875	9.15625	11.0000000000036	13.5	16	20.78125	28.6875	33.78125	35.8125	38.3437500000036
6556.91999546319	1916044.01668626	0.888330926641974	4.98125000000437	8.26250000000437	11.4500000000007	14.4500000000007	16.7937500000007	20.1375000000007	29.6375000000007	31.7312500000007	34.4812500000007	37.0437500000007
6715.92912408339	952036.772336049	1.04957243241144	5.83750000000146	9.61875000000146	11.6187500000015	13.6187500000015	17.4312500000015	28.0875000000051	34.3687500000015	37.2437500000015
6356.89332797188	254001.6369252	1.20009723314396	10.4437500000022	14.1624999999985	17.6624999999985	24.4437499999985	29.7249999999985	36.3499999999985	39.6624999999985
6676.97554845532	660162.975596942	1.42534902273991	6.23749999999927	10.4249999999993	13.8312499999993	16.0187499999993	26.3312499999993	29.2062499999993	33.2687499999993	36.3000000000029
6125.0390706112	277940.479167961	1.11139808917401	4.84375	12.2812500000036	14.75	18.5	22.96875	27.53125	30.40625	32.34375	35.0937500000036	37.28125
6309.73022521264	847361.957678358	0.881101802621954	9.20000000000073	13.1375000000007	15.2000000000007	18.4187500000007	21.9187500000007	32.1375000000007	35.7312500000007	38.3250000000007
6563.86402136933	448423.626680936	1.28471596204705	8.66875000000073	12.0750000000007	14.1062499999971	17.7312500000007	20.7937500000007	31.4187500000007	34.4187500000007	37.6687500000044
6643.50419465434	115891.928079413	1.30277406564647	9.13750000000437	15.3562500000007	18.1687500000007	21.4500000000044	32.9812500000007	36.9499999999971	39.2625000000007
6824.61147893998	1242696.61629592	1.3075840246631	4.54375000000073	8.51250000000437	10.8250000000007	13.9187500000044	19.7312500000007	27.7000000000007	30.5125000000007	33.7312500000044	36.0125000000007
6613.99545745632	408095.735272258	1.11515667599435	8.66249999999491	15.0687500000022	17.8499999999985	20.7562500000022	23.0999999999949	31.8812500000022	35.6937499999949
6553.0730078768	424954.780951856	1.30213763721521	9.73125000000073	14.2000000000044	16.7625000000007	22.6375000000007	29.8250000000044	33.7312500000044	36.3875000000044
6559.00639394926	251980.966595555	1.14453267763098	7.36875000000509	11.7125000000015	14.1500000000015	20.9312500000051	29.3062500000051	33.6500000000015	37.2750000000015
6582.07006165055	684455.320733015	1.34013572963489	5.30625000000509	10.9937500000051	13.1500000000051	15.8375000000051	26.1500000000015	31.3999999999978	34.2125000000015	38.1187500000015
6561.05455333996	992882.838562105	0.772109676531417	4.87499999999636	9.12500000000364	13.78125	16.8125	25.6249999999964	31.6249999999964	34.90625	38.6562500000036
6559.40517967675	944403.09040248	1.44569502288754	3.86250000000291	9.79999999999927	12.9874999999993	18.5187499999956	26.0187499999993	30.3000000000029	33.9250000000029	36.5812499999956
6758.56307243767	1550759.83599822	1.29021778370241	6.68125000000146	9.99375000000146	11.9000000000015	16.4000000000015	18.4625000000015	31.5875000000015	34.7437500000015	37.3375000000015
6560.4128444783	1032573.39947329	1.17255892956593	4.94999999999709	8.85624999999709	10.6062499999971	13.0124999999971	21.3562500000044	26.1687499999971	28.9812499999971	34.3874999999971	37.8874999999971
6497.32250798197	537506.730933198	1.2896331213205	5.44999999999709	11.6375000000044	13.4812499999971	15.2312500000044	19.1062499999971	28.3874999999971	33.5437499999971	35.9812499999971	38.2312499999971
6108.68715848001	160301.640754398	1.51871664602983	2.92500000000291	7.11250000000291	8.95625000000291	10.6750000000029	17.0812500000102	29.8937500000029	34.5812500000029	37.8937500000029
6622.8138044862	3812560.01645336	1.45221323974985	7.73750000000291	11.6437500000029	15.0500000000029	26.6125000000029	33.9250000000029	36.3937500000029	39.0812500000029
6443.36672719818	1710261.33414899	1.46945567767886	7.875	12.09375	14.1875	16.9375	29.0625	32.375	34.625	36.53125	38.65625
6524.62333466109	405893.780492078	1.10031167356016	11.6062499999971	15.5124999999971	17.4812499999971	23.3249999999971	33.2624999999971	35.9499999999971	39.1374999999971
6327.54205012955	172288.945980077	1.2709038441409	5.19374999999854	10.1937499999985	14.3187499999985	17.3187499999985	27.8499999999985	33.6312499999985	36.4124999999985
6375.75623333296	126119.136727544	0.823682300951764	8.97499999999854	18.4124999999985	22.0062499999985	25.4750000000058	28.7562499999985	33.4437499999985
6934.82148229234	487717.631405317	1.52874329399376	4.625	8	9.9375	11.625	14.3750000000073	18.71875	23.53125	29.75	31.9375	35.1875	37.75
6636.55970578481	6896954.03050418	1.53405761426184	6.69375000000582	12.3499999999985	14.9124999999985	18.7249999999985	21.3187499999985	31.2562499999985	35.0999999999985	37.2874999999985
6391.40894606079	1005520.49686957	1.54492047922736	4.57499999999709	10.1687499999971	14.1999999999971	16.6687499999971	23.9499999999971	31.4812499999971	34.7312499999971	37.0749999999971
6437.93563658986	342166.164698311	0.964890904116993	7.67500000000291	11.3312500000029	13.6437500000029	15.8000000000029	20.5812500000029	26.8312500000029	33.3312500000029	36.0500000000029	38.0500000000029
6574.10024662536	1351909.46989426	1.14434877099746	9.92500000000291	14.5812500000029	18.5500000000029	20.3937500000029	27.7062500000029	35.6750000000029	38.2375000000029
6542.55679384161	456861.720299684	1.29259460279416	5.96875	11.09375	13.4375	17.8125	29.6875	31.03125	33.4375	36.0625	38.125
6468.17754360695	405952.580826185	1.54079384556616	3.72499999999854	7.78749999999854	11.4749999999985	15.7874999999985	19.5062499999985	30.2562499999985	33.9437500000058	36.7562499999985
6581.03244793636	1308644.06693353	1.39368620153347	3.50624999999854	8.35000000000582	10.2562499999985	14.3812499999985	22.4437499999985	27.1312499999985	30.5374999999985	33.4749999999985	36.2562499999985
6750.52961150596	418569.821913847	1.28252207717996	3.15348977482063	6.24723977482063	8.02848977482063	9.62223977482063	12.3722397748279	15.0909897748206	20.4347397748206	30.5284897748206	33.0597397748206	36.0909897748206	38.4659897748206
6395.7699720334	2015406.73533411	1.39424588695805	5.85973977481626	9.70348977481626	11.4534897748163	12.9534897748163	13.9534897748163	17.5472397748163	27.4534897748163	31.0784897748163	33.6097397748163	36.0159897748163
6367.41835557802	771736.925028857	1.50842599341118	3.46598977481335	8.27848977481335	10.0284897748134	12.9347397748134	14.9659897748134	17.3097397748134	20.3722397748134	28.4659897748134	31.1847397748134	34.0909897748134	36.4972397748134
6562.47470046162	1002117.75773857	1.13963387298881	6.00973977481044	9.97848977481044	13.0409897748104	14.5722397748104	19.2909897748104	22.6347397748104	31.4784897748104	34.6034897748104	37.1659897748104
6500.20798193504	950862.102958438	0.999729228592091	7.3472397748119	11.9409897748119	13.9097397748119	15.3472397748119	19.1597397748119	21.8472397748119	29.0659897748119	33.9097397748119	36.8159897748119	38.7222397748119
6416.09130210471	501792.952765392	1.32827681613263	5.86598977481481	8.83473977481481	10.6472397748148	12.0534897748148	13.1472397748148	17.2722397748148	19.6472397748148	29.5534897748148	32.0534897748148	34.0847397748148	37.9597397748148
6753.67809573534	494180.791520485	1.18745882279561	3.77848977481335	9.02848977481335	10.9659897748134	12.2784897748134	15.2472397748134	17.6847397748134	20.9659897748134	26.9347397748134	31.2159897748134	33.4972397748134	35.5284897748134	37.9034897748061
6872.69150647917	205902.513375524	1.34771396765483	7.67223977480899	11.765989774809	14.015989774809	17.828489774809	20.6097397748017	32.015989774809	35.734739774809	36.2034897748163	38.484739774809
6436.60180479024	234072.024800881	1.15992713287871	6.42223977480899	11.203489774809	12.953489774809	14.422239774809	15.5784897748163	20.672239774809	25.734739774809	31.390989774809	34.140989774809	36.6722397748017	38.422239774809
6290.39788530209	382961.779817577	1.48815593619876	5.32223977481044	11.7597397748104	14.2284897748104	17.0097397748104	21.6034897748104	31.4472397748104	34.2284897748104	36.8847397748104	39.3534897748104
6361.05557012004	212422.019633761	1.48264669640697	4.40348977481335	8.05973977482063	11.4659897748134	13.1222397748134	18.4972397748134	21.7159897748134	30.4659897748134	33.2784897748134	37.1222397748134
6879.90696095109	595086.744932553	1.15210554936021	5.72848977481044	10.3534897748177	13.7284897748104	18.3222397748104	20.1972397748104	28.4784897748104	31.5409897748104	34.1034897748104	36.4159897748104
6363.06489711273	1495000.04583299	1.23300249234284	6.20973977481481	10.3972397748148	13.3034897748221	16.0222397748221	22.6784897748075	29.6159897748148	33.6159897748148	35.7409897748148	37.2409897748148	38.4909897748148
6560.90058585134	715092.96820793	1.37859014296066	3.41598977480317	8.29098977481044	10.2597397748104	11.6347397748104	25.6972397748104	31.5097397748104	33.8222397748104	35.7909897748104	39.1972397748104
6310.2054667199	1044708.75848955	1.15025899967315	0.697239774810441	4.50973977481044	8.16598977481044	10.4472397748104	15.9472397748032	20.5409897748104	29.4784897748104	32.1659897748104	34.1659897748104	36.8534897748104
6651.59956893026	245307.727273135	1.30483590151836	6.84098977481335	11.9659897748134	13.9034897748134	17.6222397748134	20.0284897748134	21.4347397748134	29.2159897748134	33.7784897748134	36.1534897748134	38.1534897748134
6408.16166859305	2931490.84647744	1.37457329273054	2.57223977481044	6.44723977481044	9.41598977480317	10.7909897748104	11.8534897748104	14.1347397748104	18.0722397748104	28.7909897748104	34.3534897748104	36.4472397748104	38.3534897748104
6616.73202447587	384194.232705421	1.47797156014138	2.68473977481335	3.80973977481335	6.65348977481335	9.30973977481335	11.2784897748134	13.3409897748061	17.4347397748134	18.8722397748134	24.8409897748134	31.0284897748206	34.2472397748134	38.2159897748206
6126.4481464213	482567.84106131	0.91673428916287	1.50973977481772	6.60348977481772	10.2909897748177	12.7909897748177	15.5722397748104	20.3847397748104	23.7909897748177	30.7597397748177	34.3847397748177	36.8534897748177	38.8222397748177
6859.1895636143	492849.672505751	1.46207289931732	5.65348977481335	9.55973977481335	11.7472397748134	13.9659897748134	16.2472397748134	20.1222397748134	30.8097397748134	36.1222397748134	38.2472397748134
6753.50183800559	1357321.91961886	1.24267928988822	6.12223977481335	9.65348977481335	11.4034897748206	13.3097397748134	15.7159897748134	20.0284897748134	22.4347397748134	30.3722397748134	33.9034897748134	35.9972397748134	39.6534897748206
6283.4843391078	576551.385045272	1.11666716047495	6.27848977482063	10.9034897748134	13.1534897748134	18.2159897748134	21.4034897748134	24.8097397748134	32.7784897748134	34.9034897748134	38.2472397748134
6325.38291031113	654123.18942166	1.27965092097359	4.79723977480899	6.82848977480899	11.9847397748163	14.765989774809	19.203489774809	24.6097397748163	27.047239774809	31.5159897748163	33.672239774809	36.297239774809
6939.77961183776	820560.387490861	1.17257972132164	6.4722397748119	10.6909897748119	13.2847397748119	15.5659897748119	19.7222397748119	22.9722397748119	31.5034897748119	34.8472397748119	36.9409897748119
6236.50076038989	107318.646531973	1.47460269743343	5.68473977482063	9.30973977482063	12.9034897748134	15.2159897748134	19.3722397748134	28.2784897748134	31.9034897748134	34.4659897748134	36.1534897748134	38.2784897748134
6241.97377591846	191308.600113881	1.00451714224052	8.7222397748119	11.9722397748119	14.0034897748119	15.2534897748119	16.2534897748119	19.4409897748119	22.1284897748119	27.7222397748119	30.8472397748119	35.0347397748119	39.1909897748119
6415.15740166572	370759.463476383	1.23730582128993	7.40348977480608	11.5597397748206	14.3097397748061	16.1222397748061	18.3722397748134	25.5284897748134	30.9034897748134	35.0284897748061	37.4659897748061
6373.76274886957	3338486.45230522	1.43577828275523	2.95348977481626	8.26598977482354	10.3597397748235	12.6097397748163	14.7972397748163	19.2034897748163	24.1409897748163	31.453489774809	34.0472397748163	36.1409897748163	38.3909897748163
6352.93408317511	1644884.11053617	1.38082650835048	3.8784897748119	7.9722397748119	12.4722397748192	14.4097397748119	17.5034897748119	23.2847397748192	34.0659897748119	37.0659897748119
6919.00146583693	648182.443117455	1.37267845812842	4.6909897748119	8.4409897748119	10.4409897748119	13.2847397748119	17.2534897748119	28.7534897748119	32.2847397748119	34.6909897748119	37.6597397748046
6434.27057296665	389630.93232024	1.35151294999456	8.49098977482208	12.8347397748075	14.5534897748221	19.3034897748148	29.3347397748148	33.2722397748075	37.3347397748148
6519.19924196427	240935.467266933	1.47766317024771	6.25348977481917	10.1284897748264	12.1597397748192	13.6284897748192	17.0972397748192	21.8784897748192	30.4409897748192	33.3784897748192	36.1909897748192
6433.83052486365	1040355.66159604	1.26950265001579	11.0034897748119	15.9722397748192	17.9722397748119	26.3159897748119	34.5034897748119	37.6284897748119
6602.81752650877	639067.401024475	1.23108695580817	9.60973977481626	14.5472397748163	16.8284897748163	19.2972397748163	23.047239774809	31.7034897748163	36.3909897748163	38.8597397748163
6557.45575818088	1161734.40347141	1.3718403437215	7.02223977481481	11.3972397748148	13.4909897748148	14.8659897748148	15.2722397748075	19.7722397748148	28.7722397748148	32.3972397748148	34.8659897748148	37.0222397748148	39.7097397748148
6575.56661285068	704252.358755128	1.0521764311379	4.35348977481772	10.1972397748177	12.5722397748177	14.7597397748177	18.2909897748177	25.4784897748177	29.4472397748177	34.1972397748177	36.8222397748177
6749.47293012936	384664.46241091	1.26979427722555	7.39098977481626	10.9222397748163	12.9847397748163	15.3284897748163	18.8597397748163	31.0784897748163	34.422239774809	37.6722397748235
6481.67656336293	111651.453625745	1.26702725873125	7.5347397748119	12.1597397748119	13.9409897748046	16.4722397748119	21.0034897748119	29.9722397748119	33.0972397748192	36.8159897748119	39.0659897748119
6316.0234095257	260907.342382981	1.03353207112029	8.44723977481772	13.1972397748177	14.9784897748177	17.6347397748177	18.8847397748177	25.040989774825	32.9784897748177	35.5409897748177	38.7284897748177
6812.44529346872	706302.401752981	1.20133708506192	5.26875000000291	7.80000000000291	10.2687499999884	12.8625000000029	16.3000000000029	30.2062500000029	33.3624999999884	35.8937500000029
6496.76939079084	256756.032934753	1.42912613209979	6.36249999998836	9.55000000000291	12.1437500000029	14.4562499999884	18.9874999999884	23.2687500000029	32.8937500000029	36.1437499999884	38.2374999999884
6620.35466264745	945478.233685288	1.13972315101157	6.15624999998545	10.15625	12.03125	14.28125	16.9375	27.65625	32.65625	35.46875	37.53125
6366.75990599618	2303030.12515658	1.25640607584988	4.16874999999709	8.07499999999709	10.0437499999825	12.6687499999971	15.0749999999825	17.6687499999971	22.6374999999971	28.8562499999971	32.2312499999825	35.2624999999971	39.3249999999971
6920.94072252258	652740.127519484	1.25064123640846	3.97500000000582	8.63125000000582	10.6000000000058	12.0999999999913	14.2250000000058	20.5374999999913	26.5062500000058	31.8812500000058	35.9437499999913	38.1625000000058
6795.61352225923	2240186.16898675	1.20862126656919	5.34374999998545	10.34375	12.4375	15.21875	19.3125	25.875	31.875	34.2812499999854	36.40625	39.3124999999854
6530.35415771878	746922.755111849	1.14655133109524	5.9375	12.3749999999854	14.875	17.5937499999854	22.9375	31.25	34.09375	37.4375
6866.76547538283	3053710.26088982	1.33457307116597	5.31875000000582	10.0062500000058	11.7562500000058	13.3187499999913	15.3187500000058	22.2250000000058	30.2250000000058	31.3500000000058	33.8812500000058	36.5375000000058	39.3499999999913
6535.79992340719	3470827.96157081	1.31967473824626	4.01249999999709	7.66874999998254	10.7937499999971	13.8249999999971	16.0437499999825	19.9812499999971	26.4812499999971	31.2312499999971	33.5437499999825	35.9187499999825	37.5749999999971
6513.06646142367	830562.800646637	1.50684215566746	1.93749999998545	5.78124999998545	7.625	16.90625	22.375	27.53125	30.0624999999854	37.2499999999854
6653.74472731252	3702852.12291516	0.993939527938657	7.46874999998545	11.4375	13.8125	18.7812499999854	25.3437499999854	32.21875	34.59375	38.40625
6525.24647943463	1182717.69595069	1.4060994959208	5.69999999999709	10.1687499999971	12.3874999999971	14.3562499999971	17.8874999999971	21.7624999999825	29.5749999999825	35.0437499999971	37.9812499999971
6670.1377550869	4284423.13196366	0.993586624730574	5.73749999998836	6.20625000000291	11.2062500000029	13.2062500000029	17.0499999999884	29.7062500000029	33.9875000000029	36.1125000000029	38.8000000000029
7017.4889254014	1500460.78400067	1.24183558662541	5.00624999999127	8.47500000000582	10.7874999999913	13.1312500000058	16.1624999999913	20.0375000000058	30.5374999999913	33.6624999999913	36.8187499999913
6678.50593758366	5895463.87419235	1.05723912029411	6.59999999999127	11.6625000000058	13.7562500000058	17.0375000000058	22.7250000000058	29.4749999999913	33.5062499999913	36.0374999999913	38.0687500000058
6505.36270038163	2654352.77779178	1.39499366878168	8.39375000000291	13.5500000000029	15.9250000000029	20.5812500000029	28.5812499999884	32.9562500000029	35.2687499999884	38.3937500000029
6690.03903890602	1871629.49235707	1.44764523101637	4.03125	8.21875	10.8125	12.8124999999854	15.40625	19.53125	22.09375	26.375	32.4375	35.78125
6758.80317870145	1993827.64332051	1.51404756949161	6.09375	9.9375	13.96875	15.71875	18.71875	31.75	34.875	37.7187499999854
6571.52128417316	1834730.66850816	1.34720511052318	10.1125000000029	13.9562500000029	17.0812499999884	24.8312500000029	31.1125000000029	34.8312500000029	37.1125000000029
6433.22822449416	1443301.90309636	1.49187515987293	0.287500000005821	6.72499999999127	9.09999999999127	14.0375000000058	16.4125000000058	20.0062500000058	31.1312499999913	34.0062499999913	36.2874999999913	38.4749999999913
6806.77896580744	7093403.98987208	1.03367180546011	9.3125	12.46875	15.65625	18.375	21.3125	34.5	37.46875	39.84375
6491.35470851791	3062252.2692638	1.31804169547226	8.73749999998836	13.2062499999884	18.5187499999884	21.3625000000029	24.1749999999884	26.2062499999884	34.0500000000029	36.5812500000029
6577.03964635023	4467932.12402011	1.38077638407707	4.4375	7.43749999998545	9.96874999998545	14.3125	19.3749999999854	25.34375	31.5625	33.96875	36.09375
6696.90957456503	4184374.99288581	0.673201536824604	8.10624999999709	11.7312499999971	13.7312499999825	16.1687499999825	18.1374999999971	21.5749999999971	32.8874999999971	36.3562499999971	38.2624999999825
6570.18716811542	3521888.97488761	1.14546476996248	5.27499999999418	10.0249999999942	12.4624999999942	14.4937499999796	29.6499999999796	33.9937499999942	37.0249999999942
6557.75662501867	1363237.87840869	1.54980691823871	6.01875000000291	10.0187500000029	12.3625000000029	15.0812500000029	17.2687500000029	28.7687500000029	33.8312499999884	37.8937500000029
6501.03900846051	3172553.52592385	1.42588296631151	6.76249999999709	10.3249999999971	12.4499999999825	15.1999999999971	16.5437499999971	18.0124999999825	23.7312499999825	30.7624999999971	33.0124999999971	37.5437499999825
6366.98171557924	907328.535445901	1.49672971611687	3.45625000000291	7.55000000000291	9.79999999998836	12.2374999999884	14.4562499999884	17.6124999999884	24.7999999999884	30.1437500000029	32.7687500000029	37.0499999999884
6505.67155859977	2187682.91662472	1.32616856234522	1.68749999998545	7.90624999998545	10.8125	13.8124999999854	21.4999999999854	27.9062499999854	30.875	33.5625
6883.64401136666	769905.466523013	1.28147487473827	2.50625000002037	6.56875000000582	9.19375000000582	11.6000000000058	13.1000000000058	20.0375000000058	29.8812500000058	32.8500000000058	34.9125000000058	37.9750000000058
6450.51265939756	576603.425709475	1.1927458020645	6.61874999999418	12.1187499999942	15.3062499999942	17.2124999999942	23.5562499999942	34.2124999999942	38.7437499999942
6428.45470710915	1074920.56748324	1.43148985650323	5.76875000000291	10.0500000000029	12.1125000000029	13.9562500000029	16.3312500000029	21.8625000000029	25.7375000000175	30.0812500000029	32.9875000000175	35.0187500000029
6821.85298990964	1636983.86772783	1.40866012758821	5.73125000001164	9.04374999999709	11.9499999999971	14.3874999999971	20.6687499999971	22.9187499999971	32.8249999999971	34.8875000000116	37.1062499999971	39.1999999999971
6367.29644927156	481593.250658973	1.39942211351793	2.61874999999418	6.33749999999418	8.11874999999418	12.7437499999942	15.1812499999942	20.0874999999942	30.3062499999942	32.8374999999942	34.8687500000087	37.9937499999942	39.9937499999942
6328.28349338553	972997.144832265	1.28943772009564	3.92500000000291	7.20625000000291	9.05000000001746	11.6437500000029	14.4875000000029	16.7375000000029	18.2062500000029	21.4875000000029	28.3312500000029	32.3000000000029	34.9250000000029	37.0187500000029
6769.96182392502	2079327.78866064	1.13797091910979	4.80000000000291	7.98750000001746	10.1437500000029	11.4250000000029	12.5500000000029	14.9875000000029	20.2375000000029	30.9250000000029	34.4562500000029	36.4562500000029	38.4562500000029
6672.59386993978	1711426.95647744	1.3533729056358	2.49374999999418	6.80624999999418	11.3687499999942	14.1812499999942	16.4312499999942	23.2437499999942	32.6500000000087	37.3062499999942
6675.31835373061	3628638.35570802	1.43627796742528	3.58125000000291	9.01875000000291	11.6750000000029	13.8937500000029	17.4875000000029	20.2375000000029	27.6125000000029	30.5812500000029	34.5500000000029	37.0500000000029
6677.38168279161	1314427.94533128	1.35936982235136	5.69375000002037	9.69375000000582	12.3500000000058	13.8187500000058	16.9437500000058	26.1000000000058	35.3500000000058	37.6625000000058
6466.85999964092	428849.640784553	1.38651202686743	4.91874999999709	9.16874999999709	11.5749999999971	13.6999999999971	16.1374999999971	19.8249999999971	26.7937499999971	31.7624999999971	35.3249999999971	37.8874999999971
6732.63909394445	949977.984649853	1.33350561210307	4.74374999999418	9.49374999999418	11.5874999999942	13.6499999999942	19.2437499999942	29.3687499999942	33.8062499999942	36.7125000000087
6680.35013087004	1494139.81692191	1.32359531452872	4.68750000001455	8.96875	10.90625	12.71875	17	19.625	27.5	31.46875	34.15625	38.1875
6685.1892598885	148347.353920773	0.952991360671047	0.71875	2.03125000001455	4.5	6.1875	8.90625	11.28125	15.96875	18.71875	24.71875	29.84375	33.375
6510.29907270638	774080.460279169	1.34524119992138	7.61874999999418	11.0562500000087	13.8999999999942	16.3687499999942	18.5875000000087	21.4312499999942	31.5562499999942	34.0562499999942	39.8062499999942
6629.4917983423	752764.481351783	1.17195624655484	10.5375000000058	13.6312500000058	15.7562500000058	20.1625000000058	28.6937500000058	35.0375000000058	37.2562500000058
6618.56101203291	1371906.56940487	1.46380210832441	5.42500000000291	10.6125000000029	13.1125000000029	19.1125000000029	24.4250000000029	30.0812500000029	31.7375000000175	33.8937500000029	35.2375000000029	35.8937500000029
6282.72049909772	428491.412098182	0.855462167861332	8.77499999999418	12.0874999999942	13.7749999999942	15.8999999999942	20.2124999999942	22.5562499999942	31.9312499999942	34.6812499999942	37.5249999999942
6762.35807812878	506714.256600627	0.937811594465166	9.73750000000291	12.6750000000029	15.5187500000029	18.3000000000029	22.8000000000029	31.3937500000029	34.5812500000029	36.4562500000029
6510.12372450844	646329.327673059	0.744705677343066	8.26249999999709	12.3562500000116	14.5749999999971	16.3562499999971	20.6687499999971	23.7624999999971	33.1062499999971	36.0437499999971	38.7312500000116
6493.91081153814	353716.747367532	1.1972887676091	5.80000000000291	9.08125000000291	11.7375000000029	13.6437500000029	15.8000000000029	22.5812500000029	25.2375000000029	32.7687500000029	35.6125000000029	37.5500000000029
6307.70041416275	243975.269018649	1.02981996166556	4.07499999999709	9.13749999999709	11.1687499999971	19.3249999999971	22.1375000000116
6619.55674638464	1774320.94443099	1.07935231239458	7.05625000000873	10.7437499999942	13.8687499999942	16.4937499999942	18.5562499999942	28.5562499999942	32.9624999999942	35.0874999999942	37.4624999999942	39.7125000000087
6445.32869020498	205188.691017561	1.36579960031883	8.42500000000291	12.8625000000029	14.5812500000175	17.4875000000029	21.1125000000029	23.9875000000029	31.5500000000029	35.3625000000175	37.6437500000029
6598.63480223377	1335592.71600033	1.35187255091927	2.35000000002037	7.50625000002037	9.69375000000582	12.2250000000058	17.2875000000058	29.1625000000058	32.5375000000058	35.6937500000204	37.9125000000204
6429.15524061264	401536.539568067	1.42822363480591	4	8.625	10.78125	14.78125	17.5	20.8125000000146	28.3125	33.375	38.40625
6490.25545133027	778815.38681441	1.37193970874581	1.52499999999418	7.74374999999418	9.93124999999418	11.8062499999942	14.4312499999942	17.7749999999942	22.8062499999942	28.8687499999942	31.7749999999942	36.8999999999942
6704.66105024276	792372.125025951	0.838970956503614	9.48750000000291	12.5500000000029	14.4875000000029	17.1750000000175	19.0187500000029	22.8937500000175	31.1750000000029	33.7375000000029	36.1437500000175	38.8937500000029
6684.56635020255	686910.614136002	1.17683986073714	2.59375	7.75	10.71875	12.78125	14.5	17.28125	20.03125	28.78125	33.8125	36.34375	39.25
6799.80402150499	854736.615584002	1.46214323735925	8.27499999999418	13.1499999999942	15.2437499999942	22.5874999999942	32.6812499999942	36.2124999999942	38.4624999999942
6505.54279248386	175194.849836052	1.36490564084373	6.875	12.34375	14.3125	15.9375	18.65625	21.25	25.46875	32.65625	36.0625	38.3125
6709.65096462492	1013708.26655364	1.26832286959965	7.15625000001455	11.25	13.25	14.6875000000146	16.90625	31.8437500000146	35.3125	37.5	39.59375
6556.81857059544	813437.257239871	1.13558198154411	7.21249999999418	10.5562499999942	12.4312500000087	14.7749999999942	17.4937499999942	18.8062499999942	20.1187499999942	29.7437499999942	32.5562499999942	35.7749999999942	38.0562499999942
6337.9209737638	2078707.09869157	0.841067637866691	5.42500000000291	9.95625000000291	11.9250000000029	13.4875000000029	17.3312500000029	21.7687500000175	32.0187500000029	35.7375000000029	37.6125000000029
6541.53091046232	563314.080739453	1.11181241110105	5.46875	8.96875	12.4375	13.96875	25.625	30.03125	33.15625	35.625	38.75
6444.28030826401	274886.32947606	0.805475204866888	1.05000000000291	4.23750000000291	6.45625000000291	17.8625000000029	22.9250000000029	30.0500000000029	33.3000000000175	36.2062500000029	39.1125000000029
6555.83543651843	350918.720937421	0.787509943757606	9.03750000000582	11.8187500000058	15.8187500000204	18.2875000000058	21.5375000000204	22.9437500000058	34.4750000000058	37.1000000000058	39.6312500000058
6521.16298042593	713701.664932687	0.942221891398857	5.61874999999418	9.74374999999418	11.9624999999942	13.9937499999796	16.4937499999942	19.3687499999942	30.4312499999942	32.4624999999942	34.8374999999942	37.3999999999942
6255.48448965621	350573.15697756	1.39181915690527	8.48124999999709	11.7937499999825	13.4812499999971	15.0437499999971	19.9187499999971	22.0124999999971	30.6687499999971	34.4187499999971	37.5749999999971
6694.29799234102	532642.199360598	1.40585890409259	6.94999999999709	10.9812499999971	13.2312499999971	15.5437499999971	16.7937499999971	18.1687499999971	20.8249999999971	25.0124999999971	31.9187499999971	34.7937499999971	37.6999999999971
6392.84981404181	721762.06563683	0.853529536365763	8.94375000000582	12.8812499999913	14.6312500000204	17.6312500000058	20.5375000000058	23.7562500000058	33.5375000000058	35.9125000000058	38.9437500000058
6363.91746517068	404602.517356284	1.35075288894675	6.45000000001164	10.8562499999971	13.3562499999971	15.4187499999971	18.9499999999971	22.4187499999971	28.8874999999971	32.1374999999971	35.2937499999971	37.4499999999971
6574.61504710942	759644.965956467	1.39148513831891	7.21249999999418	10.1499999999942	13.3999999999942	15.2437499999942	19.1812500000087	21.3374999999942	32.2437499999942	35.0875000000087	37.9312499999796
6680.74311320583	754156.582596809	1.19198742627939	7.35625000001164	11.2312499999971	14.2624999999971	17.6062499999971	28.0749999999971	30.7312499999971	34.4187500000116	36.8249999999971
6570.34891022095	336284.769434836	1.10130231148353	1.22500000002037	6.85000000000582	9.25625000000582	11.1312500000058	16.2250000000058	18.8187500000058	23.0062500000058	28.6312500000058	33.3812500000058	35.3812500000204	37.3187500000058	39.9750000000058
6329.77381885537	1592112.82803329	1.41954922735186	0.587499999994179	7.05625000000873	8.96249999999418	15.3374999999942	19.7437499999942	21.8062499999942	23.8999999999942	29.2124999999942	32.6812499999942	34.6499999999942	38.4625000000087
