# Supplementary material for: Millisecond-Scale Motor Encoding in a Cortical Vocal Area
Source: PLoS Biol. 2014 Dec 9;12(12):e1002018. doi: 10.1371/journal.pbio.1002018 (PMC4260785; doi:10.1371/journal.pbio.1002018)
Supplement: Data S2 — Spike timings and acoustic measurements for all cases. All spike timing and acoustic data analyzed in this manuscript are provided in .csv files, which each contain data from one single-unit or multiunit case. Rows represent the multiple renditions of a song syllable. The first three columns contain the acoustic parameters of pitch, amplitude, and spectral entropy, quantified for each rendition. The following columns present spike timings, which are referenced to the beginning of the premotor window. (ZIP) [file pbio.1002018.s004.zip › SU_28.csv]

pitch	amplitude	spectral_entropy	spikes_1	spikes_2	spikes_3	spikes_4	spikes_5
6825.57906360591	2761377.63429575	1.07871672017894	4.21163256227464	10.3991325622746	28.3991325622746	34.4616325622746
6686.79835315875	829867.271028557	0.87762939126166	3.01788256227155	11.2678825622716	18.3616325622716
6619.21230230603	1719112.57132176	0.863232783101634	29.8303825622743
6638.17332710199	2050515.83158559	0.937113347503004	1.21163256227464	29.4928825622746
7153.18015719646	2950658.36236599	0.877600930128135	18.6116325622743	38.1741325622743
6665.55166333268	956441.446218886	0.896801828529426	7.03663256227446	16.9428825622745	26.2553825622745	34.9428825622745
6631.87770257567	1190404.09820331	1.16201269064248	9.35538256227574	29.5741325622757
6694.99495345493	974408.132941566	1.0880395331465	4.80538256227555	30.5553825622756
7002.04660847957	1089751.88385902	0.991332981341197	12.9678825622741	14.4991325622741	35.5303825622741	36.8116325622741
6735.94424764318	1186370.31296377	1.05550123687561	10.2428825622737
6680.68711928663	3137128.98738428	1.39808583864764	15.7741325622737
6692.56262608688	1655204.83875621	1.21590077907188	16.2428825622756	27.9616325622756
5939.90790933094	81639.8031695208	0.684646013079442	34.980382562273
6917.07019764205	2847745.5923066	1.33108899736898	5.30538256227555	21.0553825622756	32.2741325622756
6505.25066963978	1527124.430771	0.886998267433321	8.13663256227483	24.4491325622748
6663.25628050314	1102473.94007826	1.09130966681903	7.13663256227301	22.417882562273	33.167882562273
6418.36636152003	850687.153263629	1.09486949496085	9.88663256227483	19.6366325622748	29.4491325622748	36.4178825622748
6069.85745389682	220527.793603753	1.09677420713531	29.0803825622752
7185.28318439797	1352605.11811524	1.21581886845483	5.125	37.625
6739.54307482134	2802302.87112771	0.68188502782662	6.00624999999854	23.8187499999985
6680.18932691118	2170554.05470846	1.15886150196546	5.54999999999927	13.6749999999993	19.6749999999993	26.8312499999993	35.0812499999993
6815.34006478034	3000219.88252019	1.16448078708513	3.88750000000073	9.04375000000073	18.8562500000007
6656.36916193992	4038648.33078962	1.32651806322394	6.36249999999927	8.98749999999927	30.3937499999993
6693.96883530033	1106230.51080628	1.25886134591204	6.26250000000073	28.7937500000007
6536.11030732577	882739.878243867	0.835111469998954	19.9437499999985	39.9437500000022
6927.94103151637	1144069.72371443	0.917859710247023	11.5750000000007	38.5437500000007
6637.34466389028	3569107.51257251	1.13279915702499	3.76250000000073	18.7937500000007	34.9812500000007
6298.86196276786	719374.160053037	1.33728002153995	1.58750000000146	11.4625000000015	24.5250000000015
6216.87011387437	291174.74248978	1.22362455110283	26
6324.84239319228	391381.897042002	1.05904585091642	16.2750000000015	28.0874999999978
7177.45785943888	645366.867586673	0.804750056131425	8.77500000000146
6696.28318173745	3556716.83367102	1.26227888981755	6.91249999999854	18.7249999999985	23.0374999999985	33.9437499999985
6672.44275434537	3138188.54022705	1.22324763886944	8.9375	28.2499999999927
6628.23267232634	2580130.60556141	1.35946358473621	7.61875000000146	26.9312500000015	39.3687500000015
6809.44612065287	960590.903839213	1.18769761109979	11.1999999999971	22.1374999999971
6725.67138913678	1431955.94140885	0.671551145759302	27.3937500000029
6631.30642083324	934454.244319019	1.14491334736267	25.7062500000029
6680.7723845778	1015499.05638344	1.02281672788429	9.14375000000291	27.2375000000029
6777.26502032202	850807.954701961	1.18613116900631	23.4250000000029
6767.71945436877	613007.476515354	1.24024273121451	7.09999999999854	17.2249999999985	30.2249999999985
6497.75926370769	1420036.06776232	0.86982894403487	5.57499999999709	13.5437499999971	28.6062499999971
6571.83569134284	1623259.10734522	1.2028300987518	5.94999999999709	34.0437499999971
6639.61195995333	2734083.67171512	1.03453074767546	15.3125	20.90625	39.8125
6925.74568655435	795295.974048329	0.9795904779569	2.85624999999709	5.63749999999709
6692.79606654774	1544375.37270491	1.29192256924764	29.25
6561.12697810359	3319419.43290237	0.848143365852565	17.9625000000087	35.9000000000015	37.2750000000015
6727.32837299771	1951769.64864384	0.856095882109573	9.73124999999709	33.9812499999971
6731.33436727119	1759217.15633136	0.748781081600887	15.9562500000029	36.4875000000029
6525.83048590886	230354.536099488	0.992459716000275	9.94999999999709	30.8562499999971	38.2937499999971
6438.21526972605	266650.259082813	1.19524775181615	5.30625000000146	30.2437500000015
6504.93013897741	787137.039621669	1.24809057737393	6.96250000000146	17.6812500000015	27.4312500000015
6696.10145551953	950062.222620281	1.29596111109576	7.17500000000291	18.4562500000029	24.1750000000029	33.1750000000029
6430.671720568	151533.318502116	1.02347874539267	3.98750000000291	16.3000000000029	28.4562500000029
6435.12629057868	267628.630069147	0.927654856904022	2.71875	11.90625	19.09375	25.59375	33.28125
6450.21299220452	175611.427618109	1.13570770914875	23.5812500000029
6669.95636035671	2119297.64952972	0.979269721962323	10.2062500000029	14.3312500000029	22.2062500000029	33.3937500000029
6378.40893903011	163578.359804842	1.28553583325594	15.0562500000015	25.6500000000087	36.7437500000015
6936.09853910489	1157225.50461681	0.547442791571559	10.5187500000102	29.3937500000029
6494.35592757071	374694.052951152	0.785746481647038	9.40625	29.7500000000073
6320.8524829256	457827.453637398	0.556316431467587	7.52500000000146	30.1187500000015
6746.95302409197	946970.676112592	1.02447877763325	7.48124999998981	20.1374999999898	36.2624999999971
6634.1228107734	1785662.80276326	0.966880436475705	5.8125	21.71875	37.4999999999927
6682.16680964305	1537481.08733549	0.886231628164873	3.76249999998981	8.04374999998981	17.1062499999971	29.8874999999971	38.9187499999898
6746.13668188175	621695.774463326	0.775575625671415	2.66249999999127	11.1624999999913	19.1937499999913	31.1937499999985
6755.8815768392	2864789.02930786	0.596212829149082	6.16874999998981	16.3874999999898	22.3249999999898	35.7624999999971
6522.69183571892	723113.414866724	1.06806977449941	14.0062499999913	33.4749999999913
6755.09988520795	1855512.68374737	0.842556744805949	1.73124999999709	16.0437499999971	30.2312499999971
6590.66081216998	1462846.48787748	0.921677065660025	13.4625000000015	31.9625000000015
6620.35412638572	1079037.47034707	0.799055828306186	13.1500000000015	29.4312499999942
6622.86505712026	743341.420341672	1.14366649250936	8.88124999999127	26.9124999999985
6741.86381506478	2675386.28037927	0.622416224087728	10.5999999999985	31.881249999984
6354.79527745896	243804.211442432	1.11944284139744	8.53749999999854	21.0062499999985
6439.59031703941	214049.012380105	1.16535178597468	3.84999999999127	18.7874999999985	24.8812499999985	35.4437499999913
6591.97786811262	239321.66057608	0.637899534163654	6.30624999999418	20.4312500000015	31.8999999999942
6071.27854821322	155989.277615597	0.830834341871988	30.8874999999971
6657.3496489134	551446.135891758	0.865155508139599	9.55624999997963	25.4624999999796	26.5562499999942
6354.06805115544	399731.687227944	1.26442673253918	9.66250000000582	33.6625000000058
6659.05851485115	1123338.68734384	1.14176122818193	4.43124999999418	29.8687499999942
7004.57825136912	868706.495634638	1.17331894027074	11.5500000000029	32.7062499999884
6255.6842353475	262384.359229391	0.962632930478692
6308.04896916227	257749.231944434	1.36782217661896	30.59375	37.46875	38.21875
6155.14602810929	220132.836763547	1.09136360695195	9.31875000000582
6690.10396897464	66068.1376118634	0.754993795384259	0.20625000000291
6668.53364664606	1299018.2355593	1.25813278161294	12.1499999999796
6618.86307456361	1600479.26524299	1.17571497678884
6605.04942443967	2440759.28249226	1.14136834766327	19.0687500000058	38.4125000000058
7135.00410283973	1321003.90387378	1.38897288641219	2.64999999997963	5.33749999999418	30.8374999999796	34.7437499999796
7066.50489228021	771133.955492791	1.33916901084675	8.69999999999709	35.9187499999971
6610.82202885779	1129742.81986903	0.715391817086955	5.56249999998545	16.78125	27.125	36.5	38.8125
6300.09094483945	592320.573253148	0.97244542595577	6.91874999999709	16.5124999999971	21.9812499999971	27.7937499999971	34.5749999999825
6810.52353537362	440370.344355625	1.19426743824386	7.375	36.96875
6540.37338804802	989506.714870525	0.901396733126353	29.28125
6181.75406859494	444025.395333085	1.34514564222624	21.1812499999942
6319.90688618771	239530.834802672	0.888733622917509	32.3249999999971
6892.04197902192	1359093.35226512	1.31611742846461	2.96875	11.71875	26.6875
6738.15738585481	703687.29147195	1.48040029049514	5.60000000000582	5.66249999999127	31.0687499999913	39.6312500000058
6379.52488850306	317613.637506422	0.861356053573574	33.2937499999825
6730.33007913513	456256.188379258	0.904729308603924	9.8125	26.21875	35.625
7182.20362153161	834158.994470105	1.35237397909443	26.6125000000029
6658.50563192743	1567546.02841695	1.43857265696907	11.5562499999796	37.0874999999796
6697.44278025903	1925254.44422367	1.07668667452739	5.92500000000291	14.8625000000029	28.7375000000029
6681.93635627288	1925973.61488479	0.958967044295728	6.53124999998545	22.9999999999854	38.5312499999854
6644.29127311635	2004659.95087957	1.00084993634332	13.8124999999854
6647.03426592797	5375527.55556719	0.968749903465726	21.2375000000029
6553.82913008081	4535610.92497019	1.0879275271834	37.4874999999884
6747.88378160022	3346912.22824083	0.854101737968158	13.0749999999971	33.8562499999971	38.4499999999971
6685.73623438139	1859685.45710188	0.764970374322097	9.64999999999418	33.8999999999796
6626.31633252629	204185.352295523	1.3562136622995	10.5874999999796
6581.03922376124	526368.905427627	1.2554018376705	16.90625	34.0937499999854
6346.68742521405	421844.606140014	0.984144617484679	21.5749999999971
6884.95027579597	812583.107261902	0.747799331140214	13.4124999999913	37.5999999999913
6647.09384319328	6532302.18142805	0.67622042230119	6.36874999999418	13.7749999999942	27.5249999999796
6556.54067850661	2993946.41390691	0.932364788680372	6.10624999999709	15.8874999999971
6418.55849557991	304082.984512462	1.25643325948581	8.05624999997963	31.0249999999942
6244.66040409311	755074.310805984	0.715620756578946	32.0124999999825
6879.80716080417	3084168.08403471	0.841964410825131	28.9937499999942
6522.01035908952	2573255.09506152	1.09572502943188	29.9624999999942
6560.26631928729	4423468.50564844	1.41592247299972	0.475000000005821	14.3187500000058	24.6937499999913	35.7874999999913
6689.47909015205	314502.221850291	1.52930168127654	7.13749999999709	8.01249999999709	22.0124999999825	36.1687499999825
6877.01083733681	908372.887025399	1.4722213325861	4.40624999998545	16.875	39.53125
6505.06105119932	186585.054560576	1.31954779969556	3.33124999998836	17.6437499999884	29.6125000000029	30.9875000000029
6819.06895529016	637828.514788093	1.40984243837926	6.61250000000291	33.9562500000029
6625.3653646555	422158.949892817	1.27847423272502	0.549999999988358	9.17500000000291	17.4874999999884	26.0812499999884	35.0499999999884
6192.93385325062	245316.75541801	1.42510122445426	18.2562499999913	34.4437499999913
6310.34984750989	136025.019024369	1.32819798073627	16.3187499999913	39.7562499999913
6525.99595275459	540604.352450257	1.00260976493742	15.0687500000058
6768.86269349473	1179883.87176927	1.17870876537035	8.28124999998545	34.34375
6575.5647366078	3353890.83791856	1.25867494315524	7.39375000000291	31.3312500000029
6507.47511852642	1618677.94292392	1.43963544380046	8.12499999998545	27.71875	38.3125
6451.60392097818	86764.9389457828	0.589998916412309	10.4375
6418.06311471199	695535.595358528	1.20775288988399	9.94375000000582
6379.01312375081	744065.287852416	1.16824172888526	13.4562499999884	29.7375000000029
6069.38250150509	743843.518457815	0.783018483651161
6966.03806381247	1030365.01906671	1.00820488356367	15.8937500000029
6579.01881543237	3837531.50748748	0.999972080934947	13.0375000000058	29.0687500000058
6364.86345243168	1158278.22385962	1.16376251477839	13.8249999999971
6769.6197753691	1227052.00467447	1.48852641183213	5.38124999999127	18.8812500000058
6634.90513412942	1937674.21149132	1.30506798875649	14.4124999999913
6383.63814317428	1699668.58605684	1.32720146903172	10.6750000000029	33.2062499999884
6417.04195459569	1311661.33835751	1.17529952013311	24.0062500000204	38.3187500000058
