# Supplementary material for: Millisecond-Scale Motor Encoding in a Cortical Vocal Area
Source: PLoS Biol. 2014 Dec 9;12(12):e1002018. doi: 10.1371/journal.pbio.1002018 (PMC4260785; doi:10.1371/journal.pbio.1002018)
Supplement: Data S2 — Spike timings and acoustic measurements for all cases. All spike timing and acoustic data analyzed in this manuscript are provided in .csv files, which each contain data from one single-unit or multiunit case. Rows represent the multiple renditions of a song syllable. The first three columns contain the acoustic parameters of pitch, amplitude, and spectral entropy, quantified for each rendition. The following columns present spike timings, which are referenced to the beginning of the premotor window. (ZIP) [file pbio.1002018.s004.zip › SU_29.csv]

pitch	amplitude	spectral_entropy	spikes_ 1	spikes_ 2	spikes_ 3	spikes_ 4	spikes_ 5	spikes_ 6	spikes_ 7	spikes_ 8	spikes_ 9	spikes_10	spikes_11	spikes_12
6623.40883920859	676038.46086413	1.17146288986367	6.91875000000073	18.8875000000007	24.5750000000007	28.3250000000007	31.0437500000007	34.6687500000007
6685.55343491173	1304023.13624019	1.01621570069137	21.21875	26.75	31.4375	36.28125
6611.21600087608	546461.27053537	0.790841276136281	18.0437500000007	25.1375000000007	28.3562500000007	31.9500000000007	39.2312500000007
6637.22809533198	1320673.29383517	1.19417070544636	24.0125000000007	28.9187500000007	32.5125000000007	36.0437500000007
6639.5500522308	772076.043394592	1.15495156793411	23.6187499999996	29.0874999999996	33.2437499999996
6667.17073787356	708809.375532891	1.14507717057451	4.03750000000036	17.7250000000004	26.6312500000004	30.8500000000004	36.4125000000004
6351.0572667995	415972.742608313	0.990864729706274	26.375	34.03125
6323.02089591406	266209.407972738	1.49377641921964	22.6062500000007	28.8875000000007	34.1062500000007
6578.64679911364	613205.035546044	1.08657937720513	11.4874999999993	21.7999999999993	27.0499999999993	31.3624999999993	37.6437499999993
6453.57268757227	308136.027215709	1.41514214349666	21.6937500000004	26.4437500000004	33.7562500000004
6961.77090558115	766459.842703858	1.33204051121105	8.77499999999782	21.3062499999996	26.8687499999996	34.1812499999978	39.618749999996
6564.91540862108	642565.249651756	1.10631447095434	18.8937499999993	25.1124999999975	30.1125000000011	32.8624999999993
6507.30742461964	172053.172786404	1.08074191668166	24.9437499999967	32.0062499999967	37.6000000000004
6329.72592004919	255659.773673601	1.05902353057742	35.5750000000007
6645.99458228225	2058350.00710268	1.25594775643926	5.28749999999854	15.6312499999985	21.8187499999985	24.5687499999985	29.6624999999985	34.2249999999985
6307.73104671154	1030718.51892731	1.24337543458507	16.9749999999985	25.6312499999985	32.3812499999985	36.2249999999985	39.2562499999985
6509.07538454479	672023.293152576	1.38972802460025	1.96875	10.78125	17.125	20.15625	22.53125	25.3125	30.78125	39.4375
6324.10427484777	189665.277872811	1.4586499839247	32.8187499999985
6693.08332374325	1195609.51154885	1.52360637375419	14.8937499999993	22.8312499999993	26.2999999999993	30.2999999999993	35.3937499999993
6341.89440861236	640997.970167896	1.45084003366182	23.1937499999985	29.9437499999985	33.1937499999985	36.1312499999985
6512.81678638855	181926.818292663	1.41044120886313	17.2937500000007	25.2625000000007	30.1375000000007	33.9812500000007
6550.20626028636	339325.364790604	1.30008671512363	22.375	30.34375
6781.64293032424	1182659.06274104	1.42142648934743	6.98749999999927	14.7999999999993	19.0499999999993	21.4562499999993	25.2999999999993	28.0500000000029	33.3937499999993	38.0500000000029
6626.91425008789	4227166.02402528	1.14294640032534	12.8562500000007	19.9500000000007	22.4812500000007	24.3250000000044	26.6062500000044	28.9187500000007	31.2625000000044	38.5125000000007
6507.54795435986	765349.744643649	1.31269854864736	11.0125000000007	24.7937500000007	30.5750000000044	34.8562500000007
6671.39868572448	427286.522909271	1.49570963801527	0.743750000001455	13.6187500000015	17.4937500000051	21.8062500000015	23.9000000000015	27.4312500000015	32.8375000000015	36.4312500000051
6319.4410123019	315910.24192103	1.38888404800004	15.2125000000015	21.5562500000015	23.9625000000015	26.2750000000015	33.0875000000015	35.4937500000015	38.4625000000015
6399.52043466174	474198.405899743	1.45737307518686	6.09375	15.78125	21.2500000000036	24.9375	26.90625	29.03125	32.125	37.59375
6507.85255419593	641790.482738476	1.40883739535884	12.875	19.75	25.2812500000036	29.21875	34.875	38.84375
6425.3298165741	600919.812186055	1.27187560103134	19.5500000000029	26.5812499999993	31.9562499999993
6606.57978584923	994551.32239014	1.36339926389741	9.36250000000291	19.5187499999993	22.3000000000029	23.8937499999993	29.7687499999956	33.2062499999993	38.3312499999993
6365.34259887445	450890.058000017	1.403738037435	16.4124999999985	23.0374999999985	26.1312500000022	28.8187500000022	33.0375000000022	36.0375000000022
6314.54700230036	1505299.34222867	1.25623557880122	17.1874999999964	25.0312500000036	28.71875	30.84375	32.5312500000036	39.0937499999964
6570.10377327621	429574.557132637	1.45913433467916	20.1937499999949	26.1312499999985	29.0062500000022	30.9124999999985
6521.56422212815	236556.962996323	1.40480747360915	20.0062499999985	26.6937500000022	30.7249999999985
6461.05205182624	369313.394348881	1.36590087568146	16.8312500000029	22.1437500000102	26.8000000000029	32.7687500000029	37.5500000000029
6642.65775147884	231996.789409378	1.36761641093441	14.21875	26.15625	30.59375	33.28125	36.625
6331.79745690478	1285094.19719075	1.36483684343684	15.6125000000029	24.1125000000029	34.0500000000029	38.6125000000102
6502.86976756811	217962.119802012	1.51004123247316	8.02500000000146	20.9000000000087	26.5250000000015	31.7437500000087	37.9937500000087
6499.95917719466	266530.093919736	1.37144036381553	22.3250000000044	28.9187499999971	32.9187500000044
6346.09279513034	940178.35621807	1.44537013383231	20.4312500000015	25.1812500000087	29.1812500000015	32.2750000000015	38.0562500000015
6661.03314431241	2361293.48181282	1.41977414851894	20.5999999999985	25.9124999999985	31.5374999999985	33.9125000000058	39.2874999999985
6548.06359036335	331272.922845697	1.54440185672322	14.0875000000015	21.1500000000087	25.1812500000015	33.4625000000015	39.3062500000015
6315.32615226067	1267725.29094077	1.3769426169037	15.8937500000029	20.9250000000029	23.0187500000029	25.6125000000029	28.9875000000029	32.5187500000029	37.9875000000029
6150.22332603518	295645.654843059	0.973395844123949
6463.74790207235	641564.366486721	1.3089352118252	18.5000000000073	24.1562500000073	28.5625	32.5	34.625	37.71875
6522.93727844288	290839.534620971	1.36554406937349	11.7687500000029	23.9250000000029	29.3625000000029	39.1125000000029
6585.91343463379	531665.232405904	1.48465024345425	15.8937500000029	20.6437500000029	25.8000000000029	31.6750000000029	37.4875000000102
6331.60293041718	242764.328751206	1.3446879307993	14.3687500000015	22.1187500000087	24.9937500000015	28.0875000000015	32.2437500000015	36.4000000000015
6306.35862740684	418359.823866868	1.4478998391614	23.8312500000029	30.0187500000029	33.3625000000029	36.2375000000029	39.4250000000029
6297.57840326911	1232034.11929149	1.46117651643501	11.5250000000015	20.4000000000015	23.7437500000015	30.0250000000015	33.7124999999942	38.4000000000015
6748.19570403838	465499.921714296	1.13446728531057	9.44999999999709	21.7312499999971	26.8874999999971	30.1374999999971	33.6687499999971
6736.88527347503	695531.22757861	1.12065652722058	16.5500000000029	24.2375000000029	27.5187500000029	32.0187500000029	36.4562500000029
6634.43530799349	963491.718142767	1.34378943148984	23.2312499999971	28.8249999999971	34.5124999999971
6469.84353996962	428481.518763122	1.33553704850967	19.625	25.90625	30	33.84375	37.3124999999927	39.9375
6436.01605119065	445281.146830374	1.25619138129896	9.01875000000291	19.5812500000029	25.3937500000029	28.2062499999956	32.3937500000029	36.2375000000029
6438.77062490239	893810.884202477	1.00254341305119	23.7874999999985	28.2562499999985	33.5374999999985	36.4749999999985
6441.24056792245	769790.177469534	1.26500766329913	4.22499999999854	14.2562499999985	18.7249999999985	25.6937499999985	30.4437499999985	36.5999999999985
6735.58556883756	706016.370764871	1.36294060038818	21.1750000000029	25.0812500000029	31.4250000000029
6456.78896632104	1193045.17546637	1.27361128488757	16.96875	23.7187500000073	27.125	33.3125	38.8125
6404.21458381035	811240.734846808	1.26857225167435	9.50624999999854	24.1624999999985	31.3499999999985	36.4749999999985
6389.22801244133	1144374.60443273	1.1541430277677	21.625	33.15625
6445.03870209232	743277.521847396	1.32106533159649	1.56874999999854	14.4437499999913	19.4749999999985	21.6937499999985	24.1937499999985	26.9749999999985	35.9749999999985	39.2562499999985
6532.42807377175	236935.435107185	1.31315305167463	16.3000000000029	25.6750000000029	31.6125000000102	35.0187500000029
6435.76724054017	1085452.58974396	1.02324813091427	22.7125000000015	28.5562500000015	33.4000000000015	39.6187500000015
6431.0637007635	699571.383634128	1.4123778577638	25.3562499999971
6434.65851132402	430843.315980664	1.23217846450108	7.48750000000291	17.8625000000029	30.7687500000029
6434.7248336447	611344.750158069	1.09045962886083	12.8812499999985	23.0374999999985	27.2249999999985	32.6624999999985	38.2562499999985
6605.53945663755	521594.926561827	1.25646172154341	20.3937500000029	28.6437500000029	35.1125000000029
6384.69204518539	686728.375523154	1.13695918728624	14.5999999999985	26.4749999999985	38.0374999999985
6500.73936557977	440680.667155431	1.23625485091988	12.5562500000015	18.0562500000087	21.5562500000015	23.9625000000015	26.9625000000015	36.9000000000015
6388.04753029353	712443.326437098	1.37847282247271	23.7249999999985	28.3812499999985	31.6624999999985	39.0999999999985
6455.72904012909	2171220.34652052	1.08851042800335	24.3625000000029	36.5812500000029
6679.05290113336	1751116.48662504	1.57984687863145	0.799999999988358	14.0812500000029	19.2375000000029	22.6125000000029	25.5500000000029	31.5187500000029	36.7687500000029
6700.28954089984	2814280.38667174	1.10992489524823	18.09375	24	27.71875	34.46875
6435.9111555067	1704751.46981753	1.08537885229163	20.0937499999854	25.4062499999854	29.7187499999854	35.1875
6475.64457231896	1481094.24193355	1.35501154471528	21.6874999999854	26.0625	29.4374999999854	32.4374999999854	39.9375
6679.21670858258	4923110.50057158	1.3461778414724	6.24374999999418	19.1187499999942	23.7437499999796	29.1812499999796
6502.69772509208	653533.592209871	1.4938729658864	1.25	15.96875	22.3125	26.5312499999854	29.40625	35.34375	39.59375
6560.02989300736	1507194.42165463	1.43857147410063	18.9375	24.3125	27.9687499999854	38.09375
6717.87576587804	1729822.46276738	1.39718215363663	15.5	22.21875	24.65625	28.8125	37.59375
6572.40277756696	666059.656416633	1.47421783537257	22.8999999999942	30.8687499999942	39.7437499999942
6695.57811945121	1047829.74418964	1.47310910055551	12.7937499999971	21.1687499999825	24.7937499999971	27.9187499999971	33.9812499999971
6563.85614949433	755816.703437981	1.32748506555576	9.4375	16.96875	22.9375	26.78125	30.0312499999854	34.8125
6534.9869225237	1333452.9004557	1.35675819988946	2.68124999999418	15.5249999999796	19.9312499999942	23.4624999999942	27.7124999999942	33.3999999999942
6579.35510841088	1161763.73546818	1.30124583983607	17.3124999999854	24.125	30.8437499999854	37.5625
6657.69622429135	594109.112076773	1.10935111664989	14.8999999999942	21.8687499999942	27.5874999999942	30.8062499999796	38.1812499999942
6615.19381992532	652438.831685135	1.32976791399343	21.7062500000029	28.2999999999884	31.2999999999884	39.0812500000029
6420.46020870422	234103.948381276	0.98442490782433	22.2874999999913	26.7875000000058	36.4750000000058
6628.75625014001	628708.298623412	1.48348262966227	13.9562500000029	22.1125000000029	26.9250000000029	35.0187500000029
6256.38756532243	613182.949989873	1.53389379271744	17.6750000000029	24.6749999999884	28.7375000000029	36.5500000000029
6429.99278433415	683619.430060038	1.34894533755135	18.3374999999942	23.9312499999942	31.9624999999796	38.6812499999942
6742.86104453319	461372.625895759	1.45014038720253	19.2062499999884	25.8000000000029	29.4875000000029
6627.02186690462	604134.462340942	1.40354183719046	18.6249999999854	25.5312499999854	35.0937499999854
6621.3078916743	1195213.77216847	1.45772329482018	10.3437499999854	19.46875	24.6875	28.125	30.6562499999854	39.3749999999854
6561.68343088835	678376.270568232	1.25403098838489	15.8625000000029	20.8312500000029	23.3000000000029	27.7375000000029	30.7687500000029	38.2062500000029
6568.83908925975	1752924.47308627	1.23480641788571	6.14999999997963	16.5874999999942	20.0874999999942	22.9937499999942	28.3374999999796	30.8687499999942	36.9937499999796
6458.72165910265	955074.003399241	1.4636681137158	19.2124999999796	26.9312499999942	34.5562499999796
6416.50216838507	669559.621677826	1.25807808186728	20.8812500000058	27.0374999999913	34.0687500000058
6680.4635621937	1019673.45024316	1.40632959968373	4.04374999999709	16.9187499999971	21.1062499999971	23.3562499999825	25.6062499999971	32.1687499999971	36.5124999999971
6351.41039639841	458035.310627806	1.5286339141711	19.4124999999913	24.3812500000058	27.9437500000058	32.7874999999913	38.8812500000058
6473.02456820157	116042.884122096	1.45291280972784	24.125	34.59375
6483.81187259868	331534.145946818	1.43334040837945	22.3374999999942	30.3062499999942	35.6187499999942
6125.69733174087	562840.064882063	1.43347944901253
6566.54916453904	1279930.84475521	1.52862346080447	18.2437499999796	24.4937499999942	28.6812499999942	34.8999999999796
6443.9009177417	520761.859227127	1.38881301417771	24.0249999999942	31.2749999999942	37.1812499999942
6444.68649808513	543490.504302594	1.3856554468857	22.4125000000058	33.3812500000058	39.4125000000058
6480.33665676771	907139.504098509	1.4443608736063	16.3312499999884	24.4249999999884	28.8000000000029	38.1125000000029
6067.37370781193	1256657.71581163	1.36961563096998	30.3000000000029	39.3000000000029
6947.79590677663	1684296.47904279	1.42896646158424	6.10000000000582	16.4437499999913	20.0687499999913	23.1625000000058	29.1625000000058	35.6000000000058
6974.78511336249	1996031.21947885	1.46156328105979	18.0062500000058	23.4125000000058	27.7562500000058	32.0374999999913	37.8187500000058
6792.73174058262	1230198.62191852	1.42401821799871	16.1125000000029	23.6437499999884	26.8937500000029	32.9874999999884	38.3000000000029
6810.39572973144	1339853.47453158	1.54682224975848	16.8562499999971	22.6062499999825	25.9187499999971	33.6374999999825	35.2624999999971	37.7624999999825
6875.89547765098	2216857.69807183	1.40759154280002	3.05624999999418	17.2437499999942	22.4312499999942	25.3999999999942	28.0562499999796	34.3062499999942	38.4937499999942
6498.36918869689	979193.501079373	1.24429068385432	12.4624999999942	23.9937499999942	28.8062499999942	32.4937499999942
6612.37975249948	3510719.23179169	1.44377636537029	7.27499999999418	18.4937499999942	21.7749999999942	23.9312499999942	26.2124999999942	28.9937499999942	35.2437499999942
6507.66337095619	1446272.75403366	1.39977084725333	13.0437499999971	21.1062499999825	24.6687499999825	30.5437499999971	34.9812499999825	39.3874999999825
6619.92561628692	3256368.61313334	1.03201357948201	6.78750000000582	18.1000000000058	22.4750000000058	26.1312500000058	32.1937500000058	38.3500000000058
6503.93743090546	1349686.65627175	1.3945619279384	19.3562499999971	22.7937499999971	25.9187499999971	31.5437499999825	38.1999999999971
6971.09848393146	1224774.09563459	1.50678655875966	7.46249999999418	16.6499999999942	21.2124999999942	24.8999999999942	28.4937499999796	34.0874999999942	38.2437499999942
6573.02372667012	212047.409482915	1.09083816128604	8.94999999999709	21.8562499999971	26.9812499999825	34.2937499999971
6492.2541399336	715539.01525683	1.39915957774564	22.8874999999825	28.2624999999825	31.2624999999825
6248.13939284423	410478.763799315	1.4572291807521
6739.08884913277	330754.895227437	1.51214843869745	16.8312499999884	22.8937500000029	26.8000000000029	29.3625000000029	38.3625000000029
6563.54826302886	592803.27362339	1.05678921756003	18.8249999999825	20.0124999999825	25.3874999999971	29.8249999999825	34.0124999999825
6373.97630307696	4621759.49493525	1.31504522373463	21.5812500000029	27.9250000000029	32.6125000000029	35.4562500000029
6480.1860164758	366768.288533036	1.27979491004422	21.3062499999796	26.5562499999942	31.3062499999942	34.6812499999942	39.6812499999942
6407.56642073892	3035427.02190467	1.04596076980839	16.21875	24.3125	30.9375	35.25
6889.04799400032	385635.502070204	1.11861675671917	6.93124999999418	19.0562499999796	23.3687499999942	25.5874999999942	34.5562499999942	39.8687499999942
6555.07966200593	333772.7367811	1.3762203633139	6.28125	20.71875	24.5937499999854	29.5	34.125
6461.83172230113	173671.63795477	1.36033175903398	20.9999999999854	25.40625	29.75	36.9062499999854
6574.62467988422	1041343.50320978	1.13261076758771	22.0812500000029	31.9250000000029	39.1437499999884
6738.25406190685	645451.368047274	1.32692145630068	10.4125000000058	18.7875000000058	22.7875000000058	28.3500000000058	32.6000000000058	37.5687500000058
6720.12229544308	786161.251316155	1.39285929815213	6.21249999999418	17.0874999999796	21.0562499999796	25.1812499999796	27.7437499999796	30.7124999999942	35.0249999999942	39.1187499999942
6612.51976470081	570335.356799881	1.5197613816725	11.3062499999942	19.6187499999942	23.1187499999942	25.3374999999942	27.7437499999942	31.8999999999942	35.8062499999942
6486.94740747379	992140.611284395	1.41810901508918	11.8999999999796	18.4937499999942	21.2749999999942	25.6499999999942	31.2749999999942	38.0249999999942
6294.81326521324	3232574.33132331	1.42291280831765	15.6187499999942	20.7749999999796	25.2749999999942	31.4312499999796	39.6187499999942
6454.58787921627	880930.047817026	1.26551035156986	0.631250000005821	1.94375000000582	7.91249999999127	11.2562499999913	15.5062499999913	18.3812500000058	20.3812499999913	23.2250000000058	25.9437500000058	31.0687499999913	33.4125000000058	36.6625000000058
6574.99610487205	1210430.79355744	1.26516221872469	21.6937500000058	25.4750000000058	27.6937500000058	30.3500000000058	33.9437499999913	37.0687500000058
6750.38752277757	789745.243209375	1.34346134698409	22.90625	29.2812499999854	36.375
6548.02608624194	2711187.45314691	1.25501102980455	19.6812499999942	24.0249999999796	28.2124999999796	37.3999999999942
6677.78936265227	2574318.84330064	1.43322344165567	22.4375	30.75	38.5625
6568.70459046642	664533.466532195	1.43356057797866	19.71875	25.5625	31.03125	37.21875
6184.24211129252	148774.480573662	0.754189892970488
6668.30914711027	221837.513120308	0.809283847494281	1.65625	9.96875	13.8124999999854	17.8749999999854	19.78125	25.75	27.7812499999854	33.125	39.15625
6612.18348072878	462680.388218674	1.27766618478562	19.9812499999825	25.6687499999971	29.5749999999971	34.2624999999825
6571.58286151453	1491017.12922759	1.39472713110083	18.3249999999825	24.1687499999971	30.6999999999971	37.1374999999971
6421.88493910815	326751.864919944	1.38209156845288	14.5	21.9999999999854	28.9375	36.03125
6045.37795049981	247074.209098542	0.584761778501213
6679.99903879093	358962.225678836	1.22713939630061	8.35624999998254	19.2312499999971	25.0437499999971	31.8874999999971	35.1374999999971
6574.27532790026	416800.364297066	1.34729107952774	22.6875	25.9687499999854	30.5937499999854	36.25
6517.35464022533	271961.609013746	1.44032536104954	21.9937499999796	27.3687499999796	31.5874999999942	39.8999999999796
6690.04641041454	613740.607738929	1.14984026869393	19.1374999999971	25.4187499999971	31.6374999999825	39.6687499999825
6492.92673307001	252250.104593155	1.25335943569032	18.8125	25.0312499999854	33.6249999999854
6135.52787052279	6265747.12270489	1.27306341132514	10.34375	18.375	22.375	25.71875	30.8124999999854	38.46875
6628.6664505002	520159.829912287	1.37024389280806	18.8874999999825	26.5437499999971	32.9187499999971
6661.65762306193	651909.236996466	1.40269133911211	22.3937500000029	27.8625000000029	32.2687499999884	38.1437500000029
6305.81286952471	1770337.11874855	1.44031894247332	17.4312499999942	24.5874999999796	29.7749999999942	32.5562499999942
6299.08665591092	2082651.51964969	1.24731662473819	21.8500000000058	38.6625000000058
6198.7634298451	1165502.67859762	1.32868616639775	31.7312499999971
6799.65990066555	138525.549528086	1.29053543250262	17.9125000000058	23.7562500000058	27.4437499999767	31.2875000000058	36.8500000000058
6547.73025494145	350484.82311221	1.25025640088081	15.0687500000058	19.5687500000058	21.5375000000058	23.3500000000058	26.0375000000058	28.6312500000058	33.7249999999767
6514.87894307219	753029.812522606	1.02439527987612	19.3124999999709	26.21875	30.5625	34.1875
6629.6405307262	666945.464465383	1.15764084306382	14.5499999999884	20.6124999999884	23.6124999999884	26.2999999999884	34.5499999999884	39.7374999999593
6478.73374601704	1398336.75524507	1.30404438937117	20.375	25.40625	27.7187499999709	33.40625	39.40625
6506.10101056963	1070456.11476248	1.0565425244033	6.76250000001164	19.7312500000116	27.8250000000116	36.8249999999825
6625.60899853658	894852.016017578	0.779546057190464	20.6499999999942	25.7749999999942	29.3687499999942	37.2124999999942
6619.0033352161	1292129.08048793	1.3463562955674	20.6875	25.7499999999709	30.125	37.34375
6673.64880834054	380056.624628387	1.3991665876326	2.04375000001164	15.0437500000116	19.1062499999825	23.2312500000116	27.3249999999825	35.5437500000116
6679.51633143601	386713.468110043	1.10111910258904	18.5375000000058	25.0687499999767	32.3812500000058	38.1937499999767
6856.54811856759	190712.863036352	1.33146459795874	20.8624999999884	26.7999999999884	34.7999999999884
6470.97423684237	1659405.77381893	1.41695795747072	37.6875000000291
6625.21912806916	429483.849780496	1.27219236610187	11.1374999999825	20.9187499999825	25.7937499999825	32.2937500000116
6378.84383305124	956264.024108613	1.2664540243937	19.3250000000116	24.3874999999825	27.6687500000116	32.5125000000116	37.5125000000116
6522.69919068035	1203815.29084862	1.27778016562681	13.4062499999709	20.8124999999709	23.4687499999709	25.71875	27.25	29.4374999999709	34.5625
6627.77461759548	2092456.57114568	1.35554038691503	0.593749999970896	13.375	21	23.9999999999709	27.25	29.625	34.4375	38.3125
6562.58055475062	681643.345639889	1.49158279886483	14.4624999999651	21.4312499999651	29.9624999999651	35.3999999999651	39.1499999999651
6615.12546897979	552814.021123562	1.31043003833799	15.1999999999825	22.6687500000116	26.0437500000116	30.6999999999825	37.4187499999825
6578.28208355995	873320.43667051	1.12364231249738	13.7312499999825	22.0750000000116	26.2625000000116	28.5750000000116	31.1375000000116	36.6062499999825
6522.84662675357	1571095.048064	1.43328815350577	7.29999999995925	19.0499999999884	23.7999999999884	26.5812499999884	33.4874999999593	39.6437499999593
6368.84279510734	1535778.58778301	1.47466098128411	9.9375	21.0625	25.375	30.40625	33.9375
6197.45849630836	346949.473028737	1.48192461414653	20.1124999999593	25.5812499999884	29.5187499999884	37.2374999999884
6747.54131208662	422191.316838349	1.32555022717439	10.8374999999942	18.7437499999942	21.8374999999942	24.4624999999942	27.7437499999942	29.8374999999942	39.5874999999942
6559.28569561259	943344.98695052	1.275582071464	23.375	30.53125	39.875
6220.13816794572	531330.172159233	1.36623326996281	20.3312499999593	28.1749999999593
6481.36917204558	600260.488592333	1.36319892473693	23.5125000000116	28.7624999999825	34.8874999999825
6434.27745531011	679418.662588959	1.34863308211757	20.1312500000058	26.8187500000058	30.7250000000058	36.3187500000058
6379.52260749866	1598419.82375689	1.46205829675957	26.3875000000116
6570.40157996943	416961.500615616	1.47560694485383	20.5499999999884	26.1437499999884	31.7687499999884	36.7999999999884
6235.83589597568	717162.657687362	1.41213516774862	20.4750000000058	25.4124999999767	30.1312500000058	34.2562500000058
6318.75315548744	1012085.10533498	1.4443025611239	21.5437500000116	26.7937500000116	35.4812500000116
6464.11212667089	671412.927831185	1.48549479829421	20.65625	27.125	32.6249999999709
6618.70103394642	447914.336128196	1.40980265195948	1.47500000000582	11.8187499999767	15.5062500000058	18.0999999999767	24.1937500000058	27.5375000000058	37.0062500000058
6314.79405800913	1534741.74398178	1.35276055183469	5.29375000001164	21.2000000000116	27.1374999999825	30.3875000000116	35.5437499999825
6374.11949022752	566469.268505739	1.33724358239173	18.7750000000233	23.3062500000233	27.0562500000233	33.2125000000233	37.4937500000233
6249.55724704841	441453.147940825	1.432512921303	25.8125000000291
6751.94331107869	2383531.58369157	1.18733002255732	19.4562499999884	23.2999999999884	26.8624999999884	30.2062499999884	32.8624999999884
6534.41217781396	311008.625159884	0.936771633937649	23.5937500000291	29.96875	34.8125
6402.07046382306	1178215.53096162	0.97922879128268	22.0250000000233	27.4312499999942	31.3687500000233	37.0562499999942
6827.47113823757	2670612.49138947	1.19549228387468	12.0625000000291	20.34375	23.25	25.375	27.59375	29.875	37.1562500000291
6683.84103684057	3376237.52896348	1.23097892282899	9.23125000004075	19.3562500000116	23.1062500000116	28.2000000000407	35.7000000000407
6732.99239184792	5598800.40952756	1.24737064246451	22.0437500000116	27.6062500000116	35.7937500000116
6826.04739986011	459192.940909225	1.4358547095239	16.8625000000175	23.2374999999884	27.1124999999884	31.2375000000175	37.7374999999884
6662.31075185424	1823454.07683547	1.44565602547467	10.7437499999942	20.5875000000233	21.1500000000233	25.5562499999942	32.7125000000233	36.8687499999942
6651.69597318726	1089061.18310705	1.46154172144093	6.01875000001746	20.4874999999884	21.8312499999884	24.0812499999884	27.4249999999884	30.9875000000175	34.3625000000175	38.3312499999884
6434.29831996938	867597.790621133	1.43395259649853	14.0312500000291	19.40625	22.3750000000291	23.84375	27.875	31.96875	38.125
6411.71392244532	737990.373509372	1.38462806378453	9.57500000004075	20.7000000000407	25.3250000000407	31.2312500000116	36.1687500000116
6495.83841128444	807196.753515596	1.40841999659071	19.4875000000175	25.3000000000175	31.6125000000175	38.9562499999884
6401.49016388156	726769.286752707	1.2364208307007	22.8250000000116	28.8875000000116	32.4812500000116
6394.20824440567	719772.47130921	1.37283627324561	18.3187500000349	25.3187500000349	28.6000000000058	33.2562500000349	36.4750000000349
6000.86517627865	433743.187305986	1.03347355507604
6667.06605162968	1621387.57436482	1.35412470635383	15.3187500000058	21.6625000000349	25.8500000000349	29.9437500000058	32.5687500000349
6539.26712387717	399825.511085738	1.46001869543244	21.6500000000233	26.8687499999942	29.3687499999942	32.4937499999942	39.5874999999942
6502.13431107606	414924.456747721	1.36519216115592	18.3500000000058	24.2875000000349	28.4750000000349	34.2250000000058
6678.89348193877	1822746.81026704	1.41737070930246	17.7937500000116	22.6375000000116	27.5125000000116	31.3250000000116	37.7937500000407
6644.1053348184	1255808.37754879	1.26034263363362	4.47500000000582	17.9750000000058	22.0062500000058	24.2875000000349	26.8812500000058	30.3500000000058	36.8187500000058
6688.29876373757	2195459.86961494	1.19269560447661	16.9187500000116	25.5125000000116	32.0437500000116	38.0437500000407
6286.63915853453	326068.479699698	1.36615067099958	26.5062500000349	31.3812500000058
6233.60637744546	212580.047314076	0.780339755932997
6685.07909156466	982454.446121751	1.46329289801551	1.96875	17.3437500000291	21.6875000000291	26.4375000000291	29.46875	37.34375
6491.59430661716	712293.516058588	1.07708825881786	21.5812500000175	33.8312499999884	35.9874999999884
6306.50116865938	659730.123711422	1.31530967982955	19.2687500000175	24.6749999999884	27.3937500000175	31.7062500000175	39.1749999999884
6307.67408718454	515713.378870494	1.45258453885255	18.4375000000291	23.8750000000291	27.125	28.5625	29.0000000000291	39.125
6383.00757573703	1487495.41268686	1.50144106815913	3.96875	19.34375	23.8125	26.9687500000291	32.09375	39.625
6756.80656853961	2291974.8048336	1.25486879926505	16.28125	21.5625	24.40625	27.4375	29.84375	37.8125
6696.72960293535	1226162.94399398	1.4627204702831	18.2000000000407	24.8562500000116	28.7000000000116	33.8250000000407
6563.17632329546	637899.699063015	1.43228523313989	13.6687500000116	23.2625000000407	28.2625000000116	32.2000000000407	36.6375000000116	39.8562500000407
6442.23356078606	907315.077703429	1.40362503330603	12.5437500000116	21.8875000000116	26.3562500000116	28.7000000000116	31.9187500000116
6411.91066894248	209586.502983309	1.29455357638502	21.6500000000233	27.9624999999942
6379.98073796737	1982822.87256448	1.22596638511596	15.0437500000116	26.4812500000116	32.2625000000407
6425.59481193457	809630.799129871	1.5420423873562	18.9437500000349	26.2250000000349	33.1312500000058
6662.89868617385	582935.206580993	1.36694739763201	18.4812500000116	25.5125000000407	29.3250000000116	31.7937500000407	33.0750000000407
6499.71656687219	838515.134638513	1.4801770966615	16.3875000000407	25.8562500000116	33.1062500000116	39.0125000000407
6645.21131891867	1017116.28692762	1.25381799348477	6.64374999998836	17.0187499999884	23.4874999999884	27.9249999999884	34.0812499999884
6627.55954396134	980553.449669806	1.38007548378448	21.6124999999884	26.6749999999884	29.9562499999884	32.5499999999884	38.6749999999884
6471.69127583843	338891.604401174	1.36769056925914	22.8624999999884	28.2999999999884	36.9562499999884
6619.64940163065	1211218.46825116	1.3066594539973	22.5562499999942	26.4312500000233	34.4312499999942
6654.93252611861	981653.570965279	1.29985583211098	16.8250000000116	22.2000000000116	25.4187500000116	31.3562500000116	34.6687500000116
6680.36673702062	718744.754046715	1.31506022547444	21.8250000000116	28.2625000000116	38.0437500000116
6677.50236752239	689885.976569351	1.40852644355705	17.2437499999651	24.0562499999942	29.1499999999942	35.8374999999942
6669.16936254564	1270607.60059627	1.39533556060936	24.2687499999884	31.1437499999884	39.2062499999884
6630.36537052241	687442.391413299	1.13118900909226	18.6124999999884	25.3624999999884	29.8625000000175	36.2374999999884
6529.21988910521	528700.565369611	1.3622384822098	14.6375000000116	23.3250000000116	29.7625000000116	35.3250000000116
6628.42346267409	511651.926158707	1.32891858656767	21.0812499999884	31.0499999999884	38.4562499999884
6515.31796451573	484932.833573134	1.42396341409943	18.3250000000116	24.4812500000116	29.7000000000116	32.9812500000116
6742.3430361134	406501.361522654	1.30403504451352	16.9500000000116	22.9812500000116	25.5437499999825	32.1062500000407	37.9500000000116
6380.88512440521	598598.426303507	1.24269590239176	20.4750000000058	26.5062500000058	28.8812500000058	30.8187500000058	33.2875000000058
6372.20103199021	482634.609376106	1.38950760334589	23.8374999999942	30.5562499999942
6690.32098528247	402931.719119359	1.25221499961504	15.3187500000058	23.6312500000058	26.2875000000058	29.7875000000058	39.0375000000058
6519.04078374788	317782.696694846	1.31285195457693	18.6812499999942	26.5249999999942	33.7749999999942	36.8374999999942
6498.61294077928	295712.548323514	1.48350413483693	23.6625000000058	29.1312500000058	39.6312500000058
6382.65125368121	1138875.10719258	1.38866191264223	25.1625000000058	39.8500000000058
6332.83485499459	265481.909530008	1.35792214244705	2.85000000000582	14.9750000000058	19.3187500000058	23.6312500000058	27.5062500000058	33.9750000000058	39.1000000000058
6381.8375168122	314081.328530207	1.41751725453074	8.88750000001164	22.1375000000116	26.6375000000116	29.7000000000116	34.3250000000116	38.1375000000116
6431.98318636122	415962.547034674	1.32406411645531	12.2875000000058	20.3500000000058	24.2875000000058	30.8812500000058	33.8812500000058	37.5687500000058
6238.00101936134	6996305.06693885	1.29189760769658	12.1062500000116	20.0125000000116	22.2000000000116	23.5437500000116	30.7000000000116	36.8250000000116
6682.35660741739	1848445.71813822	0.976949169536905	16.7250000000058	23.9125000000058	29.6937500000058
6626.95323374333	2349333.78229545	1.19987876957989	19.6187499999942	24.3999999999942	27.7437499999942	29.8687499999942
6608.44439586184	2696621.87743057	0.720827866019209	23.3500000000058	29.0687500000058	35.0375000000058
6626.09819393464	554001.505550073	1.38752384338143	2.25625000000582	17.9125000000058	29.5375000000058	34.2875000000058	39.1000000000058
6697.6471816359	1054234.21371225	1.41525307044306	15.6062499999825	22.7000000000116	27.1375000000116	33.8562500000116	38.7937500000116
6647.93984213747	2337549.45597309	1.42854828519693	14.8312499999884	21.0499999999884	23.8312499999884	28.7374999999884	32.9874999999884
6639.46228378915	2107464.25838971	1.29344382343821	22.0625	30.0625	37.875
6708.2247414341	1698050.94874946	1.43842693316945	22.0437500000116	28.8562499999825	32.0749999999825
6883.30575107891	1163308.66380466	1.13751487273137	8.9375	20.1875	27.09375	31.21875	35.4375
6447.74638767761	315994.368339016	1.09623050856818	13.6062499999825	24.5437500000116	28.9499999999825	34.1375000000116
6745.37154663855	2007309.57282347	1.26745701944914	19.6312500000058	27.0062500000058	30.9125000000058	37.4437500000058
6643.45863414886	2403867.98906185	1.3897832436505	11.1499999999942	22.3999999999942	26.7437499999942	31.0562499999942	38.2749999999942
6358.92929169801	892304.529435471	1.36763333316007	21.8562500000116	27.4187500000116	32.5750000000116	37.1375000000116	39.3250000000116
6023.79921719608	546874.895140695	1.36769072474038	32.2562500000058
6737.96427877228	1786137.68011475	1.39466063354844	3.81874999997672	16.8812500000058	22.4437500000058	26.0062500000058	32.0687500000058	39.3500000000058
6618.23092432049	516226.131425408	1.38578156802041	9.03750000000582	17.7562499999767	25.0062499999767	28.1312500000058	34.3187500000058
6439.05328300363	616991.819339551	1.349414946094	17.0187499999884	23.7999999999884	27.2062499999884	29.7999999999884	32.6749999999884
6613.48262074862	155834.380617929	1.1891171834974	2.42499999998836	13.6749999999884	18.9562499999884	22.2687499999884	24.3624999999884	26.6749999999884	31.6124999999884	38.5187499999593
6569.23191955568	273164.329723317	1.38437732788661	18.9312499999942	25.8687499999942	35.5249999999942	39.8999999999942
6575.45879281772	238971.867446281	1.32294305632423	15.3875000000116	23.2000000000116	27.2625000000116	32.7937500000116
6600.55221174205	1313062.85099903	1.40977309833033	20.6124999999884	24.5812499999593	27.5499999999884	29.3624999999884	31.5499999999593	37.5187499999884
6560.89180662841	442620.207088999	1.40631934144955	22.2687499999884	34.1437499999884
6580.16897747151	1018057.66471947	1.43436457877784	22.40625	28.4999999999709	31.9999999999709
6563.02941793744	609641.271839936	1.42818781313046	14.7875000000058	24.0062500000058	34.4750000000058
6745.64606914337	1801859.6309545	1.43376302361163	17.2000000000116	24.6375000000116	33.1375000000116
6427.98077706577	191053.592868073	1.1119679898308	24.0812499999884	32.8937499999884	39.5812499999884
6727.08452087729	1256236.04301362	1.41921497222496	17.0812499999593	25.5812499999593	29.2999999999884	32.7374999999884	38.5499999999884
6373.98734673823	373895.201087736	1.44405230171337	15.4124999999767	22.6624999999767	27.4750000000058	36.6312500000058
6361.23379327938	1291360.43943858	1.35932210920146	12.6749999999884	24.9562499999884	34.5187499999593
6628.97902745206	4451258.62248407	1.2432456445246	1.69375000000582	13.9750000000058	18.5375000000058	21.1000000000058	22.7875000000058	26.2562500000058	29.2562499999767	36.0999999999767
6295.26198302048	751688.238054116	1.31098590141347	10.46875	22.90625	27.5625	31.6875
6539.76468066423	248300.862844589	1.35067196527708	19.9499999999825	26.5125000000116	35.1062500000116
6312.11898001391	897668.115992823	1.34698356855525	3.70000000001164	8.91875000001164	21.2937499999825	27.8250000000116	31.0749999999825	32.7625000000116	39.2937500000116
6636.10512154017	2691880.51675185	1.35491938891135	21.0499999999884	26.9874999999884	32.2999999999884	38.0499999999884
6693.37359589105	2066568.1915127	0.84721447689337	22.7937499999825	26.5750000000116	29.7937500000116	32.0750000000116	34.5437500000116
6432.25049254295	397155.229924766	1.33028241250452	11.8812499999767	23.8187500000058	28.1312500000058	32.9437500000058	37.4437500000058
6388.40339273638	196815.220188137	1.43008776540347	6.86249999995925	18.6437499999884	24.9249999999884	30.8937499999884	34.4874999999593	38.9249999999884
5919.41474035979	96471.4324062975	0.653861824813692
6740.52176494333	1216068.23836048	1.32725164884944	10.7062499999884	21.5499999999884	26.0812499999884	32.3624999999884	37.9874999999884
6664.67381207462	2807311.50484106	1.22703795930694	15.3875000000116	25.0437500000116	27.3875000000116	28.7000000000116	32.2000000000116
6588.72094581204	1246748.36067445	1.42209895243141	17.5499999999884	24.5499999999884	29.3937499999884	37.2062499999884
6405.54364032334	1388121.12118595	1.28393343029088	23.2124999999942	32.7437499999942
6430.52207403384	1401894.93769434	1.18446085096778
6642.10989688742	3526138.65242321	1.14172281846542	8.70000000001164	21.2000000000116	26.3875000000116	36.2312500000116
6546.35607816658	824320.598766352	1.31892203449001	20.2687499999884	28.2687499999884	32.7062499999884	35.6749999999884
6441.43216194376	798077.35786025	1.27235680051491	21.7625000000407	28.2000000000116	33.7312500000116
6758.9050054778	1372322.17920791	1.44668513731422	15.5500000000175	19.7375000000175	22.4249999999884	24.0187499999884	27.3624999999884	35.2062499999884
6692.44586317202	1026526.84417524	1.32228543415075	18.5375000000058	24.2562500000058	28.1000000000058	35.5687500000058
6563.48993046013	936850.15972996	1.46713950073155	7.1875	18.625	24.40625	30.5625	37.3125
6500.48551240453	390817.906093946	1.47188651730188	23.4187500000116	29.7625000000116	36.8250000000116
6417.45785417774	327840.6134857	1.39193003514191	13.2250000000058	21.4125000000058	24.9125000000058	33.3500000000058
6443.27181941164	2444910.43300505	1.34337149292649	19.9624999999942	24.7749999999942	31.2749999999942	37.6500000000233
6363.17307295834	1250872.14145355	1.36652046869722	15.4249999999884	25.2999999999884	29.8937499999884	38.2062499999884
6447.58763211214	424667.135079187	1.16680020996351	22.1187499999942	24.2437499999942	26.8375000000233	30.4625000000233	36.8374999999942
6553.92626596012	514998.36933918	1.44133530137733	16.0687500000058	22.4125000000058	25.1000000000058	30.4437500000058	39.7875000000058
6315.27075859781	513852.300059936	1.34347944241253	4.48125000001164	17.1375000000116	23.1375000000116	25.7000000000116	28.0437500000116	33.3562500000116
6430.71361096536	1152787.90158658	1.43629960616607	5.75625000000582	15.1312500000349	19.7562500000058	22.9437500000349	29.3812500000058	35.4125000000058
6642.64839512591	4422088.49707256	1.05464602408057	5.85000000000582	17.4125000000058	22.9437500000058	25.8812500000058	28.4125000000058	31.9750000000349	37.3187500000058
6583.59446836716	1685055.55422136	1.21747891324594	8.63750000001164	25.2312500000116	29.7000000000116	32.1062500000116
6553.7533534445	464938.631195657	1.41776240282707	10.7000000000116	22.1062500000116	33.4812500000116
6675.951799003	2587375.92763155	1.48084349176915	30.4625000000233	38.1499999999942
6489.72756484627	485306.880903787	1.45757073864384	24.2999999999884	35.4249999999884
6496.83799672614	732465.515870454	1.35717639494935	17.5	24.25	27.15625	32.9375000000291
6504.69234383432	531173.119841929	1.33579836587279	5.3125000000291	15.6875	26.5	32.625	38.90625
6646.85074228665	1221705.55070892	1.33876763562834	18.1000000000058	23.6625000000058	35.5687500000058	39.8187500000058
6629.39751040416	5388280.50305951	1.53752307561234	3.55624999999418	6.89999999999418	9.36874999999418	11.8062499999942	15.0562499999942	17.0562499999942	20.6187499999942	22.5874999999942	25.1187499999942	34.4937499999942	36.6187499999942	38.3687499999942
6621.54308392769	4624313.59867852	1.12425013923876	5.13750000001164	15.4187500000116	20.8875000000116	24.1062500000116	28.7000000000116	36.1375000000116
6556.28494495293	806056.981184979	1.41107001521762	10.9562499999884	20.6124999999884	26.3312499999884	33.4562499999884
6568.46658813596	523386.241896886	1.55048604608858	21.4375	27.5	35.7500000000291
6626.28130509498	1518376.63571192	1.27972550015067	4.98749999998836	14.2062499999884	17.7062499999884	19.8624999999884	22.0499999999884	24.4249999999884	26.8312499999884	33.6124999999884	39.4250000000175
6399.69930860636	506152.102312177	1.19391691897349	14	20.90625	25.3125	29.09375	32.1875	39
6330.81702392378	2564480.52328376	1.33814979987322	14.3374999999942	21.1812500000233	25.1499999999942	33.0874999999942	38.7124999999942
6320.10379021677	2676206.72277694	1.49672226690701	6.75	20.125	25.21875	31.59375
6247.16189850696	381101.08667033	0.851989693872001
6893.87024026492	1501655.13183118	0.998131876216816	1.02499999999418	10.2124999999942	17.3374999999942	21.0562500000233	24.0562499999942	27.4312499999942	32.3062499999942	39.3999999999942
6394.09935260264	465938.427829646	1.3977772130353	18.9937499999942	26.8374999999942	32.6187499999942	37.1499999999942
6411.96800357124	406937.626726926	1.36408515786165	18.9375	27.375	32.78125	37.875
6374.75016254449	1524116.78538258	1.35356024191369	20.4500000000116	26.1375000000116	33.8250000000407	39.1375000000116
6560.16956986248	1500171.26983553	1.53532660081774	20.8187500000058	28.6000000000058	39.1312500000058
6657.8571958047	1409685.34107188	1.42731229736584	17.9437500000058	24.2875000000058	30.1625000000058	35.6937500000058
6318.3465561939	1482334.68647926	1.42231737542268	22.2250000000058	29.4750000000058	35.1937500000058
6504.87836882968	687536.374301671	1.41220304663334	20.6687500000116	28.7000000000116	33.6062500000116
6618.79100513633	1202170.17683586	1.08475807332313	19.7999999999302	25.3624999999302	31.3312499999884	36.4562499999302
6503.10984902786	778854.817582691	1.30269538746445	21.3187499999185	26.1937499999767	32.9124999999767
6492.88330960423	381490.021707213	1.21850196889586	23.6874999999418	31.2812499999418	34.6875
6635.26040569889	5193033.53211656	1.24039065752587	10.0812499999884	17.4874999999884	21.5499999999884	24.7062499999302	32.8312499999884
6639.60068250634	1450970.17105478	1.34124635241583	8.24375000002328	18.0875000000233	23.1500000000233	28.3375000000233	32.4312499999651
6678.36987670233	1898013.97168726	1.17569738239625	12.0687499999767	23.2249999999767	27.1312499999767	32.9124999999767	39.4749999999185
6618.11125733939	1025623.26414513	1.20643386412383	14.0312499999418	24	28.21875	36.8749999999418
6307.72807900687	649379.933196862	1.33496639847807	24.25	32.21875
6432.92633005106	919688.380514792	0.997771942657717	22.65625	31.2187499999418
6670.95288078465	1485475.79014814	1.49828549615018	6.51250000001164	16.8250000000116	20.0749999999534	22.9187500000116	26.8875000000116	29.1062500000116	34.5437499999534	36.7000000000116
6332.9224961515	534119.443338639	1.377556709209	18.2749999999651	31.2437500000233	36.5250000000233
6576.53769135392	658411.773959373	1.17067486473112	14.84375	24.21875	28.96875	33.75
6437.78985576128	497978.562873354	1.44142626995976	13.3374999999651	23.4312499999651	28.4312499999651	37.3062500000233
6316.11046268669	595781.313681233	1.40456369807486	27.75	36.4999999999418
6638.67327921436	1449263.20276203	1.44891155701306	7.52500000002328	17.2750000000233	22.3687500000233	25.6187500000233	32.2750000000233
6619.64104690529	2425475.47349073	1.38137201483076	14.3187499999767	22.0062499999185	26.0999999999767	32.1624999999767	36.8499999999767
6543.76357452148	810939.795818587	1.24892632449567	14.1312499999185	23.0062499999185	29.0374999999767	39.1312499999767
6507.32753163225	360268.492180298	1.10503941689906	20.5187499999884	28.8312499999884
6376.2208959648	668704.334772981	1.48990410153995	21.2187499999418	27.21875	33.625
6319.25153924239	2157798.2235385	1.42489106393233	1.39374999993015	17.7687499999884	23.1124999999302	27.5812499999302	30.5812499999884
6678.3772970702	1006466.31905261	1.30743216479378	5.09999999997672	19.0687499999767	23.3187499999767	27.3812499999185	32.4437499999767	39.5374999999767
6500.55065195492	637014.283179277	1.41102403964343	12.6687500000116	20.2937500000116	24.5124999999534	27.6687500000116	32.0125000000116
6434.68187075544	813750.517889837	1.29775100072094	5.23125000001164	21.0750000000116	26.5124999999534	30.3250000000116	34.3249999999534	39.2625000000116
6462.99974340422	799213.462257134	1.51271726164581	20.9375	28.125
6312.52362028396	2131790.02719305	1.47791994782926	24.1937499999185	31.2562499999185	35.7249999999767
6320.76323221006	1482935.46658243	1.52298767538174	0.649999999965075	10.6812499999651	19.5562499999651	22.6812499999651	26.2749999999651	33.3687500000233	38.4000000000233
6639.85243793901	668463.489041728	1.45490204429025	7.45624999998836	20.1437499999884	25.1437499999884	28.9249999999884	32.2687499999884	39.3624999999884
6676.91877171722	1664520.03415504	1.35598982562092	22.0062499999767	26.5999999999767	34.4437499999767
6804.80641629933	2972124.96882505	1.36795644159879	15.2562499999767	22.1937499999767	26.5687499999767	28.9749999999767	31.3812499999767	37.1312499999767
6888.18161429692	3042136.65976325	1.28076327503369	17.0625	24.1875	27.0625	33.15625
6625.86464160614	692886.001750674	1.27046627579219	18.2687499999884	27.9249999999884	33.7062499999884
6622.93524686296	1021089.23978817	1.36895808100427	5.98749999998836	17.0187499999884	23.9249999999884	30.2062499999884
7158.07824251069	1195407.15983875	1.30321345220201	3.96250000002328	12.7750000000233	17.3062500000233	19.7750000000233	22.0250000000815	25.5875000000233	33.1500000000233
6496.99855493646	369624.322349709	1.2596895614731	23.6187500000233	30.8687500000233	37.5250000000233
6324.0412491162	485923.535864176	1.48779537427339	24.09375	33.65625
6820.85453843014	2308782.13955036	1.30962001147476	6.58124999998836	15.6437499999884	21.0187499999884	26.0499999999884	28.5812499999884	35.2374999999884
6758.42964417512	1744689.68655825	1.16095772467563	20.4249999999884	25.7062499999884	29.0499999999884	31.4249999999884	34.7999999999884	38.3937499999884
6571.30188068089	812521.489632422	1.28893887864382	21.6187500000233	27.6187500000233	31.0250000000233
6624.67097595636	1363467.49597588	1.17278640348419	24.125	31.8750000000582
6671.95316568949	805981.115772306	1.32118344617893	7.46250000002328	22.4625000000233	29.9312500000233	35.9625000000233
6706.27028492207	925518.298965551	1.07057116789367	4.38750000001164	22.8875000000116	29.4187500000116	34.1062500000116	36.5437500000116
6336.36253094749	1356687.24891213	1.35253512462432	10.8375000000233	15.6812500000233	19.7750000000233	22.4312500000233	27.2437500000233	30.1500000000233	37.8375000000233
6627.4802509758	1057704.5626494	1.04141794615153	10.28125	20.75	24.7187500000582	29	33.78125
6349.85741956171	1082051.16631914	1.44418838306635	18.8937499999884	26.2374999999884	30.9874999999884	37.1750000000466
6608.88468249627	1104442.84608672	1.27974230935064	19.5999999999767	26.5687499999767	30.8499999999767	39.2249999999767
6477.53812398092	292834.685776604	1.46579070815191	10.21875	17.1875	23.28125	26.21875	32.75	39.8125
6499.14368887793	457205.54783807	1.36231068766616	1.25	18.09375	23.1875	26.03125	36.46875	39.3125
6628.85261596679	1952190.1521769	1.30770078200643	4.70624999998836	14.7374999999884	18.6124999999884	22.7999999999884	25.9874999999884	29.2687499999884	34.1437499999884
6446.61367536518	796926.35012293	1.50260001547975	18.4000000000233	25.7437500000233	32.6187500000233	39.6187500000233
6498.92409390106	1286986.33737331	1.30893785228626	21.8062500000233	27.9000000000233	32.5250000000233	38.3062500000233
6439.13387020795	698545.314151469	1.2718941320734	19.6937499999767	27.1624999999767	35.9124999999767
6678.84922085758	1922849.7930695	1.2935145007798	4.88750000001164	13.8875000000116	17.8250000000116	19.9812500000116	24.1375000000116	33.5125000000116	36.7625000000116
6501.79703522521	613180.21371908	1.51222837999424	5.03749999997672	17.9437499999767	19.9437499999767	25.5687499999767	32.8187499999767	37.7874999999767
6576.62053029812	1627763.37827691	1.34105474072664	16.4249999999884	22.1437499999884	24.9249999999884	27.4562499999884	33.0812499999884	38.6749999999884
6311.97040925441	459958.360824432	1.41012331834756	9.48125000001164
6754.89213797914	2064721.96929041	0.982681735123221	23.2374999999884	29.7687499999884	35.7999999999884
6512.17002964146	1058122.78856068	1.44864351980874	15.2874999999767	23.6937499999767	29.3812499999767	33.9749999999767
6626.58185386963	1955464.06415009	1.17765169410949	21.8624999999302	25.3624999999884	26.5499999999884	33.0812499999884	38.6749999999884
6806.11023443941	2660475.07854088	1.30711070492138	15.0562500000233	30.3062500000233	37.4937500000233
6644.12605397546	2383226.52930987	1.2772754048625	15.2062499999884	22.1749999999884	25.9249999999884	31.3624999999884	35.7062499999884
6878.36328590701	1608776.22524402	1.35709325175025	7.24375000002328	16.7125000000233	23.3062500000233	26.7750000000233	32.6500000000233	37.3062500000233
6699.40501613696	1456835.68789534	0.766739529598122	18.2374999999884	26.1749999999884	28.6749999999884	30.9874999999884	35.9562499999884
6488.33252568797	591008.44550876	1.42098614297666	22.5	27.25	34.9375
6566.14177898332	615174.701098113	0.545661516186494
6625.93556878138	2157744.02154375	1.03380692780536	10.1812500000233	19.6500000000233	25.5250000000233	28.8062500000233	33.8375000000233
6474.29499734845	807541.651405313	1.42612955252391	8.63750000001164	14.6687500000116	18.3250000000116	19.5125000000116	23.5125000000116	28.6687500000116	35.2625000000116
6632.09389614214	5504224.72992358	1.43854836097397	17.7750000000233	25.1187500000233	29.8375000000233	35.1500000000233
6449.74221330308	474779.022831364	1.37437340980343	18.8812499999767	29.5687499999767	39.0687499999767
6352.10133167609	304749.989761762	1.45932591972069	6.47499999997672	18.9437499999767	23.4437499999767	27.3499999999767	31.5374999999767
6360.78561482054	651464.748603061	1.10123254541979	15.65625	23.46875	27.46875	32.03125	33.09375	39.625
6386.43892799281	511165.536921031	0.834642485339931	21	22.625	27.9375	31.375	39.0625
6333.37226728193	1291998.8043123	1.42021837384101	24.03125	33.0625
6343.94518024519	1489369.05861791	1.12669671060958	21.9437499999767	27.5374999999767	34.5687499999767
6321.69693290473	917091.681667284	1.3034016424218	24.5562500000233	26.6187500000233	33.2750000000233
6687.63324731733	1688023.04719175	1.36773467900696	14	21.625	26.625	31.21875	38.65625
6620.77958647633	1442502.2065627	1.37071836821346	18.5187499999884	24.5812499999884	28.2999999999884	37.3312499999884
6248.85804748363	754636.119585563	1.1027805503692	25.3499999999767	33.1937499999185	33.4749999999767
6452.78136934264	974425.925256309	1.47650758616434	22.5250000000233	29.0562500000233	35.7750000000233
6247.65065746825	510004.157066575	1.51161710772835	21.0562500000233	30.7750000000233
6059.60921844571	517993.856521018	0.788217477771702
6753.25297130447	2462811.70312848	1.03435570304919	4.0625	16.65625	21.65625	25.0625	27.7812499999418	33.34375	37.46875
6623.63362475531	4368358.68059033	0.918898179176178	17.5999999999767	24.2249999999767	28.3187499999767	35.5374999999767
6499.62948960005	666725.644941245	1.3708162954127	18.1187500000233	23.0875000000233	25.6187500000233	28.1812500000233	31.2437500000233	33.5250000000233	38.4312500000233
6511.42077248977	874502.368248269	1.47828656591505	20.8562500000116	26.2937500000116	34.2625000000116
6553.63171058916	1040549.28071548	1.28647097778611	11.90625	19.96875	28.4375	29.875
6439.1657441607	542976.802330385	1.35528201007476	18.2249999999767	24.1937499999767	28.2874999999767	37.9124999999767	39.1624999999767
6532.95061464149	722009.936011771	1.40450323059006	16.9375	24.84375	28.28125	33.90625
6338.55910733027	1617756.48910006	1.45045828564928	17.8499999999767	25.0062499999767	28.4124999999767	33.6624999999767
6365.61544064703	517829.253278094	1.34095621085365	17.9312500000233	24.2437500000233	28.3062500000233	30.1812500000233
6744.15520989022	3330807.51198347	1.20088669487741	12.7625000000116	21.2625000000116	26.9500000000116	30.2624999999534	36.8562500000116
6460.89428144601	963084.825380012	1.2253850915134	21.4625000000233	26.5250000000233	31.6812500000233	36.4000000000233
6623.23978259562	2010.63307410474	0.913589857486653	4.78749999997672	7.38124999997672	9.53749999997672	12.6624999999767	17.5062499999767
6818.00232915202	1636948.58127343	1.10094876821277	10.0437500000116	17.5750000000116	21.0750000000116	23.1687500000116	25.2625000000116	27.3250000000116	32.2625000000116
6796.7091542614	2103022.83130633	1.19522980435006	22.4124999999767	28.4749999999767	35.0687499999767
6721.86539000535	1532666.3160567	1.08902737232551	6.86249999998836	22.4562499999884	28.2062499999884	34.4562499999884	38.4562499999884
6617.26743276161	1565991.19770654	1.26534058011417	20.4812499999534	26.2625000000116	32.3875000000116	39.8562500000116
6791.36421181983	1857980.87467927	1.00043039134187	7.73124999995343	22.6687500000116	28.1375000000116	34.1062500000116	39.4500000000116
6709.83753642004	834480.293324407	1.22386322918534	20.6375000000116	25.9500000000116	31.0125000000116	34.2312500000116
6501.95836640091	382053.586408593	1.31634792759402	23.2687499999884	27.5812499999884	35.9562499999302
6187.732266869	509309.429502413	1.38939158652922	22.1937499999185	27.6312499999767	34.9749999999767
6317.06597807939	2645776.20773804	1.26876954118843	3.11875000002328	17.6500000000233	22.4312500000233	26.7124999999651	33.3999999999651	38.3375000000233
6648.06932871253	1327667.15218655	1.18405770455115	1.19374999997672	19.0687499999767	24.1312499999767	27.1937499999767	31.7249999999767	35.2874999999767	36.3812499999767
6653.07367041197	1065870.37407765	0.937842484577186	4.73749999998836	13.4874999999302	22.1749999999884	27.1124999999884	30.4874999999302	32.4249999999302	34.3312499999884	37.2999999999884
6552.51254606193	541731.675240029	1.15575710310077	18.875	26.84375	31.6874999999418	38.59375
6744.15497870255	1087465.55788343	1.45767666875942	13.0249999999651	22.2750000000233	29.5250000000233	39.4625000000233
6671.6489828872	2317114.08913431	1.07972555537572	20.625	29.6562499999418	35.3125
6649.15844012918	926100.070189766	1.22093193784891	21.9562499999884	27.9249999999302	31.5812499999302	38.4874999999884
6321.03350625943	1163747.07983028	1.17877688484203	20.3499999999767	26.5687499999767	31.9749999999185
6513.05047649792	1937166.73909232	1.16578264145592	19.5437499999534	25.2000000000116	28.5750000000116	30.9500000000116	36.1062500000116
6572.53918432758	1048445.6277239	1.23143690277968	19.09375	28.1249999999418	31.34375	31.875
6841.94921192688	1245356.85996919	1.27737179911762	17.7687499999884	23.3624999999884	30.0499999999884	37.6749999999302
6688.38499451241	4380419.81091453	1.27374373184423	18.8624999999302	26.5499999999884	31.2687499999884	38.2062499999884
6302.86394308682	1285268.40007868	1.43266716775043	21.9187500000116	26.7625000000116	34.0125000000116
6594.90782275053	1643311.29224408	1.39190709613324	22.3312499999302	29.6437499999884
6631.78415539219	1446879.69573171	1.3888573378771	22.6187500000233	27.0250000000233	34.9937499999651
6505.08573196197	590137.903794824	1.44310203498334	21.34375	30.03125	34.8437499999418
6629.98569360765	2412045.07146452	1.44744874696247	18.0562500000233	23.2437500000233	26.4937500000233	30.9625000000233	35.6187500000233
6492.81786330279	636376.14521828	1.44394056047758	20.3562500000116	27.0750000000116	33.7000000000116	38.5437500000116
6318.7858865405	2928801.61404463	1.49537202333821	14.7999999999302	22.1124999999884	27.0499999999884	32.3312499999884	38.7374999999884
6575.85538160105	752222.840210604	1.26105918899496	20.9749999999185	27.0062499999767	36.2249999999767
6385.63028801306	625620.732802722	1.26142797574492	21.9749999999767	27.0374999999767	29.7562499999767	32.6624999999767	35.9749999999767
6444.25756469898	998912.357037969	1.45626553580404	19.0250000000233	26.2125000000233	31.3375000000233	39.4937500000233
6678.99436826186	1058185.3794447	1.36963087897554	21.7687499999884	23.4249999999884	28.8937499999884	30.9249999999302	35.6749999999302
6497.91302193203	493434.951376109	1.16426902152245	17.5999999999767	22.7249999999767	26.0687499999767	32.1937499999767
6496.05890472593	542186.08288323	1.32612608566234	22.0437500000116	29.4187500000116	35.0125000000116
6319.56829498811	2896733.25685152	1.42107579831337	14.2312499999534	24.3875000000116	31.0125000000116	39.8562500000116
6377.71867054259	714934.043530606	1.44479363713997	6.77500000002328	20.6187499999651	27.9000000000233
6698.05815059923	1114770.92139454	1.030667428231	1.83124999993015	9.73749999998836	15.8937499999884	22.0499999999884	25.5812499999302	28.7374999999884	33.2999999999302
6784.5227337169	2716038.80068036	0.957043493833465	20.2249999999767	25.5999999999767	31.2874999999185
6751.07870960617	1572577.92125106	0.868428413961699	22.6124999999302	27.9562499999884	31.1749999999302
6654.98412587047	1529844.24359034	1.34516881903835	11.4500000000116	21.8249999999534	25.5124999999534	31.3249999999534	37.2624999999534
6676.52775268451	1850504.61651552	1.34334755005235	20.8187499999767	26.6312499999767	29.4749999999767	33.6624999999767	37.5999999999767
7063.71033129488	1517764.13677732	1.40194749996475	3.41249999997672	18.1937499999767	23.4437499999767	26.7874999999767	36.7249999999185
6759.51194208607	1073294.82797541	1.28739747091824	21.2062499999302	25.2999999999302	31.2374999999302	35.2999999999884
6432.46862854772	636165.007246873	1.37652852282384	22.8875000000116	28.2937499999534	32.0437500000116
6498.45390458153	361961.44162671	1.46564143858999	24.1749999999302	30.5187499999884	32.9562499999884	36.4562499999302
6560.10595618052	657820.025205362	1.46198355769921	20.6624999999767	26.8499999999767	33.0374999999767	37.0999999999185
6375.86010526266	372796.006531543	1.47459336856979	7.23125000001164	18.5125000000116	23.2312500000116	32.2937499999534	38.6062500000116
6085.81858484033	64547.0669842109	1.45961381813353	25.2062499999302
6888.00353400021	880151.424921957	1.42204470152887	19.7437499999651	26.1499999999651	35.2125000000233
6512.06782864552	395340.117414499	1.40282620575867	12.9999999999418	21.65625	25.5312499999418	28.96875	32.1562499999418	39.375
6528.7264623377	419415.692885445	1.38015848476791	15.53125	23.5312499999418	26.71875	29.3125	34.25	36.6562499999418
6758.96057930339	1469094.77076776	1.48320351773331	19.0062499999767	24.1937499999185	26.7249999999185	31.7874999999185	35.7562499999767
6713.38543313045	544722.095907471	1.41645359417144	20.5124999999534	29.8249999999534	36.2625000000116
6629.3192585269	1124755.8999253	1.43336603507531	4.90000000002328	16.0250000000233	20.4625000000233	24.2749999999651	27.3687499999651	35.3999999999651
6667.44919244076	1001092.46178356	1.43268305143151	12.7624999999534	19.2000000000116	23.1687500000116	26.6374999999534	29.3562500000116	34.6687500000116	38.9812499999534
6457.06063539363	316547.161928288	1.46111646034224	23.7437500000233	33.1812500000233	39.5249999999651
6108.99400815972	439540.792512207	0.799399557725075
6682.13812942634	512049.844205377	1.40406272690634	3.28749999997672	11.4749999999767	21.0374999999185	23.7874999999767	27.9749999999185	30.9749999999767	36.5687499999767
6428.09084109123	387714.34075066	1.42737616507478	20.0625	25.125	27.90625	31.7187499999418	39.8124999999418
6317.41571612672	393324.780863423	1.41308879683827	18.8062499999651	23.8999999999651	27.5875000000233	31.7124999999651	36.3375000000233
6580.86981092042	834127.353696632	1.43948292612844	19.3812499999185	24.2249999999767	34.3187499999767
6801.19516971905	1372169.79302865	1.32473195883568	6.66249999997672	18.7562499999767	23.6312499999185	28.2562499999767	34.0687499999767
6575.96142067953	744462.377622478	1.35659439160319	15.1187499999651	22.7125000000233	27.0562499999651	32.8999999999651	39.3687499999651
6600.56959329475	944709.609010835	1.43404694983501	15.5749999999534	21.8562500000116	27.4812499999534	33.2000000000116
6321.3514173911	461451.122040095	1.29790076003883	9.54375000001164	26.3562500000116	33.4187499999534
6367.34288092874	796680.010167713	1.32193949884988	26.2437500000233	39.7124999999651
6801.19970284825	1266693.65631208	1.33232854845886	4.31874999991851	16.3187499999185	21.0687499999185	25.0999999999767	28.7562499999767	32.5687499999767	37.2874999999185
6542.23040948931	440076.813969146	1.44406754568477	22.4624999999651	29.2437500000233	34.2750000000233
6283.68371354258	156475.125271935	1.29614178071008	30.3062500000233
