# Supplementary material for: Millisecond-Scale Motor Encoding in a Cortical Vocal Area
Source: PLoS Biol. 2014 Dec 9;12(12):e1002018. doi: 10.1371/journal.pbio.1002018 (PMC4260785; doi:10.1371/journal.pbio.1002018)
Supplement: Data S2 — Spike timings and acoustic measurements for all cases. All spike timing and acoustic data analyzed in this manuscript are provided in .csv files, which each contain data from one single-unit or multiunit case. Rows represent the multiple renditions of a song syllable. The first three columns contain the acoustic parameters of pitch, amplitude, and spectral entropy, quantified for each rendition. The following columns present spike timings, which are referenced to the beginning of the premotor window. (ZIP) [file pbio.1002018.s004.zip › SU_3.csv]

pitch	amplitude	spectral_entropy	spikes_1	spikes_2	spikes_3	spikes_4
3779.19162520531	1085.28977965336	0.500958371918527	17.8125
3933.1306897319	963.7687407357	0.695489689951178	19.8125
3740.056101965	1379.21941433903	0.494385507542377	13.84375
3818.07533809151	783.781209289747	0.775322744027064	10.96875	18.53125
3989.38602984195	833.460031225274	0.684936158365895	13.6875	19.03125
3937.77447240444	790.029093210157	0.754634374374923	15.5625
3801.53373353591	1657.30403183311	0.471870356928138	11.375
3868.7748684381	2025.22327998995	0.623377862631384	7.6875	16.5
3849.95869989186	1271.96784368127	0.487809129961845	14.09375
3936.21933855146	3018.70345678927	0.438415355460377	13.1875	20.0625
3826.94502273859	2623.14958298135	0.842709049795532	10.34375	17.625
3884.61782370316	1117.51577099135	0.480117004019485	10.53125	17.71875
3724.35537741639	1513.59133513978	0.537385085752515	14.7500000000018
3890.768760078	870.771810575692	0.648237100116234	14.3437500000018
3866.19897990527	685.595547012888	0.636576535881307	10.90625
3926.85651408811	279.027864126423	0.784817967926836	10.125	17.0625000000036
3830.15251942898	380.6913155327	0.842362272440111
3942.04981884611	349.209883657528	0.683196789327263	8.25000000000364	12.8125	17.40625
3924.37651395141	345.023240326999	0.822911873784191	8.5	17.3750000000036
3712.77140476205	1983.10758767866	0.570015221668211
3819.71012454642	555.184996416838	0.735579927218825	9.875	16.46875
3886.22773201442	2779.91915416053	0.632431969491118	11.0000000000036	14.78125
3871.88072470461	1752.18118545518	0.489549795909318	4.59375000000364	10.625	17.65625
3728.04076581041	3045.62597147237	0.488629816118348	14.1873618021782
3818.67812198041	3108.48219566692	0.426825815987284	8.875	14.15625	20.1875
3810.25318740709	1399.39302249471	0.705586079982553	4.12499999999636	14.6249999999964
3814.58219691808	915.448760200482	0.502719656830682	9.71875	16.90625
3935.81196962382	1164.3939157922	0.60364351907686	11.9374999999964	17.84375
3746.53833628529	457.549235267592	0.561366554530139	12.0624999999964
4120.21206071112	2662.76265281126	0.471213023394117	10.5625	17.78125
3810.59674821186	1434.92264991157	0.63723337841742	13.6875
3837.98972773843	2815.5085930579	0.46015705881766	10.34375	16.6875	19.15625
3932.45785592143	749.623547586604	0.481142127977982	12.71875	16.375	18.84375
3808.24919072395	3723.82515086726	0.526863598994691	17.03125
3866.40903068651	1023.31698229885	0.583120910357778	11.21875	18.3437500000073
3866.64646383478	3884.8064824469	0.446174001230766	10.5	16.125
3945.81972862827	1602.52216169925	0.439309245421315	6.1875	12.15625	16.875	20.71875
3814.65258000709	2880.00843226725	0.50936605023639	10.375	16.65625
3733.12855214184	710.07870861757	0.69506810718675	9.78124999999272	17.25	22.5625
3868.78058210585	2984.94232280929	0.427379582777485	11.59375
3687.08306549412	685.881111111182	0.594717500692551	13.78125
3827.6340452416	1699.93826193167	0.411563716157952
3881.82525151084	1773.13358211785	0.63548436351741	12.8083536858176	18.4021036858103
4001.48086421284	782.666320103936	0.463937908525212	11.6250000000073	17.84375
3734.04297664269	1233.15543413238	0.681652123492778	13.0937500000073
3889.84796146434	990.725007339486	0.485714712238471	10.0312500000073	16.34375
3933.12508943331	1364.88468590089	0.462256893082929	6.12500000000728	11.625	15.0625000000073	18
3828.76944054038	1362.29184388733	0.627866248593959	11.5000000000073	19.25
3887.16083521598	1837.51294761507	0.468154809164085	7.21875	13.5937500000073	21.3125
3849.70345141033	1218.17230283671	0.514812617369501	10.78125	23.40625
3862.93659031826	2620.75920978924	0.514094242962737	10.0625	18.125
3852.68889517405	3922.09591930116	0.413126540823013	6.59375	12.84375	18.7812500000073
3876.36141354574	2929.85466642862	0.603878989191791	13.0937500000073
3813.08201094208	1783.62669650984	0.559268449123233	12.3125000000073
3901.54014642554	1588.96086131848	0.461519019769964	10.59375	19.0625000000073
3843.44065246596	3690.17419483465	0.397716749990713	13.65625
3952.54963659612	2458.36840524392	0.455751040430103	11.6875	18.8125000000073
3974.01951221305	755.79266806419	0.813780734296211	11.96875	16.84375
3748.09849555395	501.255966381198	0.900038053660353	16.6875
3947.0326562888	391.150946196631	0.604030461504139	10.9375	17.6875
3849.29062936843	1914.60468734897	0.437258016400489	12.75	19.40625
3878.18923106515	4144.59209910558	0.542173136402686	12.6875	18.8125
3944.69417784556	1514.33968230576	0.460665847273771	11.71875	17.9375
3884.5056000668	845.72416651694	0.530142787160039	8.75
3705.79893910408	1964.12347667265	0.60881142231545
3890.1528287697	1859.14543876891	0.502661089988263	13.28125	19.1875
3879.55970083446	1389.16551632274	0.642186542017042	10.1875	16.65625	19.71875
3883.05384529121	1696.17826184994	0.583475868525317	13.375
3880.63689009162	1242.69425273869	0.690039624422099	6.5
3889.83775514413	834.917955204459	0.504845132132464	8.96875	16.34375
3769.31970668881	575.793510801071	0.834010879710704	13.9375000000146
3860.84752661848	509.990386406722	0.699202005892863	17.6562500000146
3823.54573933068	1393.96871583233	0.432249790525255
3832.66693933909	291.534800442211	0.656951237299537	9.90625	18.46875
3693.441233526	873.157749887564	0.599603461101407	13.90625
3812.42474468264	1527.44997556124	0.514790082730395	6.15625	25.21875
3916.96061855349	839.708356543641	0.471532995806159	10.6875
3884.36459450682	607.21404224343	0.484915879264356	16.7812500000146
3642.66019008055	3373.26662625773	0.579871313003779
3866.07767905229	1793.51772136087	0.431070856625231	8.375	13.6562500000146
3819.2278490704	2668.07923909474	0.43597648977627	10.6875
3885.1134231831	2222.69722719899	0.687051795073712	15.5625
3822.05248620179	2696.67392760766	0.472734023529167	17.78125
3882.71062678644	1210.40431093033	0.430727684361892	10.0625000000146
