# Supplementary material for: Millisecond-Scale Motor Encoding in a Cortical Vocal Area
Source: PLoS Biol. 2014 Dec 9;12(12):e1002018. doi: 10.1371/journal.pbio.1002018 (PMC4260785; doi:10.1371/journal.pbio.1002018)
Supplement: Data S2 — Spike timings and acoustic measurements for all cases. All spike timing and acoustic data analyzed in this manuscript are provided in .csv files, which each contain data from one single-unit or multiunit case. Rows represent the multiple renditions of a song syllable. The first three columns contain the acoustic parameters of pitch, amplitude, and spectral entropy, quantified for each rendition. The following columns present spike timings, which are referenced to the beginning of the premotor window. (ZIP) [file pbio.1002018.s004.zip › SU_30.csv]

pitch	amplitude	spectral_entropy	spikes_1	spikes_2	spikes_3	spikes_4	spikes_5	spikes_6
4119.30216840405	355558.216912236	0.876170384772533	19.3203125	32.8828125
4126.20292575798	237170.048763464	0.955425671756751	19.453125	31.109375
3882.44150407173	326181.56292094	0.968370137144764	10.7734375000018	21.3046875000018	31.1796874999982
4238.85447959867	1436642.04876418	0.910302363534422	21.9453125	34.6015625
4259.88378261632	453225.384437735	0.985567505802063	24.3828125	33.9765625
3791.02455640629	347379.055987586	0.851401855636678	21.7109375	32.3984375
4423.10643826982	516068.549665597	0.885529021450638	25.28125
4151.10032089291	646280.982986506	0.875345416256295	21.4296875	29.9921875	35.1484375
4113.68520233852	300126.665408368	0.928256784471328	19.7734375	29.8359375	38.6796875
4234.24474375305	1835844.34382877	0.947530933591391	17.7109375	26.0234375	33.0546875
4220.00779308297	971446.459393832	0.944120907535634	20.2500000000073	34.8125
4248.07928042352	681025.078243162	0.839205608178555	21.421875	31.390625
4313.18387155915	977217.485273783	0.707481020953613	20.359375	33.546875
4247.79580342178	193656.19600999	0.975183219069232	20.578125	26.796875	35.0781250000146
4030.9048448541	234894.968775056	0.840295506687016	20.7109375	31.7421875	38.8046875
3999.5986898541	987251.357038253	0.957398743434704	19.2734375	26.0546875	38.6484375
4134.67997287238	633093.778079699	0.706234582063031	17.1171874999854	25.4296875	32.3046875	38.1796874999854
4157.97585255237	280166.024903635	0.998200847063295	23.1484375	36.4609375
4227.83249809816	609354.887280852	0.769274200822498	16.5390625	23.8203125	35.2265625
4346.22693715448	945013.98255525	0.89923269678395	20.09375	31.375
4214.48081428282	406090.723866833	0.777056724632232	19.2109375	30.5859375	39.2734374999854
3997.07064208183	282718.094799846	0.885895314595743	20.3125	29.9375
4151.92903556852	319546.912030281	0.881649630555434	21.828125	35.1406249999854
4332.6842922355	1442396.38854891	0.796768946272553	24.3359374999854	35.8046875
3981.81580438812	198972.315641781	0.898174525478605	21.6640625	32.4140625
4347.86574527034	1109233.06585971	0.889239217215152	17.9453125	26.6015625	37.9765625
3981.19473880477	268488.816357813	0.542272923570015	21.4296875	36.6171875
4167.78622229935	672820.19307869	0.99335077735759	17.1328125	24.1328125	31.6640625
4272.93172302894	810392.116024009	0.908715113731996	1.5078125	13.7265624999709	18.7890625	21.8828125	26.2265625	31.5390625
4254.18857551897	768605.302725293	0.781486191438389	1.0234375	19.5546875	26.5859375	31.7109375	35.2421875
4238.89471460601	1584585.69052453	0.97519290245174	18.875	31.96875
3945.18420889108	295378.549678372	0.975579824407136	18.9374999999709	24.2499999999709	32.28125	38.9999999999709
4246.78350406991	354415.720483852	0.893158190581788	18.8125	27.0312499999709	35.15625
4273.26068914744	457243.033562146	0.825522056544584	22.7421875	33.1796875
4293.80454887702	1884806.54799121	0.818866569754539	19.6640625	26.2265625	34.4140625
3990.51560509414	173787.733644661	0.884810142996233	18.2499999999709	26.9062499999709	39.53125
4250.21317822437	1899702.64199274	0.87635963064852	23.7265624999709	37.4765625
4267.55612476826	396322.036383179	0.880467218876325	19.3593749999709	31.453125
4119.6460612459	489543.43507459	0.883973174050698	18.6484374999709	30.9609374999709
4259.33031419779	252521.608664879	0.985836450464418	31.796875
4218.46277332293	1849958.2607618	0.952276261793155	19.3359375	29.7421875
4210.19362173718	799350.637209231	0.909575699222019	17.7890625	24.3828125	28.9765625	37.2265625
4601.83644030285	970720.028300268	0.888475746761354	22.0625	39.46875
4208.17329869548	910366.774019587	0.927339717467471	20.859375	31.765625
4269.44355554995	1241168.85707099	0.959650426333201	21.5	31.75
4322.10906395137	1673515.56837766	0.978374891986677	15.5078125	22.9453124999709	33.5390624999709
4241.74627743536	1006661.67724839	0.973927449004119	21.890625	30.7968749999709
4243.30768780194	2364699.95845125	0.874877303095112	21.4921875	32.8984375
4246.78409121538	2200073.20311232	0.945960836768566	23.6796874999709	32.4921874999709
3869.37621408845	424011.196365434	0.939190140404872	19.09375	23.9375	30.71875
3971.34868111594	629026.791179441	1.01044886463489	21.3046875	29.9609375
4607.0037394843	1868451.94727052	0.945564803812865	17.265625	22.640625	28.921875	32.7968750000291
4256.44255364643	1647065.05891539	0.843791687813584	18.5859375000291	27.6171875	38.5859375
4265.22341941304	1558945.64147194	0.965274056042857	21.140625	30.1718750000291	36.203125
3893.06970493521	648922.081621514	0.887228641163511	23.1406250000291
4488.42296397253	1743774.55083958	1.00856687463941	16.8046875	22.9609375	34.5859375
4123.16858750607	3193741.42017589	0.977928999043497	22.953125	36.109375
4029.56950521587	1067006.35726755	1.00225513365987	19.2890625	28.7265624999418
4235.69902169796	1743423.25077736	1.01911492282322	14.3046875	21.3046874999418	34.6484375
4286.28139650761	4285548.89931134	1.05615822996643	15.3828124999418	21.2265624999418	25.8203125	30.2578125	39.6953125
4192.29039690756	1697625.09761113	0.913436342797855	22.0390625	29.4765624999418
4023.39136970313	2085493.4414273	0.938169980926768	17.6640625	27.2265625	39.6953125
4271.74861230768	2293083.93091483	0.828605578714927	18.1249999999418	26.6875	34.21875
4012.59581471769	733149.044888993	1.01508566227242	20.2187499999418	28.0312499999418
4092.16366150039	3852467.70398329	1.03170579338101	16.0703125	22.8203125	30.1640624999418	36.2578125
4209.58127789552	4515995.24380141	0.818830072536976	23.8984375
4026.04333441323	1836597.93403268	0.842136366394971	16.0546875	22.9921875	36.5859375
4465.67887329199	1570375.38559286	0.903756207141525	21.1328125	31.2578125
4227.52729452875	2222442.00061086	0.921615146418446	17.1796875	25.1796874999418	33.0546875
3998.08431156138	1942243.48810744	0.977264185639171	4.71875	18.40625	25.0625	31.90625
3994.84996763085	582123.647139045	0.959523091933632	0.4453125	18.0703125	22.9765625	27.7890625	35.1015625
4403.32690348645	1746819.12667606	0.954602077784487	25.375	39.75
4157.35560207619	2191932.55121429	1.02645017030891	20.3125	26.21875	32.03125
4263.40325361333	1949149.82432636	0.918008572157436	20.6484375	30.2421875	39.0546875
4240.99639819776	2266699.75006643	0.880496689068399	20.515625	31.921875
4032.38881392547	1970257.05621741	0.987397098978941	25.078125
4228.82684495453	3843365.9949457	0.735526679782349	21.765625	28.109375	34.734375
4236.2512801858	3197293.86689111	0.790187520197145	18.6640625	26.4765625	34.7265624999418
4354.55551883638	1494382.81847151	1.00950053446623	17.8984375000582	26.8046875000582	33.2421875000582
4072.81844105696	1277842.2255928	0.98391768172082	24.3359375	34.5234375
4257.02669964859	2374340.24207345	0.990852781007387	35.484375
4125.14129469368	4452137.63239283	0.811973528095524	16.109375	22.796875	27.7968750000582	34.671875
4227.96571963619	1163331.70661222	0.924619186311211	19.3671875000582	26.6796875000582	34.4609375000582
4243.49969846071	4330455.46866071	0.986681648320922	21.0703125	29.5703125000582
4055.05034866164	1096216.50335777	0.85075485403591	18.7109375	26.2109375000582	35.9921875000582
4204.44446168138	3135571.98030668	0.886846732170895	21.2890625	39.1328125
4269.2024705514	1918514.40324595	0.922710829928941	24.5546875
4215.75254113501	3085286.95771275	0.872108238532379	14.3125	21.5625	27.75	33.9999999999418
4020.46742471094	433823.392576719	0.880468353608609	20.4765625	34.6015625
4152.42961413868	1704495.5624683	0.910511922782121	21.5390625	29.2890625	38.7890625
4100.01323378203	1821513.51747833	0.900720738953023	19.3671875	28.0859375	36.3671875
4076.92423103496	3166829.70495843	0.866530690747087	19.09375	30.90625
4273.3365607633	1852848.93266229	0.63776858565284	18.8125	26.7187500000582
4111.85640372226	4212074.03945766	0.945906254826696	20.1484375	34.1171875
4078.29407435206	383585.04654276	0.863730345281056	19.6953125000582	25.0390625	32.9453125
4216.60682524145	763987.728651733	0.967002281935178	18.0781250000582	23.3593750000582	29.078125	33.609375
4317.4295498971	1100165.21869463	0.942363983097976	22.5000000000582	32.625
4000.08667312728	455766.055281042	0.901200226713895	18.3828125	28.4453125	39.6640625
4076.12553697358	1379112.00903803	0.969900500244092	17.125
3996.7825747357	142964.370359956	0.904102158548432	17.3984375000582	31.4296875
4308.37453585599	962095.893756556	0.957844103142113	14.9218750000582	23.734375	30.421875	37.953125
3918.07626281928	599723.74433375	0.792957223009592	18.8515625	28.1953125	35.0703125
3973.28901017559	632774.626647783	0.97605869577076	16.625	22.8125	30.96875
4266.81393015264	1068340.19831855	0.94916481604754	21.0859375	28.9609375	38.8671875
4262.93665119695	1659537.30996632	1.02132635804849	19.6171874999418	27.8984375000582	33.0546874999418
4247.68482051865	3714958.66337103	0.894866803277222	18.875	27.96875
4249.98548267115	1511431.55760278	0.758460383819682	18.1328125	24.0390625	31.3828125	38.7890625
4124.35361928226	270293.322572637	1.01053743376522	19.5390625	31.2578125
4192.04319645659	1465625.07374213	1.05447249570527	22.515625	32.859375
4256.43764653152	2761898.0503643	1.07418876379322	17.4296875	25.3671875	32.4921875
3970.76139266911	321877.568110804	0.978609470426971	18.2361512251664	23.54865122505	29.11115122505	34.64240122505
4131.55072247754	448351.649531515	0.946265643241599	16.359375	23.2656250001164	33.3906250001164
4023.44729189516	1136524.71704525	1.02657887040246	21.6796875	32.6171875001164
4179.98253059497	1027548.56820306	0.914033987396247	7.8984375	20.5234375	29.7421875	36.3984375
4027.04972675589	1894059.00796085	0.926489809134602	21.2109375	29.7421875001164
3989.54767904161	1217642.14790732	0.90146677541327	19.4687500001164	37.46875
4174.63417990763	843587.612039853	0.979790391008844	19.96875	25.875	31.1875000001164
4074.91584379224	766053.960862269	0.974609948696761	17.8750000001164	27.34375
4464.78849981993	1381304.01897721	0.907283305087439	19.9453125001164	26.8203125	34.1015625
4168.76486177156	342675.881770469	0.951956839799507	21.5468750001164	30.9531250001164
4110.59066086362	901687.65760687	1.00839091268035	20.2890625	27.8203125	36.6953125
4393.60429181147	1365938.7187746	0.972411936210284	18.4765625	26.2578125	36.0078125001164
