# Supplementary material for: Millisecond-Scale Motor Encoding in a Cortical Vocal Area
Source: PLoS Biol. 2014 Dec 9;12(12):e1002018. doi: 10.1371/journal.pbio.1002018 (PMC4260785; doi:10.1371/journal.pbio.1002018)
Supplement: Data S2 — Spike timings and acoustic measurements for all cases. All spike timing and acoustic data analyzed in this manuscript are provided in .csv files, which each contain data from one single-unit or multiunit case. Rows represent the multiple renditions of a song syllable. The first three columns contain the acoustic parameters of pitch, amplitude, and spectral entropy, quantified for each rendition. The following columns present spike timings, which are referenced to the beginning of the premotor window. (ZIP) [file pbio.1002018.s004.zip › SU_31.csv]

pitch	amplitude	spectral_entropy	spikes_1	spikes_2	spikes_3	spikes_4	spikes_5
4259.18674612497	3712764.52274995	0.828049766980267	32.09375	39.25
4030.92395287444	1736886.8607106	0.947153461213308	33.8125	39.71875
4048.00165491235	2683888.8628551	0.901240723464855	31.75	38.71875
4123.76528596004	3101187.3230556	1.08294164156831	7.4921875	17.2734375	36.6484375
4118.08991923165	2063840.21584322	0.767175455324685	31.1484375000036	36.4296875000036	38.8046875
3895.70286185479	260216.731784538	0.916611680027356	30.90625	38.4687500000036
4081.19016421745	738686.172215855	0.668507169571779	38.8984375000073
3982.40441594033	496576.944293949	1.03663747297572	6.2421875	12.3359375000073	35.7109375
4090.34963556509	3734511.6098993	0.938561687420081
3895.04045424127	405212.86957525	0.942486397127124	31.53125	36.90625	39.34375
3986.69247518109	326039.848811473	0.90544566792833	25.3203125	38.2265625
4203.3237830989	941879.906323575	0.734137974721315	34.734375
4054.42242434198	895296.954357829	0.794903309309355	39.5859375
4002.58804559538	1798031.93105972	1.05569355733139	37.7734375
4001.21734530921	907914.967758833	0.896497977980203	7.05468749998545	15.7109375	36.3046875
4167.09022444601	455104.070741126	0.788694769133183	37.28125
4629.32915938812	222311.467662532	0.938047464964479	13.90625	37.34375
4136.90737680825	2855054.56390921	0.967632958959038	35.3359375
4243.37741905492	597175.829567487	0.928119776815277	38.4296875
4193.03262211645	459426.856686457	0.999835831507031	34.921875	39.734375
4177.03193911386	1482356.10749202	1.01250380146685	38.1171875
4135.9128814711	4097846.21085733	1.04864669531465	2.8125	33.25	38.84375
3971.25938943096	609556.167266287	0.814966123528257	7.5859374999709	18.2421875	32.5234375	38.8359374999709
3988.20119406591	810860.555360383	0.830128891064696	33.9609374999709
4035.16201383572	487905.233619675	0.71815711315353	19.796875	37.671875
4016.8184758354	1641222.4925316	0.890673093266955	33.5703125	37.2265625	39.7265625
4340.15726133107	1162127.72006269	0.894177324431194	1.5234374999709	16.3046875	37.7734375
4179.45521303556	591894.402813507	0.941814427302338
4123.94954854045	711180.656605048	0.763446750319079	3.796875	33.515625	39.4218750000291
4316.56019234962	1132303.89269839	0.776217132161643	32.5625
3894.23515258778	729337.135351568	0.651830023224387	35.671875
4210.78439507559	6103294.68993764	1.0271415712672	36.1875
4120.46174355769	4355810.80182314	0.892694406908032	10.921875	36.265625
3997.29804547309	350098.405524134	0.872665656229094	4.7734375	38.5234375
4035.53816019401	4186642.27663286	0.746717480196136	36.6171875
4005.22586999063	2665282.51246348	0.783273847545848	36.578125	39.9531249999709
4155.4064795959	2059815.79645709	0.671822504909505	3.4062499999709	6.0625	19.5625	38.21875
3966.37800623524	572081.80795234	0.867048998295342	36.7890625
4045.34484090155	1746128.85600965	0.894868798182134
4238.80776754197	2115177.30584343	0.873929946635249	7.046875	16.390625	39.328125
4135.17289541095	1245806.39533857	0.830449075703503	9	31.9375	37.9375
4186.29488606522	4053126.26138066	0.885751494701313	13.9296875	36.2734375
4205.99871817149	3410999.93992394	0.956216459117398	7.3515625	14.0703125	21.1953125	38.0078125
4263.21416110037	1126514.32302821	0.934606519435429	0.6640625	13.8515625	37.0390625
4163.68264198151	4149700.12174981	0.983610237873452	36.40625
4105.89535425008	2091855.37271073	0.958361183395498	22.34375	39.9375
4099.40980467961	4731874.09590384	0.90997985760205
4266.85549574781	1817625.46489018	0.903018534059071	32.6953125	39.6640625000291
4072.16232310266	344162.188684052	0.997293346520579	24.6953125000291	38.1953125
4202.33213525647	3511475.77047422	0.848050608267744	17.1171874999418	37.6484375
4077.75856742463	3019667.48156709	0.944467547333614	11.5546875	22.7734375	37.0234375
4322.32317043225	3188209.09928886	0.937156581967403	11.4609374999418	35.3046875
4025.91327907741	482690.732915563	1.01265810633164	10.8984374999418	38.6484375
3922.1157774779	1560076.79267269	0.666480000477688	18.765625	39.890625
4058.56740379995	2492045.89455036	1.01362511736389	22.15625	37.84375
3915.19873446642	1020421.97588196	0.807100783934234	37.9296875
4146.31694142629	4364980.25944946	0.891269532101793	1.65625	37.8125
4118.85728091785	4002963.58399807	0.90185894951611	32.5078125	38.6328125
4009.60906671787	1179012.54623648	0.923956185164496
4103.2371875199	761277.443087598	1.02373141175382	37.2265625
3724.81809050758	629091.504369126	0.978652467349515	19.75	36.71875
4114.23959643879	2110839.17723703	1.06230059736571	33.8671875
4131.71093696701	2329121.78943667	0.943694228553618	16.328125	36.203125
4078.47267743223	574165.787961657	1.00647374605226
4008.619326344	2999446.25168644	0.97420301364476	10.9296875	14.3984375	30.0234375	36.2734375	39.8671875
4022.85468641307	902984.535523746	0.870716013506236	36.84375	39.90625
4135.00952166279	3411736.09217707	0.882042399408041	37.46875
4239.68839659499	6325363.46090883	1.00801317430485	5.7734375	31.8671875	39.9296875
4033.276563534	773286.374015506	0.751209319922697	1.3671875	37.6171875
4046.14844472797	3868394.71329757	0.770254477326632	7.921875	10.515625	35.9843749999418
4146.68063625943	5938529.32727174	0.91262109413149	17.015625	38.859375
3978.06271283687	828160.757343674	0.962610104664399	23.6171875	39.8671875
3988.34938004464	2251897.81444704	0.920927342950341	36.3515625
3966.41382513695	944898.537827716	0.769557397299828	13.59375	36.34375
4144.68550962325	3907149.06297331	0.848965996176106
