# Supplementary material for: Millisecond-Scale Motor Encoding in a Cortical Vocal Area
Source: PLoS Biol. 2014 Dec 9;12(12):e1002018. doi: 10.1371/journal.pbio.1002018 (PMC4260785; doi:10.1371/journal.pbio.1002018)
Supplement: Data S2 — Spike timings and acoustic measurements for all cases. All spike timing and acoustic data analyzed in this manuscript are provided in .csv files, which each contain data from one single-unit or multiunit case. Rows represent the multiple renditions of a song syllable. The first three columns contain the acoustic parameters of pitch, amplitude, and spectral entropy, quantified for each rendition. The following columns present spike timings, which are referenced to the beginning of the premotor window. (ZIP) [file pbio.1002018.s004.zip › SU_32.csv]

pitch	amplitude	spectral_entropy	spikes_1	spikes_2	spikes_3	spikes_4	spikes_5	spikes_6	spikes_7
3750.39237746203	232750.020467864	1.00544568600909	9.421875	13.859375	20.203125	37.171875
3572.04062943436	182189.630413475	1.00950630662312	8.171875	13.3281250000036	16.234375
3732.31614800184	99571.1360157318	0.995335495065815	9.25	12.875	15.34375	17.96875	21.03125
3517.81997341392	66765.8081439772	0.984409148043524	8.87500000000364	14.5625000000036	22.46875
3638.47035561287	223490.503032867	1.19620881543883	8.8125	15.875	20.9062500000036
3669.92395073094	158117.129210937	1.09598611352275	5.21875	11.875	15.09375	17.375	20.4375000000036	23
3356.6569785071	238164.379713579	0.907028777495208	0.59375	14.71875	20.21875
3777.06051119616	95087.945328513	1.08805322261396	10.328125	15.578125	20.015625	36.546875
3653.15277695517	183625.976165053	1.19962171527863	2.625	7.5	10.34375	17.125
3568.90982674555	83615.7052321648	1.16454800475784	11.03125	16.21875	20.59375	28
3623.05228762771	283584.535284695	1.01296753560257	13	19.15625	24.6875
3525.28567115299	125537.580320498	1.03138349022281	12.171875	21.421875
3573.3448654561	232169.16722583	1.04824789089304	7.8125	14.6875	18.78125	23.6875000000073
3564.4809963751	107529.160575935	1.15362478913875	10.96875	15.7499999999927	26.2812499999927
3658.00865296802	102997.602158445	0.919539146316091	13.359375	18.828125	25.453125
3738.64536696297	151180.690560002	1.09416576068964	11.21875	17.65625	24.625
3650.81435100987	211070.395456309	0.908638160454568	12.046875	17.953125	25.984375
3540.49676779796	246842.961401089	1.06913968832757	10.84375	18.375	24.78125
3604.20438915407	198531.301591461	0.964796828866317	13.640625	19.921875
3498.5695273776	112274.402695025	1.15387954449072	9.90867656192859	14.8774265619431	20.6274265619431
3647.22007328964	245963.40989889	0.628202686319812	10.015625	15.109375	17.796875	24.203125	30.765625
3611.49080604713	77186.3713811852	1.01524520312038	2.703125	10.765625	14.515625	17.609375
3596.4665999677	338565.998230512	0.874015106273998	11.640625	19.703125	25.046875
3688.36985245923	205287.748436278	0.95064148975678	16.09375	24.3125	33.59375
3688.81737420566	294515.842540429	0.762598119674346	6.640625	7.484375	11.671875	16.171875	19.953125	23.453125
3629.60780939222	74266.478621034	0.763830894966777	10.7187500000146	15.90625	18.71875	24.40625
3573.63462435558	387302.821176629	0.907250563723733	12.234375	18.015625	22.734375
3573.91234627525	149713.172418514	0.916318973612239	18.7656250000146	28.203125
3666.73780918129	195551.647760822	0.974897374989044	12.9375	19.1875	22.96875
3577.9527506292	263642.79308365	1.10698095511757	4.3125	16.15625	18.90625	21.875	24.125
3560.60496079361	697317.504878159	0.942230504679615	12.0625	17.34375	23.5
3501.88183715492	152740.902996025	0.979244095967108	10.5638484208321	14.938848420803	17.3450984208321	19.9075984208321
3566.76185180488	202462.077173845	1.14885007297083	8.47009842080297	12.438848420803	15.220098420803	19.032598420803	22.907598420803
3702.79363869948	266870.769732294	0.960220816929047	12.954473420803	19.360723420803	21.985723420803
3599.25593877758	506866.39411999	0.715172194461445	14.516973420803	21.3607234207739	26.329473420803
3619.13755648397	671513.353956375	0.934695211710394	13.5950984207739	23.688848420803
3453.13068342073	134315.579951349	1.12958612076227	15.813848420803	22.563848420803
3517.62377812501	249226.152415793	0.932195360868943	9.82947342083207	15.0482234208321	19.2357234208321	25.1732234208321
3561.28345095018	127951.50593295	0.954576792585147	18.001348420803	23.7825984207739	33.2825984207739
3626.44879057966	375463.349545308	0.895281637730913	10.984375	18.078125	24.2968750000291
3627.82621164484	400648.413486712	0.782873937466349	9.1562500000291	10.5625000000291	17.21875	21.25
3561.97702163496	100618.414048105	0.958361691210958	10.171875	14.046875	17.015625	23.859375	27.859375	38.921875
3789.40203335125	280412.298141012	0.843831217450156	12.8125000000291	18.4375	23.65625
3662.62352930182	155846.270275312	1.11268075980266	9.625	14.40625	17.6875000000291	21.8750000000291
3598.21583375697	177433.417430498	0.848165142774857	12.890625	17.078125	19.421875
3659.4674456408	126799.687538143	1.26153423161307	13.171875	17.796875	23.921875
3637.88741443058	279225.361202404	0.947972292599626	15.734375	21.3593750000291
3631.15946248571	185280.215657474	0.881530990905978	8.484375	13.3281249999709	16.828125	23.984375	37.234375
3594.82350318274	230823.492408497	0.754041044655511	8.9375	13.21875	15.53125	17.75	19.9375	23.8125
3551.38695826885	286457.49402675	0.996754904008652	9.90625	14.8125	17.6875	20.65625	23.375
3729.76613712622	88591.1951791993	0.814036028388141	10.9374999999709	19.125	24.34375
3683.60201488479	156300.102929237	0.985195464460772	15.015625	22.234375	26.453125	28.703125
3704.48991854859	120180.734504414	0.883578046917796	12.84375	17.40625	20.9062499999709	24.3125
3575.61658273135	290603.219782358	0.667768156078743	13.484375	19.171875	22.703125
3651.60452356887	202661.092830787	1.01695580450823	9.46875	15.6875	19.15625	22.28125	26.3437499999709
3547.45342165704	220602.443657224	0.664828982708437	13.921875	19.484375	23.265625	28.765625
3638.16463344238	350604.869390468	0.71447510844327	15.0625	19.3125
3510.62443007162	322076.079673093	0.844314515026814	9.953125	13.2343750000291	18.109375	23.4531250000291
3634.00098297008	349038.237079412	0.749608429423458	11.609375	16.046875	21.296875	24.671875
3643.31058175559	367984.367360071	0.80352135908786	11.4375	16.1875	18.9375000000291	23.2500000000291
3545.18986389227	268265.62910325	0.831096427670903	8.828125	14.296875	17.5468750000291
3699.09242067289	207690.242402082	0.839703186974725	11.71875	18	22.71875
3631.34781069042	186194.001001586	0.748160074017004	11.59375	17.8125000000291	21.7187500000291	25.0625000000291
3433.17874427498	134896.59766423	0.948135246017854	11.6875	16.375	21.40625
3586.08056612314	175081.963118059	0.957456069732438	8.84375	14.625	18.09375	25.5625
3633.78175354107	101881.591368482	1.16173946399386	10.25	16.65625	20.5625	24.9375
3567.75451125575	246301.992794084	0.683781345808757	8.1093750000291	13.1406250000291	15.703125	18.484375	21.359375	27.5156250000291
3488.68680966619	132678.356362227	1.04343293098907	0.5625	6.5	11.15625	14.0625	15.09375	16.78125	19.625
3695.01881666008	132038.276676194	1.17872440134869	5.8593750000291	10.3906249999709	13.2031249999709	22.6406249999709	39.015625
3599.70246142826	83054.6659523324	0.930421070466781	0.59375	11.4062499999709	14.1562499999709	16.9687499999709	24.1562500000291
3680.93744455255	315962.950411818	0.669323970549761	11.296875	16.671875	20.7343749999709	24.6406249999709
3585.81311434546	99456.8991083536	1.1006847065042	14.59375	19.90625	21.3750000000582
3554.06576226967	297902.756116097	0.913397923106428	9.5625	16.4375000000582	21
3521.80248519163	312459.536400372	1.07731131681958	15.25	21.5000000000582
3636.69083733013	161466.346422091	0.799291193474945	12.4687500000582	17.2500000000582	20.2500000000582	22.875	26.28125	29.1875000000582
3693.8607305764	111540.658721828	0.898782974643808	11.234375	17.0156250000582	22.2656250000582
3765.11956268403	90797.0587678152	1.13073079103041	8.57812500005821	14.2343750000582	18.6093750000582
3627.20515941948	94590.6036012747	1.29994242585437	7.21875	11.9375	18
3675.20765415163	93406.5490207152	1.04994783241671	10.234375	16.984375
3739.32447606511	98788.900725375	1.06327817803713	11.0937500000582	16.9375000000582	21.4375000000582
3695.47519226905	136374.350599751	0.844865596627012	12.921875	17.2968750000582	20.0781250000582	23.9843750000582	27.484375
3552.64359835868	367874.031815083	1.02177448429265	14.6562500000582	22.5312500000582
3550.15906629425	163490.824065975	1.10487786641171	9.04687500005821	15.2031250000582	18.953125
3626.0276808828	139514.668695192	0.937275022276637	9.92187500005821	13.421875	15.4531250000582	17.078125	25.5781250000582
3444.93127359365	174245.391914802	1.13431994190491	6.296875	11.640625	18.328125
3704.40787948515	64952.3769324709	0.956871318994105	8.56250000005821	16.1875000000582	20.21875
3503.37695484193	67237.7813981376	1.31431336383239	10.4218750000582	16.765625	19.296875	22.296875	28.2656250000582
3487.90562599982	242439.861094989	0.951877624286082	8.62500000005821	14.28125	18.46875
3646.25142633147	87445.9501166143	1.17132267789595	10.8125	16.5937500000582	20.59375	24.6250000000582
3473.21463529956	84883.4236116987	1.10598195719838	8.90625	13.34375	16.0000000000582	18.2500000000582	19.9375
3613.49958787907	207224.74358951	1.02262008565242	11.953125	17.046875	22.890625
3548.99325928556	55446.9210090698	1.24776239288618	14.5312500000582	22.1562500000582
3690.69376627792	82832.3094134084	1.00867662335001	12.1875	15.8437500000582	18.3750000000582	22.3125000000582
3583.88478923928	174282.607719659	1.08632541105233	3.42187500005821	14.2656250000582	16.859375	18.953125
3565.05187856439	150154.284119403	0.825504967578479	12.859375	17.2343750000582	21.6406250000582
3813.21702288695	87738.6598287259	1.01357189084866	13.921875	19.734375	24.9843750000582
3615.91108445395	267575.15476275	1.06379263291039	12.84375	17.9375000000582	22.59375
3542.73745535043	242486.272084762	0.715084505615172	10.453125	15.3906250000582	23.1718750000582
3720.03268255456	190468.679737156	0.990791220396812	13.828125	18.328125	21.703125	24.765625
3640.4348525453	412630.502115103	0.825199455450972	16.625	21.8125000000582	26.2500000000582
