# Supplementary material for: Millisecond-Scale Motor Encoding in a Cortical Vocal Area
Source: PLoS Biol. 2014 Dec 9;12(12):e1002018. doi: 10.1371/journal.pbio.1002018 (PMC4260785; doi:10.1371/journal.pbio.1002018)
Supplement: Data S2 — Spike timings and acoustic measurements for all cases. All spike timing and acoustic data analyzed in this manuscript are provided in .csv files, which each contain data from one single-unit or multiunit case. Rows represent the multiple renditions of a song syllable. The first three columns contain the acoustic parameters of pitch, amplitude, and spectral entropy, quantified for each rendition. The following columns present spike timings, which are referenced to the beginning of the premotor window. (ZIP) [file pbio.1002018.s004.zip › SU_33.csv]

pitch	amplitude	spectral_entropy	spikes_1	spikes_2	spikes_3	spikes_4	spikes_5	spikes_6
3640.90978894919	75491.6099911885	0.974597784848211	0.171875	5.609375	9.078125	24.484375	30.078125
3570.32737368644	65408.4155032431	0.934936079850559	5.859375	17.328125	24.359375	28.515625	32.515625
3747.83077280068	57898.2157032963	1.01651933436405	7.375	11.375	19.5625	25.875	32.65625
3533.47346851933	113541.068126782	0.798305809315345	1.34375	6.25	24.0625	29.4375
3500.2154031177	62209.9963003243	1.02467828514894	4	19.90625	26.71875	32.5625
3738.73157895647	129728.525960246	0.894530915319953	2.484375	8.015625	22.078125	26.671875	31.921875
3594.11810397446	31325.7702981776	1.25668245558089	3.36585771276441	23.6783577127644	29.0846077127644
3621.09646827652	71187.6084782496	1.15461483218888	5.88148271276441	13.4752327127644	24.0689827127608	29.3189827127644
3399.67907489671	101671.799346834	0.791534664579318	3.33460771276805	11.0846077127717	21.8033577127644	29.803357712768
3612.51397005552	188926.855005725	0.959780719901589	6.53773271276441	23.9127327127644	32.7252327127608
3522.65772781144	78557.4510607276	0.926595425062971	0.381482712764409	6.94398271276441	20.0689827127644	26.9752327127644	34.0377327127644
3639.82817755888	183603.460841628	0.76271380428749	0.740857712764409	4.99085771276441	17.8658577127644	25.5846077127644	28.8346077127644	34.0533577127644
3682.76091270502	65175.099306818	0.898418191862905	1.77210771276441	23.4596077127644	31.6158577127644
3634.15442487628	42699.832294501	1.00156000034164	3.27449024822272	23.05574024823
3678.01281011271	112174.552341895	0.959697136932455	2.82136524822272	17.9463652482227	23.2276152482227	27.7588652482227
3691.68905513815	60514.744904701	0.998914009368445	1.74324024821544	4.93074024822272	18.9307402482227	26.9619902482227	31.6182402482227	37.6182402482227
3540.74297701038	86464.63003196	1.04462707821976	1.77449024821544	10.5869902482227	20.9932402482227	27.6182402482227
3748.17781492047	67940.2216481864	0.935931582929744	10.8057402482227	23.0244902482227	30.6182402482227
3688.47163978145	99358.9047250989	0.942899935797341	2.58699024822999	13.39949024823	26.4619902482227
3624.51078097093	60763.5345677938	0.951500222139302	0.0401152482299949	3.22761524822272	14.5713652482154	22.1338652482227	26.0088652482154	31.9776152482227
3896.89064086621	48401.6552926318	0.97449128275756	1.015625	5.734375	20.046875	27.4843749999854	34.1093749999854
3007.14654702117	45225.1763127741	1.27144734033161	0.59375	11.625	21.25	27.0625
3756.34009488853	86611.2131331774	1.12866411600067	0.374999999985448	7.65625	24.7812499999854
3993.15433543498	26125.6048625542	1.2017889939321	10.375	17.2812499999854	22.1875	25.28125	29.875
3866.67890755867	27445.3318361453	1.29238813808977	1.328125	16.734375	24.1718749999854	29.296875
3690.645122175	30572.820560071	1.1768449263361	7.52655418882205	18.776554188822	26.214054188822	29.182804188822	31.714054188822
3855.16498438095	22543.5918785408	1.12172228552857	5.21405418882205	23.4640541888366	29.245304188822
3561.55031381872	47797.8290136704	1.23666787274775	13.667179188822	27.5109291888366
3934.71337509265	29718.5608078308	1.07042065192605	4.69842918882205	25.667179188822	31.604679188822
3926.21389400762	39373.0689561825	1.19171086236468	11.573429188822	24.323429188822	30.979679188822
4177.90923280804	24475.9646716831	1.07650019165151	0.948429188836599	3.9484291888366	8.4171791888366	24.9484291888366	30.2921791888512	35.4796791888366
3939.13995534458	44710.120757006	1.20586559223981	4.55780418882205	24.5578041888366
3636.09625203756	26229.0820415753	1.31433049693188	23.6203041888366	31.7453041888366
4194.38772798362	59046.3270895235	1.22497648705955	1.87030418882205	19.7765541888366	25.057804188822
3744.40656745301	62065.0498863471	1.10161713498967	3.38592918882205	13.854679188822	24.698429188822	29.417179188822
3884.67592786365	29013.1922428375	1.29066961929502	2.9375	13.34375	24.5	28.5625
3896.0999054004	43494.9569622859	1.28532511867482	6.25	22.40625	28.3125
4148.71959011438	38879.4252504113	1.06008551995147	2.484375	13.328125	28.640625
3501.38514144597	19932.2357981981	1.19041224686915	23.09375	29.0625	30.1562500000146
3556.41654410587	26582.1250487952	1.10901252577557	4.8125	26.375	32.6875
3517.8239265435	40303.4503206276	1.10582856442558	3.515625	11.984375	23.296875	30.484375
3882.02196643509	51013.1141684582	1.11319776340639	0.725966866142699	6.75721686611359	25.1634668661427	26.1634668661136	31.2259668661281
3710.86858849569	85028.1162317526	0.978438860837751	3.4759668661427	17.7884668661573	26.9447168661427	28.8197168661573	32.4447168661573
3537.51786868193	48627.3907974394	1.02114267984206	1.21034186612815	6.92909186612815	16.0540918661573	23.5228418661281	27.1478418661281	32.3353418661573
3581.43961660972	61297.8976693097	1.00324810427381	0.94471686615725	9.94471686612815	20.9134668661573	26.9447168661281
3635.49975323727	66090.0680352459	1.07093526783352	3.58534186615725	7.58534186615725	19.5540918661281	26.9915918661573	32.8040918661281
3581.82945916626	82417.0601036144	0.968838705534908	0.616591866128147	15.6165918661573	25.1478418661281	30.3665918661573
3670.33349711244	70737.6731858077	0.725440673820427	4.41346686615725	21.3197168661281	25.2884668661573	27.7884668661573
3637.90367057577	97085.6524848874	0.987322521256084	1.99159186612815	5.61659186612815	18.2103418661281	23.9603418661573	26.9603418661573	30.9603418661573
3633.50903929846	138896.751892649	1.05975105092342	1.69471686609904	15.382216866099	25.8822168661281	26.8822168661281	35.1009668661281
3868.65943131593	61593.3020347504	1.04094664063544	3.96034186612815	16.3353418661573	26.4915918661573	35.5853418661573
