# Supplementary material for: Millisecond-Scale Motor Encoding in a Cortical Vocal Area
Source: PLoS Biol. 2014 Dec 9;12(12):e1002018. doi: 10.1371/journal.pbio.1002018 (PMC4260785; doi:10.1371/journal.pbio.1002018)
Supplement: Data S2 — Spike timings and acoustic measurements for all cases. All spike timing and acoustic data analyzed in this manuscript are provided in .csv files, which each contain data from one single-unit or multiunit case. Rows represent the multiple renditions of a song syllable. The first three columns contain the acoustic parameters of pitch, amplitude, and spectral entropy, quantified for each rendition. The following columns present spike timings, which are referenced to the beginning of the premotor window. (ZIP) [file pbio.1002018.s004.zip › SU_34.csv]

pitch	amplitude	spectral_entropy	spikes_1	spikes_2	spikes_3	spikes_4	spikes_5	spikes_6	spikes_7	spikes_8
3684.94552321307	144914.23905005	0.772352030471216	5.359375	11.734375	14.515625	18.859375	21.828125	28.203125
3522.55400729535	286999.556709323	0.954074608997102	4	9.53125	12.3125	14.75	17.8125	24.6875
3619.47476825716	335146.567498872	0.901621052898245	6.390625	11.578125	13.640625	16.109375	18.921875	28.671875
3600.39502663311	128549.409934922	0.873232586215804	2.359375	11.203125	14.296875	17.734375	37.640625
3561.15377933987	218446.603838042	0.823310520283408	7.828125	13.359375	15.796875	18.921875
3579.67042147615	344112.829839567	0.85060578592963	5.984375	13.640625	16.0156250000036	17.734375	23.4843750000036
3521.16046332384	183632.119617021	1.00318313380981	1.09375	7.43750000000364	13.0625	15.1562500000036	16.6562500000036	19.25	22.1562500000036
3532.2953945608	194112.032215887	0.952147897029755	7.609375	13.984375	20.578125	23.453125
3519.10336557042	173898.075394971	1.33238591551398	8.85937500000728	16.359375	19.515625	22.609375	24.921875
3507.13941148479	436468.553367425	0.555823122200737	10.859375	13.390625	15.2656250000073	19.046875	22.671875
3418.7493720266	56697.0188275596	1.25206512466284	7.609375	14.703125	18.234375	30.203125
3505.73088182036	142425.041990573	0.879182175731217	7.28124999999272	14.0625	16.5312500000073	21.125	27.84375
3522.29449254562	101254.298825761	0.889682228536922	8.328125	14.171875	18.796875	22.140625
3647.05975212617	179151.17835463	0.910059436905778	7.3125	14.125	17.125	19.78125	21.8125	26.4062500000073	34.96875
3526.41599293253	92092.0111844791	0.919574732857925	2.09375	14.5	20.7500000000073	25.8749999999927
3523.55269872447	94358.312167711	0.938907155021194	3.546875	11.609375	14.984375	16.859375	19.359375	21.671875	25.515625
3491.18733120341	233944.320006969	1.05612223413085	13.5312499999854	21.21875
3485.20103113817	57793.3209902227	1.16800931955358	5.734375	10.734375	13.484375	15.796875	19.546875
3628.2807518405	54342.7451064263	1.02377447522331	4.265625	10.546875	13.6406249999854	18.828125	24.234375
3622.64071198662	77901.2919818137	1.09403336397868	7.59375	11.8125	13.84375	16.03125	18.34375	22.1875	26.59375
3477.20502560403	281670.666331732	0.966517103015427	0.15625	18.0625
3480.31206212516	125632.086677318	0.778633439804904	5.875	10.4375	13.53125	16.0625	23.0624999999854
3478.59424726234	216829.255375817	1.00520686113941	5.78125	19.21875	25.46875
3565.26241962664	67949.5101716815	0.94287466503181	5.671875	11.7031249999854	14.484375	17.0156249999854	19.2968749999854	21.8906249999854	27.640625	38.7031249999854
3931.89454144876	50174.4898377961	1.11762794217122	6.953125	12.0156249999854	16.3281249999854	19.859375	22.578125	26.546875
3589.57095356469	36048.1425401961	1.14599762359183	4.5	9.625	13.25	16.1875	21.875
3639.67173647873	65282.3733389735	0.837635436494419	9.34374999998545	14.65625	17.2187499999854	20.375
3696.72480684092	124850.193002321	1.1051560419218	4.96875	9.21875	12.4375	14.6249999999854	17.1875	25.5625
3549.7038779409	107720.764549407	0.947365872379682	5.828125	11.046875	14.171875	16.203125	19.640625
3570.98438244337	124572.60127761	0.937719682592614	6.953125	13.921875	20.5468749999709	26.171875
3585.54798214753	66172.8618596288	1.10040636077053	5.90625	12.0312499999709	15.75	18.78125	23.5625
3520.20659423132	185908.33136646	1.15290764919653	7.75	13.3125	15.6875	17.625	19.84375	25.71875	28.3124999999709
3509.7496792132	201648.328834246	1.23079372220549	6.84375	12.71875	15.6874999999709	17.90625	21.1562499999709
3566.15931876681	284811.711518158	0.711917415524352	14.4531250000291	24.546875
3530.36871924035	110871.638043766	0.767621063702196	10.703125	16.0468750000291	17.890625	18.2656250000291	20.171875	21.6093750000291	25.296875
3498.75680258644	240980.793557867	1.01011003541729	3.0937500000291	5.3125	9	10.9062500000291	13.375	15.6875000000291	20.3125	23.3437500000291
3598.82244097034	271815.067628772	0.679215039117757	3	12.75	16.90625	19.75	21.8125	26.5000000000291
3487.49110361174	82374.6531441783	1.10920897945003	8.234375	11.6406250000291	13.5781250000291	16.6718750000291	18.984375	39.765625
3551.57530174176	89311.5718052187	0.801115689378101	7.21875	12.5625000000291	15.6250000000291	18.3125000000291	22.8750000000291
3672.76343695358	217027.451701126	0.834276454277637	8.34375	12.4375	16.25	25.0625	39.40625
3509.79839621687	78414.9795233943	0.990843312570265	7.328125	13.0468750000291	15.140625	20.234375
3689.00276543612	52620.7522240773	1.08854487087875	6.078125	11.5781250000291	14.515625	17.578125	19.515625
3672.7413684982	144480.232429937	0.849413109934848	6.46875	8.25	13.8125	18.4375	25.15625
3563.22813079892	113854.115782134	1.15077243163271	6.59375	12.28125	15.28125	19.8125
3527.6684288571	106303.091632443	1.0938229691054	3.578125	7.609375	13.484375	18.640625	21.109375
3553.4184352637	156616.103284463	0.909830112585489	4.453125	12.515625	15.734375	18.359375	20.390625	23.546875
3444.040305461	54664.9496054705	0.994795212677788	7.75	12.53125	14.9375	17.71875	19.375	37.125
3573.96834887943	312834.967363465	0.646860443024915	6.015625	11.0468749999709	13.765625	15.859375	18.390625	31.109375
3498.12379817361	113159.686298188	1.10476557657117	4.671875	10.7968749999709	12.921875	14.921875	18.703125	23.515625
3755.13653045458	112335.892479411	0.68687151967182	4.34375	9.375	12	13.75	16.9375000000291	19.125
3618.21053439554	71396.1486371624	0.982346263032959	9.5	15.53125	17.625	22.5312500000291
3672.77362715285	141282.187119998	0.971243757731284	2.484375	12.203125	16.765625	22.484375	29.8593750000291
3677.9898494255	121228.905858522	1.12201135103033	6.3125	14.875	18.65625	20.6562500000291	23.8125
3626.60708276867	115129.692117732	1.04505098244263	7.265625	14.734375	17.203125	20.140625	22.390625
3506.92968504945	258417.229704849	0.624774809803056	3.828125	12.1093750000291	16.265625	20.015625	23.046875
3605.97150207215	112861.174696417	0.904399609804836	6.203125	10.328125	12.703125	15.234375	17.390625	20.421875
3502.0125606766	90652.0036745682	0.96910212887909	14.109375	19.7968750000291	23.578125	29.453125
3503.87234413492	212870.68877767	0.714085118869242	6.75	12.09375	14.75	16.625	19.78125	24.125
3549.55209439682	364165.79811756	1.09712814926681	14.0937499999418	23.0312499999418
3633.04195599075	204655.982652425	0.861196459117562	6.21875	11.9062499999418	14.8125	17.2187499999418	21.3125	25.40625	32.5
3456.56333225507	57579.0798448162	0.807363178139477	6.296875	10.140625	10.2968749999418	12.7968749999418	14.578125	16.859375	20.6406249999418
3699.11546598681	178185.76112482	0.89864855683929	13.5312499999418	20.125	25.2499999999418	27.03125
3689.68557103509	151269.004305865	0.85988424626843	7.57812499994179	12.765625	15.828125	22.203125
3685.19348881222	204387.108335242	0.943753474029347	1.546875	9.328125	9.79687499994179	13.640625	16.8281249999418	19.8906249999418	24.0156249999418
3631.48552395428	206616.582121426	0.956797825139979	5.359375	11.828125	14.1093750000582	16.515625	21.890625
3557.58332897823	198664.080717869	1.02237230305589	7.90625	14.59375	17.59375	20.5
3564.22334805027	287021.173331019	0.832557636512563	5.625	10.84375	14	16.34375	18.28125
3503.70924737716	212706.766550251	0.942933848536521	7.375	16	20.21875	23.40625
3622.59256702351	156780.063409872	0.935499254529144	12.640625	17.296875	20.921875	22.265625	25.359375	27.796875
3617.1315012849	105317.358266342	0.951455071080106	8.484375	14.046875	16.484375	18.640625	21.453125	28.109375
3565.30645845589	62207.756974283	1.19653430174037	1.953125	9.640625	13.296875	15.484375	18.171875	23.453125
3582.22710663115	77861.8714648855	1.14399284341036	5.5625	12.15625	14.46875	15.6875	20.03125	22.84375	24.4375
3490.41943745633	109155.634794187	1.06354060387318	1.671875	8.828125	11.984375	14.078125	16.328125	18.921875	24.265625	26.046875
3577.22259989048	224990.5628062	0.985918917972159	4.234375	10.890625	13.953125	17.359375	24.515625
3505.23653639056	126090.613868004	1.0134544560682	6.484375	12.140625	15.078125	18.328125	21.109375	23.1718749999418
3948.06472489192	136973.500912572	1.09664318307553	6.34375	11.5937499999418	14.875	17.09375	19.25	23.1875	28.96875
4192.61759178011	148829.608656323	0.982376851617958	8.45312499994179	11.484375	13.7343749999418	17.171875	21.5468749999418	22.453125	25.7656249999418
3495.36645629731	166984.247810776	0.80416714312573	6.828125	13.359375	16.640625	19.609375	23.390625	36.0156249999418
3569.92741809362	108234.431582198	1.12189185678515	3.375	11.5	13.0625	14.40625	17.3125	20.25	23.59375
3614.82671955511	249760.043754949	0.695684596808546	12.203125	16.703125	20.265625
3531.30632444034	200443.440176266	0.869242064287547	0.515625	9.703125	12.8593749999418	14.8593749999418	17.390625	18.640625	21.859375
3576.06303306491	131100.558320531	0.894162754544518	10.0625	14	16	18.15625	24.375
3487.91303575664	86330.9686666019	1.15275892083512	6.890625	12.3593749999418	15.515625	18.328125	22.859375
3542.41998513807	126632.161848132	1.25473401303624	4.34375	10.4062499999418	12.6874999999418	16.4999999999418	19.3124999999418
3418.66844290093	127747.494320455	1.10763502709447	6.48437499994179	10.484375	15.484375	20.515625	23.5156249999418	38.171875
3524.13838452967	148187.425413931	1.26662266043561	3.4375	8.8125	11.7499999999418	14.7499999999418	18.3437499999418	21.875
3585.57516536706	104312.915028698	1.02335132989689	5.64062499994179	12.484375	15.203125	17.515625	22.9843749999418
3490.93170149584	168521.729885184	1.2135391782031	1.546875	8.89062499994179	12.2343749999418	14.5156249999418	17.453125	20.6718749999418
