# Supplementary material for: Millisecond-Scale Motor Encoding in a Cortical Vocal Area
Source: PLoS Biol. 2014 Dec 9;12(12):e1002018. doi: 10.1371/journal.pbio.1002018 (PMC4260785; doi:10.1371/journal.pbio.1002018)
Supplement: Data S2 — Spike timings and acoustic measurements for all cases. All spike timing and acoustic data analyzed in this manuscript are provided in .csv files, which each contain data from one single-unit or multiunit case. Rows represent the multiple renditions of a song syllable. The first three columns contain the acoustic parameters of pitch, amplitude, and spectral entropy, quantified for each rendition. The following columns present spike timings, which are referenced to the beginning of the premotor window. (ZIP) [file pbio.1002018.s004.zip › SU_4.csv]

pitch	amplitude	spectral_entropy	spikes_1	spikes_2	spikes_3	spikes_4	spikes_5	spikes_6	spikes_7	spikes_8
3795.64859614464	209.901122255971	0.786418183971968	6.75
3952.73661282037	2619.03933101966	0.451203969267567	3.59375	6.46875	8.125	11.5625	13.21875
3941.04369757348	1772.71206890791	0.499765103538797	0.625	4.65625	7.375	9.3125
3935.16129852452	3874.36749236284	0.469029341991533	5	7.15625	8.84375	11.8125
3922.47640291826	1558.23564423561	0.613010831499298	6.46875	12.125
3983.61539769419	1495.31589164343	0.574565572507719	0.96875	6.40625	9.15625	11.28125
3976.82230087333	7105.06060617206	0.524387165592157	3.40625	7.5	11
3927.47399847057	4523.45697955654	0.557478416562456	1.875	6.09375	8.9375	11.125
3919.44038375385	2213.21072476729	0.615839954248468	0.65625	4.9375	8.125	10.03125	11.90625
3937.18758988398	2364.16852644885	0.556482277743758	6.65625	9.25
3794.27811447642	7143.43841136546	0.510190462097224	8.46875
3932.12635983144	2958.60676094571	0.722766541667361	4.21875	7.375	9.40625	11.6875
3846.1141941141	864.163197286817	0.797009111897432	0.5	7.09375	10.65625	12.3125
3797.05179740377	2234.37066594013	0.450170428665758	7.30349914131511
3927.81624662334	4599.00911633804	0.490675563077453	4.92849914131511	10.6159991413151
4064.98784268112	711.445758171653	0.853250590185662	6.27224914131511	11.5847491413151	14.1159991413115	17.0847491413151
3935.27733144089	2211.08484474469	0.559389010583713	4.67849914131511	7.30349914131511	9.83474914131511	12.9597491413151
3771.9054008881	1103.81826963854	0.805377596778041	3.24099914131148	7.61599914131511	9.55349914131148	10.9909991413151	12.8347491413115
3939.79079459866	2994.92079995339	0.487049431592781	3.64724914131148	7.70974914131511	9.70974914131511
2257.37469541998	109.872900429185	1.29401525245646	13.1159991413188	19.8972491413115	22.4597491413151	25.2409991413151
3796.58933918284	3887.30436249131	0.564864764081087	4.08474914131148	9.11599914131511	15.1472491413151	18.2722491413151
3952.1427119971	4039.13892281074	0.639664433228183	1.27224914131511	6.83474914131511	9.27224914131511	11.7722491413151
3925.52140439635	8735.03471666496	0.481836077454424	1.95974914131511	6.99099914131148	9.52224914131875	11.9597491413151
3922.80936800666	2458.93807129219	0.665015486641551	7.92849914131511
3862.63423599763	5455.62887533959	0.415154201913062	3.58474914131511	6.49099914131511	8.24099914131875	10.2409991413115	12.5222491413151
3876.75468564689	4752.22909021702	0.587218211396281	3.14724914131511	7.39724914131875	9.49099914131511	11.3347491413151
3815.80081633742	5304.49556576899	0.724270984262703	8.17849914131511
3940.31136376612	1657.87747907676	0.700207934933869	1.61599914131511	6.70974914131511	10.1784991413115	11.8659991413151	13.6159991413151
3937.93172286787	683.199356238968	0.641507727943498	1.42635242884717	6.55135242884717	9.39510242885444	13.0513524288544
3803.40939350869	10415.7344440824	0.453384238829002	1.36385242885444	9.67635242884717
3918.30841996447	726.392281205022	0.752314580009972	2.27010242885444	6.52010242884717	8.55135242885444	10.3013524288544	13.3013524288544
3820.18438385153	2755.35038911244	0.410043177860989	4.14510242884717	7.83260242884717	10.8326024288472
3816.20289596737	3550.12956740054	0.434660095745512	6.27010242884717	13.1763524288472
3806.13947605819	400.576654394738	0.992677693569424	1.33260242884717	7.02010242884717	9.08260242885444	11.1451024288544
3822.87709309758	865.619355890373	1.12209895406867	6.55135242885444	12.5201024288544	14.2388524288472	14.8013524288472	17.3951024288544	20.8326024288472
3754.31340698101	473.236696384023	1.02928292464999	5.30135242884717	8.27010242884717	9.95760242885444
3757.00674405457	554.332533122889	0.8783205100973	2.52010242885444	4.70760242884717	6.92635242885444	9.11385242885444	10.9576024288544
2569.48121055774	2.65783680238815	0.907303546332022	17.4576024288472	22.2076024288472	24.6763524288472	25.8013524288472	28.2076024288472	30.0826024288472	31.5513524288472
3808.44146055837	755.94998652674	0.689713340596099	7.02010242884717	12.8326024288544
4018.39522518196	2066.33974832786	0.627222211913087	2.89510242885444	7.52010242884717	9.61385242884717	11.3638524288472
3814.12336926713	4002.55304043834	0.48544724375938	2.17635242884717	8.55135242885444	10.5201024288472	12.7701024288544
3823.32120439549	5904.02872368499	0.415852109902989	4.70760242885444	12.4263524288472
4014.7289870541	1097.5492832288	0.930971052021449	0.301352428847167	7.11385242885444	9.39510242885444	11.2388524288472	12.8013524288472	29.6451024288544
3816.93140585375	2946.24883148781	0.590469767738438	0.582602428854443	6.08260242884717	8.61385242884717	10.8638524288472
3813.77281847554	1629.43299056173	0.501318228698623	7	11.03125
3872.67742080045	877.942555385485	0.780896066469771	0.65625	5.84375	8.1875	10.21875	29
3946.46118873993	754.209083516027	0.627837408118822	4.78125	10.84375	13.46875
3949.68341910317	1794.24259521484	0.498579508667104	5.34375	8.53125	11.40625
4061.78849462416	418.496087491088	0.79498748752538	1.21875	6.0625	8.21875	10.09375	34.5312500000073
3993.96722262766	3732.19214515501	0.516650101228147	3.3125	7.21875	9.03125	11.03125
3917.52649407063	1282.86159877049	0.469807593575956	3.5	7.03125	11.5
3889.48587270961	1655.01332793312	0.661370936186192	6.25	8.25000000000728	10.125
3838.51155683887	3961.05636789978	0.414467216757547	8.1875	12.15625
3915.45644730076	2223.37550707053	0.577874840426573	5.09375	8.93750000000728	34.25	38.5312500000073
3929.6952107751	704.526367009792	1.07083288999897	7.81249999999272
3914.03494961127	1305.12493546445	0.599303568342162	1.90624999998545	6.03125	8.15625	11.1562499999854
4005.21194940955	9138.55062895745	0.480310363480416	4.81249999998545	7.46875	11.875	39.3124999999854
3841.60859608013	2702.19684273834	0.616619532111679	12.125	19.875
3951.55229052866	972.234109573784	0.83995258968612	1.25	5.6875	7.71875	9.34375
3808.15640427742	1806.34363619825	0.480597214006397	5.96674129046733	11.0604912904673
4022.1006987595	1591.85919070991	0.908783783941269	5.62299129048188	12.5917412904819	33.9042412904819
3826.59046976975	4040.53378335224	0.500393769762618	3.68549129048188	7.12299129046733	9.31049129048188	11.4354912904819
3813.66454536831	574.430122272095	0.723920740090349	0.0292412904818775	4.93549129046733	7.46674129048188	9.12299129046733	10.9979912904673	34.5917412904819
3916.83575676973	282.389113079205	0.968411484819828	1.24799129048188	6.27924129048188	8.46674129046733
3867.32159724819	1116.86969051775	0.598929797440864	4.52924129046733	6.99799129048188	9.09174129048188
3819.69311845864	9648.93265394455	0.390952949811898	7.18549129048188	11.4042412904673
4052.24506623466	1249.42954833361	0.858272213868147	0.372991290467326	6.52924129048188	8.77924129048188	10.5292412904819
4125.82777865101	361.911348916736	0.985148240107435	0.435491290481878	6.02924129048188	8.68549129048188	10.3729912904673	12.9042412904819
4070.69505253786	1429.84315329573	0.781500618464237
3810.97558117481	17774.22148991	0.456431943792203	0.435491290467326	5.87299129048188	9.15424129046733	11.1542412904819
3803.48128932773	990.476082146679	0.772587885374418	9.18549129048188	12.5292412904819
3832.44300351801	5935.8753967415	0.540409402324583	10.0604912904819
3814.99607811027	1201.44754879725	0.536832210548524	5.37299129048188	7.31049129046733	11.6229912904673
3859.41355832682	2420.46400593269	0.483863938882914	1.8125	6.90625	10.09375
3873.03733276047	3243.96340098987	0.543387201982635	3.21875000001455	7.46875000001455	10.34375
3884.5889582126	3612.15967263032	0.559423513734631	5.65625000001455	8.53125	10.5312500000146	35.9375000000146
3742.24485089301	3595.3996834083	0.503457747616519	5.75000000001455	8.90625	12.90625
3934.04080089464	2962.18883963112	0.856711269127645	6.3125	12.1250000000146	15.0625	17.53125	19.96875
3757.55158542715	4405.39840598374	0.486404835222756	7.53125	10.84375	13.71875
3872.75608679436	2146.99780959242	0.432345562490804	0.90625	6.46875	8.53125	10.4375000000146
3947.82468749667	8278.74736858896	0.602656920728095	2.1875	6.03125	8.1875	9.84375000001455	12.03125
3766.75695750321	2129.00121687091	0.584624722919847	8.87500000001455	14.21875
3838.78013417522	2655.51677239332	0.52352191391797	1.46875	6.40625	9.53125	12.03125
3928.81357861293	7568.91920323413	0.482901342756153	3.15625	7.84375	9.84375	12.90625	39.65625
3794.75174830328	2708.27427191505	1.24671246035494	10.0625	16.4375
2629.353013846	488.339053712413	1.4240234795405	15.0625000000146	21.78125	23.84375	26.25
3887.58643013689	1226.48820623287	1.13830093268588	16.3750000000146	18.25	21.09375	21.78125	24.875
3936.10872093968	6913.67054566162	0.469966825109597	0.3125	6	10.15625	12.03125	14.9375
3878.87998630221	2172.68425595765	0.777352859698485	2.65625	7	10.1562500000146	11.7500000000146
3987.67043600726	6090.98036235602	0.45704803070539	1.50000000001455	4.65625	8.5	10.53125	12.46875
3758.26212617984	2051.71756140732	0.670016276509328	6.46875
3874.6740776421	4623.91952970658	0.527554402582755	7.125	12.40625
3894.18870776768	4172.84377835379	0.470316732827554	1.3125	5.21875	7.625	10.25	12.3125
3945.08539533737	6489.63946769138	0.496769316079843	0.40625	5.84375	7.96875	11.1875
3934.18221280703	6077.69320444786	0.685400010984199	0.6875	5.4375	8.53124999998545	10.15625
3760.40651643805	1915.78201371357	0.621155045865783
3930.16000122774	5711.36135400646	0.625737606667887	2.875	5.25	6.875	8.625	10.1875	11.8125
3875.75994219047	1899.56435781366	0.677206377513561	0.46875	6.03125	8.62499999998545	10.6875	23.3125
3892.95981294741	6512.57746048547	0.531522821124502	5.4375	10.53125
3945.48511607138	7282.6383650668	0.465830481284078	5.71875	8.53125
3861.06792722159	3301.13342927238	0.450941737229262	0.84375	7.25	9.53125	13.3437499999854
3868.72477273479	3977.86319374775	0.520650120086397	5	8.3125	10.40625
3860.70211560074	4738.01061182408	0.498654329037995	3.03125	7.40625	9.21875	11.40625
3784.92138973997	3165.20219465719	0.696136616274307	7.28125000001455	11.6562499999854	39.3750000000146
3933.13661209704	7176.73794342719	0.506942564146519	2.09375	7.74999999998545	9.90625	11.6250000000146
3982.72284199359	2860.58066750289	0.496751619082538	1.8877576054947	8.9502576054947
3975.12382705255	4081.22376866144	0.476419767480935	5.6690076054947	8.0440076054947	10.6065076054947	11.8252576054947	36.5440076054656
3940.3786615938	3228.51600541046	0.447369385447903	1.1065076054947	6.7627576054947	9.3252576054947	14.3565076054947
3931.78629288719	9448.37240790837	0.410803058813617	2.3877576054947	7.6690076054947	11.0440076054947	14.9815076054947
3914.62996896794	3376.34026762949	0.436412845367604	0.450257605494699	7.7315076054947	12.1065076054947	29.5127576054947
3858.87586600921	4055.8437792715	0.508350904516209	5.70025760546559	7.9815076054947	11.7940076054947	37.1377576054947
3944.37147250128	6553.0489930699	0.409827565042112	4.34441078340751	10.5006607834366	13.2506607834366
3880.46214001794	3957.31762556096	0.511476944264918	4.2940076054947	7.8565076054947	10.4190076054947
3745.95448431639	5458.31552752334	0.610067099358033
3916.43452927583	5938.78676978184	0.476772481130988	4.07525760546559	8.7940076054947	10.8877576054947	12.7627576054947	38.8877576054947
3866.6650415431	6507.75954745194	0.438557343230973	2.2002576054947	4.1377576054947	6.3877576054947	8.1377576054947	9.6065076054947
3992.6152043935	9287.62828983711	0.484243754165508	2.10650760546559	7.9190076054947	10.3252576054947	12.0752576054947
3871.5362686111	4488.52872653405	0.496597752593784	0.762757605494699	6.7315076054947	9.2315076054947	11.6065076054947
3833.59273500384	7290.34087567739	0.525706639724458	5.2002576054947	8.4502576054947	10.5127576054947	39.7315076054947
3823.7492300773	3323.05660433241	0.703074388925363	10.0440076054947	12.2940076054947	36.8565076054947
3909.58442791914	4894.38926218603	0.560178351998355	3.8877576054947	8.2940076054947	10.7002576054947	13.0127576054947
3881.59356106482	3783.97501517596	0.777537813343204	8.6377576054947	13.8252576054947
3870.43263737946	6292.49697970403	0.577489545505628	6.1065076054947	10.7002576054947
3794.12805198664	832.969374019866	0.406070810064933	5.3125	11.59375
3892.08166142481	1179.97874283481	0.656576731571637	3.25	10.2187499999709	14.34375
3941.63031264627	1564.68965920197	0.591240909727528	0.59375	5.71875	7.6249999999709	12.34375
3892.45238704866	525.378670768018	0.603591802316963	6.3437499999709	9.1562499999709
3912.92614759321	603.001969500834	0.656857204986552	4.71875	9.375	11.8125
3797.01045727793	725.425154987344	0.565150454384876	4.21875	9.1874999999709
3941.34262452917	1303.71354183544	0.519163814092052	4.15625	6.71875	9.375
3807.1038385722	625.398889256763	0.575212931925055	3.375	9	11.625
4056.61492316703	272.91339897561	0.847230120371675	0.75	6.34375	8.4687499999709	10.8125
3890.02456813334	812.724362649229	0.554078898861292	5.7812499999709	8.59375	10.28125	12.15625
3821.92554569977	1941.06554221871	0.475625320142417	1.875	3.8125	5.5	8.71875	10.6874999999709
3797.98096441259	7030.31697821125	0.501860688459573	4.8124999999709	10.15625
3867.94248381441	1597.87968328289	0.539738783654186	1.78125	6.4374999999709	8.4375	10.375	12.4374999999709
3820.03426501825	2864.59240236665	0.418808214322148	5.5937499999709	10.90625
4002.7310748748	4139.20549976119	0.481780494568891	5.625	10.3125
3880.63146979453	1564.8755605663	0.438162351709193	5.19231476937421	8.12981476937421	12.7235647693742
3859.63316786692	2791.71560111546	0.520762709665921	8.56731476937421	14.9735647693742	33.8173147693742	37.3173147693742
3927.93996609915	5479.46015880454	0.422163676637438	2.59856476937421	5.28606476937421	7.41106476937421	8.59856476937421	12.6923147693742	14.2235647693742	38.3173147693742
3887.78292189386	3465.98613370167	0.62545234380054	1.12981476937421	5.44231476940331	10.0360647693742	31.0985647693742
3876.75486684778	2485.95239735298	0.464440257643324	0.254814769374207	5.37981476937421	6.41106476937421	8.03606476937421	10.1298147693742	13.0048147693742	37.5048147693742	39.1610647693742
3943.35268198783	6523.20947302068	0.545543652021954	4.94231476937421	7.47356476937421	10.0673147693742	29.8798147693742
3953.84486764898	6068.64066276691	0.491356876175989	0.129814769374207	4.69231476937421	6.91106476937421	8.78606476937421	10.4735647693742	11.8173147693742	13.6923147693742	37.7548147693742
3755.88616223218	3524.19553953257	0.547895936642326	8.31731476937421	13.1610647693742	34.2235647693742	39.6923147693742
3916.94624231164	4729.32056915839	0.568951239725601	4.12981476937421	6.53606476937421	8.56731476937421	10.6923147693742
3919.47280702441	5762.50713016717	0.523434380169212	6.22356476937421	8.81731476937421	11.4423147693742	14.2548147693742
3756.00602168209	5184.95277251826	0.48196830410809	5.87981476937421	12.1923147693742	38.9735647693742
3870.75070090758	3278.72603831748	0.44240714068347	1.03606476937421	6.31731476937421	8.47356476937421	9.94231476937421	35.8798147693742
3877.12623577418	7341.2420362183	0.459861901218551	1.53606476937421	6.91106476937421	9.12981476937421	11.1298147693742
2288.3029839682	69.46811217309	1.39802687814269	16.4423147693742	22.6298147693742	24.5673147693742	27.1923147693742
2209.72144594832	127.65899414497	1.35875915669701	15.0985647693742	19.8485647693742	23.2548147693742	25.4110647693742
3872.88418226492	2460.08163174824	0.595968557867475	5.46875	12.8125	18.28125
3882.64974234606	3313.77985325962	0.454874105770543	1.53131437493721	6.06256437493721	7.84381437493721	10.0625643749372
4087.45292129485	4718.83828713555	0.510292974556733	4.84375	7.46875	9.90625	30.0312500000291
3865.07890223764	2731.17699642915	0.57938167984569	1.34375	8.09375	13
3875.22084649736	4002.13713947631	0.494994334297788	1.5625	6.1875000000291	8.4375000000291	10.5	12.53125
4001.90633081588	8122.14433923486	0.458375960839635	5.1875000000291	7.8437500000291	10.3125	12.53125
4006.05772327702	11897.2534389789	0.485873162454934	0.343750000029104	5.0625000000291	8.125	10.25	12.5937500000291	37.9375
3945.21679783993	3176.21705071237	0.608118414996604	5.65625	7.375	12.03125
4047.51253880595	6816.94331883906	0.570558043141251	0.875	6.34375	8.46875	10.375	12.625
3881.46732792871	2957.6478828037	0.477611160721123	6.40625	9.125	11.15625	13.78125
3939.66546644218	3589.05113711745	0.500119363923665	3.375	5.2812500000291	7.1875	9.125
3881.21356226185	3922.83378963661	0.697385334524189	0.90625	6.1875	9.125	11.78125
3936.47008636581	3001.69672818651	0.488667070583491	1.40625	6.78125	9.875	12.2500000000291	33.71875
3782.97377249307	3200.54633961998	0.59644820856557	9.0625
3918.90193866674	3523.75575212634	0.593222207714075	0.15625	6.3750000000291	9.03125	10.65625
3880.84893504293	3474.59082003396	0.48947149386948	5.53125	11.21875	13.78125	15.875
3893.66664501408	2117.81185401826	0.546499854560389	1.7187500000291	8.34375	10.40625	12.15625
3797.61240240313	5245.36735512886	0.735546181421463	4.8125	12.0000000000291
3887.80790215766	4718.06765045868	0.494201451019605	2.75	7.4062500000291	9.5	11.46875
3851.85693983411	1013.40649080737	0.578570610371251	2.9375	7.1875	9.0625	10.96875
4126.54025118359	243.432301804765	0.742849002947745	1.875	6.375	9.3124999999709
3875.45179967206	6095.33236875773	0.393287750788426	4.3125	6.875	10.03125
3792.92276392134	17077.4720975452	0.541563987147106	5.3125	10.1875
3835.0313864117	8467.84427407854	0.454992273316842	0.21875	5.5	7.4375	9.21875
3811.11279697922	19448.1829040734	0.419155275480755	5.9687499999709
3935.46398270601	779.130264723043	0.612306632479329	0.1875	2.78125	4.90625	7.125	8.75	11.0625
3870.04121036632	10215.8542918349	0.420898519326739	4.3124999999709	6.625	8.65625
3818.31551711997	15429.5714772107	0.425411921446043	6.1875
3897.67097555733	3597.40003177899	0.512386615379631	6.1875	8.71875	10.65625
3861.9163482127	21781.7672289945	0.461059752614698	2.1875	5.0625	6.90625	8.625	10.34375	12.90625
3870.66331139359	2661.86421934303	0.461174435465495	6.625	11.25
3957.69053306395	1803.83421865211	0.469764303854915	4.3125	6.71875	8.53125
3987.11216423818	1238.06192910402	0.484796150826101	5.28125	7.71875	9.96875
3956.35454537899	544.301989426043	0.593994171025348	3.0625	8.46875	10.7812500000291
3804.49921832896	3190.60035569795	0.443916425657595	6.8125
3987.99094695882	1450.31345923485	0.53259256399063	3.78125	6.28125	8.21875
3981.31381461379	2072.59705171334	0.507715390207286	1.25	6.46875	8.625
3834.97143718673	7607.97839798215	0.4180791138203	3.125	5.8750000000291	7.8125	10.40625
3851.44605391008	1133.53831648564	0.627028515798445	4.53125	7.96875	10.90625
3868.33767930023	3560.47671884039	0.485633899272892	3.8437500000291	8.78125	10.75
3859.05076691875	3794.89465153981	0.483105136530546	0.6875	2.96875	4.875	6.6875	8.53125	10.4375
3800.86778496112	1869.93911394285	0.502340464150229	8.4375
3950.73554234712	1352.21834492957	0.449993842229048	0.875	4.875	6.9062500000291	9
3859.45291726428	7538.28388807048	0.428617342430942	0.75	5.75	8.6875	11.5625
3746.67950167952	918.20763009866	0.466366702217375	5.59304465161404	8.90554465164314	32.280544651614
3927.81521109676	2997.06839193177	0.492132135557107	2.59304465161404	5.56179465164314	6.78054465161404	7.78054465161404
3853.58479028406	4009.34357086036	0.434221218328315	5.68679465161404	8.21804465161404	28.5305446516431
3874.57092411922	5346.95096885321	0.438434936903975	0.218044651614036	5.65554465161404	8.18679465161404	11.0305446516431
3908.95354903098	1533.68294345785	0.496596920208006	5.28054465161404	8.06179465161404	10.061794651614
3942.9325242504	7926.94234864427	0.435154602744984	2.46804465161404	6.28054465161404	8.71804465164314	11.124294651614	34.999294651614
3967.07752331567	1821.48044026678	0.621576120545802	0.124294651614036	5.56179465164314	8.09304465158493	10.124294651614
3920.43027628445	12029.5415443678	0.533581455477221	4.37429465164314	8.12429465158493	10.999294651614
3848.95072781419	3989.60838321046	0.44676508181071	0.0617946516140364	5.49929465158493	7.78054465161404	9.78054465161404
3923.19231083663	2454.0013825455	0.440228091991101	0.59304465164314	5.24929465161404	7.24929465164314	9.06179465161404	10.9680446515849	39.249294651614
3863.73371055726	5148.13644606833	0.457861389135219	1.37429465164314	3.74929465161404	6.28054465161404	7.87429465161404	10.749294651614
3867.93136147713	5276.61226931106	0.462888357996272	7.24929465164314
3925.0087774711	4095.54500925717	0.475800755453465	6.37429465161404	8.43679465164314	10.2180446515849	12.1555446515849
3928.20493218216	6612.21332977123	0.4558477482989	2.93679465161404	5.53054465161404	7.49929465161404	9.03054465161404	13.968044651614
3990.96740976957	1115.77298809846	0.771092612019113	1.34375	8.3125
3960.96159437108	1614.54849789188	0.614585759609676	4.71875	8.78125	12.5625	38.21875
4063.12544128772	686.335620522207	0.914158432733475	2.5625	6.53125	8.46875	10.75
4003.56560056333	3582.20844483693	0.44588197051651	1.25	6.0625	7.40625	9.71875	15.21875
3943.38392138657	1197.28987965942	0.528462139195021	4.3125	6.4375	10.25
3997.77402572364	7335.18521823707	0.467978393906218	7.03125	9	11.40625
3804.59200578302	1777.99656062615	0.742682294919446	5.53125	8.03125	10.09375	13.34375
3933.12522711544	824.949444543965	0.534973334176339	5	8.71875
3910.79388571356	573.905756018134	0.757551992492949	2.65625	7.34375	11.5625	32.25
4001.95900241266	3319.68552791472	0.63303803696437	1.84375	7.59375	9.625
3871.4369514389	756.006435536668	0.670734358680091	4.4375	11.21875	13.75
3815.15480161597	804.226682016028	0.692790290529998	3.125	9.53124999994179	11.5
3820.25271200241	1420.08459941415	0.799425280857585	2.0625	5.71875	8.0625	9.90625	11.625
3794.99374670296	2531.70065883305	0.564847607859481	4.3125	9.0625
3868.52976523603	284.266601614283	0.862757993255289	0.71875	6.15625	8.96875	10.90625
3961.24809675532	1415.0777347761	0.754672054626384	3.4902017909917	9.4589517909917
3817.8511425502	1281.28888589558	0.843917229198988	2.1152017909917	7.3652017909335	9.7089517909917	11.9277017909917	37.5527017909917
3883.33847577191	262.35940199112	0.811020576221334	3.8652017909917	8.5527017909917	11.0839517909917	13.2089517909917
3950.65317953826	1357.59964586979	0.656788777323267	3.0214517909917	6.0527017909917	8.4902017909917	10.7402017909917	12.2402017909917
3747.01713587967	3452.00602196541	0.719851789452345	1.3339517909917	8.9589517909917	12.6464517909917
3798.0864426564	1429.84322421342	0.761982741837183	2.5839517909917	5.7714517909917	7.8964517909917	9.6464517909917	11.5214517909917
3987.60585873233	6063.89908589324	0.515419428373516	0.333951790991705	4.2714517909917	6.7402017909917	8.7402017909917	13.1464517909917
3999.49941474625	6082.61731789315	0.548824215159661	3.3964517909917	7.5214517909335	10.5839517909917
3993.96268573788	743.049877198443	0.847475896410731	0.833951790991705	7.1464517909917	9.5839517909917	12.0839517909917
3879.40961255501	2209.33034056479	0.649911742047504	5.1777017909917	7.4902017909917	9.3964517909917
3815.07554759172	1708.83046180021	0.446786076256374	7.4277017909917
3980.63016567322	3802.59966947798	0.52297961428666	2.5527017909917	6.7714517909917	9.4902017909917	11.9902017909335	38.6152017909917
4012.72874911528	15249.2586979825	0.500770560809289	0.115201790991705	5.4277017909917	8.5527017909917	10.9902017909917
3832.35562758507	1016.21081584473	1.31767019102325	1.6152017909917	13.8964517909917	18.1152017909917
3938.06427209593	1423.45852821421	0.718663512434802	0.345812137820758	6.28331213787897	9.34581213787897	11.158312137879
3994.91938284715	8232.23329681856	0.502752638666662	2.4277017909917	5.1152017909917	7.1777017909917	10.5214517909917	12.3964517909917
3800.91924520802	1733.54660026489	0.78099308745606	1.5839517909917	7.2089517909917	9.8027017909917	12.3964517909917
3749.05165783046	3462.2325020659	0.498962144398311	2.37500000005821	5.90625	7.75	9.78125	12.1250000000582
3892.54897623595	710.059683226972	0.654505405576447	5.21875000005821	7.3125	10.34375
3958.96151732014	5632.73151859329	0.517885642319746	1.59375	10.3125
3738.65151808484	2545.92146362624	0.703087991127699	7.3125
3999.83691504002	4691.6936134036	0.485404373501509	4.03125000005821	9.71875	12.1250000000582	14.71875
3843.70658209655	1815.43135643414	0.738610954115432	10.15625
3968.16660388017	1375.75909053594	0.500043116128891	3.25	6.3125	8.71875000005821	10.6875000000582
3844.50334242136	763.737676939793	0.690371284448954	0.96875	7.71875	10.15625	12.4375
3915.86596207859	971.515361747717	0.515678717502763	3.00000000005821	5.5625	7.59375	9.43750000005821	10.96875	13.0625000000582
3816.95327418246	2557.0538246541	0.81660767390153	5.40625	11.2812500000582
3807.80762858565	1532.98568528523	0.476098697515851	0.53125	5.375	8.53125	10.9375
3874.35741457946	1994.0157646903	0.498363549795599	0.84375	4.875	7.59375	10.34375
3690.89837974699	5896.01832901666	0.578782074924624	3.75	8.34375
3816.96254418691	1703.36924117324	0.597176682204356	3.71875	7.90625	9.68750000005821	12.71875
3982.29205365684	3224.63278707868	0.846854472385053	7.96875	10.6562500000582	12.53125	14.21875	15.9375	18.0625	19.84375
3957.92801063418	441.357050528708	0.898888825859118	0.25	6.09375	8.15625
3759.75450047655	863.413021591911	0.515480297968935	3.03125	8.6875
3952.81257999451	3978.01977831029	0.436201474676924	1	6.34375000005821	9.40625000005821	11.875
3950.45811592421	2420.12581656664	0.393576219140684	3.21875000005821	6.1875	8.40625	10.53125
3872.42950003772	256.114521423903	0.711375780249607	0.34375	5.84375000005821	8.03125000005821	11.71875
3811.21938908588	2450.00143540339	0.492884296227875	4.71875	10.34375
3883.65787006013	786.43331993411	0.617535321817871	0.65625	6.21875	8.0625	10.09375
4007.61376098441	816.337313343279	0.870876479679849	9.75	14.8125	17.1250000000582	19.53125
3954.72486096602	1984.98693212931	0.573042083443958	2.21875	6.1875	9.34375000005821	11.5
3931.76717859592	2591.6426100571	0.57562837157595	0.875	6.1875	8.3125	10.375	12.375
3939.45784543105	1509.67999797648	0.562180618773592	0.843750000058208	5.09375	7.56250000005821	9.75000000005821	12.8125000000582	39.6562500000582
3923.79512434169	1233.9294750184	0.640092117639874	1.3125	6.40625	8.53125	10.46875	12.4375
3744.6807613481	3037.41289337432	0.573664980282318	7.125
3818.1551835389	791.228234787481	0.538161696038645	1.3125	4.43750000005821	7.3125	12.15625
3764.33734754429	2426.59594219982	0.573558262587153	0.71875	6.53125	10.15625	12.3125
3762.97927086331	2933.93630523862	0.854748997735103	0.937499999941792	9.06249999994179	12.4687499999418
3963.78632881494	4561.37038596296	0.556197190809786	3.21875	5.78124999994179	7.6875	9.65624999994179	11.8125
3994.28587693195	10447.9231659993	0.422209077800063	2.09375	7.24999999994179	9.46874999994179	34.9687499999418
3943.6945514859	3055.19796255984	0.514066534090708	1.78125	7.9375	10.25	12.09375
3866.42378392928	1298.9291819477	0.475500732020057	0.968749999941792	6.40625	9.53125	12.7187499999418
3881.58604793867	1740.75979058844	0.712844815950854	2.21875	8.0625	10.1874999999418	12.90625
3981.09592734377	1482.89502402232	0.765832957925299	3.125	7.75	9.21875	11.40625
4003.37126078766	7461.65598068737	0.513731180973752	2.09374999994179	5.8125	7.65624999994179	9.40625	11.2812499999418	13.2187499999418	14.3437499999418
3805.63784077802	2256.94354389733	0.754976975708098	3.37499999994179	11.8124999999418
3842.03135875216	1464.75926519061	0.671245944096111	1.29526078584604	6.20151078590425	7.92026078584604	8.32651078590425	10.3577607859042	12.982760785846
3739.91348622107	2450.23656480726	0.582950299045223	4.40625	9.46875	11.71875	14.46875
3852.66630506637	2448.70132643877	0.517639028571095	0.687499999941792	5.68749999994179	8.49999999994179	10.875
3835.12111162995	3353.12545983224	0.549949638271197	2.03124999994179	9.34374999994179	14.3124999999418
3803.67905867329	1364.89074585092	0.779632072388586	13.5937499999418
3948.47333991295	1352.0395872073	0.640165731411529	1.15625	8.24999999994179	12.25
3822.76517547935	1814.15172948652	1.13163370693887	6.125	12.21875
3817.36118763139	2329.51941904759	0.623187786751199	6.65625
3810.38295011162	987.6441541901	0.534635878921865	3.0625	8.46875	11.71875
3971.88701010054	4083.85473189551	0.658733992791145	6.56249999994179	8.40625	10.4999999999418
3980.35383970564	258.094142195995	0.835178179269364	4.28125	6.71875	8.34375	11.2812499999418
3966.57188906027	2210.08586322965	0.631974997618988	0.625	6.43749999994179	8.62499999994179	12.1874999999418
3904.84273526334	1033.85016593617	0.680361357871666	5.3125	7.71874999994179	9.5
3883.26737359907	2247.33269562135	0.575798995641292	5.74999999994179	8.31249999994179	10.3124999999418
3820.30862419531	1552.27449128648	0.593412846550495	9.03125
3821.32607899769	1115.99916875933	0.834764442903755	6.12499999994179	7.84375	8.75	10.8437499999418	12.90625
3871.07210053284	1616.5353039877	0.599107016069105	0.937499999941792	6.34374999994179	8.90625	11.4375
3934.87192556362	2514.36165940985	0.627845744003914	7.65624999994179	10.4062499999418	12.53125
3747.4071602575	2282.04077592645	0.6479741926975	1.93749999994179	4.99999999994179	7.53124999994179	8.96875	10.8124999999418
4006.87644974386	8462.37250432324	0.584620347484956	3.96874999994179	8.84375	10.9062499999418	12.9687499999418
3701.7667009517	3912.36501212446	0.724153632176787	6.65625
3817.2465494584	1545.14796221616	0.878691091282187	1.9375	5.21875	7.56249999994179	11.625
3903.454351123	3794.41632260377	0.735677443718005	1.5625	5.87499999994179	8.12499999994179	10.15625
3832.86601495867	1281.71393551228	0.688669431444338	1.875	14.0312499999418
3813.1617479788	1017.75426514102	0.65903630892661	3.875	7.15625	9.5
3815.6731816153	1616.37693047742	0.432506461256155	1.12499999994179	4.78124999994179	6.74999999994179	8.46875	10.8749999999418
3741.86695408278	1958.66201169857	0.560603186504998	4.4375	11.6562499999418
3937.88617616582	300.97970104589	0.702600482538685	5.28125	7.75	10.4687499999418
3853.19685059567	1165.09716036843	0.737879827470684	6.56249999994179	12.1875	28.8749999999418
3841.57039397969	1055.11545819055	0.547417805033792	4.96875	7.0625	9.21874999994179	12.5624999999418
3863.01428113038	597.966168918359	0.829928762146231	4.96875	9.375
3951.4995369294	7022.22723772431	0.51202738117256	2	6.0625	8.125	10.875	38.6562499999418
3817.70887267678	972.552614830003	0.640851915861739	3.3125	8.21874999994179	10.78125
3883.24642931399	2464.2416301039	0.65800430671695	4.6875	9.24999999994179	11.4999999999418	13.625
3867.57603670411	594.048744966385	0.779426339449301	5.24999999994179	7.96875
3957.7649059857	3264.99641531619	0.631326379515365	0.687499999941792	6.21875	9.1875	10.9999999999418
3821.3723969304	3381.49117528896	0.777235676274831	5.46875	9.5	14.5625
3916.32549393327	1643.29809315391	0.539663468430163	3.03125	6.8125	9.125	11.84375
3793.98605616676	1717.43673815722	0.886848054408292	4.65625	10
3872.55263261728	737.968954922045	0.520166479051466	4.03125	8.65624999994179	11.4062499999418
3824.82624948212	1668.01544949795	0.576471914156154	7.93749999994179	11.65625	15.0625
3760.19077729377	2212.74866432609	0.599365416524295	3.28125	6.09375	8.59375
3937.96584502504	1364.91124618524	0.722265795154772	7.43749999994179	12.4374999999418
4068.65587087397	978.469214741022	1.26043467306137	7.53124999994179	12.75	14.875
3803.93055800703	1787.60067316562	0.509029370213827	5.6875
3811.99108698807	1354.64467105922	0.786552386049469	0.9375	5.8125	8.21875	10.25
3866.76502667527	1035.07344616277	0.540038689078783	2.43749999994179	9.0625	12.625
3863.73034378138	4442.16382019589	0.497519325368351	1.71874999994179	6.71874999994179	9.40625	11.4999999999418
