# Supplementary material for: Millisecond-Scale Motor Encoding in a Cortical Vocal Area
Source: PLoS Biol. 2014 Dec 9;12(12):e1002018. doi: 10.1371/journal.pbio.1002018 (PMC4260785; doi:10.1371/journal.pbio.1002018)
Supplement: Data S2 — Spike timings and acoustic measurements for all cases. All spike timing and acoustic data analyzed in this manuscript are provided in .csv files, which each contain data from one single-unit or multiunit case. Rows represent the multiple renditions of a song syllable. The first three columns contain the acoustic parameters of pitch, amplitude, and spectral entropy, quantified for each rendition. The following columns present spike timings, which are referenced to the beginning of the premotor window. (ZIP) [file pbio.1002018.s004.zip › SU_5.csv]

pitch	amplitude	spectral_entropy	spikes_1	spikes_2	spikes_3	spikes_4	spikes_5	spikes_6	spikes_7	spikes_8	spikes_9
4399.84276912859	114.912663404221	0.894384050213437	27.90625	30.71875	33.65625	35.34375	38.875
4385.45758941882	152.873357468456	0.684594158720593	28.0625	31	32.59375	34.34375	37.875
4609.34333197943	84.5671245133886	0.753568932693369	27.3125	31.21875	33.125	35.84375
4132.50392753274	332.284406679889	0.638510479135173	29.03125	32.25	34.34375	36.21875	39.15625
4251.90133074408	367.101726747218	0.808345566619625	28.0937499999982	31.3124999999982	33.8124999999982	35.8749999999982
4364.93064411188	784.358278048	0.669446643519311	27.625	31.09375	33.28125	35.125
4373.39273878855	925.80007462147	0.689362629923403	28.84375	31.9375	33.6875	35.53125	39.28125
4414.36454536413	344.463060409381	0.651431865670615	29.4597491413151	32.8034991413115	35.2097491413115	38.3972491413151
4364.20411234754	188.354280784991	0.828076437767475	27.3034991413115	30.4284991413151	32.7722491413151	34.7722491413151	38.4597491413151
4385.93206443426	457.189542054846	0.573698483252159	29.5222491413151	32.9284991413151	35.0222491413151	36.7097491413151	39.9909991413115
4124.71993085846	295.139888601916	0.814567463012598	30.5847491413151	32.8034991413151	36.4284991413151
4296.52570059959	184.457258558542	0.834352206202919	28.2409991413151	32.7409991413151	34.8347491413151	37.3659991413115	39.3659991413151
3865.6150104109	211.703678373281	0.881160443473676	26.3972491413151	29.9597491413151	32.2722491413151	35.8659991413188	39.4284991413151
4224.18051950445	326.996867808686	0.743423273198503	25.7409991413151	29.1159991413151	31.2409991413115	34.0534991413151	36.4597491413151
4391.99550184472	306.274973937017	0.909398641193184	7.36599914131875	27.7097491413115	30.8972491413151	32.8347491413151	34.5847491413115	37.1784991413151
3820.94708820828	308.847271769554	0.825622959929827	27.6159991413188	30.4284991413188	32.6472491413188	34.5222491413188
4134.69730319274	161.58102484643	0.798833564322398	25.5826024288544	27.9576024288472	30.2076024288472	32.3013524288544	34.1451024288472	37.5513524288544	39.4576024288544
4379.2909080267	660.228874593387	0.626229201817742	29.5201024288544	32.8326024288544	34.6763524288544	36.4263524288544
4451.60772921098	1135.01396173187	0.443435172591437	29.6451024288472	32.3638524288472	34.6138524288544	36.9888524288544	38.9888524288472
4386.68989475317	370.701402450265	0.640781359241364	28.8013524288472	32.7388524288544	38.1451024288472
4154.39022942429	340.417195316351	0.808672448260874	26.1763524288472	29.4263524288472	31.1763524288544	33.1138524288472	35.8951024288544	38.6451024288544
4441.30177195452	999.449446756042	0.563930069341883	25.1451024288544	28.4263524288544	29.9263524288544	31.5826024288472	34.2076024288472	39.8326024288544
4476.34285280365	277.867265825866	0.826418893438618	27.7701024288544	31.3951024288544	33.1763524288544	34.8638524288544	38.2701024288544
4122.18772111256	900.76787358847	0.805187971039457	27.7076024288544	31.4263524288472	33.3638524288544	34.8638524288472	37.6763524288544
4389.14946737095	714.601007040672	0.852777260579056	27.4576024288544	32.1763524288472	34.6138524288472	37.5826024288544
4231.53325248567	44.8556309599244	0.912908377175298	27.34375	30.6875	32.7500000000073	34.84375	38.25
4579.74979945011	168.079189271355	0.637851644662432	24.53125	27.40625	29.75	31.71875	35.90625
4728.88402089592	163.219589787433	0.791047334179125	27.4375	31.40625	33.4375	36.09375
4166.55268654643	109.111947701055	0.883038536724008	29.875	32.1875	33.875	35.71875	39.5
4120.56142755199	397.207322431877	0.654502387236537	27.15625	31.03125	33.2499999999927	35.53125	37.5625
4192.52556910367	89.5588904072278	0.959064114941435	28.9374999999927	32.5625000000073	34.5312499999927	36.28125
4156.31675038792	197.891081640815	0.658932619218079	27.6562499999854	30.65625	32.7499999999854	34.9999999999854	38.09375
4717.59557068397	83.2195840826228	0.893790662927402	30.7812499999854	33.75	36.25	38.4062499999854
4001.17205556113	131.123584008169	0.848313592495759	27.4375	31.125	32.8125	34.96875	37.28125
4784.05379709628	575.390012929841	0.670469676293235	27.8729912904819	30.9042412904819	33.3104912904819	34.6229912904819	35.5604912904673
4765.51591923297	194.588480561375	0.766029742041292	28.0292412904819	31.0917412904819	32.7167412904819	35.2792412904819	38.0292412904673
4761.71327183199	199.578890960355	0.670012478462012	30.1854912904673	32.4354912904819	34.4042412904819
4417.29306000519	61.5405304173491	0.918391095042615	36.6229912904673	39.5917412904819
4468.66299000894	1077.16690550917	0.662928552947883	28.9042412904673	32.1542412904819	34.0604912904673	36.9042412904819
4488.45303166167	639.656354162604	0.653958590452264	28.3104912904964	29.7167412904819	31.4979912904964	33.6229912904819	37.8104912904819
4452.0036874811	503.577961437535	0.546815634651112	28.0604912904819	31.0917412904964	33.4979912904819	36.2479912904964
4448.97992170931	1167.32774418911	0.507416451893437	27.4979912904964	30.9042412904819	33.2479912904964	35.9354912904819
4635.98346974257	259.450773096866	0.704651085127547	7	27.90625	31.53125	33.71875	35.90625
4714.4046365946	605.70893094632	0.640452480771996	27.9375	30.5	32.625	34.5625	36.53125
4623.62064584629	173.172420062384	0.909769508160562	17.53125	27.84375	30.9375	33	35.625	38.0625
4583.36268129	504.456747839416	0.803162424961675	27.875	28.65625	32	34.21875	36.3125	38.96875
4644.37576210108	1229.1673108692	0.659159983622215	28.84375	32.6250000000146	34.6562500000146	36.7500000000146	39.625
4589.00447664987	922.35208526423	0.549287408777435	13.8750000000146	29.2187500000146	32.5625000000146	35.2187500000146	36.9687500000146	38.75
4213.19213442382	726.693748355696	0.702731440502847	29.5	32.9687500000146	36.8750000000146
4592.21134941954	2243.07957058371	0.634664390065083	29.15625	32.1875	33.8125	35.90625	38.6250000000146
4587.28204910216	1563.23161419063	0.608377961563915	28.8125	32.3750000000146	34.8125	38.1875
4621.06635535652	39.0412682095662	0.964489927053196	28.875	37.53125
4579.15637560995	269.802244042751	0.745397231520779	26	28.15625	31.1875	33.21875	36.15625	39.9687499999854
4727.67571591385	185.961073459634	0.817473084903246	28.21875	32	34.5625	36.5	39.5
4673.87221819793	850.05860916191	0.555553360093316	29.5625	32.4375	34.28125	36.75
4056.74554523206	370.7939625628	0.698977653686616	26.15625	29.6875	32.15625	34.3125
4634.63937534458	1511.10666843244	0.548449537140486	28.59375	31.84375	34.0625	36.09375	38.8125
4608.65122649582	491.266415741713	0.834784220247145	29.375	32.65625	35.03125	39.5
4459.41769158761	392.095764713919	0.816859047364632	28.875	32.5625	35.3125	39.125
4014.8794858906	487.022769576743	0.798370860381144	8.65625	13.0625	29	32.5624999999854	35.5625
4760.31977271853	271.852684519849	0.655481378486043	13.5440076054947	28.7002576054947	31.8877576054947	34.0440076054656	36.0127576054947	38.9190076054656
4499.55841349887	429.375184873104	0.656794829499103	28.3565076054947	32.1690076054947	34.2002576054947	36.0440076054947	39.2002576054947
4734.44948227953	420.896969106047	0.802320716577912	27.2627576054947	30.4502576054656	32.7627576054947	34.8565076054947	37.9815076054656
4861.20577227737	344.836343414335	0.712758200653611	30.7940076054656	34.0752576054947	37.5440076054947
4548.13029719123	1093.21910212154	0.549488022860229	29.3252576054947	32.4190076054947	34.2002576054947	37.7315076054947
4459.60618131744	278.11976375259	0.823934358500652	25.0715535544441	29.4153035544441	31.5090535544441	33.0715535544441	36.290303554415	39.9778035544441
4582.04936589297	979.437174856084	0.729952058834338	7.8252576054947	28.5752576054947	32.5440076054947	34.7002576054947	38.8877576054947
4515.54975985454	1117.83044297606	0.690953005229627	28.9815076054947	32.3252576054947	34.2940076054947	36.1065076054947	39.4502576054947
4502.56548168718	503.364043657195	0.812647708564449	28.8877576054947	31.9815076054947	34.1377576054947	36.3877576054947	38.4502576054947
4569.19271799893	469.426342477407	1.07758105578453	27.9502576054947	30.7940076054947	34.7940076054947	37.3565076054947	38.3252576054947
4477.61184355735	364.893665514967	0.878145918670038	29.4190076054947	35.5127576054947	37.3877576054947
4501.99789644985	67.6156191726665	0.62259693699073	24.4375	28.1562499999709	29.90625	32.6875	35.875
4523.10087172995	392.381699968328	0.546982312167088	28.5624999999709	33.6875	35.5	38.09375
4284.47431154171	95.4131023889788	0.63747186117392	24.4062499999709	27.375	29.25	31.40625
4202.40407794619	304.466440608075	0.811629939709928	26.8124999999709	29.96875	32.15625	33.9374999999709	36.0625
4493.1086556938	385.813166043111	0.744407225187591	24.75	28.375	30.5	35.96875
4410.88085672719	308.889789232542	0.655590057433018	26.125	29.15625	31.78125	34.4687499999709
4464.0819452151	649.395999571706	0.722751935501114	28.96875	32.2187499999709	34.125	36.375
4736.80602786244	714.076843238275	0.582730270071378	12.8798147693742	19.0360647693742	27.9110647693742	30.8485647693742	31.7860647693742	32.6610647693742	33.9110647693742	34.8173147693742	38.0673147693742
4554.32244784691	716.739473915231	0.799213445594102	17.8485647693742	23.1298147693742	27.4423147693742	30.5673147693742	32.4735647693742	34.3173147693742	36.8173147693742	39.4110647693742
4583.60066539039	774.320825458865	0.666661109440474	10.6298147693742	28.6298147693742	29.7860647693742	32.7860647693742	35.6610647693742	37.8485647693742
4668.27869576127	1102.86531516822	0.796475847491178	28.2548147693742	32.2235647693742	34.2548147693742	38.1923147693742
4509.49443781431	820.633426204032	0.882432237537441	28.9423147693742	30.6923147693742	32.0360647693742	34.1298147693742	35.2548147693742	38.5360647693742
4551.10638374111	1074.2846413664	0.66682833399855	19.8798147693742	28.3798147693742	31.5985647693742	33.7860647693742	36.0048147693742	39.0048147693742
4297.77849065406	174.38139963345	0.846460546064895	10.3798147693742	22.9110647694033	29.1298147693742	32.0673147693742	33.9735647693742	36.3485647693742	39.7235647693742
5069.40720551203	79.63605237357	0.751815939895263	28.84375	30.71875	31.75	33.5	35.625
4686.62866685781	246.003478644563	0.681761174602843	9.4687500000291	13.1875	31.7812500000291	33.9375	35.9687500000291	38.375
4637.42622696905	382.847403247988	0.804960080263589	26.65625	30.0625000000291	31.84375	37.8750000000291
4575.94991172981	329.203388320627	0.647766650945457	27.84375	31.0625	32.9062500000291	36.21875
4575.01166287686	617.29804847434	0.819253636627892	7.65625	29.25	32.15625	34.40625	37.0000000000291	39.875
4513.84405240172	471.588908554695	0.855528842362982	25.2187500000291	30.5	33.78125	36.40625	38.8125
4273.9269654644	275.142206189595	0.768187755399339	25.96875	28.21875	31.3750000000291	34.0312500000291	35.65625	38
4562.87260223303	816.314659273484	0.566021423955846	28.875	32.71875	34.8750000000291	37.6875
4522.26899151075	406.21637852984	0.846395410962653	27.96875	32.0625	34.9375	36.90625
4517.70041377116	98.7668616998574	0.907694698943739	29.78125	31.5624999999709	39.5625
4777.42990392256	33.6528936390904	0.841603776991805	28.0625	31.34375	33.46875	35.375
4584.50301567524	116.222356058643	0.875544245915443	26.21875	28.90625	30.8125	33.84375	36.84375
4548.74516507501	218.22991816855	0.75742595214728	26.34375	29.78125	33.0625	36.375	39.15625
4363.15698366338	178.002629661002	0.874684684979835	25.4375	28.78125	30.90625	32.90625	38.25
4296.94179545428	241.484551790594	0.626471602219374	25.25	28.125	30.3124999999709	32.28125	36.0312499999709	39.8125
4736.1734225038	44.6230065766989	0.798924844098502	25.90625	29.46875	31.28125	33.75	38.625
4754.03471651467	28.2066411667385	0.794166760743929	27.96875	30.875	32.90625	34.875	39.46875
4316.37694005834	42.7375892074741	0.895252266261959	29	31.15625	33.46875	37.03125
4741.93259107365	172.446242229125	0.655539261530463	28	30.8125	32.7500000000291	35.75
4181.68838609714	116.144831595442	0.654952640700799	24.625	28.28125	30.90625	32.65625	38.125
4154.04199544383	201.663550463624	0.810612373370716	24.4062500000291	28.0312500000291	29.8125	31.75	35.625	37.78125
4244.20332587879	195.400845502222	0.707135914929236	27.8437500000291	31.21875	33.46875	35.1875	39.875
4205.44351821485	414.251884853141	0.644432429584364	26	29.1875	31.40625	34.78125
4493.50772516688	342.665382388991	0.691706258446166	27.5	31.34375	33.53125	38.15625
4626.8453141056	203.678295326728	0.812165992847775	27.843044651614	32.3430446516431	34.7180446516431	38.749294651614
4390.27679814933	207.513810204991	0.766210316856755	26.4680446516431	29.468044651614	32.780544651614	35.124294651614	38.811794651614
4420.65603393823	201.205121108832	0.605873256672475	27.9992946515849	32.311794651614	34.3430446516431	36.749294651614	39.9367946516431
4263.09819394044	478.78016190121	0.590685792217106	25.249294651614	29.968044651614	31.968044651614	33.7180446516431	38.686794651614
3983.02798292464	72.6382005295268	0.877701281419519	27.874294651614	30.8430446516431	35.5305446516431
4294.41645674441	34.7733045762558	0.874019627561782	26.0930446516431	29.1867946516431	31.280544651614	33.4055446516431	35.6867946515849	39.2180446516431
4533.63551478148	346.44465033126	0.804097821911901	28.6555446516431	31.7492946516431	33.843044651614	36.061794651614
4417.98736502287	286.279200229766	0.652658429579383	29.374294651614	32.718044651614	35.186794651614	37.593044651614
3998.69792116248	204.078663575874	0.697751093899177	25.374294651614	28.811794651614	30.811794651614	32.655544651614	34.749294651614	38.280544651614
4431.18357265855	199.629452945182	0.685969146812271	26.1807885130984	31.8057885130984	34.1182885130984	35.8370385130984
4879.87401489121	38.2529622285176	0.994932016048715	25.71875	28.25	35.21875	37.21875	39.15625
4383.51876466873	129.908993197273	1.03288357237846	28.40625	31.65625	34.09375	36
4735.24743533358	216.106395531415	0.753180386686138	26.0625	28.71875	31.8125	33.34375	35.5	37.8125
4374.22072207962	242.485327681011	0.823659913878554	28.28125	31.53125	33.3125	35.625	38.96875
4370.14941966304	686.283627556224	0.626935904805268	28.28125	31.875	33.78125	37.34375
4492.62481324084	381.258830374723	0.654507515972273	29.03125	32.71875	34.84375	38.4375
4514.03069192047	159.20990545109	0.658923406317905	30.40625	33.34375	35.09375	36.875	38.5
4353.37222348321	62.7230684894108	0.892010206854328	11.9277017909917	23.7714517909917	32.0214517909917	34.4277017909917	36.1777017909917
4498.44643609684	440.45915883938	0.645330970060004	24.3964517909917	27.3027017909917	30.8652017909917	33.3339517909917	35.1777017909917	37.6777017909917
4365.56969330723	211.860103290289	0.77325770931033	8.8652017909917	27.9277017909917	30.8339517909917	32.8652017909917	35.0527017909917	36.8964517909917	39.3339517909917
4240.26182614631	602.791427366092	0.606390295580951	31.5214517909917	35.6777017909917
4417.9710990174	167.573294504266	0.720815074455386	28.7089517909335	31.7089517909917	33.8027017909917	35.9589517909917
4222.74994859072	707.649498020052	0.778828365337884	28.4902017909917	32.4589517909917	34.2402017909917	36.0527017909917	37.9589517909917
4079.48921117028	194.866307564586	0.703602792447914	27.8027017909917	29.2714517909917	31.3339517909335	33.6777017909917	37.3339517909917
4385.54305832128	447.701828185498	0.686505492175798	23.8745725862682	25.8433225862682	26.9995725862682	29.5933225862682	31.8120725862682	34.03082258621	39.0308225862682
4086.30005178687	403.143783635442	0.663931131300838	25.301941614016	28.239441614016	33.333191614016	39.895691614016
4403.02445118198	831.079381234004	0.836334008911495	27.9277017909917	31.9277017909917	33.4902017909917	35.8027017909917
4366.2198168244	460.154537041799	0.663047474496493	29.1464517909917	32.3339517909917	34.1777017909917	37.6464517909917
4814.71969731879	126.114482514544	0.914343682301813	31.21875	33.8750000000582	36.125	39.25
4368.56702207571	149.728041066361	0.819409312594893	28.96875	35.25	37.7500000000582
4736.31911506734	73.8397806759117	0.86958167835971	33.375	35.4375	39.84375
4375.20880613638	1122.52235246926	0.570048486563682	13.0625	29.0312500000582	34.5937500000582
4439.0696780314	301.264564311684	0.700531321428203	25.8125	28.7187500000582	32.71875	34.46875	35.9375	38.125	39.84375
4143.17976156188	714.301830717712	0.677098179669279	27.875	31.21875	33.5625	35.625	39.03125
4274.1709276	735.791616086758	0.762022738909009	29.1875	32.6875	34.78125	38.125
4372.72189117984	435.119347627135	0.911398875526259	29.4375000000582	32.96875	35.09375	37.3125	39.34375
4353.13458501199	538.926943719781	0.859214624267439	31.90625	34.78125	37.9375000000582
4099.19475599024	1843.74273958469	0.733560496761378	26.0625000000582	29.53125	32.03125	34.8125
4731.86351664604	150.454582412765	0.580104229473479	29.125	32.375	34.84375	38.8125
4859.7039252743	434.868426538108	0.602267517658159	29.71875	32.90625	35.15625
4396.53870095431	227.775246763921	0.743861172572948	27.3125	30.9375	32.9375	35.3125	38.21875
4298.19263760927	93.649327517332	0.78361215406363	28.125	31.65625	33.96875	36.9375	39.84375
4700.01153332022	239.62710563674	0.685482969508414	30.2500000000582	33.40625	36.0625000000582
4367.46704445942	955.593535337691	0.518543348640269	28.09375	32.5	34.5	37.4375000000582
4330.67805894303	289.549462969947	0.736076703421915	29.2187500000582	32.6250000000582	36.09375	39.5625000000582
4355.68491545815	851.996070355529	0.752601520613015	29.78125	32.8125	35.125	37.375
4341.96794512352	297.639786380398	0.752330051537808	30.3125	33.46875	37.2187500000582
4302.20709349271	310.122753810003	0.753491504110696	28.8124999999418	31.5937499999418	33.4375	35.7187499999418
4414.60609441308	309.574166211471	0.944580573321696	28.78125	31.9999999999418	37.8749999999418
4104.14848289461	709.095305870534	0.648750633304639	28.0625	31.9062499999418	34.0937499999418	36.1875
4377.12199177315	203.922665323708	0.695571369402303	27.6875	30.5937499999418	32.65625	34.8437499999418	38.1562499999418
4377.40814393984	673.995322289603	0.647609306156142	29.0625	32.09375	34.40625	36.8125
4326.83904105978	263.164703664326	0.701252158961872	29.0312499999418	31.8437499999418	34.5624999999418	36.6875
4341.07401975155	560.060037179724	0.591898522264152	29.15625	33.21875	35.4374999999418
4307.36772082512	648.969412653923	0.826527818400141	28.375	32.3125	34.5625	36.8125
4366.4183168188	2254.05440628493	0.600955518261744	27.65625	31.1874999999418	33.5	36.90625
4771.74274039438	104.156630889769	0.74055550196244	28.3749999999418	31.59375	33.5937499999418	38.8125
4319.73090093049	327.7635289291	0.856860163856817	28.1875	31.84375	34	36.28125	38.8749999999418
4346.54081007495	487.868573423657	0.739080658617698	27.7812499999418	31	33.5937499999418	35.5312499999418	39.34375
4225.9264456696	524.336593056024	0.829228441135337	29.125	32.9062499999418	34.9375	37.6249999999418
4368.3724942561	398.919601019391	0.645282451850693	29.21875	32.65625	35.0625	37.5312499999418
4287.7782852828	534.569457287051	0.780355907702475	28.59375	32.0625	34.5625	36.3124999999418	38.71875
4146.50318921352	1167.40669756358	0.710956006560881	27.4687499999418	32.9375	34.9999999999418	39.7812499999418
4120.74759693633	671.125773936579	0.782737989998698	29.15625	32.1249999999418	36.90625	39.25
4338.30409718564	545.042041986372	0.650945134509094	29	32.8124999999418	34.8125	36.8125
4372.99975317754	125.775055681048	0.696469862812515	25.8437499999418	28.9999999999418	31.03125	32.6875	37.2812499999418
4393.01588025506	258.272488830863	0.777581714629831	27.78125	30.78125	32.9374999999418	36.125
4406.88261347286	249.226401546993	0.529368368120684	29.59375	32.3125	34.25	36.9374999999418
4334.52102696689	789.749535615847	0.678873570450613	29.4375	32.1874999999418	34.0625	36.0312499999418	39.1249999999418
4365.62794440166	315.317852883155	0.818886049440335	29.125	32.90625	35.125	37.6874999999418
4360.53968420306	696.501348263496	0.596990724944545	21.6875	21.7812499999418	29.5312499999418	32.6874999999418	35.28125	37.59375
4338.79560755724	616.119511019991	0.60065548593288	28.75	32.34375	34.4999999999418	36.9375
4292.41576526951	596.953015939415	0.749927380518026	29.6874999999418	32.875	35.125	37.5312499999418
4208.2473195689	646.979707613232	0.578595247308039	29.5625	32.8124999999418	34.65625
4032.29317070725	268.279440266281	0.929903123457813	28.4062499999418	34.5624999999418	38.2187499999418
4373.65699030856	1140.74276899251	0.758290583663437	28.25	31.46875	33.78125	37.125
4271.91424063201	811.778726172082	0.621088460963195	28.4374999999418	31.96875	35.25	38.7812499999418
4147.9323952525	465.889282196721	0.80002117302097	30.0937499999418	33.6875	35.84375	38.7499999999418
