# Supplementary material for: Millisecond-Scale Motor Encoding in a Cortical Vocal Area
Source: PLoS Biol. 2014 Dec 9;12(12):e1002018. doi: 10.1371/journal.pbio.1002018 (PMC4260785; doi:10.1371/journal.pbio.1002018)
Supplement: Data S2 — Spike timings and acoustic measurements for all cases. All spike timing and acoustic data analyzed in this manuscript are provided in .csv files, which each contain data from one single-unit or multiunit case. Rows represent the multiple renditions of a song syllable. The first three columns contain the acoustic parameters of pitch, amplitude, and spectral entropy, quantified for each rendition. The following columns present spike timings, which are referenced to the beginning of the premotor window. (ZIP) [file pbio.1002018.s004.zip › SU_6.csv]

pitch	amplitude	spectral_entropy	spikes_ 1	spikes_ 2	spikes_ 3	spikes_ 4	spikes_ 5	spikes_ 6	spikes_ 7	spikes_ 8	spikes_ 9	spikes_10
2440.73055981941	229.249733098902	0.779566587924895	14.71875	17.25	29.375	37.96875
2364.17348538645	169.608908923785	0.81490763051072	17.84375	20.71875	24.75	32.9375	35.84375
2415.01506130129	343.255060665193	0.884326361272032	15.125	18.875	29.5625	37.71875
2394.24585049525	304.839941340747	0.963621377624511	13.71875	16.3125	18.53125	29.3125	35.46875
2414.50749719767	321.694004489933	0.623415022524785	13.78125	16.75	28.65625	36.46875
2456.42205898695	445.738963138725	0.673082592811647	14.3972491413151	17.2097491413151	29.2409991413151	32.8659991413151	38.2097491413151
2390.78738393852	606.652529370162	0.839962341005563	15.2722491413151	20.0847491413151	29.8659991413151	33.1784991413151	37.8659991413151
2381.65174852864	361.333052833556	0.700490490759425	14.0222491413151	17.7409991413151	29.2409991413151	36.5222491413151
2382.91007928165	298.302469219914	0.754616323314248	14.3972491413151	16.9597491413151	20.2722491413151	30.0847491413151	33.2722491413151
2371.52821001448	364.601723671166	0.877395941777356	14.1159991413151	17.7097491413151	28.3034991413151	32.5847491413115	37.6784991413115
2355.34170270222	508.055501837412	0.58298631444644	14.3347491413115	17.4909991413151	29.8972491413151	33.1472491413151	36.8034991413151	39.6472491413151
2372.63866937926	473.980247106607	0.824892149370556	13.8972491413151	17.9597491413151	29.4597491413151	32.3034991413115	36.6784991413151
2427.46232352167	347.770150722774	0.734021235626213	14.0534991413115	17.4597491413115	28.6472491413151	37.1472491413151
2412.42523136344	364.059447665552	0.802870976340369	15.8326024288472	19.5201024288544	22.0201024288472	30.1763524288472	33.9576024288544	38.4263524288544
2414.94896552859	278.204129404593	0.812621835120171	12.8326024288472	16.5826024288544	19.6763524288544	30.7701024288544	31.9888524288544	36.4263524288544
2387.34139724734	429.636956618331	0.803934253648369	14.5201024288544	17.3326024288544	28.4576024288544	31.6763524288544	33.6451024288472	39.5201024288472
2376.32383035938	232.273765311192	1.08700942901864	16.2076024288544	19.4888524288544	30.2076024288472	33.5201024288472	38.3013524288472
2463.98374260504	436.987532857575	0.954824548965988	13.8951024288472	16.7076024288544	27.8951024288472	36.3951024288544
2373.1888059528	292.832839972705	0.83751304684343	14.2076024288472	16.8638524288544	28.2388524288544
2396.27851846112	253.041357786743	0.771316525973959	13.7701024288472	16.5513524288472	19.3326024288544	27.8013524288544	30.0513524288544	31.9888524288544	34.3326024288472	36.3013524288472
2152.07801299635	204.017828077777	0.915575113349004	15.9263524288544	18.6138524288472	22.8638524288472	29.8013524288544	31.3013524288472	34.1763524288472
2360.1455627291	271.909423921533	0.843695613506321	14.4375	36.96875
2457.6535158274	251.516700003386	0.677053059326184	14.46875	17.8437500000073	21.34375	29.125	33.65625
2388.57949248124	282.12161397536	0.782814558036186	19.71875	23.0625	33.9375000000073	39.03125
2446.23513445894	230.67795368521	0.777617863680701	14.25	18.4062500000073	27.9375	38.65625
2408.96486541427	463.07836637009	0.687911932561939	16.5	19.4375	22.03125	31.1875	34.5	36.875
2469.04796200159	502.411111989963	0.772187050225997	14.875	17.75	22.7187500000073	30.375	33.1249999999927	35.375	36.5937500000073	37.7187500000073	39.8125000000073
2400.0245800633	446.932121156304	0.744046597797411	18.4374999999854	21.59375	32.34375	39.2812499999854
2477.56493699506	344.426907556681	0.937567250426053	14.3749999999854	17.7187499999854	28.4687499999854	39.1249999999854
1745.70066276154	0.899339135187014	0.798430173040078	36.1249999999854	39.78125
2386.49407967707	460.816609739757	0.881787610629728	14.2792412904819	27.8729912904819	32.2479912904673
2400.20158019283	301.39924407391	0.954216057873302	14.9354912904819	18.1542412904673	19.5604912904819	28.9042412904673	37.6542412904819
2431.66575051712	638.109594889582	0.751001140672079	14.4979912904819	17.4667412904673	28.6854912904819	32.9979912904819	34.6854912904819
2410.75462632258	840.783299729091	0.717619815245919	13.7479912904819	16.9354912904819	19.6854912904819	28.9042412904673	34.8417412904673
2360.40041040441	433.194204978493	0.99258172597401	13.6854912904673	17.1229912904819	28.7479912904673	34.9979912904819	36.4979912904673
2468.85395424618	397.160272758273	0.996370721014674	13.7167412904819	16.3104912904819	18.9979912904819	29.6229912904819	36.1542412904819
2510.11798082855	332.04035902118	0.669220374507117	13.5917412904819	16.5292412904673	27.5917412904819	30.2792412904819	32.4667412904819	34.2167412904819	36.3729912904819	39.7792412904819
2475.33867349325	218.503987471097	0.904591633196594	13.6854912904819	16.8729912904819	27.9042412904819	32.6229912904673	39.4667412904819
2425.1982140889	651.627433745963	0.609263947120888	16	30.0312500000146	33.90625	37.8125
2399.32819016297	786.772780169798	0.60485261659605	14.03125	17.375	21.3125000000146	30	34.59375	37.125	38.2500000000146
2377.98986240113	1190.18924919909	0.651725933472791	14.8125	17.46875	30.78125	34.4375
2463.09178748339	951.980844638023	0.66367790687433	15.34375	17.75	19.6875000000146	31.90625	33.3125	35.8750000000146
2319.41695846935	789.015445080105	0.682708778559383	17.78125	20.6875000000146	24.5937500000146	34.0000000000146
2371.95595240167	1450.74242806962	0.646991066191684	18.8125	21.34375	33.4375000000146	36.75
2374.86202799066	1038.85337307592	0.597466651679727	14.78125	19.09375	30.8437500000146
2372.93613927558	1585.20132565918	0.554177320897584	13.09375	15.6875	16.71875	28.03125	31.65625	35.6875
2387.4237508476	1254.80044367813	0.496623756652644	14.5625	17.53125	23.78125	31.59375	34.5625
2412.52263975066	619.580563768905	0.792017123432452	19.65625	22.65625	34.84375	37.8125
2351.43314148151	501.007958365761	0.732131741610474	19.0625	21.53125	23.75	25.5	34	36.6875
2385.38374382094	1136.99283596924	0.514495927346205	8.125	15.0625	19.21875	29.90625	33.75	37.5625
2377.08462259784	1270.21225959023	0.535567536625209	15.3125	18.90625	32.53125	35.46875	38.125
2378.28178596488	1231.94151327906	0.58498281000044	16.21875	19.03125	23.34375	30.5624999999854	36.2812499999854
2433.9593497185	1279.57077157462	0.604714937829164	12.7500000000146	15.78125	29.84375	33.375	35.5000000000146	36.9374999999854
2381.39369705654	1543.36672741347	0.497414909590584	14.625	17.40625	22.03125	29.6562499999854	35.25
2460.74313913425	839.933848465627	0.727325220280777	14.3877576054947	17.9502576054947	29.1065076054947	31.4815076054947	33.5752576054947	39.3877576054947
2383.96150893437	1442.7827887234	0.627970787239928	14.3252576054947	17.8252576054947	29.1377576054947	32.2940076054947	35.7627576054947
2447.11576054275	1261.69814819686	0.667431958755322	5.81559946818743	14.1905994681874	17.4405994681874	27.8155994681874	31.1593494681874
2423.97346006175	1004.54848322303	0.545538758878133	14.4502576054947	17.4502576054947	28.0440076054947	31.3565076054947	33.5127576054656	36.1065076054947	38.5440076054947
2399.37912940864	1218.31707512094	0.586629637290143	14.4190076054947	17.3877576054656	29.7627576054947	35.7940076054947
2380.27749722527	1689.79186492054	0.585183840893046	14.1377576054947	17.7627576054947	24.7315076054947	29.5440076054947	37.7940076054947
2391.1165065391	1094.79531939192	0.553931497517333	12.5166126830736	15.9228626831027	18.1416126831027	28.9853626830736	33.0166126831027	37.2353626831027	38.1728626831027
2368.62852577651	1211.54508532	0.559426397949445	12.3877576054947	16.3565076054947	29.4502576054947	33.9815076054947	35.8252576054947
2396.6225627752	2086.68828634124	0.548488282273981	16.4190076054947	19.1065076054947	23.5752576054947	31.9815076054656	34.8877576054947	39.0127576054947
2408.10361465818	1584.15452763322	0.573027900810675	14.1065076054947	29.2940076054947	33.4190076054947	37.7940076054947
2466.53182583244	316.716014455377	1.01998637503264	12.9999999999709	16.7812499999709	27.625	36.7187499999709
2429.77146602914	301.308747139084	0.765197645508064	10.96875	14.1875	17.84375	27.9062499999709	31.5624999999709	37.5624999999709
2308.45014284368	452.853586341426	0.694071965821365	14.09375	17.28125	27.34375	34.375
2386.51101074263	406.93580972491	0.654488561487714	12.90625	15.8124999999709	27.34375	30.90625	38.3125
2370.02927781135	77.994433401825	1.02352872745379	21.6249999999709	24.5	36.7187499999709
2327.20615392092	359.59642362417	0.637115296327118	13.03125	17.15625	28.75	31.65625	36.96875
2496.37689770984	676.282301781328	0.945477301961211	11.5985647693742	12.6610647693742	15.2235647693742	17.0048147693742	19.5360647693742	22.1923147693742	29.0673147693742	32.3798147693742	39.7548147693742
2475.25856189945	733.25100730489	0.586867304106234	13.9110647693742	16.6923147693742	18.6923147693742	29.3173147693742	33.2548147693742	39.5048147693742
2465.63611508505	760.550115473311	0.640622486316279	3.41106476937421	15.0673147693742	17.8485647693742	21.4423147693742	29.9110647693742	33.5673147693742	39.2235647693742
2376.86103421957	1210.25395262698	0.546180450460368	13.5048147693742	16.6610647693742	28.7235647693742	33.2548147693742	35.7548147693742	38.5673147693742
2401.73683933921	1575.38143171894	0.597921881350479	12.6923147693742	15.9110647693742	18.3798147693742	18.7235647693742	28.1610647693742	32.0360647693742	37.2548147693742
2494.55227811698	753.466645257995	0.724204908821652	0.754814769374207	12.8173147693742	13.1610647693742	16.4735647693742	28.4110647693742	32.9423147693742	35.1610647693742
2444.07161177957	1005.14731606365	0.587923203497501	14.0048147693742	17.8798147693742	28.8173147693742	31.8173147693742
2481.01589583606	816.388751855247	0.692924853963302	13.65625	16.625	29.15625	33.75	35.625	37.40625
2475.18968991999	657.61237813936	0.828504203408894	14.1875000000291	17.4062500000291	29.5	35.25
2354.11883983005	1473.90338713456	0.62994369201497	6.09375	16.125	19.21875	21.5625	30.78125	33.3750000000291	37.0000000000291	37.5
2383.70440224431	1355.51233353982	0.572142173732195	14.2584786627849	30.3209786627849	33.695978662814	37.5397286627849
2348.29576019368	1199.56849011645	0.632193318136191	17.4375	20.7187500000291	24.6875	31.4375	33.9375	36.6875	39.5
2367.31795974872	978.482555190294	0.648661648835544	13.8894751188345	18.0769751188345	30.9519751188054	35.3582251188054	36.9519751188054
2360.97851991248	161.948188266982	0.928808545688687	13.46875	24.125	27.0625	29.5	39.96875
2424.50613253102	126.548065404247	0.887205586912271	23.78125	26.78125	30.40625	39.90625
2420.08227322792	263.937713802104	0.643705887829427	11.40625	14.09375	17.1562499999709	20	28.09375	32.65625
2535.65086690975	267.398469929207	0.627769381815751	13.625	18.5625	29.59375	34.28125
2387.67651374428	328.709966137877	0.705446347871003	12.21875	15.53125	18.25	28.6875	32.8125	36.65625
2465.87845931346	343.143387611811	0.675708173926993	12.3125	16.03125	19.09375	28.6875	35.5
2271.06476313955	226.900699894097	1.09255650840596	12.53125	15.65625	27.625	30.3124999999709	36.125	36.53125
2301.63581527638	188.052051900829	0.771905754164281	12.9999999999709	16.65625	29.0625	34.3125	39.25
2345.30854605323	228.648076629741	0.784052721841489	11.78125	14.6875	26.28125	28.84375	30.65625	34.7500000000291
2375.23865670113	305.645511168232	0.768853356075672	11	14.09375	16.78125	26.96875	33.3125
2471.14326970192	258.368987081362	0.776229031231741	13.28125	16.59375	19.09375	29.78125	34.0000000000291	39.21875
2400.70254815509	256.972933726773	0.761147558904652	11.5	14.375	26.03125	31.5	32.53125	36.75
2392.58271889859	150.949654442256	0.682665005943158	11.34375	14.53125	16.53125	27.40625	31.5
2386.11931105293	248.051805589476	0.862992679454377	17.1875	27.65625	31.40625	38.6875
2385.86977927449	341.30612276662	0.67652571982222	12.4375	15.46875	18.28125	27.28125	29.65625	31.65625	33.875	35.3125	37.28125	39.375
2356.8128633957	275.706641292113	0.78265560200445	13.84375	16.46875	19.65625	28.59375	32.75
2496.31034504622	160.831204787956	0.845681228312169	11.405544651614	12.124294651614	14.9680446516431	26.9680446516431	30.343044651614	37.061794651614
2221.15279946165	122.127787092422	0.963537559372148	12.655544651614	16.311794651614	18.905544651614	28.780544651614	32.593044651614	36.905544651614
2362.25724978517	438.938233549608	0.826382386431928	13.655544651614	17.030544651614	28.374294651614	31.8430446516431	36.186794651614
2390.29541778976	149.969506063169	1.04143723006143	13.780544651614	16.9992946515849	19.4367946516431	29.2805446515849	34.155544651614	37.124294651614
2397.78199190225	592.008403122999	0.660159307707501	13.0930446515849	16.749294651614	28.811794651614	34.2180446516431	37.468044651614
2408.23855830852	349.913723626048	0.913147741456398	15.1242946516431	18.624294651614	22.1555446516431	30.7492946516431	34.4367946516431	38.968044651614
2387.05121037251	299.566197067336	0.78914859986816	1.40554465164314	12.780544651614	16.2180446516431	27.4367946515849	30.7180446516431	36.0617946515849
2436.04124244686	331.494010460965	0.729213856176018	13.093044651614	15.968044651614	28.405544651614	33.155544651614
2312.160653918	468.74806717976	0.64778013480834	12.686794651614	15.874294651614	28.124294651614	34.811794651614
2459.93342123117	521.748477649096	0.621723348231914	12.84375	15.46875	29.625	34.40625	37.6875
2370.72213857587	768.225266438469	0.544319866036265	15.03125	18.0625	20.65625	29.6875	34.25	39.84375
2396.73085441014	997.807320702836	0.525878427414799	7.96874999994179	13.84375	17.9375	29.28125	32.21875	37.0625
2475.09641608019	893.160173938078	0.536976489915952	14.5625	18.28125	23.59375	28.40625	30.53125	32.75	34.90625
2385.95069733667	1201.71524285423	0.561065439074172	13.25	16.375	28.5625	38.96875
2373.80435088961	774.752532075664	0.731361570953933	14.34375	17.90625	28.84375	32.65625	36.65625
2401.09581139143	720.062150303984	0.591134951586009	12.5625	15.4375	18.3125	28.28125	32.09375	34.71875	39.8125
2383.67505121657	1187.51527494064	0.504217405178998	9.28125	13.8125	17.15625	19.625	29.8125	38.09375
2422.82381253863	1370.79101261065	0.521352450268115	14.5214517909917	17.7089517909917	28.3652017909917	32.0527017909917
2382.7725859031	701.041054171177	0.51705899996422	13.4589517909917	16.7402017909917	19.0214517909917	29.3339517909335	34.8652017909917	36.9589517909917
2408.32911838149	1024.22128620928	0.501195413671659	13.9589517909917	17.5839517909917	28.8652017909917	34.9277017909917	38.0839517909917
2398.87976814252	1320.89113619554	0.547389293727475	14.7402017909917	17.9277017909335	20.6152017909917	28.6777017909917	31.3027017909335	35.1464517909917	38.3964517909917
2404.56638540723	1019.93060771002	0.525597462350098	13.3964517909335	16.2089517909335	18.6152017909917	28.7089517909917	36.0527017909917
2439.95698288001	892.992587526155	0.611785411746702	14.5839517909917	18.7714517909917	28.9277017909917	34.4589517909917
2429.47323615433	1069.70058348123	0.642020809488801	13.7456668905215	16.9644168904633	28.3394168905215	32.8081668905215	33.7144168904633
2389.77413327473	745.494580654661	0.636383419136057	16.4902017909917	17.0839517909917	20.0214517909917	22.5527017909917	25.7402017909917	32.3339517909917	35.3027017909917
2429.67373698964	1324.57085056556	0.528656899180565	12.4417931510252	15.9730431510834	28.9105431510252	32.0980431510834
2377.21500777592	1201.83257918393	0.596247152106114	19.4277017909917	22.4277017909917	33.0527017909335	39.2089517909917
2478.98947004004	1144.0972881981	0.607710084167167	15.53125	27.8750000000582	31.40625	32.4375	39.28125
2405.74650349196	1633.58138218076	0.52733435484459	14.625	17.5625	22.9687500000582	29.8125
2428.93698187436	981.353123956361	0.542618164428792	13.84375	17.21875	28.4375	34.28125
2387.69345854747	1030.54318122497	0.496520437748891	14.65625	18.4687500000582	34.6250000000582	38.2500000000582
2376.54962979434	1247.05218856698	0.535852389846554	13.59375	16.75	26.8125	31.1250000000582	34.5625
2372.37434710378	1526.05357631904	0.56761651637147	13.65625	16.78125	28.625	33.21875	37.8750000000582
2367.39548610482	1276.19119742997	0.540595501448484	14.28125	17.875	35.1875
2393.24386187559	2082.7711650209	0.493302407263712	15.21875	17.90625	29.8437500000582	34.0000000000582
2374.58267467662	886.50053882748	0.603279195995258	14.40625	29.78125	32.96875	36.53125
2445.94185036951	1272.90080238474	0.574399583408774	13.84375	16.9375	20.5625	29.46875	33.34375	37.5000000000582
2373.51936650026	1148.55460282756	0.557949204229195	14.2187500000582	16.96875	17.40625	28	36.0625
2396.89905685097	963.105169275517	0.535648176955206	14.21875	18.09375	29.1250000000582
2401.29192354017	1387.03914940719	0.591422005180136	14.625	19.125	28.875	32.0625000000582
2388.44828541644	1061.73059372227	0.537958848652914	13.25	16.4687500000582	27.9375	31.5000000000582	36.7812500000582
2390.49772075492	1294.10419099146	0.539286526043873	13.1562500000582	16.59375	27.1250000000582	31.25	38.5
2390.81697602566	1315.12187761252	0.50541131697806	14.34375	17.25	28.125	31.84375	36.40625
2377.87617933222	1096.69337578212	0.561090621721742	13.09375	16.8125	27.6875	33.5
2363.48144542302	1451.63844716835	0.508158279260078	13.59375	17.3125	29.5	35.6875
2391.28529900803	1333.7758143341	0.483368401175633	14.65625	17.5624999999418	29.2499999999418	36.2499999999418	39.96875
2397.33082333374	1336.19330705247	0.48772034658269	14.53125	17.875	21.3124999999418	29.25	34.0937499999418
2383.39885884804	1278.29462234461	0.559935847973631	14.34375	17.625	28.8125	33.5
2377.45080015556	1245.73040379318	0.527576056856657	14.5937499999418	18.1562499999418	30.4374999999418	36.28125	37.65625
2398.8255027619	1638.27750922871	0.552384998029281	14.3437499999418	18.03125	28.625	34.8125	39.3749999999418
2343.09936562516	1164.31348664128	0.491492961436998	13.96875	29.1562499999418	36.9687499999418
2369.37695079691	2445.58535765298	0.474804653399604	14.8125	30.2812499999418
2369.09640556209	1002.7655304502	0.527955709106146	12.5624999999418	15.53125	20.75	27.9062499999418	31.5312499999418	35.875	36.9375
2444.71657585754	1122.41698996859	0.634913786524108	13.7187499999418	17.125	28.9999999999418	34.84375
2385.61733429125	790.574468434408	0.620618752138118	13.8437499999418	17.0625	30.125	36.84375
2398.33876684277	800.872275984453	0.559390354530166	14.9999999999418	18.21875	30.125
2394.59564943607	854.898285545887	0.573244121168771	13.8749999999418	16.625	21.34375	28.34375	31.4687499999418	35.0625	37.8125	38.4687499999418
2387.31311837954	1353.78318929889	0.559698971514597	14.3437499999418	17.1875	29.28125	33.71875	38.1875
2388.80608408624	1796.36321834099	0.634498474970614	15.2499999999418	18.21875	28.9687499999418	32.46875	38.21875
2470.46196685857	975.044251322086	0.700021437435831	14.53125	17.5625	29.3125	38.40625
2391.51142315114	1166.47672134956	0.521184893285972	13.4375	15.7499999999418	27.9375	36.4062499999418
2424.63760392803	1099.75452729458	0.631710924394936	14.1875	17.34375	30.375	34.34375
2388.93305661354	839.469126108645	0.51416029136349	14.0625	16.7499999999418	19.5312499999418	29.15625	32.3124999999418
2385.9231554552	1176.61475886473	0.515064070056514	13.21875	16.28125	19.21875	32.59375
2402.41589545165	959.830112196427	0.577092073323375	16.1874999999418	29.1875	36.125
2359.75265436448	1323.35175590293	0.544137766743735	14.09375	17.3125	28.8125	38.03125
2447.30018410153	1035.82596886243	0.535351795503609	13.25	16.1562499999418	27.90625	31.28125	34.2499999999418	36.4999999999418
2468.29096678957	970.109957492879	0.701517701778251	12.46875	15.3437499999418	20.8125	29.4375	35.7499999999418
2400.27867572055	1939.85475545208	0.533753390283913	14.0937499999418	17.1562499999418	18.65625	29.625	33.71875
2396.11336858155	1808.60330622599	0.51868582619536	13.6875	17.9375	29.4687499999418	35.0312499999418
2398.55134652545	1300.59777680792	0.49764474310141	13.0625	16.0625	28.5312499999418	32.21875	36.78125
2402.46040621373	1264.77196240323	0.51968596276355	15.28125	17.9999999999418	30.59375	36.3749999999418	38.28125
