# Supplementary material for: Millisecond-Scale Motor Encoding in a Cortical Vocal Area
Source: PLoS Biol. 2014 Dec 9;12(12):e1002018. doi: 10.1371/journal.pbio.1002018 (PMC4260785; doi:10.1371/journal.pbio.1002018)
Supplement: Data S2 — Spike timings and acoustic measurements for all cases. All spike timing and acoustic data analyzed in this manuscript are provided in .csv files, which each contain data from one single-unit or multiunit case. Rows represent the multiple renditions of a song syllable. The first three columns contain the acoustic parameters of pitch, amplitude, and spectral entropy, quantified for each rendition. The following columns present spike timings, which are referenced to the beginning of the premotor window. (ZIP) [file pbio.1002018.s004.zip › SU_7.csv]

pitch	amplitude	spectral_entropy	spikes_1	spikes_2	spikes_3	spikes_4
2588.17978746629	174841.993066185	0.778446054093122	6.90312499999982
2752.14635415069	53941.2992621075	0.999858102455243	37.203125
2587.0533415436	95726.5597445504	0.864279483152193	1.4921875	20.0859375000018	22.7734375000018	30.5546875000018
2727.66084703416	45442.0138986278	0.788483790542871	1.88593749999563	37.0421874999956	39.6984374999993
2518.65271614133	20848.9254831649	0.834570267215195	5.09218749999854	37.8734374999949
2511.30466245248	12770.9876734009	0.955453259958906	38.0656249999993
2477.07159096818	27530.561494622	0.930261731011314	14.2531249999956	36.6281249999956	39.7531249999993
2623.56323688898	39291.214487042	0.967281995014026	12.6140625000007	38.7390625000007
2775.94231758843	135534.475487605	0.686807052662821	18.2593750000015	39.1031249999978
2652.14784928901	105183.492584122	0.608536569072092	3.13750000000073
2640.25713413887	163279.994367314	0.730806621145394	37.8578124999985
2638.20264158686	111838.058601141	0.841380501275795	36.5453124999985	39.8265624999985
2648.98792214686	90239.8300540568	0.870954640121107	38.4265625000007
2821.72940878162	48757.8149686492	1.00378098173171	37.9968750000007
2719.45689602306	122039.870406132	1.02506911063357	36.7937500000007
2725.79138687891	206229.536739916	0.876887487638724	35.3968749999985	39.3656249999985
2625.34056734802	95353.3301052112	0.97331076858593	39.0968749999993
2621.2743100596	106959.750421619	0.79381681920097	37.0515625000007
2836.83307809216	280219.716448327	1.2225846001958
2897.73772285498	1266120.11948487	1.08036484786462
2628.29708238215	219919.556335511	0.885085852118998	4.33124999999927	35.2999999999993	39.6749999999993
2643.31970488601	146622.107764065	0.635380512454528	39.5624999999964
2629.59367082226	155275.193298246	0.954280205837143	35.2249999999949	38.8812499999985
2844.64658236224	173730.480078518	0.971420317095351	36.84375
2627.59028096997	79494.0604251323	0.816878758035926	37.7765624999956
2866.29247077296	171567.04524969	0.866717082756286	39.3546874999993
2787.7022421456	198618.018427471	0.897886816543765	34.2562499999985	39.3187499999985
2661.8277701627	318391.864463886	0.844173188139425	39.3968749999985
2717.63019456414	432519.834607207	0.75826174247321
2639.0981438576	344446.939786554	0.826910240873113	39.6828124999993
2591.78714497444	59786.4160071146	0.862070014410703	20.3984374999927
2595.76933091645	31313.3667281829	0.502060787616733	38.6578124999942
2854.92501073571	198356.877303365	0.92294991187088	36.4890624999898
2880.65522488727	151531.310431766	0.878241317202338	38.7078124999971
2703.52308843752	99603.992083793	1.01376176821963	33.7796874999913	37.9359374999985
2807.88152109796	46826.5059414879	0.792522322863432	0.1015625	7.2265625	36.2578124999927	39.3515625
2976.9773777319	240666.038285509	1.00394403730163	39.4234374999942
2576.2127269513	185621.397983436	1.05744500588039	36.5859375
2512.30430212401	190270.386145111	0.978927890798305	38.4546875000015
2923.16955706075	247203.032430651	0.750727221429747	14.7546874999971	38.9109374999971
2913.57382188034	644198.449331187	0.931637743511933	36.9171874999956
2891.04639215031	556998.162714408	1.09891524108054	33.1515624999956
2936.12416776164	229778.093216781	0.963049399463357	6.0078125
2629.71645198413	357370.418480696	1.05159309528325	39.9578124999971
2606.30185781832	149603.360434606	0.87069816561923	31.8640624999898	36.3015624999898	39.0515624999898
2878.9119670593	169171.676057604	0.96264316352261	38.4609374999927
2484.01119632226	209301.498339165	0.731426758029847	1.1953125	37.9765624999927
2909.44703334858	240764.205226234	0.601411724604193	38.2765625000029
2893.52745267568	133906.346731713	0.877569963652271
2881.32534016905	199856.267011771	0.753217518499855	17.3312499999956	19.6749999999956	39.0812500000029
2959.99777074642	138820.759515388	1.00798109910846
2938.43592344931	176615.794279459	1.08738631390017	34.9249999999956	38.2374999999956
2744.61953963565	137430.924867222	0.953354888176859	36.9828124999985
2974.85399788175	1608268.92894409	0.963031212995541	38.4484375000029
2632.10435699762	347603.64426564	0.857798780655477	38.2046874999942
2886.09744870675	24861.5975533279	0.981876281875081	30.8625000000029	39.2062500000029
2621.4524265119	48498.4797368696	0.814247637896733
2873.8825646531	102544.500059229	0.920808661511965	14.8687499999942
2885.69280786926	57479.3999437719	0.947239856743187	19.9171874999956
2628.90093107458	90006.139564885	0.896248405605545	36.8999999999942	39.7750000000015
2541.79847918774	80872.4200325884	0.848506967259617	2.80000000000291	37.0812499999956	39.9562500000029
2868.51863857008	104090.345888883	0.925616439282572
2716.33744813197	251585.2727261	1.00815565281752	38.7406249999913
2848.42613470243	118896.204840868	0.886701681434915	16.9140625
2874.17995603514	128732.299850573	0.929225117386747	37.7203124999942
2891.98736323306	262645.441318799	0.715731925172571	39.7234374999898
2626.06106992464	85419.7401317328	1.10382809631759
2877.91421647779	67648.502399519	0.90261256199013	38.7124999999942
2646.42695125998	220062.274972493	0.948287126493525	1.19374999999854	8.09999999999854	37.5374999999985
2640.64273304976	149569.890233635	1.09836138799827	15.421875	30.421875
2820.85936979873	109414.76646601	0.849812806299625
2921.43967311254	185618.195147403	0.939688181815599	37.7062500000029
2903.408823398	87585.8941742459	0.889858761216727
2640.10910979704	314710.126563363	0.682408395652066	2.94843749999563	36.2609375000029
2623.44555106062	359556.698482798	0.851069961025597	38.5281249999971
2636.38068050769	199072.26461837	0.820714275676297	39.3046875
