# Supplementary material for: Millisecond-Scale Motor Encoding in a Cortical Vocal Area
Source: PLoS Biol. 2014 Dec 9;12(12):e1002018. doi: 10.1371/journal.pbio.1002018 (PMC4260785; doi:10.1371/journal.pbio.1002018)
Supplement: Data S2 — Spike timings and acoustic measurements for all cases. All spike timing and acoustic data analyzed in this manuscript are provided in .csv files, which each contain data from one single-unit or multiunit case. Rows represent the multiple renditions of a song syllable. The first three columns contain the acoustic parameters of pitch, amplitude, and spectral entropy, quantified for each rendition. The following columns present spike timings, which are referenced to the beginning of the premotor window. (ZIP) [file pbio.1002018.s004.zip › SU_8.csv]

pitch	amplitude	spectral_entropy	spikes_ 1	spikes_ 2	spikes_ 3	spikes_ 4	spikes_ 5	spikes_ 6	spikes_ 7	spikes_ 8	spikes_ 9	spikes_10	spikes_11	spikes_12
2854.32002617776	103148.928403575	0.835232325937647	2.68437499999982	5.02812499999982	8.77812499999982	16.5281249999998	26.6843749999998
2626.47627987203	110121.825946174	0.936926170232943	5.23593749999964	11.7984374999996	17.1421874999996	21.1109374999996	24.9859374999996
2866.61278081438	213602.080112691	1.08032236008196	1.4140625	4.6953125	7.3515625	14.1015625	16.4765625	20.5703125	29.2265625
2597.48951117072	152025.840967558	0.95368874913574	0.370312500000182	4.12031250000018	8.15156250000018	11.2453125000002	15.6203125000002	18.7453125000002	26.8078125000002
2802.06642792802	298147.146849455	0.963154002823117	2.79374999999982	7.98124999999982	12.9499999999998	16.4187499999998	19.5437499999998	28.2312499999998
2791.93349921935	256795.107608032	1.07030033703838	4.68124999999964	8.58749999999964	14.6499999999996	21.0874999999996	26.8374999999996
2824.54000332624	826703.17854529	0.898920463660353	1.87031250000018	5.18281250000018	7.90156250000018	18.1515625000002	22.9640625000002	29.9328125000002
2588.52035415586	288603.106493551	0.89686208107071	1.0625	2.78125	16	27.84375
2762.95695565516	879690.068920572	1.060448781494	2.93124999999964	9.77499999999964	16.9624999999996	20.5249999999996	27.8999999999996
2635.09877176728	389338.928869743	0.996922635789757	2.34531249999964	7.09531249999964	11.9703124999996	18.6265624999996	22.1265624999996	29.0953124999996
2773.17900637879	634282.993107806	0.997613240638491	4.97031249999964	9.37656249999964	15.9703124999996	19.8453124999996	27.9390624999996
2853.43679591599	715027.293980052	1.04652236894075	3.07656250000036	6.79531250000036	12.6078125000004	17.8265625000004	24.1703125000004	36.7328125000004
2782.93260180104	980447.250657819	0.860635215870219	0.0203125000007276	1.73906250000073	7.17656250000073	11.4578125000007	15.0203125000007	17.2390625000007	21.4890625000007	31.5828125000007
2874.70390789635	523876.591705115	0.954770252657681	2.65156249999927	5.49531249999927	7.99531249999927	14.7765624999993	18.9015624999993
2537.6306295145	182333.374784071	0.891786832288763	1.52499999999964	4.24374999999964	6.89999999999964	10.8062499999996	16.5249999999996	21.0874999999996	29.4624999999996
2719.51806371267	638972.869438863	0.974103358229941	2.34531249999964	6.43906249999964	15.5953124999996	18.4078124999996	21.9390624999996	30.8140624999996
2776.61084506935	1707202.58622463	0.973609083689943	2.79218749999927	9.82343749999927	14.8546874999993	21.6046874999993	30.1671874999993
2760.84462497578	2334870.43257597	1.13308900088741	4.33437500000036	12.1156250000004	15.4593750000004	18.0843750000004	24.1468750000004	29.9906250000004
2529.01565285717	596926.403937429	1.10526128835582	1.22500000000036	5.94375000000036	9.69375000000036	15.6000000000004
2770.09073317081	653020.479268626	0.80466323308264	2.22031249999964	6.18906249999964	11.7828124999996	15.7203124999996	25.0953124999996
2841.1153900776	82804.3106212936	0.948754511644398	0.998437500000364	5.18593750000036	8.34218750000036	16.1546875000004	19.0921875000004	29.4046875000004
2845.0342912223	1004732.25050606	1.17662991920944	3.04531250000036	6.04531250000036	11.5140625000004	16.3578125000004	20.3578125000004	23.9203125000004	31.7640625000004
2664.03944854932	108766.465039622	0.976687334871936	6.06562499999927	11.4718749999993	15.4406249999993	18.7218749999993	28.2843749999993
2590.77656600959	125086.899435614	1.02797417446192	2.94687499999964	7.38437499999964	17.6656249999996	21.3218749999996	31.7593749999996
2768.08485035969	140845.555688133	0.699347055687932	0.214062499999272	2.46406249999927	5.93281249999927	16.9640624999993	20.6828124999993	24.9640624999956	32.4015624999993
2753.08104487432	757622.244345208	1.06451039209998	1.34062499999709	4.71562500000073	6.93437499999709	9.24687500000073	16.7156250000007	20.8718749999971	27.4343750000007
2817.32534099694	284311.239909521	1.1105175185458	1.29843750000146	5.57968749999782	9.11093750000146	14.8921874999978	19.1109375000015	25.8296875000015	33.4546875000015
2776.29359624532	413238.793152803	1.05116978206667	2.66249999999491	6.22499999999854	13.6624999999985	17.3812499999985	20.6624999999985	26.9124999999985	34.4437499999985
2807.90020570052	1504147.8142331	0.935915075267031	2.5625	6.15625	8.875	16.28125	19.15625	24.28125
2774.94339316742	945652.475078557	1.06618456889635	2.04999999999927	4.73749999999927	11.6749999999993	16.6124999999993	20.4249999999956	24.3937499999993	32.2062499999993
2820.07575304861	794064.526717836	1.062985016518	0.548437500001455	4.86093749999782	10.5484375000015	15.9859374999978	18.9546875000015	24.1109374999978
2805.53931540468	1611458.23091673	0.953394745352393	2.67812499999854	5.17812499999491	7.05312499999854	11.1156249999985	16.0218749999985	20.3031249999985
2748.49789208774	1730485.02313637	0.616927620063215	1.6640625	3.78906249999636	7.7890625	10.0078125	14.8515625	17.9453124999964	31.9453125
2747.06814212031	1805259.86214913	0.901009198434468	1.875	4.375	7.375	13.1249999999964	15.5624999999964	18.1875	27.53125
2517.19079008652	262977.313238612	0.881529987008827	1.81406250000146	4.12656250000146	9.34531250000146	13.0640625000015	16.6890624999978	23.8453125000015
2763.39738801604	3032239.38276878	0.990807575479574	7.97187499999927	13.6593749999993	17.1906249999993	20.6906249999993	28.7218749999956
2900.28756590084	2311064.94923877	1.03712688990479	2.05625000000146	8.24375000000146	14.3062500000015	17.9937500000015	22.1812500000015	26.8062499999978
2742.07258132475	1181255.90799687	1.00048821966343	3.7265625	7.5703125	14.0703124999964	17.5703125	19.6328125	23.1015624999964	29.6328125
2727.28977735305	2231031.39842995	0.989499552130774	2.87187500000073	7.87187500000073	12.9968750000007	17.7781250000007	20.4656250000007	28.4031250000007
2780.80024612891	288606.920022261	0.846874422373558	0.810937499994907	2.96718749999491	5.09218749999854	7.81093749999854	17.3734374999949	20.4359374999985	26.9046874999985	31.9359374999985
2818.31141590031	1231117.55444119	0.96451377916115	3.55937499999709	6.99687500000073	14.5906250000007	17.8718750000007	22.2781250000007
3014.07483446484	1686843.38324448	1.12822221249646	2.33124999999927	7.14374999999927	13.7374999999993	17.5187499999993	20.3624999999993	29.0499999999993
2588.66604997341	1405075.43004527	1.11769507475268	3.63124999999491	9.78749999999854	14.6312499999985	24.7562499999985
2816.35299072132	402289.39471881	0.840116849186242	1.6875	3.09375	3.78125	6.59374999999636	11.25	14.625	21.375	29.34375
2729.12540768875	1560428.36603271	0.874019665795467	1.36562499999854	7.36562499999491	16.5843749999985	19.8968749999985	25.9281249999985
2777.0349088941	2019351.76090033	0.986877150775755	2.86093750000146	6.29843750000146	14.1421874999978	19.3296875000015	25.6421875000015
2616.55039117689	271486.565307937	0.743280180148768	1.01406249999854	3.73281249999854	5.54531249999854	11.5765624999985	13.8265624999949	21.4828124999985	24.2640624999985
2778.53660888186	2150691.63174653	1.19820750576862	2.67812499999854	6.80312499999854	12.6781249999949	16.3968749999985	20.1156249999985	28.9906249999949
2747.85876902026	1528595.01494595	1.01772746452323	3.94687499999782	7.91562500000146	17.0718749999978	20.4781249999978	30.5093750000015
2764.636676989	1317904.75287647	0.950584822879534	3.7890625	8.3828125	15.8515625	19.1328125	24.5390625
2766.69974131896	1700115.30801747	0.854720346035279	1.68437499999709	3.43437499999709	4.96562499999709	9.77812499999709	12.1531249999971	24.4343749999971	30.4656249999971
2753.01583164827	2093698.74310098	1.20509098010789	0.2890625	4.07031249999272	7.7265625	13.9453125	18.1328125	25.8828125
2770.9136862384	1878939.40386231	0.920513591482433	0.6015625	6.3828125	10.9140625	18.8828125	22.6953125
2766.88702894226	1745671.6623747	0.631550937359669	1.6015625	6.4765625	14.3828125	18.6953125	26.7265625
2793.75252251213	839942.293125627	0.752333453255602	1.39687499999854	5.55312499999854	12.2406249999985	17.8031249999913	22.2093749999985
2792.77598359856	24377.5419210311	0.964993083194746	2.34218749999854	5.15468749999854	7.52968749999854	12.3734374999985	17.9046874999985	20.9671874999985	27.0921874999985
2580.37531097343	274204.590806203	0.628806215589848	2.55937499999709	5.77812499999709	12.2156249999971	15.1218749999971	22.8406249999898
2878.17947484659	84221.9201214324	0.832162398183743	1.5703125	3.44531249999272	5.1953125	9.5390625	14.2578124999927	16.0390624999927	18.3828125	23.0390625	28.3515625
2706.39364039364	244781.579783787	0.488690090691891	2.5859375	5.49218749999272	8.6796875	11.9296875	15.6484374999927	20.1484374999927	28.6171875
2850.01050429421	98751.3429753196	0.643778761376604	2.47031249999418	5.84531250000146	9.65781249999418	14.6578125000015	18.5640625000015	24.8453125000015	32.3765625000015
2884.56695802347	131615.305897092	0.994942364980245	3.70624999999563	10.6437500000029	16.2999999999956	19.5187500000029	26.9250000000029
2642.51129224547	658659.614993226	0.819997637810596	1.19687500000146	5.22812499999418	10.7281250000015	16.1343750000015	20.6968750000015	29.3531250000015
2739.41680666505	617212.196187875	0.855043452842602	1.61562499999854	3.74062499999854	5.83437499999854	8.27187499999854	15.9906249999985	24.6156249999913
2606.93814054974	1898001.64255683	0.810296079969264	1.11093750000146	7.29843750000146	14.7046875000015	17.8296875000015	31.7359375000015
2834.88431031591	760090.306117763	0.714443170666974	1.3046875	3.6484375	9.21093749999272	12.3359375	14.5234375	17.8671874999927	20.5546875	28.2734375
2608.40263156328	983617.197150672	0.891775788742729	2.57031249999272	4.4765625	11.3828125	18.1015625	25.2890625
2787.46828849799	282927.270981197	0.596479188298223	1.79531249999854	6.67031249999854	9.20156249999854	12.3265624999985	16.6703124999985	21.0453124999985	30.2328124999985
2826.30005110949	1362649.54259624	1.06019937976018	2.1640625	7.1640625	14.9765625	19.7578125	25.4765625
2841.39306913239	1179011.98709387	1.2477650831804	2.20156249999854	6.13906249999854	10.9828124999985	15.7640624999985	19.0765624999985	24.5140624999985
2825.44203009635	1514231.93934058	0.901655779037469	1.29843750000146	6.76718750000146	14.5171875000015	18.5171874999942	23.5484375000015	29.2359375000015
2662.20990672823	240792.607852901	0.704159791671408	15.6999999999971	19.0124999999971	22.2937499999971
2740.83026502931	40239.1400203309	0.431090438622468	1.50624999999854	6.91249999999854	10.5374999999985	18.0062499999913	20.7562499999985	25.5062499999985	33.3499999999985
2850.52908161569	725144.404500373	0.76814097345492	1.99531249999563	4.65156250000291	9.18281250000291	18.9640625000029	22.1828124999956
2877.04444173708	487930.381659275	0.77498541651048	2.34531249999418	5.62656250000146	11.3765625000015	16.1890625000015	19.3765625000015	30.0953125000015
2854.4808294871	755428.389049169	0.828740514709254	0.62812500000291	6.00312500000291	12.3468750000029	16.0968750000029	22.0656250000029
2715.46611902139	1075487.82018124	0.734209367877844	2.4765625	10.5078125	16.6328125	21.5078125	33.6328125
2989.75801573902	768790.90431484	0.646891464691771	5.921875	11.5781249999927	15.515625	29.8281249999927
2711.96297200226	33829.5769579905	0.70282032182907	0.234375	3.39062499999272	5.515625	12.6718749999927	19.5781249999927	27.3593749999927
2859.30011679581	394757.173468975	0.872729650814197	2.74375000000146	6.80624999999418	12.5874999999942	16.1812500000015	20.0249999999942	25.6500000000015
2723.56370498101	334232.73129851	0.95434391816427	5.95312499999272	9.109375	15.046875	17.734375	25.328125
2923.84922526554	471077.829694688	0.744369215406781	2.04374999998981	5.57499999999709	11.3249999999971	17.5124999999971	20.9187499999971	24.0437499999898
2647.24473248313	282643.670290897	0.872180170125523	0.578124999992724	5.453125	12.6406249999927	16.4843749999927
2850.25205789795	185222.356970452	1.18345270417891	2.52968750000582	4.84218750000582	7.12343750000582	9.65468750000582	15.4359375000058	20.5296875000058	25.5921875000058	34.3109375000058
2882.27291903132	260167.521125744	0.897583885915376	0.896874999991269	4.11562500000582	7.08437500000582	11.9281250000058	16.1468750000058	20.5843750000058	28.2406249999913
2559.42150707167	819036.725017185	0.970431286745537	1.31093750000582	3.49843750000582	5.59218750000582	7.96718749999127	12.7171874999913	16.7171875000058	19.4984375000058	21.2796875000058	27.9046875000058	32.5296875000058
2908.50900318806	482967.576911084	0.819322073541384	0.30937499999709	2.43437499999709	4.49687499999709	6.21562499999709	10.7781249999971	17.9968749999971	31.1531249999971
2900.4496347455	543697.164761476	0.845327449942856	2.68124999999418	7.24374999999418	9.93124999999418	15.0874999999796	17.9624999999942	20.3062499999796	23.4937499999942	31.1499999999942
2637.58012810863	189898.352645585	0.935556954228566	2.16718749998836	4.66718750000291	7.10468750000291	9.94843750000291	17.6046875000029	24.7609375000029	29.4796875000029
2830.03621259846	539227.063916692	0.818752629177115	2.265625	6.015625	9.82812499998545	15.453125	18.078125	21.234375
2816.82089008858	784362.680513879	1.07030338177348	1.3984375	5.0546875	8.2734375	12.7421874999854	17.0234375	19.7734375	22.8046875
2584.87966095095	642234.615674	1.01805450762863	1.89375000000291	5.17500000000291	10.7375000000029	16.1125000000029	19.0500000000029	29.1750000000029
2818.28201625741	937833.831002654	1.16196088201221	5.609375	9.703125	16.078125	20.234375	26.546875
2625.7334893813	1560380.25801557	1.28499157780285	0.6484375	3.3046875	8.11718749998545	18.8046875	23.7734375
2520.77912440845	151138.586970042	0.79937634952342	1.84062499998254	3.84062499999709	5.68437499999709	10.3406249999971	16.9968749999971	20.7468749999971	32.8093749999825
2577.15460226048	262845.720830277	1.11710568619076	1.24843750000582	6.65468750000582	12.1546875000058	16.4671874999913	18.9359375000058	23.7171875000058
2585.79526132187	504493.373235476	1.00766858440455	1.71874999998545	4.65624999998545	10.3749999999854	14.875	17.96875	20.84375	29.78125
2827.76370381897	132253.764524952	0.838396995467592	2.046875	4.390625	6.359375	9.10937499998545	14.546875	16.765625	20.046875	25.9218749999854
2804.99403486547	511717.174462168	1.06117575238673	0.60624999999709	5.13749999999709	10.4812499999971	15.6999999999971	18.3874999999971	23.8874999999971	30.3874999999971
2795.33662066741	528783.972765683	0.952982293009521	1.0234375	5.5859375	11.0234375	16.1484374999854	20.3984375	29.0234375
2771.80693755168	476477.927082592	0.954557556502901	3.91093749999709	12.8484374999971	17.2546874999971	20.3796874999971	25.5984374999971
2618.64797667733	489919.305635291	1.21023466006711	2.53281249999418	6.43906249999418	17.1890624999942	20.1890624999942	28.9078124999942
2822.82759921515	755970.629628606	1.13596055965239	1.46249999999418	8.02499999999418	11.4937499999942	16.3687499999796	21.2437499999796	28.9624999999942
2616.70992179513	543682.902224476	0.750623945023449	0.55000000000291	2.64375000000291	4.48750000000291	7.01875000000291	10.2687499999884	17.6125000000029
2608.6512958001	1205720.18331696	0.882461645908121	0.0890624999883585	3.90156250000291	12.4015625000029	16.5890625000029	24.6515625000029
2516.40115684095	302284.671939373	1.06424032935617	0.404687499991269	2.96718750000582	4.84218750000582	6.84218750000582	11.3734375000058	13.7171875000058	26.4984375000058	29.0296875000058
2781.42171045474	522838.893427454	0.924151255019664	0.12812500000291	4.22187500000291	9.50312500000291	14.8468750000029	18.2843749999884	24.9093749999884
2837.05018311669	678632.694686616	0.95528406945572	1.88906250000582	4.76406250000582	9.29531250000582	14.0140625000058	17.1703125000058	20.4828124999913	31.0765625000058
2858.72492589811	1174445.57929261	0.882688116474426	2.36249999998836	6.48749999998836	9.92500000000291	12.6750000000029	14.8312500000029	21.8937499999884	24.8625000000029
2869.42404006394	366784.229090445	1.03731567430958	0.98124999999709	3.35624999999709	6.82499999999709	10.6062499999971	17.2937499999971	26.1374999999825
2826.5028928995	772391.270120994	1.01269006256026	0.0718749999796273	3.47812499999418	7.91562499999418	13.9781249999942	17.1031249999796	20.8218749999942	27.7906249999942
2563.1161026416	798289.715519819	0.883431594013824	0.68281250000291	6.18281250000291	12.5578124999884	16.4328125000029	22.5890625000029
2774.43074764014	400817.453129681	1.01311279465912	0.957812499982538	3.17656249998254	5.95781249999709	8.45781249999709	16.1453124999971	19.1453124999971	29.7078124999971
2858.39001499965	1322075.2722666	1.04875733485333	2.1015625	4.9140625	9.9453125	14.9765625	17.7890625	22.1953125	29.6640624999854
2849.72432211736	925978.90082099	0.87254124394088	1.20781249999709	5.77031249999709	13.1140624999971	17.6765624999971	25.9265624999825
2842.07445743178	844706.642532223	0.966689361554561	2.76249999999709	8.51249999999709	14.4499999999971	19.2312499999971	29.5124999999971
2866.2196469992	1284690.85706933	1.17252700868934	5.09843749999709	8.56718749999709	15.6921874999971	19.8484374999971	24.6609374999971
2834.48027012862	1456727.95053303	0.916277241329365	0.876562499994179	6.59531249999418	15.3140624999942	21.2828124999942
2577.83554911424	729824.418759051	1.01458651992601	0.98906249999709	2.64531249999709	4.64531249998254	6.73906249998254	9.23906249999709	15.4578124999971	19.0203124999825	37.2078124999971
2617.6910041385	1600108.57697306	0.881304929191502	0.0984374999970896	1.97343749998254	4.69218749999709	6.41093749999709	8.75468749999709	15.2546874999971	21.0671874999971
2972.72183787308	1184352.94674385	1.17428425699421	2.86562499999127	7.67812500000582	11.2406249999913	16.3968749999913	19.9906250000058	29.2718750000058
2887.67344540802	205620.156638713	0.891397930354709	1.9453125	6.0078125	9.3515625	13.1640625	20.0078125	23.6640625	31.2578125
2927.0136022444	509427.227933077	0.852789443284254	0.00156249999417923	4.53281249999418	7.22031249999418	11.0328124999942	16.3453124999942	19.9078124999942	28.9390624999942
2812.77275222202	265360.748652501	0.723861787797589	2.46249999999418	5.93124999999418	10.9312499999942	15.1812499999942	19.6499999999796	24.1812499999942
2809.87986642261	585274.652550711	1.18501972381216	1.875	4.875	11.0625	16.9375	22.2499999999854	26.4375
2853.76941613006	271085.117528083	0.920164305517901	1.59218749999127	6.93593750000582	9.84218750000582	16.1546875000058	22.9984375000058	31.2171875000058
2840.13735782861	141952.044111217	1.07493100357301	12.2624999999971	14.5749999999971	20.6999999999971	27.9187499999971
2828.97596841242	700894.143921113	1.02133444729196	2.75	5.125	12.03125	18	22.25	26.5625	30.375
2899.87037977866	339131.902787067	1.04541095586696	3.80624999999418	8.55624999999418	15.5562499999942	18.3999999999942	23.2124999999942	28.2749999999942	39.8374999999942
2848.77272861549	831485.5136773	0.998450553210409	0.795312500005821	4.51406250000582	7.60781250000582	14.5140625000058	17.8265625000058	23.4203124999913	28.6078125000058
2993.82533598477	1572498.56157226	0.797255689238722	0.99687499999709	3.43437499999709	8.18437499999709	14.4656249999971	20.6843749999971	27.1531249999971
2600.8674437062	768255.777510281	0.9501523059318	1.54062499997963	3.54062499999418	5.57187499999418	14.6968749999942	19.1343749999942
2491.04662796764	58163.9438011646	0.930677765612191	1.71875	4.09375	6.78125	12.875	15.71875	18.5625	21.625	24.34375	27.5625	30.375
2832.69350683619	633280.042980999	0.815477103509607	1.57343750000291	7.01093750000291	11.1671874999884	15.2921875000029	20.4796875000029	29.0734375000029
2794.43317337087	1555914.39881297	0.902956478375958	6.15937500000291	11.9093750000029	17.1906250000029	21.0968750000029	28.8156250000029
2851.0356122293	1148764.31887251	1.03956301104357	1.42343749997963	7.17343749999418	13.7359374999942	17.4234374999942	26.8921874999942
2789.70936213467	1500073.29617137	1.0552644595527	0.98906249999709	4.77031249999709	11.2078124999971	15.1140624999971	20.9265624999971	28.8015624999971
2777.74798745811	1051717.98125792	0.80793933011817	2.84531249999418	6.34531249999418	13.5640624999942	18.2203124999942	25.5015624999942
2518.01476984636	199689.611877348	0.846133244000415	1.00156249999418	2.75156249999418	4.78281249999418	11.4390624999796	14.5640624999942	17.9703124999942	24.9390624999942	33.2203124999942
2610.88898240134	248524.175860838	1.04167291258975	0.559374999982538	3.84062499999709	6.27812499999709	9.87187499999709	16.2468749999825	19.0281249999971	29.6843749999971
2606.05511418046	329836.627711917	1.02980148648082	0.642187499994179	3.48593749999418	8.26718749997963	15.2359374999796	18.4546874999942	22.0171874999942
2865.14367378094	555914.766686874	1.22277061267283	4.05156249999709	7.73906249999709	13.5515624999971	16.9265624999971	22.2703124999971
2812.16804302913	469061.400283408	0.851846599289399	2.515625	6.234375	14.796875	18.671875
2784.92080965349	771654.921973191	1.09752429073607	1.55781250000291	4.43281250000291	7.18281250000291	10.6203125000029	17.2765625000029	19.9015625000029	32.0265625000029
2761.08893657865	973418.517574089	0.860126109213825	2.28125	6.59375	16.65625	22.21875	32.59375
2784.8902406409	1458629.03818201	0.827767699425237	3.24843750000582	10.2171874999913	14.8734375000058	19.9046875000058	30.8109375000058
2784.90425166618	1711849.81946578	1.01035993716402	5.16562499999418	9.79062499999418	15.8218749999942	19.5718749999942	26.6343749999942
2840.05120646411	1338641.98082279	0.775520493443344	2.44687499999418	6.29062499999418	11.5718749999942	16.8531249999942	19.6343749999942	27.2906249999942
2773.35448293499	1740119.07870487	0.886884157557243	3.390625	6.296875	13.234375	16.765625	23.328125
2525.08174026355	286566.114176554	0.831201345131957	1.81093750000582	4.84218750000582	8.12343750000582	12.5296875000058	15.6859375000058	17.9359374999913	21.6859375000058	26.0296875000058	33.7171875000058
2833.64260321649	326653.824422007	1.03797409268468	1.95468749999418	5.11093749999418	8.89218749997963	14.2671874999942	18.7359374999942	28.7671874999942
2854.51200994226	898292.240825063	1.15408741960602	1.62031250000291	6.77656250000291	13.4328125000029	16.8078125000029	20.0890625000029	32.9015625000029
2859.32127686289	445453.052206699	1.14431753219595	3.62968749999709	6.72343749999709	9.81718749999709	15.1296874999971	20.0671874999971
2623.74632461087	318952.857999224	0.965214864040973	0.40156250000291	2.15156250000291	4.12031250000291	9.62031250000291	13.9953124999884
2867.40662441965	313104.17009653	0.985059622036254	2.375	4.96874999998545	7.53125	10.2187499999854	12.8125	18.5937499999854	23.2499999999854	29.4062499999854
2862.62884463543	346627.721341891	0.960385666197453	4.2421875	6.08593749998545	9.42968749998545	15.0546875	21.4609375	26.4921875	35.9296874999854
2858.71294448476	924181.326253176	0.980314664584915	0.403124999982538	3.90312499998254	7.74687499999709	10.7156249999971	16.2781249999971	22.3718749999825	26.8406249999825
2818.61410038826	217090.413052726	0.9783441633453	3.43593749999127	5.93593749999127	13.8734375000058	18.4984374999913	21.0921874999913	30.2484375000058
2899.45616709527	316307.003888143	1.15006850705231	16.3265624999913	25.1390625000058
2544.29680498419	425680.499172715	0.990221425288529	1.17656249999709	3.11406249999709	5.05156249999709	8.05156249999709	11.7390624999971	15.5203124999971
2570.16915743919	536315.716534586	1.02823347500546	2.28593749998254	4.31718749998254	6.03593749999709	8.25468749999709	10.9421874999825	17.0984374999971	20.0984374999971	32.4109374999825
2813.86712559425	761757.974105461	0.69414144021206	2.30312499999127	6.20937499999127	10.0843750000058	16.1781249999913	19.8656250000058	25.4906250000058	34.6468750000058
2593.56063609809	609390.895400953	1.17330307876047	2.79374999999709	4.51249999999709	6.35624999999709	9.01249999999709	14.6687499999971	18.8249999999825
2620.8360473433	586711.013311306	1.02991379360044	0.132812499985448	2.8203125	5.4765625	13.6640624999854	17.7265624999854
2874.79704275671	340660.112814559	0.794317442811218	2.82656249999127	7.85781249999127	12.4203125000058	16.8578124999913	20.7015625000058	27.9203125000058
2805.55178321288	293491.203725052	0.807653514124213	0.64531249999709	3.14531249999709	5.52031249999709	7.33281249999709	9.05156249998254	10.8015624999825	13.1765624999825	16.1765624999825	18.8015624999971	25.8953124999971	30.4265624999971
2807.53866707536	557152.28709161	1.06408351735938	0.7265625	4.66406249998545	8.19531249998545	13.6015625	16.7265624999854	19.5078124999854	26.5703125
2839.93911658098	256942.86361785	1.04747372373372	0.396875000005821	4.24062500000582	9.61562499999127	15.5531249999913	18.1781250000058	23.0843749999913	32.2718750000058
2825.3289017186	568814.511497639	0.858677960766409	2.39375000000291	5.51875000000291	11.2062499999884	16.4562500000029	19.1437499999884	26.3312499999884
2596.43055977333	656979.905111949	1.03211453032541	2.14999999999418	6.43124999999418	13.6812499999942	18.0562499999942	22.6812499999942	31.1187499999942
2767.1985034594	886211.050146772	0.841758347052448	0.965624999982538	4.46562499998254	14.8718749999971	19.6218749999971	22.8406249999971	31.4343749999971
2785.69436176439	1400313.52212268	0.907591498974689	1.97187500000291	6.59687500000291	11.6906250000029	17.0031249999884	22.8781249999884
2768.99922430224	373859.144495948	1.0212421948746	0.54218750000291	2.26093749998836	4.57343749998836	6.79218749998836	13.6671875000029	18.0734375000029	22.5109375000029	31.5734375000029
2791.67965958932	1360839.89026761	1.15816328047343	0.959375000005821	5.33437500000582	15.0843749999913	18.3343750000058	27.7093749999913
2832.10927876208	1433663.53762492	1.14725293030206	1.66874999999709	5.54374999999709	9.91874999999709	14.0437499999971	17.2937499999971	22.7937499999825	30.2624999999825
2901.79650330645	450813.150396001	1.13604649145552	2.69687499999418	8.32187499997963	11.1968749999942	18.0718749999796	22.7281249999942	34.6343749999942
2830.70930979011	455963.961518908	1.16067450683202	2.44375000000582	4.72499999999127	6.75624999999127	10.8812500000058	14.6625000000058	19.6624999999913	24.3187499999913
2758.17993172926	687890.329056034	1.17175201851269	1.44374999999127	6.94375000000582	11.1312500000058	15.6312500000058	19.2250000000058	21.4749999999913	26.9124999999913
2769.01441279922	1634417.87089193	0.573975106657505	2.1484375	4.67968749998545	8.3671875	14.0859375	18.5234375	25.5234375
2771.91358936268	1200439.30454538	1.02308079817106	1.35468749998836	8.47968749998836	15.8859375000029	19.8859375000029	28.4171874999884
2841.16717030178	520320.907716772	1.09666270411237	1.0703125	2.8828125	5.3828125	7.6015625	17.5078125	20.6640624999854	31.1640625
2860.59716297387	472662.958917704	1.02362049223675	2.28906249998545	7.16406249998545	9.9140625	16.0078125	18.8203124999854	22.5078124999854
2823.89221758846	1247513.50943877	0.941621080928597	3.74687499999709	7.37187499999709	14.2468749999971	17.9656249999825	21.8718749999825	29.8406249999971
2813.0597250911	1607869.32526582	1.24211986590205	3.45624999998836	8.76874999998836	14.2062499999884	18.4250000000029	23.1750000000029
2260.39709708247	32157.9159115074	0.984991076714043	6.59375
2845.36162759799	536600.772342083	0.964167232398818	1.08749999997963	7.14999999999418	8.77499999997963	11.8062499999942	14.8687499999942	20.2437499999942	25.7124999999942	31.5249999999796
2787.36760380198	1275706.30664145	1.16819083287224	1.4765625	3.6328125	6.1640625	10.1328125	12.6328125	16.3203124999854	18.1015625	22.4140625	29.0390625	31.3515625
2822.64005532011	1189995.23270913	1.02798236419582	3.51093749998836	5.97968750000291	11.5109374999884	15.4171874999884	17.8546875000029	22.2296875000029	26.9796875000029
2873.21992055922	1133421.44345009	0.828031317011472	4.5234375	8.4609375	14.1484375	17.7109375	22.4609375
2866.33063548583	187813.990387195	0.77819227280915	1.41250000000582	5.19375000000582	10.4750000000058	16.0999999999913	20.4750000000058	32.8499999999913
2780.42347661647	560554.030684383	0.971088082720044	1.54062499999418	3.72812499999418	6.47812499997963	16.3531249999942	19.4156249999942	30.3531249999942
2541.25415667413	753960.937662709	0.974313851282288	0.287499999991269	2.97500000000582	4.81874999999127	6.85000000000582	10.1312500000058	15.3499999999913	19.1937500000058
2803.63089804993	403672.497152236	0.840911632754384	1.58749999997963	3.49374999999418	5.21249999997963	6.86874999997963	16.9624999999942	22.0562499999942
2809.69067852801	643115.663653933	1.22227387104192	0.410937499982538	4.19218749999709	7.53593749999709	13.1296874999971	17.4734374999825	21.2546874999825	27.6296874999971
2841.50505747782	285229.246077581	0.922915658288086	0.923437499994179	3.92343749997963	6.14218749997963	8.92343749997963	14.1421874999942	17.4546874999796	21.0484374999796	26.5484374999942	34.6734374999942
2818.07732058542	29149.6532684481	0.819250052318378	2.49531249998836	6.30781250000291	11.5578124999884	15.8703124999884	20.3703125000029	26.0890625000029
2849.17244216211	422143.129258594	0.629117750870259	0.5703125	3.16406249998545	5.4453125	8.60156249998545	13.9765625	17.2265624999854	25.9140625
2767.22379380949	728974.786746543	1.29537315917288	3.29374999999709	7.60624999999709	14.8249999999825	18.8250000000116	23.7624999999825
2832.83075907715	928946.425116974	0.978772130449292	0.756250000020373	2.97500000002037	7.66250000000582	13.5999999999913	17.4750000000058	22.8187499999913
2783.21725704011	1235087.93909246	1.00443074105449	3.59218749999127	7.15468750000582	13.3734374999913	17.7171874999913	26.4046875000058
2863.66964871484	797602.314934445	0.845004764310808	3.79531250002037	6.67031250000582	13.5765624999913	16.8890625000058	20.1078125000204	30.2953125000204
2844.47929766267	107382.274357865	0.940661781558348	1.55312500000582	4.17812500000582	6.27187500000582	8.64687500000582	16.3343750000058	19.2093750000058	26.8343750000058
2881.72177062827	876684.786991906	1.20299863453956	1.08281250001164	4.48906250001164	6.89531250001164	9.33281250001164	16.5203125000116	19.6765625000116	24.0203125000116	30.3953125000116
2794.88412620203	945666.930870562	1.23916369762072	3.66718749995925	9.91718749998836	14.1359374999884	18.6046874999884	20.7921874999884	24.7921874999884	29.6046874999884	34.7921874999884
2829.51911310524	312239.946237472	0.822586206538365	5.89687500000582	10.1468750000058	14.2718750000058	19.1781250000058	21.6781250000058	28.5218750000058
2799.63235532007	445586.788031797	0.79857705858489	5.63593749998836	11.6046874999884	17.1984374999884	21.1984374999593	32.1671874999884
2526.19909419068	436935.305583922	1.00120309737902	1.4765625	3.2890625	12.3515625	16.1953125
2769.28251979198	1087410.91731518	1.0459073836576	0.284374999988358	2.09687499998836	4.69062499998836	9.31562499998836	15.8468749999593	20.6906249999884
2845.89674064411	730417.586507628	0.999117462513164	3.31562499998836	6.15937499995925	11.4718749999884	15.6906249999884	22.6281249999884	30.5031249999884
2779.95760806161	742580.394875884	1.08248020914851	0.723437500011642	3.75468749998254	5.97343750001164	10.0046875000116	12.2546875000116	17.5046875000116	20.2546875000116
2827.26987201708	1463385.08273414	0.868209563998476	1.57656250000582	4.45156250000582	6.42031250000582	11.4203125000058	16.3265625000058	18.8890625000058	24.4828125000058
2863.10523029348	1359264.72309201	0.723805235460664	1.6328125	5.3515625	12.1640625	16.3515625	18.8828125	28.7890625
2791.18201689158	1062185.8303685	1.22559528290628	2.61562500000582	6.70937499997672	13.1468750000058	17.4593750000058	21.6781250000058
2846.48232419671	728362.832711431	0.974764256539615	0.657812499994179	5.78281249999418	9.97031249999418	15.3765624999942	18.6890624999942
2804.06216394715	630943.40562299	0.703369425650784	3.61874999999418	5.86874999996508	7.74374999999418	9.61874999999418	18.0562499999942	27.1187499999942
2868.61242748574	248920.607992611	0.865764390552124	0.220312499994179	4.68906249999418	8.28281249999418	10.7515624999942	16.8453124999942	19.4390624999942	27.6890624999651
2777.446806484	1270168.18250435	0.834600080241007	1.51718749999418	4.29843749999418	7.82968749999418	10.9234374999942	17.5171874999942	20.8921874999651
2799.62651841569	743592.974023537	0.906509588822944	2.76718749999418	5.67343749999418	11.7046874999942	16.7046874999942	21.8296874999942	29.7359374999651
2841.69456104544	718972.72514625	1.25551968035532	3.47187499998836	7.40937499998836	11.8781249999884	17.1281249999884	21.4093749999884	27.5343749999884
2234.69694919703	259285.564343554	0.963683879413164	1.57968749999418	6.54843749996508	14.6421874999651
2766.39291301856	258420.912346284	0.862640657039797	15.6499999999942	20.4937499999942	27.7124999999942
2648.86860239437	941713.048868446	1.12643721882622	4.15781249999418	6.84531249999418	14.8140624999942	20.6578124999942	26.5015624999942
2841.89496495267	510592.467116301	1.14640345892553	2.03125	7.5	12.5	16.5625	20.03125	27.1874999999709
2780.41543269982	2435209.74639184	0.935552784194102	0.592187500005821	4.87343749997672	14.9046875000058	18.0609375000058	24.9671874999767
3102.93977578632	1567210.19224221	0.970837954398911	0.417187499988358	8.07343749998836	12.6984374999884	18.1359374999884	21.8234374999593	32.1046874999884
2857.74247769174	1007031.26685208	0.95499835411969	0.614062500011642	4.02031250001164	6.05156250001164	8.14531250001164	11.6140625000116	16.8328125000116	19.5515625000116	34.7703125000116
2584.75427229603	226753.187463562	1.06235093458297	0.160937500011642	2.28593750001164	5.81718750001164	11.8484375000116	14.2546875000116	19.0046875000116
2844.7796310016	563698.775565228	1.23559248980956	2.45156250000582	6.38906250000582	9.51406250000582	15.6703125000058	19.4828125000058	28.1078125000058
2777.43430280686	530871.474938539	1.00872202785951	1.1875	3.15625	13.28125	17.625	20.40625	23.46875	28.125
2816.51190392708	1969692.92332997	0.980347796040344	1.54531249997672	6.13906250000582	12.8265625000058	16.6078124999767	22.9203125000058	31.7328125000058
2859.73571856753	299038.460883942	1.0308686937936	8.25	15.5625	24.4375
2856.06534317828	317468.963118253	1.00865233167111	4.95000000001164	9.10625000001164	13.8874999999825	17.7937499999825	21.0437500000116	27.0125000000116
2838.24670694352	840071.670881431	0.997856843518564	1.53593750001164	5.47343750001164	11.0359374999825	16.0359375000116	19.2546875000116	32.4421875000116
2777.27494232561	1286156.16592981	0.803627058219543	3.0390625	7.5390625	16.3203125	20.1640625	26.5703125
2907.6065204908	82635.2503950537	0.954319899093846	0.464062500017462	2.68281250001746	5.12031249998836	8.30781250001746	15.0890624999884	18.9640624999884	21.7765624999884	28.0890625000175
2657.90612357956	107423.45405713	0.780475682670223	2.8671875000291	6.2421875000291	8.9921875000291	13.8046875	22.8984375	28.0546875
2918.96357708634	210406.29243211	0.910957877129196	2.61874999999418	5.24374999999418	7.46250000002328	12.9937499999942	18.1812500000233	25.8375000000233
2608.83113277518	398478.514694037	0.94012125413579	1.28281250002328	5.50156249999418	12.2515624999942	15.4390624999942	17.6265624999942	25.5640625000233	39.7515625000233
2784.53324096465	773164.846206379	1.04447827221157	4.40312500004075	8.12187500001164	15.4968750000116	18.9656250000116	23.9656250000116
2504.02545289222	317019.001323772	1.10938647189396	4.61875000002328	6.80624999999418	9.90000000002328	14.4000000000233	18.6499999999942	26.2437500000233	36.8687500000233
2886.58036506777	297710.921883085	1.16005862079306	6.46562500001164	11.9031250000116	15.8718750000116	18.6843750000407	21.3093750000116	29.0906250000116
2859.47823777966	499878.059781247	0.992808631035527	3.04218750001746	8.76093750001746	13.1359374999884	16.6046874999884	19.1984375000175	26.5734375000175
2794.06481312074	1280144.13448455	1.16207310548743	2.43281249998836	13.9953124999884	16.7140625000175	26.4015624999884
2820.27354734866	1111570.66847105	1.15045860444293	2.60468750001746	9.35468749998836	14.1046874999884	17.6671875000175	20.1359375000175	26.1984374999884
2513.05739017556	94614.7872191513	0.980504669823316	0.1328125	2.3203125000291	5.2890625000291	11.4453125	16.1953125	23.1328125000291	32.6953125
2764.31843725915	271786.722302651	1.082801791261	2.2578125000291	7.6953125000291	13.6640625	16.5078125000291	20.5078125
2802.43386103547	560427.235941381	0.922299279132866	2.26874999998836	12.1749999999884	15.1437499999884	17.6124999999884	22.4250000000175	29.2999999999884
2784.47346457307	793834.419851087	1.00407746372327	3.8125000000291	10.84375	16.96875	20.75	31.65625
2821.35779394473	1167644.73121148	0.710917549349984	4.15312500004075	15.4343750000116	19.1531250000116	28.3718750000116
2784.4828821844	665082.351437007	1.03429814681339	1.86093750002328	3.86093749999418	6.20468750002328	8.04843749999418	15.5484375000233	18.9859374999942
2594.81264888383	365677.176497721	0.804881317673823	13.4375	16.78125	19.625	27.28125	35.3125
2618.67479791274	61710.6738922141	0.836653431071491	1.14218750002328	3.76718750002328	5.98593749999418	11.7984374999942	19.2359374999942	25.1421875000233	30.1734375000233
2790.6329173716	381101.401028501	1.03846034462188	1.25937499999418	5.32187499999418	11.6968750000233	15.9468749999942	18.8218750000233	27.0406250000233
2815.61907816354	1162489.37988406	1.28239581896663	5.70156250003492	10.6703125000058	15.6703125000058	19.2953125000058	26.1078125000349
2579.79402521837	309549.041697364	1.09492128844692	2.43437500001164	6.71562500004075	13.4031250000407	16.8406250000116	22.4968750000407
2534.5024566507	685641.477024229	1.06455838270286	0.0593750000116415	2.43437500001164	4.77812500001164	8.34062500004075	11.8093750000407	14.8718750000407	18.6531250000407
2823.3269991385	515884.820734924	0.84192343458965	2.55156250001164	5.39531250001164	7.70781250001164	12.2703125000407	16.0828125000116	19.0515625000116	24.6140625000116	29.9265625000116
2816.1812340884	71610.3500693674	0.767953592603168	2.5625000000291	4.6250000000291	7.9687500000291	13.90625	18.0000000000291	22	30.90625
2836.30321068962	591951.81541411	0.690843018027373	0.887500000011642	4.45000000004075	9.23125000001164	14.1375000000116	17.6375000000116	21.6375000000116
2789.52772053967	203658.374159263	1.197090035066	0.820312500029104	4.9140625	10.2578125	15.1640625000291	22.6953125000291
2784.30193280737	344426.661062335	0.823074270033662	3.875	9.8125	13.6250000000291	16.625	19.9375	24.03125	30.65625
2730.88702655625	221910.946891401	1.03491037341963	1.72968750001746	3.60468749998836	6.16718750001746	12.3859374999884	16.5734374999884	33.2296875000175
2805.36341657225	373299.293717005	0.823452284301462	0.0156250000291038	2.7968750000291	5.7343750000291	7.890625	12.8281250000291	17.0156250000291	23.2968750000291
2774.66371256044	424207.532667363	0.9311871445942	4.12031249998836	8.55781249998836	14.9015624999884	18.7453124999884	23.9640624999884	30.7140625000175
2850.81157313634	787749.31429	0.975155813886145	2.56093750003492	9.09218750000582	15.5609375000349	19.0296875000349	22.4046875000349	27.7796875000058
2775.52834450827	511268.679879012	1.03292439448077	4.04218749998836	8.04218749998836	11.9796874999884	16.1984375000175	21.0421874999884	26.5734375000175
2299.73891443708	166050.391441571	0.902209770215153	2.49374999999418	4.46249999999418	6.71250000002328	11.5875000000233	15.4624999999942	19.8062499999942	26.0874999999942	32.8687499999942
2829.99106502896	584608.233195263	1.17169608649887	0.946874999994179	5.41562499999418	8.47812499999418	15.3531249999942	19.1031249999942	23.3218749999942	28.8531249999942
2797.79830413579	385872.20802689	1.19480873003682	5.1171875000291	7.5546875	15.3359375	18.0859375000291	22.2109375	28.6796875000291
2787.08683054759	226153.285073164	0.933914801122248	1.26718750002328	4.42343749999418	6.76718749999418	13.7359374999942	18.2671875000233	26.2984374999942
2816.53195950995	548558.285428639	1.19140139863771	3.9218750000291	8.203125	15.171875	18.234375	25.921875
3103.94133652658	87281.6106494098	0.977353013141051	1.19843750001746	5.82343749998836	11.5421875000175	17.2921874999884	27.7296875000175
2897.35506596489	146530.034544422	1.0869721008472	2.04062499999418	5.16562499999418	7.82187499999418	11.9156249999942	16.7281249999942	21.9156249999942	28.2593749999942
2843.88036239756	55354.7677993413	0.714575313671909	0.339062499988358	3.18281249998836	5.83906249998836	8.37031249998836	10.9015624999884	18.2140624999884	21.6828124999884	29.7765624999884
2633.67896676632	12413.0505104673	1.12578332239117	0.806249999994179	4.18124999999418	7.05624999999418	12.7124999999942	16.8062499999942	21.1187499999942	27.1812499999942
2780.03307608186	623769.687026873	0.88740962195861	2.10312499999418	6.32187499999418	12.3843749999942	16.6343749999942	20.1968749999942	26.9468749999942
2805.3780457907	273446.171448532	0.800866804827048	2.94375000000582	5.72500000000582	7.78750000000582	9.38125000000582	13.1937500000058	25.2250000000058	28.6625000000349	31.7562500000058
2852.0010670707	360860.555979336	1.01376878388374	1.87187500001164	5.37187500001164	13.0593750000116	16.6843750000116	19.2468750000407	25.4031250000116
2770.60318923943	218988.988373431	0.964488433045538	4.578125	7.546875	12.484375	18.078125	20.859375	28.515625
2787.39135549857	454566.862515796	1.0275097807107	5.48125000001164	9.79375000001164	14.7937500000116	19.8562500000116	26.1062500000116
2593.39856062438	127128.663332654	0.960152788483843	4.328125	10.515625	16.484375	19.390625	25.109375
2737.75716175406	459723.16092057	1.17197379999402	2.21406250001746	4.24531249998836	14.4328124999884	17.3703124999884	20.0578124999884	29.5578125000175
2779.03177902038	1750345.71688864	1.0269007511708	2.34218750000582	5.21718750000582	16.7484375000058	21.0296875000058	30.8734375000349
2776.51599882195	1763020.13390689	1.11724669811496	1.05781249998836	4.24531250001746	10.8390624999884	15.7453124999884	18.7453124999884	24.3078124999884
2746.56537795608	1342658.3049039	0.930312153126292	2.34843750001164	6.28593750001164	10.5984375000407	16.8796875000407	19.9734375000116	28.4109375000116
2815.98233990532	385540.953574218	1.03838235586427	1.48906250001164	4.05156250001164	6.42656250001164	14.8015625000116	21.2703125000116	28.7390625000116
2732.96882424713	139742.666048624	1.01770284414433	0.217187500005821	3.49843750000582	7.09218750000582	13.7484375000058	17.3734375000058	27.4046875000058
2785.04605881322	977600.94001444	0.97252268603466	3.85781250000582	11.7015625000349	16.0453125000058	19.3890625000058	30.6390625000058
2786.58622283784	673104.389033952	1.05424474915264	0.524999999994179	3.96249999999418	6.40000000002328	15.7437499999942	18.2124999999942	20.8374999999942	28.6499999999942
2794.88930606927	1208312.34768108	1.22084898865038	1.6796875000291	6.0234375	11.1171875	15.7109375	19.4609375	24.3984375	29.4296875	37.4296875
2763.09355238941	49710.7573444078	0.821559845948806	1.6796875	3.7421875	5.9296875	13.0859375000291	17.0234375	24.1796875
2812.3822402821	372519.363581472	1.00455931420002	3.49687500001164	6.24687500001164	13.3718750000116	17.8406250000116	24.3093750000116	30.8093750000116
2866.50773514623	293667.621926398	0.903671579384916	2.54218749998836	13.7296874999884	16.9171874999884	23.3234374999884	34.8546874999884
2793.49212096128	352279.645136626	0.997925990020317	0.467187500005821	3.90468750000582	6.34218750000582	12.0296875000058	17.3421875000058	21.3421875000058	27.0921875000058
2793.0512137486	1329373.64801863	1.21795112298435	2.125	6.0625	8.71875	15.9375	18.65625	27.125
2843.67365421371	1242888.04406	1.02970765182334	2.88125000000582	6.60000000000582	9.00625000000582	11.3812500000058	15.6000000000058	17.5062500000058	19.5687500000058	23.7250000000058	26.3187500000058	29.5375000000349	33.6000000000058
2832.76811655618	1206371.40919979	1.22185389669665	1.3984375	4.9296875	8.9921875	13.0546875	16.2109375	19.7734375	24.4296875000291	29.6796875
2611.89037898798	185104.72448759	1.20101447831515	2.06093750000582	4.77968750000582	6.90468750003492	11.6859375000058	15.4671875000058
2833.29555870283	327610.788666385	0.949186372680381	5.86874999999418	12.9937499999942	17.0874999999942	23.0875000000233	29.9312500000233
2858.01252331807	217202.498149907	0.958814156543612	2.32968750002328	6.26718749999418	8.67343749999418	12.7359374999942	17.4859374999942	21.6109374999942	29.6734375000233
2847.91308490351	570467.649147995	0.905043089269578	2.54843749999418	5.11093749999418	8.23593749999418	12.2671874999942	16.8921874999942	20.5796874999942	25.7984374999942	29.2359374999942	38.6421874999942
3011.24440212645	363352.640481955	0.798842329240656	4.6015625	7.7578125	13.3515625	16.7265625	21.5703125	27.2890625	33.1640625
2579.46362163958	70293.5651597485	0.798695273156803	2.09218750000582	4.77968750000582	6.84218750000582	11.4984375000058	15.0609375000058	16.9671875000349	19.4046875000058	21.6859375000058	25.1546875000058	29.8421875000058
2551.51879150011	126353.519813761	0.975353308561004	1.49843750003492	4.40468750000582	10.1546875000349	14.4984375000349	17.7484375000058	22.0921875000058	26.5609375000058
2595.59886085853	242891.321429137	1.20712054825497	2.83750000002328	6.80624999999418	13.6187499999942	17.5874999999942	20.9312499999942	28.9624999999942
2816.45099828682	351856.340496836	1.24543543333133	0.560937500005821	5.52968750000582	8.49843750000582	14.7484375000058	19.0921875000058	24.5609375000058
2819.28695357466	302334.271329227	0.876782209445221	0.0625000000291038	1.78125	3.6875000000291	12.5937500000291	14.6875000000291	18.71875	23.09375	30.6875
2796.57129164242	658055.314694777	0.950535316004583	3.84062500001164	7.18437500001164	12.0281250000116	15.4343750000116	17.6218750000116	19.7781250000116	22.4031250000116	32.4343750000116
2794.46192475649	532407.215658521	0.952918275683233	0.0984375000407454	3.87968750004075	8.25468750001164	14.7859375000116	17.4734375000116	26.4421875000116
2821.18764239787	359789.370814354	1.21321694254787	0.6484375	4.2109375	10.3984375000291	15.7421875	22.2734375
2634.19587025798	62203.7841381726	1.06127776567499	1.97187499998836	5.06562499998836	7.37812499998836	11.6593750000175	15.9718749999884	20.6593749999884	29.6906249999884
2610.73579127071	670435.267172105	1.16709247269881	3.75156249999418	8.40781249999418	15.5640625000233	18.5015624999942	21.6578124999942	31.1578124999942
2899.89287728618	377002.669924864	1.06002921305925	0.246875000011642	4.74687500004075	8.80937500004075	12.4968750000116	15.5593750000116	18.1531250000407	20.6218750000116	22.8718750000116	24.9031250000116	27.6531250000116	32.0281250000116	38.8406250000116
2859.99122443179	691966.184957932	0.931721319131465	2.86250000001746	8.33124999998836	14.7062499999884	20.3000000000175	26.9562499999884
2584.6217014343	110316.232134343	1.21271054024549	3.35781250003492	7.10781250003492	16.6390625000058	24.4828125000058
2836.25931442935	981500.82649785	1.20979162326254	0.823437499988358	2.76093749998836	4.88593749998836	8.16718749998836	12.1671875000175	15.9484374999884
2831.77969900884	1385409.10774945	1.10229621232005	0.1640625	4.0703125	6.6640625	14.4140625	17.5703125000291	27.6953125
2781.10583037766	1132587.28252237	1.24407319284021	1.56406250002328	11.8453124999942	16.4390624999942	20.8453124999942	28.1890625000233
2601.8964114519	206055.665414581	1.06973194509972	1.52187500000582	3.74062500003492	6.14687500000582	8.42812500000582	14.0218750000058	16.2406250000058	18.8343750000058	28.4906250000058
2612.54409377397	794831.425097639	0.826899709713791	3.85625000001164	6.66875000004075	12.9187500000116	17.0750000000116	23.2000000000116
2772.69913188158	750915.319527893	0.986568436200472	6.08437500000582	13.7406250000058	17.8968750000058	21.8656250000058	32.4906250000058
2792.46400334275	990652.973796663	0.921708295276434	5.890625	12.234375	17.6406250000291	22.015625	30.8906250000291
2521.23867117682	163905.835693966	1.24582642546274	0.164062500029104	5.5390625	12.5078125	16.0703125000291	24.0390625000291
2760.04491310011	541185.165608299	1.02780035320175	0.271875000034925	1.92812500000582	3.52187500000582	5.27187500000582	7.99062500000582	11.1781250000058	15.6781250000058	21.1468750000058	30.8968750000058
2625.76186596781	45996.5110911764	1.02123243568417	0.293750000011642	2.95000000001164	5.54375000001164	9.76250000001164	15.4500000000116	18.9500000000116	24.4187500000116	30.1375000000116
2893.20830181165	278460.69554753	0.784778378117218	1.41875000001164	4.32500000001164	8.23125000001164	12.2625000000116	16.6687499999825	20.3249999999825	25.5750000000116	34.2624999999825
2528.06436328105	276754.599669054	0.953799240288371	2.7031249999709	6.1406249999709	12.0156249999709	16.984375	23.671875
2836.99458371236	128249.731217853	0.77516289666512	0.353124999994179	3.22812499999418	5.57187499996508	9.41562499999418	15.4156249999942	18.7593749999942	22.1031249999942	29.7906249999942
2809.89173829257	276328.209363479	0.91087997641138	3.71249999996508	7.05624999996508	12.9937499999942	17.2124999999651	20.8374999999651	25.1812499999651
2869.63586849672	564581.659810044	1.0479317783672	0.0109374999592546	3.97968749998836	8.54218749995925	11.5421874999884	15.4171874999884	19.3859374999593	22.8234374999884
2854.30307399567	357626.122686477	0.838526590030256	2.61874999996508	6.33749999999418	10.2749999999942	17.1499999999651	20.4312499999942	28.1187499999942
2844.20329372368	145718.345213221	0.805544757355909	2.96718750000582	6.49843750000582	12.5296874999767	16.1859374999767	19.6859374999767	30.3109375000058
2518.85713523112	401200.921565544	0.998000523679333	2.80624999999418	7.18124999999418	12.6812499999651	17.8687499999942	22.4624999999942
2365.98006609196	62749.8911225021	1.21348381373478	2.7578125	5.6953125	13.5703124999709	16.6640624999709	26.3828124999709
2772.9457219166	102977.92946888	1.18264794277396	0.912499999976717	6.56875000000582	10.2249999999767	17.5687500000058	21.4437500000058	27.8499999999767
2537.48682294216	269525.211672161	1.14864868675437	1.76093749998836	5.32343749998836	12.4484374999884	17.1359374999593	19.6671874999593	26.4484374999884
2782.96083060876	874755.503662801	0.992106137854539	1.8984374999709	7.2734375	10.7734375	15.6171875	18.3046875	29.4296875
2719.24915096491	1434286.75947906	1.15469654294072	3.52187500000582	13.3031250000058	17.5531249999767	29.3031249999767
2787.10867121952	1178851.87222515	0.737848547915962	0.695312499970896	2.3203125	4.9140625	10.1015625	14.1328125	17.6328125	24.5703125
2757.06807348253	350833.119905959	1.04954644001036	0.739062500011642	3.05156250001164	6.55156250001164	15.2078125000116	18.7703124999825	24.0515624999825	28.3640625000116
2764.13741507996	616099.928942663	0.935769189348245	3.43281249998836	6.77656249998836	9.21406249995925	12.5265624999884	15.0890624999593	21.1515624999884
2796.53710428105	2402047.87523003	0.994975150252038	3.65937499995925	7.94062499998836	12.5343749999884	15.7843749999593	18.1281249999884	22.6281249999593
2775.5490020282	1483893.27837022	0.997451068280375	4.45156250000582	15.7328124999767	20.0765625000058	25.8578125000058
2770.05261673123	835924.69864341	1.19116023662179	2.64374999995925	8.20624999995925	14.3937499999884	17.7374999999884	28.2062499999884
2794.31835649839	819350.308718918	0.921285080858723	0.198437499959255	3.72968749998836	10.0734374999884	14.3546874999884	18.0421874999593	25.4796874999593	32.6671874999884
2762.53402420826	281772.073408889	0.949667543343299	4.56093750000582	10.1234374999767	15.8109374999767	19.4984375000058	25.4671874999767
2755.21818197596	964883.915819872	0.9159872025127	1.85625000001164	8.60624999998254	15.4499999999825	20.4812499999825	27.5437500000116
2523.35988730742	585858.500769604	1.26599235189461	1.46406249998836	11.3703124999884	14.6203124999593	18.6203124999884	20.8078124999884
2516.19542737011	319810.270279483	1.01734177963187	0.748437499976717	5.24843750000582	8.12343749997672	14.2484374999767	17.7796874999767	28.2171874999767
2861.37068791346	308724.220396688	0.925524432080658	0.00937499999417923	2.57187499996508	5.07187499996508	10.3218749999942	15.6031249999942	18.1031249999942	21.9781249999651	34.2281249999651
3126.52245837787	794262.659302198	0.98668858287921	2.04218749998836	5.26093749998836	8.10468749998836	10.5421874999593	14.6359374999884	16.9484374999593	20.0734374999884	23.2609374999884	31.5734374999593
2851.0481009602	604476.353215423	0.971090794169109	2.98281250000582	6.88906250000582	10.2328125000058	14.5140624999767	16.8265625000058	26.4515625000058	30.8578125000058	34.4203125000058	37.3265625000058
2828.62564882191	1430568.26607555	0.919712773442208	2.78593750001164	7.56718749998254	16.5046874999825	18.8796874999825	23.1609375000116	26.5359374999825	28.9421874999825	32.3484375000116	36.6609375000116
2755.55934993792	1251817.1245849	0.856166314661879	1.58906249995925	4.02656249998836	5.68281249998836	8.15156249995925	14.2453124999884
2765.7045492294	167128.225188358	1.08586107201207	0.659374999988358	2.44062499998836	4.53437499998836	12.8468749999884	15.2531249999884
2856.33512745381	643931.776568732	1.24829906478696	4.12343750000582	6.96718749997672	10.5296875000058	13.1234374999767	15.4984374999767	18.2796874999767	22.1546874999767	28.5609375000058
2753.00142066079	196141.728046353	1.0146291874571	3.41562499999418	7.85312499999418	14.2906249999942	16.8531249999651	22.1656249999651
2797.35964371357	709852.763080025	0.786321562234558	5.27812500001164	11.4968750000116	15.6218749999825	18.4968750000116	24.4343749999825
2820.98548342906	1123957.13039848	0.813813818366829	4.37656249999418	8.75156249996508	13.7828124999651	16.0953124999942	22.0015624999942
2793.10567118778	698332.890003339	0.896234960575659	0.389062500005821	3.42031250000582	10.7328124999767	15.8265625000058	19.2328124999767	28.4203124999767
2786.08643502099	1078177.24182247	1.13408296078915	4.98906249998254	8.45781250001164	15.7703124999825	18.6140625000116	30.4265624999825
2745.66913517578	690394.25653466	1.04714610163588	7.24843749997672	14.4671874999767	18.4984375000058	28.7171874999767
2707.62662099224	855419.903191664	0.938515687364523	3.3984374999709	9.6484374999709	15.0234375	18.8671874999709	24.8359375
2733.68003285959	173468.846751031	0.843980576045885	4.15312500001164	7.18437499998254	9.30937500001164	14.4968750000116	16.9031250000116	23.3406250000116	29.6843750000116
2778.04670723342	36405.8850945357	0.986010991385078	1.35312499999418	4.60312499999418	8.38437499999418	11.3218749999942	15.4468749999942	21.5093749999942	25.9781249999942
2462.46854706535	68566.8063791856	0.727744844218461	4.11874999996508	6.93124999996508	10.3062499999942	13.9937499999942	16.2437499999942	19.1812499999651	25.2124999999651
2754.05112678673	344043.850762738	1.12441386887243	3.02031249998254	8.58281250001164	13.6453124999825	17.8640625000116	20.9890625000116	28.9265625000116
2717.39438574983	1007015.11482658	0.915340376867343	2.50312499998836	7.25312499998836	11.4406249999884	15.4093749999593	18.2531249999884	23.2843749999884
2765.95175033742	400284.135018755	0.974796372351841	2.00624999997672	5.81875000000582	13.0374999999767	17.8812500000058	21.3500000000058	29.2562500000058
2513.17916880221	65014.8055876236	0.998246712930333	1.5	3.9687499999709	6.15625	10.3749999999709	17.15625	22.625	30.125
2789.88455324675	653413.059818512	0.994935178661304	1.26874999998836	5.04999999998836	11.6749999999884	16.9249999999884	20.2687499999884	27.3312499999593
2787.2369630823	1001563.37773064	0.962618489265792	0.848437500011642	4.56718750001164	7.41093750001164	13.4734375000116	16.6296874999825	21.4109374999825	25.5046875000116
2762.2121309593	1459637.08194933	0.993113983346323	1.02031249998254	5.95781250001164	12.7390624999825	16.2390625000116	19.3953125000116	22.3015625000116	30.0515625000116
2766.50367553176	1083474.43631454	0.918816010355056	3.09218750000582	7.59218750000582	13.0609374999767	17.3734374999767	20.3421874999767	26.7484374999767	31.6234374999767
2626.94109916139	1039827.81250493	0.766843761574649	4.9140624999709	9.9453124999709	15.7890624999709	18.8828124999709	26.1640625
2561.03536334011	1848358.42202674	0.837385185049906	1.99374999999418	3.74374999996508	6.52499999996508	13.7124999999942	18.6187499999942
2759.15929967676	1041889.79297168	1.08354559645123	2.25312499998836	5.78437499995925	9.40937499995925	15.2531249999593	19.9093749999884	24.0968749999884	30.5343749999884
2750.99583249742	1152486.1340339	0.754323945523471	2.22812499999418	3.97812499999418	6.69687499999418	10.9468749999942	13.9781249999651	18.0093749999942	23.1031249999942	31.2593749999942
2769.89675551188	579771.043424355	0.94345834503238	3.63437499996508	5.88437499996508	11.4468749999651	16.5718749999942	20.0093749999942	25.1968749999942	35.4156249999651
2753.17454715912	2274418.54263787	1.23900066426652	2.5859375	4.7109374999709	7.9609375	13.2109374999709	16.1171875	22.6796875	25.6171875
2749.82704900322	2448119.72452621	1.12917934742899	1.6171874999709	7.0234375	10.8359374999709	15.5859374999709	18.7421875	23.6796874999709
2645.97669777714	1253168.26380199	0.862007349897122	1.50156249999418	7.15781249999418	14.1890624999942	19.1578124999942	23.8140624999942
2800.97324332012	996869.116668219	0.76072591574971	2.5625	5.0312499999709	6.96875	12.4374999999709	17.3124999999709	20.15625	29.25
2770.82813541841	2077192.687523	1.02570239336079	2.8906249999709	6.890625	12.3593749999709	18.609375	22.859375
2736.23797492769	865627.507196824	0.979363071401562	4.93124999999418	11.4312499999651	16.1812499999651	18.6187499999942	22.2124999999942	31.3999999999651
2530.38471713676	358994.56611349	0.920458892408505	1.43906249996508	3.40781249996508	5.25156249999418	7.47031249999418	11.8140624999942	16.0640624999651
2732.57079482027	854986.99383453	1.16102513090257	1.79062499999418	3.66562499999418	7.63437499999418	12.1343749999942	14.2593749999942	17.2906249999942	31.3531249999942
2758.06671479997	408547.500957061	0.902080117660602	3.0390625	5.8828124999709	9.6328124999709	14.6015625	18.2265625	21.4453125	24.8515624999709
2765.72074756027	667281.843586909	1.06218324015513	2.0390624999709	4.0703125	5.8515625	8.5703125	16.9140625	21.6640625	29.0390625
2773.52600081831	680989.548639055	0.92053475765082	0.512500000011642	5.51250000001164	9.07499999998254	14.4500000000116	16.9500000000116	21.5437500000116	35.0750000000116
2763.01238066545	536104.196428334	1.13192488504665	0.482812499976717	5.85781250000582	9.04531250000582	14.1703124999767	17.1703125000058	20.5140625000058	25.2953125000058
2697.37913403693	912674.234814097	0.867386963402732	1.7187499999709	4.59375	10.3749999999709	15.46875	18.71875	24.375
2738.81997142018	2692763.12204796	1.02902045906536	0.765625	3.921875	7.765625	12.5468749999709	15.953125	24.234375
2837.4144394421	101223.500957501	0.646788719615408	1.14218749999418	3.67343749999418	6.61093749999418	8.89218749996508	12.9859374999942	15.1734374999651	18.2359374999651	23.9859374999942	30.7046874999942
2842.29640975168	712214.351721046	1.12821147529158	0.114062500011642	2.92656250001164	5.61406250001164	9.95781250001164	13.2078124999825	16.1140624999825	18.9890625000116	22.6453125000116	27.8953125000116
2776.72407465526	466665.594234355	1.01285753536785	3.43906249999418	8.50156249999418	11.7828124999942	16.0953124999942	19.2203124999942	31.1265624999651
2811.55792246168	869538.038127015	1.04468819396034	0.979687499988358	5.19843749995925	13.1984374999884	17.4484374999884	27.0109374999884
2763.14853838083	1237139.01290007	1.07734219980575	5.23124999998254	7.73124999998254	13.3875000000116	17.5124999999825	25.3562500000116
2764.66457272903	189565.788442373	1.03949321783668	13.9187500000116	16.1687500000116	18.1374999999825	28.8874999999825
2805.92436536058	191984.925495027	1.00223429654277	2.68281249995925	5.12031249998836	8.27656249995925	15.5265624999593	19.5890624999593	25.7765624999884
2788.85725188448	586207.50458177	1.0492426825001	2.88906250000582	5.92031249997672	9.38906250000582	16.0453125000058	22.1078124999767	30.9515625000058
2839.70814863524	447515.743403268	1.10229245243203	0.354687499988358	4.91718749995925	10.2921874999884	13.7296874999884	17.9484374999884	28.2921874999884
2820.48431454114	418115.178309105	0.991867897871057	0.614062500011642	3.55156250001164	7.95781250001164	14.7390624999825	18.3953124999825	28.9578125000116
2817.48708077688	687185.209723456	1.09397411255414	2.640625	5.0781249999709	10.453125	17.890625	23.015625	29.3593749999709
2762.30901942397	1009833.04270643	0.919539074191149	3.0625	7.125	14	18.3749999999709	22.9999999999709	31.96875
2744.82981901464	819694.35890481	1.12896692941243	1.30156250001164	7.64531250001164	10.7390624999825	18.1140624999825	20.7390625000116	30.0515625000116
2754.31177490871	947332.333932354	0.970889294745814	2.65781249999418	5.09531249999418	8.81406249999418	12.3453124999942	15.2203124999942	17.2828124999651	21.3765624999942	26.0328124999942
2811.84497883853	506136.982589794	0.863137078590155	1.30781249995925	3.21406249998836	5.58906249998836	13.7765624999884	18.1828124999884
2836.05064571006	336966.144663034	1.07945572724356	1.12187500001164	6.77812500001164	18.9968750000116	23.5593749999825	31.2156249999825
2837.91730870768	575634.717292696	0.959904458280361	3.3671875	6.1484375	8.3671875	15.1796875	18.8984375	23.3359375	32.0234374999709
2844.43341175242	1406465.5430107	0.985063426002484	1.81093750000582	6.52968749997672	12.3109375000058	17.5296874999767	21.0609375000058	28.5609374999767
2743.23381217984	1177745.82502589	0.916594431175555	1.0625	3.1875	6	8.9687499999709	15.8124999999709	19.9999999999709	31.1875
2730.66330094145	759590.276544777	1.08098097957046	0.239062500011642	5.36406250001164	12.3640625000116	16.7078125000116	25.4578125000116
2830.24759047247	39903.2475204465	1.04110356977996	1.00312499995925	3.31562499998836	6.53437499998836	8.97187499998836	15.4718749999884	23.1281249999884
3073.61169880142	451508.74723449	0.835576911113712	0.09375	3.71875	7	9.53125	15.4375	19.2499999999709	23.375	28.5937499999709
2613.28333829123	264183.382365528	0.894748727971228	1.60625000001164	9.98125000001164	15.0125000000116	20.1687500000116	26.9500000000116	32.4812500000116
2522.38070573121	125541.461988999	0.929410049935616	3.47500000000582	6.72500000000582	13.8187500000058	17.3187500000058	20.6000000000058	28.8187500000058
2766.52221369836	473372.671065829	0.952857277889127	5.41562499999418	8.41562499999418	12.6031249999942	16.1968749999942	19.6968749999942	25.4468749999942	31.8218749999942
2741.50435059627	1080413.23031778	0.849290981963993	3.90937499998836	7.34687499998836	13.9093749999884	17.2843749999884	22.4406249999593	27.4406249999884	33.1593749999884
2738.3751450469	98255.7572064069	1.0322075027805	21.5671874999825	28.7859374999825
2843.4642249955	1089672.79913214	0.972551052686822	2.85625000001164	9.48125000001164	13.0749999999825	18.3249999999825	25.9187500000116
2779.65858331229	437783.682380634	1.00604490678782	2.25937499996508	9.32187499999418	12.6031249999942	25.1031249999651
2769.32099941022	1193025.82970999	1.12525411461546	5.32343749995925	8.47968749998836	13.6984374999884	16.8234374999884	21.6671875000175	27.6046874999593
2765.01099285573	902454.030803486	1.00605442970626	1.86093749999418	8.61093749999418	14.8921874999651	19.8921874999651	24.6421874999651
2787.9966384878	539419.793352635	1.00715614829336	4.140625	7.171875	12.6406249999709	16.578125	19.109375	26.984375
2738.81119403514	387650.750946544	0.987401229215459	1.34687499998836	4.65937499998836	8.72187499995925	10.8468749999884	14.3156249999593	16.7843750000175	18.5656249999884	25.9718750000175	37.0656249999884
2760.93474825033	1058105.23708692	0.992319872910521	2.2031250000291	9.390625	13.765625	18.234375	25.6406250000291
2760.04579343508	814754.772631605	0.9117440906256	6.92500000001746	10.7062499999884	15.8937500000175	19.4562499999884	26.2687499999593
2838.66695659955	1280803.2010835	0.861532180417877	0.365625000034925	4.27187500003492	10.1468750000349	15.0531250000058	18.3656250000058	25.8968750000058
2735.16879140914	461200.295488805	1.19532756779759	2.66562499999418	8.19687499999418	11.6031249999942	17.3531249999651	24.5406250000233	30.6343749999942
2758.75238197259	1599716.11775411	0.996321019030744	0.503124999988358	2.72187499998836	4.62812499998836	10.8468750000175	17.3781249999593
2773.96997630017	342839.841974127	0.965358022522609	3.5078125	6.1953125	9.2578124999709	16.1015625000291	19.9453125
2761.80727767507	479896.718794222	0.977552931858781	3.22031249999418	6.90781250002328	15.2828125000233	20.3140625000233	26.8765624999942
2763.82603118491	524135.332508285	0.825405194314837	3.69374999997672	7.38125000000582	11.2249999999767	16.4125000000058	19.6937500000058
2811.75698118567	935259.998734998	0.978404434252561	4.33124999995925	8.39374999998836	13.5812499999884	16.8000000000175	19.3000000000175	23.2375000000175	28.6749999999884
2757.00556252979	1548890.56645421	0.824688175260338	12.2218750000175	14.6281249999884	19.7531250000175	24.4718749999884	31.3156249999593
2519.00538453216	435094.860608203	1.24497873907184	3.01093749998836	5.60468750001746	11.0421874999884	14.0734374999884	17.5109374999884	21.4796875000175	30.1046874999884
2648.97396087049	1681365.78666637	0.882834129008422	5.58281250004075	12.6140624999825	15.7078124999825	20.3640625000407	29.0828124999825
2772.56767876575	446225.695538192	0.785873446573381	1.55625000002328	3.71249999999418	5.86874999999418	9.55624999999418	16.7749999999942	20.2749999999651	29.7749999999651
2770.17262572108	2058379.04575229	0.855666587790033	1.97031250002328	5.18906250002328	13.9390625000233	17.2515625000233	23.5328125000233
2540.80060648229	30399.4766715438	0.992924918862693	2.51250000001164	10.6062500000116	15.1687500000116	20.2625000000116	26.8875000000116	37.7000000000116
2404.06700015925	61833.8287797552	1.20369151114326	0.293750000011642	4.91875000001164	10.7000000000698	16.0437500000116	22.1062500000116	27.4812500000116
2591.97050268713	442291.45821858	0.932108118362919	2.57812500005821	5.953125	16.390625	22.578125	28.140625
2576.93025644007	216294.358027325	1.05673389592043	2.78437500004657	9.62812499998836	13.7218749999884	18.6281249999884	26.0343749999884
2836.16468928202	448895.876091613	0.87001983884964	0.907812500023283	3.78281250002328	5.97031250002328	9.00156250002328	16.3140625000233	18.7203125000233	21.1890625000233	26.1265625000815	30.1578125000233
2591.05213196753	416352.116529694	0.743133666201249	6.37656250002328	9.65781250008149	15.5328125000815	18.1890625000233	23.2515625000233	30.0953125000233
2784.58959024749	443443.492925518	1.24218983254917	9.72031250008149	17.0953125000233	21.2515625000233	24.4703125000815
2616.56943769099	865306.122677259	1.14678322249672	1.04999999998836	4.01874999998836	7.26874999998836	14.4562499999884	18.1437500000466	26.7687500000466
2788.72879572496	483498.045633497	1.13594018104531	13.0359375000116	15.4734375000116	17.2859375000698	26.6921875000116
2777.02549839531	186623.373624156	1.03707496425261	1.17812500003492	13.3031249999767	20.3656249999767	22.3656249999767	26.1156249999767	34.6156249999767
2775.77688843666	704258.370375522	1.03278049017244	2.15937499998836	5.00312499998836	7.72187500004657	12.4406250000466	18.6281249999884	22.3468749999884	27.3156249999884
2574.16453773697	296999.146952282	1.08925844967363	1.98749999998836	6.26874999998836	13.6437499999884	17.3312499999884	30.3312500000466
2862.11133996887	593569.393408051	0.99338042345389	1.23593750008149	6.89218750002328	12.3296875000233	21.6734375000233
2569.98371281987	82303.6034115934	0.643899533378209	1.41406249994179	6.6015625	9.6328125	13.7265624999418	18.5703125	22.9453124999418	28.2890625	37.9765624999418
2511.9677842999	143456.823911977	0.607813418475189	4.69374999997672	11.9749999999767	17.7249999999185	22.4437499999185
2852.46430954172	151698.003522672	0.915929947238622	2.1015625	7.03906249994179	16.5703125	20.5078125	26.6953125
2794.31988174551	532951.201162995	1.00471812615623	1.015625	3.796875	7.859375	14.6093749999418	18.7968749999418	22.265625	28.8281249999418
2799.30043203796	473458.361838198	1.13977857982597	2.62812499993015	7.22187499998836	9.81562499998836	15.5656249999884	19.6281249999302	25.9093749999884
2560.27827785808	241569.947926758	0.826169301756474	7.55937500001164	14.8406250000116	18.3718750000116	26.4656250000116
2600.11107474592	238672.966388462	0.878084659120797	2.76249999995343	7.57500000001164	11.3250000000116	16.3250000000116	24.4187500000116	31.2624999999534
2650.44277438912	183883.756683986	0.916215904546797	2.7734375	5.89843749994179	8.8671875	14.4296875	17.3046874999418	24.7109375
2795.59046526123	707591.795727808	0.95586017697051	0.256249999976717	3.31874999997672	9.03749999991851	16.0687499999767	20.5687499999767	27.9749999999185
2818.65524027457	1388383.08626853	1.2802663300584	4.67656249995343	9.73906250001164	13.7078125000116	17.2390624999534	20.2703124999534	22.4578125000116	25.8953124999534	30.6765625000116	37.8015625000116
2857.97782022472	1083651.74758625	0.899399271699836	1.28281250002328	6.59531249996508	10.6265625000233	14.3453125000233	20.8453124999651	27.4703125000233
2861.32974266086	910361.276543627	0.871610597851296	0.3671875	4.2421875	9.3359375	16.2109375	19.2734375	26.3359375
2670.83563592821	223424.346416797	0.926786563163886	2.671875	5.70312499994179	8.328125	11.4531249999418	16.7968749999418	21.140625	27.015625
2772.84604800359	156748.251344585	0.961885915279493	3.26562499994179	9.79687499994179	16.9531249999418	26.7343749999418
2857.56922219156	239782.148359175	0.683542292897765	0.329687499965075	3.98593749996508	8.20468750002328	10.3609374999651	13.2984375000233	17.2046875000233	20.5171875000233	25.5796875000233
2681.6309762991	401137.414977639	1.00030523771529	0.0390624999417923	5.6640625	9.44531249994179	14.7265624999418	18.1640624999418	24.4765625	30.6953124999418
2593.86913422301	140527.358958058	0.929805459378018	1.05781249998836	4.18281249998836	8.80781249998836	12.5265624999884	17.7765624999884	22.1515624999302	30.7765624999302
2565.50722006052	228671.791624314	0.91131443117684	0.0812499999883585	3.73749999998836	6.45624999998836	12.5499999999884	17.1124999999884	21.1749999999302	28.1124999999302
2849.30590512335	475502.846551189	0.975900552647057	1.81718749995343	4.56718749995343	7.94218749995343	14.9421875000116	17.7546875000116	23.1296875000116
2760.48266276323	515100.650395732	1.00311515991497	3.04218749998836	6.54218749993015	10.3234374999884	16.9171874999302	20.3546874999884	27.9171874999884
2766.79681026013	929993.28642207	1.21491779689203	1.24843749997672	5.37343749997672	12.6234374999767	15.9359374999185	18.9671874999185	26.9046874999767
2832.46980587474	758732.144059793	0.9911113717014	1.36249999998836	4.11249999998836	6.36249999998836	14.2687499999884	17.4562499999302	21.6749999999302
2827.66987565235	756982.430057744	1.03385069032014	5.49843749991851	9.21718749997672	19.2171874999767	23.4984374999767
2841.88349035228	365528.317353483	0.818682402228344	4.03124999994179	8.71875	14	18.5312499999418	23.3749999999418	30.5937499999418
2932.31622278791	559127.350605464	1.00837464567659	4.94062499998836	9.12812499998836	13.5968749999884	17.5343749999884	22.0031249999884	27.7218749999302
2497.17932512855	439963.761891497	0.975701489187331	3.49374999996508	5.83750000002328	8.05625000002328	13.8687500000233	17.0562499999651
2807.03627734951	349054.434788606	0.878735161204284	1.43437499995343	3.27812500001164	9.46562500001164	13.4968749999534	18.0906250000116
2857.30166056423	994877.829132584	0.819206386393443	2.72031250002328	5.31406249996508	10.3453124999651	17.0015625000233	20.3765625000233	28.5640624999651
2592.6505031022	81347.1588314679	0.797567035858595	2.46875	6	9.15625	14.6875	18.46875	24.1875
2713.56960974632	62761.0800355204	0.789278929736025	1.45000000001164	5.45000000001164	7.79375000001164	11.4187500000116	19.3562500000116	22.7000000000116	28.9187500000116
2589.95200001389	69070.0046443834	0.631530946851204	1.92343750002328	3.73593750002328	6.76718750002328	9.76718750002328	12.3921875000233	16.8296875000233	19.8921875000233	26.9859375000233
2593.15563743226	671224.147994413	0.961047972199823	3.72031250002328	7.31406250002328	14.8453125000233	19.1578125000233	25.0015625000233
2576.5819959842	219681.217452286	0.946645579743617	0.396874999976717	6.95937499997672	10.7093749999767	16.6156249999767	19.5843749999767	27.2718749999767
2522.71439630349	65317.0194508653	0.777256581968817	2.03437499998836	8.06562499998836	14.0968749999884	18.6281249999884	27.3781249999884
2641.65855576785	292715.188634933	1.16311988063971	2.58906249998836	5.24531249998836	7.58906249998836	12.6828124999884	17.4015624999884	20.2765624999884	28.9640624999884
2743.25481732681	695391.003100468	0.662697995358506	3.79062500002328	10.1031250000233	16.0406250000233	21.1343750000233	29.5406250000233
2743.29592451713	15081.0085498634	0.758311177605552	7.1796875	11.5546875	15.4921875	23.3671875	28.2734375	35.2421875
2686.05484279356	70156.8257049738	1.00927121564619	4.01406249997672	8.35781249997672	14.6390624999767	18.9203124999767	24.7953124999767	33.0140624999767
2557.42754532866	23028.5503180625	0.791781611122175	3.453125	6.171875	12.7968750000582	16.4218750000582	18.765625	23.9843750000582	28.609375	38.296875
2621.37217236107	33544.9568105668	0.913353623486116	0.153125000069849	3.34062500001164	6.93437500001164	12.4656250000698	17.9968750000698	22.2156250000698	29.9031250000116
2629.57197102882	136174.332370809	1.01678664916205	3.24687500001164	7.96562500001164	12.4343750000116	18.1218750000698	22.8093750000116
2876.34977227703	162698.958151315	0.987412184916717	2.43281250004657	7.05781249998836	14.6828125000466	18.4640624999884	25.7765624999884
2623.72831590905	933853.781822034	1.0319838659366	2.40000000008149	4.83750000008149	7.61875000008149	11.9312500000233	14.9312500000815	18.1812500000233	23.4625000000233	31.6500000000815
2591.32403359272	321756.145907235	1.01183239524581	0.760937500046566	4.41718750004657	7.82343750004657	13.7609374999884	18.1984374999884	20.3546875000466	23.4484375000466	26.6671875000466	33.2921874999884
2769.88332512228	583090.118812535	0.748794041654034	0.764062500034925	3.38906250003492	8.07656250003492	14.1390624999767	17.4515624999767	21.1078124999767	30.6703125000349
2624.66687819465	395230.660741929	0.776041063188025	0.323437500046566	1.94843749998836	4.07343749998836	7.22968749998836	11.5421875000466	14.7296874999884	17.0734375000466	30.8234375000466
2585.48677619472	326449.876812845	1.00862517749031	2.15000000008149	4.55625000002328	6.49375000002328	12.8375000000233	30.4000000000233
2603.91475704175	463101.510316662	0.688797517954202	3.27031250006985	11.6453125000698	16.5203125000116	20.8953125000698	28.2390625000116
2616.98464471238	808138.672303453	0.58843984584511	1.3828125	3.69531250005821	5.8515625	8.8515625	15.8515625	19.5390625	25.2265625000582
2590.04556936281	336438.788600912	0.864661430464557	4.140625	11.109375	14.7031250000582	18.484375	24.359375
2628.46119754046	1516535.24039762	1.22885413655916	0.0609375000349246	2.71718749997672	6.31093750003492	8.46718750003492	13.4984375000349	16.2171874999767	19.8734375000349	24.2796874999767	28.0609375000349
2597.11488200695	389947.210339998	0.942607454591282	6.75625000003492	14.1312499999767	18.4125000000349	24.0375000000349
2544.10702158395	161137.754074267	0.82268461006351	0.256249999976717	7.06874999997672	13.0999999999767	16.9750000000349	24.0999999999767
2749.21635983385	1126915.36977075	0.673787876594373	1.92187500005821	3.796875	7.671875	12.484375	18.9218750000582
2758.91411463413	805599.567524385	0.783142482767488	1.10000000003492	3.63125000003492	7.97499999997672	13.8500000000349	17.3812499999767	22.2250000000349	27.5687500000349
2581.48847396095	270530.267839551	1.06198120447445	2.1484375	3.99218750005821	6.1484375	13.6796875	17.2734375
2882.02353820978	473308.90707686	1.25581437780108	0.0250000000232831	3.27500000008149	6.77500000002328	14.2750000000233	18.2437500000815	22.0875000000233
2600.11879103302	309839.513198199	0.751895719984188	2.12187500006985	8.77812500006985	14.8718750000116	17.8406250000116	22.1843750000698
2761.77102152091	565889.650926159	0.845676133086677	3.88437500002328	9.66562500008149	13.8218750000815	17.1968750000815	26.7281250000233
2697.79065838902	664376.315423019	0.984314630878782	2.22812500002328	7.54062500002328	13.6968750000233	16.1343750000233	22.0093750000233	30.3531250000233
2474.61004197818	36801.2883645783	0.882907785985953	3.84843750006985	7.34843750001164	10.8171875000698	13.3171875000698	18.8171875000116	22.4421875000116	30.0046875000116
2758.67099247931	536409.113256118	0.876283486117419	0.806250000023283	4.58750000002328	7.86875000002328	12.7750000000815	16.9312500000815	22.6187500000233	26.7437500000815
2503.44354435283	104496.901221315	0.952363011437024	3.15781250008149	7.25156250002328	12.9078125000815	16.7515625000233	23.3453125000233
2562.49576502077	153241.726687674	0.963548828723023	1.35625000006985	4.48125000001164	8.66875000001164	15.7000000000116	19.9500000000116	28.1062500000116
2775.82783954129	210464.995704917	1.0248861061449	0.262500000069849	2.85625000001164	13.5125000000116	17.2625000000698	21.0437500000116	26.2937500000116
2776.39267063086	383339.546409899	1.0517895580174	0.0500000000465661	4.26874999998836	6.98750000004657	9.29999999998836	13.8312499999884	16.0187499999884	21.2999999999884	25.3312499999884	28.1124999999884
2797.56485947304	1893107.19021377	0.959128264301765	4.41875000001164	6.79375000001164	8.73125000001164	11.2625000000116	13.3250000000116	22.1062500000698
2857.19427106889	914515.49327424	0.877658933282802	7.63750000001164	17.8250000000116	23.7312500000698	29.7937500000116
2585.66155260714	191747.16893139	1.13269771780816	1.40156249998836	3.62031249998836	7.55781249998836	19.7765624999884	33.2140624999884
2788.13637053774	1048627.70442545	1.19301956935126	0.815624999988358	4.50312499998836	10.5031250000466	16.2843749999884	20.0968749999884	23.5656249999884	32.1593749999884
2777.02851665421	467175.547427806	1.13398495769297	0.395312500069849	7.73906250001164	14.8015625000116	19.1140625000698	23.9578125000116
2845.43932730823	1034567.2290259	1.14305051377776	14.9281250000349	24.7093749999767
2814.90087070246	363650.814973034	0.890324152938351	1.4453125	5.4453125	8.7265625	14.1640625000582	19.6015625	27.3203125000582
2901.7466546664	180078.640203926	1.10520399613519	2.7265625	5.3203125	11.9765625	14.7890625	19.8828124999418	23.3203125	29.2890625
2597.08210340726	158444.387229778	1.02977965458865	3.19062499998836	5.87812499998836	8.34687499993015	15.8468749999302	19.3781249999884	24.5031249999302	30.7531249999884
2833.94336613988	737238.381744162	0.901124001775487	0.485937500023283	2.14218749996508	9.20468750002328	11.1109375000233	17.3296875000233	22.3921875000233	27.3921875000233	32.9234375000233
2775.43046384992	1089488.36079797	1.08272593383694	0.435937499918509	3.02968749997672	7.31093749997672	11.9046874999185	18.4984374999767	23.7484374999767
2855.42725315102	1103700.03361076	1.00298035471938	0.940624999930151	4.22187499993015	6.90937499998836	16.2218749999302	20.0031249999884	28.0968749999884
2780.14737829389	505546.79387737	0.920072133020052	1.8515625	8.5703125	13.0390625	16.9453125	20.9765625
2793.30793064955	534378.274456302	0.96335838354428	6.51406249997672	10.2328124999185	15.6078124999767	23.7015624999767
2685.99402706081	97787.2283923338	1.10857119831154	0.6015625	3.3828125	5.8828125	14.5390625	17.6640625	21.8515625	29.7890624999418	38.6015625
2758.06223187913	766526.567015086	0.905070552770883	1.40781250002328	6.06406249996508	12.3140625000233	16.2828125000233	18.3453124999651	23.9078124999651
2854.0803932556	555020.437792387	0.935382976612767	5.85781249991851	10.5453124999767	16.6390624999767	20.7640624999767	29.7015624999767
2780.55805217829	896251.585766668	1.24223808532489	3.625	8.46874999994179	15.65625	19.03125	25.625
2548.18711840384	469160.231481504	1.11742488390312	12.7140624999884	16.0578124999884	22.9015624999884
2612.05999715999	428557.462677789	0.960138758929047	0.1328125	1.63281249994179	5.8828125	10.0078124999418	13.9453124999418	17.1640625
2731.99923562926	348570.462240184	1.26791210579621	1.62968750001164	5.12968750001164	9.25468749995343	15.5359375000116	17.4109375000116	21.9421875000116	28.1296875000116
2771.85217931454	368192.818394046	1.02142700105178	2.94062499993015	7.28437499998836	13.3156249999302	17.7218749999302	24.7531249999302	32.2218749999302
2592.79243583044	146382.118376692	0.78315883991403	1.82968750002328	4.04843749996508	7.20468750002328	12.6421874999651	20.5484375000233	28.3609375000233
2807.06784718215	837949.931169417	0.87487523886748	1.24062499997672	8.20937499997672	14.0531249999767	17.7718749999767	30.4593749999185
2576.84214081004	347288.594804182	1.08428669464094	0.490624999918509	4.70937499991851	14.4281249999185	18.3343749999185	27.1156249999767
2791.62647269818	438765.992694564	1.08367717824588	4.1953125	9.1640625	15.1328125	19.8515625	27.2890625
2849.41799703847	420739.881974754	1.2888084495539	3.55156250001164	8.83281250001164	13.5828125000116	16.9890624999534	24.1140625000116
2788.53633478588	755608.383218579	0.781717346628087	4.19843749993015	7.47968749993015	12.6359374999884	16.2609374999884	18.6046874999302	20.3546874999302	22.1671874999884	24.9484374999884
2600.98194221074	270811.002821851	1.02235856392405	2.27031249995343	5.23906250001164	7.83281249995343	14.0515625000116	18.9578124999534	22.0515624999534
2844.52815544355	530835.451209713	0.955442774106539	1.87187500001164	6.71562499995343	13.0906249999534	16.7781249999534	20.3406249999534	26.5281249999534
2835.10198032299	1506483.85305392	0.996379999176374	1.55937500001164	7.02812500001164	14.3093750000116	18.4343750000116	21.6218750000116	29.3093749999534
2865.94676722269	868774.975087044	1.08225562907285	6.54218749993015	13.7921874999302	18.3234374999302	27.1984374999302
2541.50135199788	177764.592932728	0.866739458687538	1.24843749991851	3.37343749997672	7.46718749991851	8.90468749997672	10.8421874999185	13.7796874999767	18.3734374999185	26.4671874999185
2797.94397480702	688657.309825901	0.845336129540638	2.37343749991851	6.99843749997672	18.0609374999185	24.8109374999767
2829.10113179506	515055.526523123	1.18531726788282	1.45937499997672	4.24062499997672	9.55312499997672	16.2093749999767	19.2718749999767	29.3656249999767
2574.25672726257	766373.451130897	1.00633474195764	1.015625	2.609375	6.67187499994179	14.984375	19.5156249999418
2440.71807914257	38936.0531075145	0.858143620287444	0.5078125	2.6015625	6.0390625	8.1328125	12.1328125	18.3203125	22.3828125
2396.87147860225	33351.6453706909	0.962337221068459	2.26406249997672	5.70156249997672	18.8265624999767	25.1703124999767
2842.48403373017	108394.779812232	0.781311462057096	1.31562499998836	4.44062500004657	6.78437499998836	10.0343749999884	15.5343749999884	18.2218749999884	21.4406249999884	29.4406249999884
2597.26135951105	134575.001630507	1.01842402779914	3.08906249998836	16.6828124999884	24.3390624999884	30.9328124999884
2858.98048772935	362963.886933582	1.02396651026768	2.75312499998836	12.2218749999884	16.7531249999884	21.3156249999884
2778.08131591151	353818.079875432	0.992110408057666	0.462500000023283	4.65000000002328	10.6812500000233	17.1187500000233	21.5875000000233	28.8062500000233
2626.26508794878	57213.4082050376	0.80904212560383	0.9609375	16.1796875	23.8671875
2614.55806711191	366921.204144291	0.998954753156425	1.79687500005821	4.984375	8.859375	17.109375	29.078125
2506.27521051445	9763.930525785	0.772960279069919	12.6843750000116	15.4031250000698	25.4968750000116
2554.19122095509	199110.566851081	0.831666870581506	0.378124999988358	2.65937499998836	10.6281249999884	14.4718750000466
2534.5629245952	255907.672729382	0.718961049114372	0.0671875000116415	2.81718750001164	7.72343750001164	10.7859375000116	18.2859375000116	27.8484375000116
2620.01643992877	335841.54308807	1.0293514340706	2.94374999997672	14.2562499999767	18.5687499999767	22.5999999999767	28.0374999999767
2788.07782567043	1440067.60194032	0.868993514351126	1.95156250003492	7.20156249997672	13.3265624999767	21.2640624999767	27.0140624999767
2585.56591363556	278903.057897093	1.04755263659425	4.92343750002328	26.6734375000233
2850.76208708382	332193.822250473	0.833388900493051	0.307812499988358	7.62031249998836	15.2140624999884	27.6828124999884
2568.66019751228	381047.240708964	1.23117645629104	2	4.53125	9.46875	14.75	19.0625
2612.80833348896	107059.307734971	0.946709012335187	1.25312499998836	5.06562499998836	8.06562499998836	11.9093749999884	17.9093749999884	27.3781249999884
2756.67485563788	144132.41246648	0.759791806727435	2.2734375	6.1484375	10.9609375	29.9609375
2752.52448511353	301370.745298837	1.15942248081238	0.901562499988358	4.46406249998836	11.0578124999884	18.0265624999884	21.8390624999884	29.9953124999884
2764.39221764234	568000.801421608	0.904134840015906	0.323437499988358	6.63593749998836	9.76093749998836	16.1671874999884	28.8859375000466
2782.13076010364	569570.036970012	1.11823239656837	8.5703125	14.7890625	17.9453125	25.2578125	34.1328125
2771.44590801056	828467.05312498	0.954385385558094	5.74062499997672	10.8656249999767	17.8031249999767	33.9906249999767
2517.47905452671	301586.076817254	1.04547492138653	2.70468750002328	5.20468750002328	14.5796875000233	17.9546875000233
2778.6910674866	1704454.85393061	0.993722179074154	0.0875000000232831	3.33750000002328	14.9000000000233	18.3375000000233
2554.82628579169	158426.643389186	1.03095120153323	0.803124999976717	4.74062500003492	11.5531249999767	17.6156249999767	23.1781249999767
2518.41133961642	515937.468413695	0.959504809338952	0.885937499988358	4.66718749998836	7.76093749998836	12.5109374999884	16.4796874999884
2858.4150765978	345347.922264739	0.735085863975928	0.0546875	11.0859375	18.2109375	21.8359375	30.3046875
2873.38059189318	414673.610861542	0.867950806299629	7.00624999997672	11.4437499999767	17.3499999999767	21.4437499999767	26.1937499999767
2842.28597661286	385972.733209017	1.05090133127683	1.93437500001164	4.90312500001164	8.68437500001164	12.9968750000116	18.7781250000116	23.5906250000116	28.4031250000116
2610.95759652597	145686.614116727	1.11967664655866	1.27968749997672	5.31093749997672	15.3734374999767	21.9359374999767	28.9046874999767
2827.09400392823	178385.051140325	0.942190505072484	0.287499999976717	3.63124999997672	7.34999999997672	13.5687499999767	25.7562499999767	31.8812499999767
2808.65796435263	335843.862726411	0.74320733365274	0.479687499988358	3.44843749998836	7.41718749998836	17.6984374999884	22.5421874999884
2624.25561342596	145517.325410775	0.821544293477984	2.29062500002328	6.04062500002328	12.0406250000233	17.4156250000233	22.4156250000233
2799.94332104776	420913.474739782	1.01831723089161	0.584374999976717	5.27187499997672	16.1781249999767	21.7718749999767	29.6781249999767
2370.4397381515	24065.83179377	0.940032789376788	0.2890625	10.2578125	16.6640625	19.7265625
2772.90220533182	556642.438777983	0.750952376143061	6.5390625	12.5703125	17.8203125	21.1015625	28.8515625
2769.16645359116	1161173.39817778	1.00078463985179	1.82656249997672	7.23281249997672	13.4515624999767	25.1703124999767
2538.68721616051	261879.002305031	0.856361282946512	0.221874999988358	3.75312499998836	9.19062499998836	14.7218749999884	18.6906249999884
2785.48403652701	1283235.28804901	0.874173649272718	0.576562499976717	5.73281249997672	10.9828124999767	16.3265624999767	19.9203124999767	24.5453124999767
2851.48235009368	552740.63303615	1.0579044741591	4.22812500002328	7.29062500002328	15.0406250000233	19.9156250000233	33.3843750000233
2532.12830793898	439490.794631693	1.03612408822999	2.70781250001164	8.83281250001164	16.9265625000116	20.3640625000116	26.2390625000116
2521.45993617779	460799.648642578	0.909976664900817	0.401562499988358	2.21406249998836	4.24531249998836	6.33906249998836	9.46406249998836	14.1515624999884	17.7140624999884	29.6828124999884	35.7140624999884
2791.86385657202	856167.673952216	1.03796656436043	2.72499999997672	4.50624999997672	7.38124999997672	16.5062499999767	22.8812499999767
2764.37718001312	716335.783842311	0.721453254531296	0.235937500023283	4.39218750002328	7.36093750002328	15.0484375000233	19.3296875000233	24.5796875000233	33.9546875000233
2771.04087499495	332539.39031858	1.18981647780216	8.41093750001164	13.0671875000116	15.2234375000116	23.9421875000116
2649.25288661188	819663.486134399	0.987831226370959	4.22499999997672	12.9437499999767	17.8812499999767
2796.83889634747	1801590.98356869	1.22909839933558	2.09375	5.75	13.90625	18.0625	21.71875	28.3125
2531.77896524963	273987.521261245	1.2322709122787	3.95156249997672	8.57656249997672	15.9203124999767	21.1078124999767	30.0765624999767
2746.02726896226	462163.819950788	0.871571054795434	1.62812499998836	4.22187499998836	8.34687499998836	13.5656249999884	24.5656249999884
2748.86279996395	600346.804005956	1.17348746856984	1.87031249998836	6.93281249998836	13.9953124999884	17.1515624999884	20.0890624999884	28.9640624999884
2761.44045353236	820776.933832489	1.06568559328099	2.47968749998836	14.2609375000466	18.3234374999884	24.8546874999884
2761.92765924495	625034.643741252	1.27367330108983	5.53593750001164	7.78593750001164	10.7546875000116	13.1609375000116	17.7234375000116	21.4109375000116	25.9109375000116
2612.16765058969	123872.0025814	0.828339792960476	1.29062500002328	4.41562500002328	8.44687500002328	12.8531250000233	16.0093750000233	18.9156250000233	24.0718750000233	29.1656250000233
2537.71390760214	373528.36369533	0.699301686772563	1.41249999997672	4.81874999997672	8.72499999997672	14.9437499999767	18.6937499999767	24.5374999999767
2783.68172360142	264734.879784147	1.08733849594238	0.631249999976717	4.31874999997672	7.00624999997672	14.2562499999767	19.4124999999767	25.1312499999767	32.6937499999767
2518.79027823779	194233.017954813	1.03984598692139	7.89218750002328	12.2046875000233	16.6421875000233	19.5171875000233	27.2359375000233
2605.43026686478	145578.994928214	1.07477077044738	1.2890625	24.3203125	27.0703125	35.3203125
2636.00469963825	228262.556864386	0.859150036703193	2.83750000002328	6.86875000002328	11.8062500000233	15.4312500000233	21.0562500000233	26.2750000000233
2822.87204106041	627489.006114197	1.0583425724264	1.42500000004657	6.39374999998836	11.1749999999884	17.8937499999884	23.0499999999884
2777.60452792083	436872.86590953	1.03803513443382	4.109375	8.921875	19.265625	25.234375
2562.040357796	137278.868070041	0.977486197415703	1.48125000001164	7.98125000001164	13.9187500000116	19.3250000000116	24.1687500000116
2554.41198795686	178734.84909389	0.75845802546405	0.4609375	2.6796875	4.4921875	9.3671875	11.8046875	16.6796875	27.8046875
2785.20851720638	863311.027583565	1.10550013372105	1.97968749998836	6.66718749998836	9.07343749998836	15.9796874999884	18.7609374999884	22.1671875000466
2799.30779402431	557109.831943957	0.976957735544806	2.47031250002328	6.97031250002328	12.5015625000233	17.4703125000233	20.7515625000233	30.8765625000233
2767.44296036525	1428301.64169239	0.9150588814528	1.59843750001164	3.25468750001164	13.0984375000116	16.2859375000116
2746.37998708889	386563.217371331	0.999199999598204	2.79999999998836	7.11249999998836	11.5499999999884	15.5499999999884	19.6124999999884	26.8624999999884
2787.50794793292	204564.49410952	0.731275819168697	3.87656250002328	15.0953125000233	19.7828125000233	28.0640625000233
2849.52616443295	681519.765473417	0.788157698323619	3.75468750001164	16.2234375000116	19.1921875000116	26.4109375000116	33.0984375000116
2608.77065608184	364798.007533106	0.937154193976448	0.842187499976717	4.18593749997672	6.74843749997672	14.2484374999767	18.0609374999767	25.3734374999767
2504.3888605172	92407.9273481308	1.11015905013966	0.817187500011642	3.44218750001164	5.84843750001164	10.8796875000116	13.7546875000116	15.6921875000116	18.5671875000116	20.8796875000116	23.2234375000116	26.7859375000116
2580.15701600859	337456.388953745	0.923172165930918	0.604687499988358	2.63593749998836	4.35468749998836	6.66718749998836	14.5109374999884	23.1671874999884
2313.14888617923	85677.8613235561	0.802457458637258	4.31874999997672	6.94374999997672	14.0687499999767	16.4750000000349	32.6937500000349
2556.45340365951	20332.8228163619	0.971304472152945	3.79531250003492	6.26406250003492	8.95156249997672	20.3890624999767	25.9828124999767
2618.31888933365	59825.2646750798	0.836349552829625	2.31718750001164	5.16093750001164	15.1921875000116	20.4109375000698	26.7234375000116
2866.30231580042	3632.66451643964	0.706928411547782	4.2734375	6.9609375	10.9921875	16.0859375	18.9921875	23.6171875	31.2421875
2656.35944277149	28993.3358972923	0.676251987749793	1.3671875	4.1796875	6.5859375	9.9609375	16.3984375	21.1484375	27.4609375
2635.17540314929	12976.652144472	0.948693429888139	2.53749999997672	6.28749999997672	13.4437499999767	16.8499999999767	27.0687499999767
2604.19373038582	69173.5583963733	0.666151196742323	1.734375	5.359375	12.7656249999418	19.109375	23.828125
2985.05353492803	487278.773162118	1.0749919567739	4.07343749998836	7.60468749998836	12.3859374999884	16.2921874999884	20.7296874999884	29.9171874999884
2605.79582126425	82169.5197656034	1.01045282706498	1.18437500001164	4.74687500001164	11.9343750000116	14.4031250000116	17.8093750000116	26.0593750000116
2611.10569961133	113106.473797185	0.970840915427533	0.781249999941792	4.9375	16.375	21.03125	30.84375
2630.18339338672	209676.91397072	0.700776965293038	1.10781249997672	3.92031249997672	6.70156249997672	9.20156249997672	14.8265624999767	18.6390624999767	28.8890624999185
2622.31962950911	193617.763213434	1.10319614232529	2.40468749991851	4.96718749997672	7.34218749997672	9.77968749997672	13.7796874999767	16.6546874999767	18.4984374999767	22.3109374999767	25.6859374999767
2642.13995189991	307431.942007144	0.96846396364049	3.06562499998836	7.90937499998836	19.9406249999884	23.4093749999884	33.0656249999884
2633.18984635031	227247.734523052	0.825031872015971	1.92499999998836	5.76874999998836	9.67499999998836	15.0499999999884	18.4874999999884	25.6124999999884
2633.35166926965	164731.627564501	0.882910122885841	0.798437500023283	6.67343750002328	13.4859375000233	17.2359375000233	23.1109375000233	31.2671875000233
2635.20918860873	140109.91539042	0.853621892080964	0.284374999988358	2.03437499998836	3.72187499998836	6.97187499998836	9.25312499998836	15.8156249999884
2647.82937371454	298648.386679351	0.932418392098856	1.24062499997672	3.36562499997672	8.45937499997672	17.4593749999767
2625.04767689999	179766.480825112	0.875262537813109	0.123437499976717	1.99843749997672	6.21718749997672	11.9359374999767	15.4671874999767	18.0609374999767
2633.17568581687	117728.51463217	0.8636275541873	2.80625000002328	8.15000000002328	12.8062500000233	15.3062500000233	28.5562500000233
2817.42185424246	134417.111522196	0.88962182060595	2.12187500001164	7.99687500001164	14.5593750000116	19.7781250000116	29.9656249999534
2684.39584619961	119676.163872752	0.919092006041991	1.48125000001164	5.79375000001164	11.0437500000116	15.4500000000116	20.6687500000116	26.6062500000116
2624.48132768777	60959.2078160487	0.976907717213832	0.00312499998835847	4.44062499998836	10.2531249999884	14.5343749999884	17.7843749999884	23.1906249999884
2642.62365140863	94080.3393897701	0.740685838051014	1.5546875	9.1484375	14.0234375	18.5234375	21.8984375
2117.25677354661	5631.52065229078	0.957139551116216	5.2421875	12.0234375	18.6796875	24.5859375	32.6796875
2680.43959596701	111891.155163662	0.824495620163389	0.21875	2.96875	13.6874999999418	18.90625	22.15625	28.90625
2665.36757244392	24801.5595361899	0.880720906303987	3.8203125	12.3828125	16.6015624999418	21.7578125	28.8828125
2657.67922009847	163087.998867808	0.976142555709753	5.10468749998836	11.0421874999884	15.9484374999884	22.0734374999884	30.4484374999884
2602.47381063082	32236.2509154388	0.723653118360512	6.2578125	10.6328125	15.5078125	18.0078125
2659.25500933106	71654.1822624206	0.677198532774309	4.94687500002328	12.2593749999651	16.5093750000233	22.3531250000233
2730.54774206736	124797.480761486	0.921797824750406	4.53125	7.75	12.65625	16.15625	18.90625	22.46875
2722.37572255041	115967.632245856	0.862276094475614	1.52656249998836	4.46406249998836	13.1203124999884	17.9953124999884	21.4953124999884	25.1203124999884
1997.17535627492	151429.754825068	1.05967601218952	2.453125	15.203125
2611.23418673098	333926.041670696	0.799695011330426	0.15625	3.625	6	8.5625	14.125	17.65625	28
2979.21035849057	80504.851630185	0.73873068540841	4.87812499998836	13.7531249999884	17.5343749999884	20.5968749999884	24.0968749999884
2935.71238937681	80262.5062222518	1.07609768344783	1.50937500002328	6.66562500002328	12.1031250000233	15.1031250000233	18.2593750000233	22.2906250000233	32.1968750000233
2931.65582991546	268592.106903566	0.962886887233408	2.75937500002328	10.3531250000233	16.7281250000233	20.1968750000233
2635.89461997401	79566.6509167672	0.766553053038431	2.45468750002328	5.26718750002328	8.54843750002328	14.8921874999651	20.2359375000233	25.2359374999651
2626.89159343989	47510.8627964439	0.657223994832486	0.576562499918509	4.95156249997672	7.38906249997672	13.9203124999185	18.7953124999767	24.6078124999767
2626.76818674666	92640.3730808209	0.952673212743991	0.896874999976717	3.67812499997672	7.64687499997672	13.3343749999185	19.3031249999767	26.9281249999185
2679.4400066407	81585.5875655662	1.02285499286108	0.479687499930151	6.01093749998836	7.97968749998836	13.3859374999302	16.5734374999884	20.6046874999302	29.3234374999884
2716.94114444222	113642.585099999	0.966182456298942	0.260937499930151	5.16718749998836	11.6359374999302	16.6359374999302	24.0109374999884
2638.51173357126	143231.4971881	0.914124582750786	0.0484375000232831	4.48593750002328	8.98593750002328	13.9546875000233	18.4546875000233	27.1109375000233
2632.03512510727	120695.324347267	0.872499637360324	1.296875	6.79687499994179	14.109375	17.265625	26.234375
2638.47458556844	121322.147486716	0.654776765048593	1.27812499995343	5.59062500001164	9.34062499995343	14.1843750000116	19.2156250000116	29.4031249999534
2633.6351176145	25580.4666503095	0.834641822305762	0.764062499976717	6.73281249991851	8.54531249997672	15.6390624999185	17.5140624999767	23.8578124999767
2726.6159730582	231870.955486258	0.688659092611661	0.412499999918509	3.50624999991851	5.94374999997672	10.0062499999767	13.3499999999767	19.5374999999767	23.5687499999185	29.4749999999185	34.7874999999185
2676.8829713886	304481.948806731	1.02639581062819	2.72031250002328	8.40781250002328	15.1890624999651	18.9078125000233	21.5640624999651	29.0953124999651
2693.7416393198	225881.364493214	0.77333426871774	0.831249999930151	5.45624999998836	10.8624999999302	15.9249999999302	27.4249999999884
2624.8397796871	37495.9116823697	0.901023173365105	0.823437499988358	4.41718749998836	12.1046874999302	16.7296874999884	23.6671874999884
2645.20698455913	114596.29549037	0.983866074354442	2.53906249994179	11.4765624999418	18.3828124999418	34.7890625
2624.94098228869	313731.890475844	0.992787017418889	0.598437499953434	2.94218750001164	7.81718749995343	11.9421875000116	18.8796875000116
2892.70738156596	89077.2014488912	0.931960587532374	1.83281249995343	4.48906250001164	16.0203124999534	19.6140624999534	28.2703124999534
2647.61786382272	85613.2204201771	0.976031780398675	1.94218750001164	6.25468750001164	12.6296875000116	17.1921874999534	20.5671874999534	27.6921875000116
2629.82130018728	103367.787711439	1.03083337434127	6.79062500002328	12.2281249999651	17.0093750000233	21.6031250000233	27.6343750000233
2635.73168813476	197257.399454912	0.755689589659918	1.37031249993015	4.43281249998836	7.21406249998836	12.3078124999302	16.9953124999302	20.9953124999302	27.7140624999884	38.0265624999884
2639.92175135341	78880.1675700348	0.894388491390144	2.75312499993015	7.15937499993015	9.81562499998836	15.2218749999884	19.4093749999884	29.4718749999302
2724.70940286791	242491.059662002	0.861594686876898	0.762499999953434	4.45000000001164	15.1375000000116	18.9812500000116	27.3562500000116
2759.06671012357	253157.336265358	0.811907002711314	0.501562500023283	7.22031250002328	16.4703125000233	20.4703124999651	27.3140625000233
2865.28611908708	609617.033100236	1.16197078573934	2.90624999994179	6.4375	12.6874999999418	17.21875	27.40625
2610.20095432207	146697.241773604	0.943699334422242	0.4375	4.34375	16.59375
2610.39708281286	72719.9617642798	1.1991291783102	4.64374999998836	8.83124999998836	14.2062499999884	17.7062499999884	22.7999999999884
2984.73736577562	17168.3890013164	0.777022292454622	0.232812499976717	3.57656249997672	6.73281249991851	11.3265624999767	16.2953124999185	19.5140624999767	27.2015624999767
2522.00610419426	102088.437960698	0.704208937509875	2.1015625	7.19531249994179	14.6640625	19.8515625	26.8828125
2604.95743553813	17978.4862824435	1.01035423228254	3.7421875	11.2421875	17.7421875	21.8671875
2628.79147039378	280245.430888449	0.903800208141249	1.82031249994179	3.9140625	7.2890625	14.3203124999418	18.6015625	26.3515624999418
2900.61868622512	315395.441321946	0.853383259271464	0.920312499918509	5.29531249997672	8.82656249997672	15.4203124999185	19.3265624999185	25.3265624999767
2751.21940881238	220978.982424022	0.939910435397075	4.40312500001164	7.87187499995343	14.0281249999534	17.0281249999534	22.9343749999534	32.5593750000116
