# Supplementary material for: Millisecond-Scale Motor Encoding in a Cortical Vocal Area
Source: PLoS Biol. 2014 Dec 9;12(12):e1002018. doi: 10.1371/journal.pbio.1002018 (PMC4260785; doi:10.1371/journal.pbio.1002018)
Supplement: Data S2 — Spike timings and acoustic measurements for all cases. All spike timing and acoustic data analyzed in this manuscript are provided in .csv files, which each contain data from one single-unit or multiunit case. Rows represent the multiple renditions of a song syllable. The first three columns contain the acoustic parameters of pitch, amplitude, and spectral entropy, quantified for each rendition. The following columns present spike timings, which are referenced to the beginning of the premotor window. (ZIP) [file pbio.1002018.s004.zip › SU_9.csv]

pitch	amplitude	spectral_entropy	spikes_1	spikes_2	spikes_3	spikes_4	spikes_5	spikes_6
3978.05261657947	221483.336174049	0.569751731906182
3977.36206649095	439132.801884235	0.547051545979793	39.625
4145.37659380593	506574.174351458	0.790088380141186	12.65625
4167.85461974246	597366.091746995	0.675557444759833	5.75	38.84375
4127.14940697592	831447.081602776	0.872450217876254
3944.60528923724	1117513.27340106	0.604327040948319	39.78125
4008.09759009644	966965.038777836	0.70293430396715
4214.78415485936	812843.743968964	0.666193007584043
4188.53922924396	1390065.01762782	0.681959750232456	38.71875
4193.39988690536	1105607.57948791	0.587218981353454
4049.62311508558	525255.024030744	0.673558533517299	9.78125	30.625	38.5625
4102.94086343998	422829.129485571	0.780079367603165	10.8125	24.4375	38.8125
4112.85844805477	594013.53512681	0.831337787193738	8.4375	37.09375
4482.59002806732	459824.145077142	0.67446188138495	3.65624999999636	10.0937499999964	38.4374999999964
4211.8852464968	461489.112695196	0.847312445626882	8.65625	38.21875
4466.09375188333	536333.058538819	0.682476560816172	2.71875	16.90625	37.78125
4416.95295173864	496659.574204289	0.897612695967288	14.40625	38.09375
3957.76034484882	745212.26148758	0.684579439594401	2.1875	39.25
4067.26132337201	1084319.51564235	0.777812865208316	39.25
4160.46333076741	1301005.39297401	0.586217992585024	1.375	37.6875
3999.38632262599	777504.77689521	0.672360846373358	32.875
4005.6429843905	467779.426970165	0.733926235593953	33.53125
3892.21912252713	689709.561268907	0.467602922967327	6.09375	11.6875	28.1875
4122.29576194428	626214.549170147	0.732863141711184	10
4162.32718884534	663205.803919554	0.729566993321931	4.90625	38.78125
3983.62627337302	622541.57281684	0.604652878037654	2.18749999999636	25.3749999999964	33.4062499999964
4005.30361065365	1089058.69557035	0.84179434961332	11.1562499999964	34.8124999999964
4019.87718775983	982953.841971503	0.679532925859183	7.21875	20.15625	38.28125
4497.93149047902	1030392.99927862	0.677562858365901	10.84375
4113.992141049	913132.455793895	0.843348463596733	0.343749999998181
3989.8356505408	1110880.74679944	0.561148227387891	8.78125	38.15625
4210.68564563851	507714.275884178	0.765467469783042	1.65625	38.65625
4020.12276120181	1336134.61383747	0.635341358465708	30.2499999999964
4089.82358549063	482349.544099259	0.604517190524487	14.78125	30.3125	38.71875
4137.99661798028	958357.093755264	0.804821559495474	10.3749999999927	37.1874999999927
4136.48664579624	996680.647636974	0.695443340936141	10.0625	34.375
4474.94247654799	1178489.1641603	0.658259076769495	12.21875	39.03125
4117.79252863741	566478.115374994	0.771745031095933	4.875	20.375	36.5625
4518.38245380318	252633.270243336	0.884698157805878	15.125	39.125
4064.13959718029	1025417.4944203	0.506293389634417	2.28125	39.625
4050.52978795351	593707.250893608	0.606014285507971	4.46875	14.03125	32.15625
4087.68942859055	952928.969292379	0.572860644429659	0.03125	11.5625000000073	39.09375
4100.40212817781	667658.85283252	0.592378458858612	11.40625	33.84375
4092.56461767064	1252942.77609112	0.563771192711838	0.625	35.34375
4114.79049227147	995512.512409033	0.715745488745502
4081.39878956032	1204673.85219984	0.585293596298363	1
4119.05457847658	2224188.90133742	0.607361440767242	2.28125	39.78125
4080.29028746956	496591.449062117	0.841992414658062
4463.2576456704	284822.591151073	0.761345042045308
4094.95888426696	857433.592383015	0.628427126733273	8.9375	35.8125
4102.30426098618	938227.721301731	0.606210108075417	2.90625	11.28125	30.5000000000073
4105.99062540792	1145621.26985947	0.616512018233376	33.25
4030.80761602136	1437020.78420527	0.646946576029035	35.34375
4045.24088382143	2192832.37866323	0.814115142169565	38.1875000000073
4067.97799878066	1447959.36515821	0.804318905622522
4084.76488770631	609632.304651009	0.962963094450299
4111.03519966736	1132133.92086549	0.79205295838421	0.531250000007276
3999.76801438873	1535444.7684255	0.66768245781594	2.31250000000728	39.5625000000073
4461.90312350193	1300552.65383604	0.754699305599922	3.9375	39.9687500000073
4069.62022144299	536128.362704182	0.7708731116554	0.21875	39.78125
4110.49311472443	685474.437585222	0.705404177438663	2.6875	29.1875	38.9062500000073
4088.07137078282	1015701.5125575	0.75997994170972	9.34375	23.53125
4099.84798269015	874334.553567428	0.651079276115665	7.09375	18.9687500000073	39.25
4035.41567153166	1709736.05334098	0.630534486697003	10.5312500000073
4076.04236949956	1761648.15689021	0.709381773067336	39.9375000000073
4048.55769988597	2215284.8165358	0.648348374517135
4033.72902391276	1169969.01708387	0.63334033845848	11.5	38.0625000000073
4006.10596926719	1043581.00020179	0.7114921426359	16.0312500000073
4026.07181340959	1062576.29408944	0.754461861141446	0.34375	34.7187500000073
4030.8388492184	489589.534354617	0.892656913025344	37.9375
4086.30353480786	900905.729872783	0.688068664863678	5.125	12	33.03125
4109.79974080975	1367275.73942429	0.576407980098682	21.375	38.75
4029.60896827254	613171.727648855	0.743165386065845	1.75000000000728	37.78125
4113.55508928246	2040970.46886141	0.56732469397693	1.96875	6.875	13.375	30.59375	38.875
4107.96244068288	1506524.67362975	0.583962484314691	33.53125
4090.0601528047	1268035.47929053	0.659170374399415	38.78125
4098.84068366582	1399370.0923944	0.668330876669692	3.03125
4123.436897556	2399297.28913856	0.599570484848611	39.59375
4127.70682792904	880614.972937659	0.744531655953829	37.1875
4123.53702352361	1644237.0039694	0.642032234049812	2.75000000000728	39.3750000000073
4054.2897080812	95572.3484671153	0.829136720804373	16.7812500000073	38.03125
4017.82108385664	1249015.449932	0.711347538860079	0.75	26.40625	35.59375
4051.73266790497	1146752.76830742	0.800434364191507	13.625	39.15625
4082.88671010987	938812.880323923	0.611835387898688	8.71875000000728	37.0625
4120.4478458216	802033.651044341	0.744585863345158	2.34375	35.125
4084.40670290861	968521.319755792	0.728272455468429	0.1875	14.28125
4050.85163917964	831511.479110073	0.782499199621319	9.34375	35.40625
4054.13829820262	522331.634613335	0.725197779599588	0.9375	9.59375	27.3437500000073	39.9687500000073
4071.36363796352	498341.262245217	0.787940040389277	5.75	38.9375
4358.4279490058	727258.223542305	0.874099209803634	0.21875
4117.81747733964	1346492.03986408	0.827385586826277	0.750000000007276	36.5937500000073
4381.07376048267	1489473.63879442	0.80517229492707	2.24999999999272	14.40625	33.9687500000073
4037.43892810713	1482920.28517748	0.601275837566035	3.875	13.9687500000073	35.125
4090.74916301292	1163835.35983632	0.640538427138379	2.5	36.9375000000073
4029.05211512033	1347446.08313724	0.564914427831221	12.1562499999927
4114.54615653233	1874997.97078275	0.471820295189602	10.1875000000073	37.5937500000073
4106.57004707	1611480.01639643	0.555739149126847	8.0625	39.2500000000073
4453.86628665044	1253088.42492272	0.718199246910413	5.34375	39.59375
4099.91261151517	1284466.18523483	0.549794330283329	2.15625	38.5625
4107.85100104317	1446581.50711526	0.54308387721941	8.46875	38.75
4110.54416117713	1307718.84799806	0.540051398342288	0.09375	14.125	36.625
4070.26444387025	1142769.24660972	0.757354097253548	9.0625	33.1875
4471.99843343149	1249940.62690865	0.843736450729439	3.59375	23.34375	37.4375
4394.47018059724	1565205.45681137	0.844877477015152	10.5
4070.11492450379	1561661.14279489	0.749059364235385	3.5
4088.00283716216	968227.636619782	0.828024213778489	4.78125	32.0312500000146
4061.83459424803	1277419.62719565	0.606408499484556	5.46875	18.09375	37.2500000000146
4457.34908434397	2195080.15148915	0.669658284060536	6.15625	38.375
4453.42495585869	2412108.87491296	0.753502232344229	13.84375	36.96875
4456.81870820315	1791125.14301121	0.670068319309551	13.5937500000146
4113.72233205816	2182595.6778777	0.784416657713168	39.5937500000146
4423.46394484052	2395588.84078362	0.842855060488174	8.09375000001455
4074.19382082395	2874614.94997849	0.669894137443606	39.5625
4111.99503745132	2110138.08968358	0.656838590058939	3.06250000001455
4059.04354575501	902128.635839766	0.605344290044749	27.3125000000146	35.84375
4091.77671735526	1736551.42007571	0.643068497262893	29.5
4105.45758710409	2175490.92240531	0.626981310429766	37.875
4095.56161927422	1456177.83504821	0.773686812673445	18.8125000000146
4114.38847108214	1604998.7486529	0.543564103148186	13.1562500000146
4069.77013006696	2598761.34730556	0.559025240420698	2.9375	31.2812500000146	39.34375
4097.57312940099	1129377.0901529	0.670503320574678	10.84375	37.3750000000146
4101.22165044667	961300.208064037	0.765023945363604	36.96875
4089.5764168948	1873844.57896307	0.501133492079576	4.5	31.5000000000146	39.5625
4087.23134009171	1043647.36186124	0.548948474921297	0.625	10.71875	34.78125
4124.20934038361	1256152.35680822	0.571869377188281	2.25	11.5	33.125
4102.90934029361	1923503.00336815	0.604498960010041	13.90625	30.6875	36.46875
4117.32889997839	1387343.1810998	0.680129278731117	4.59375	34.84375
4127.76419663774	1304518.30291173	0.787419770433299	5.0625	38.71875
4140.58605351131	1247927.02208268	0.707393511541437
4014.54954016848	1287300.89263418	0.637745847854499	21.9375	32.6875	39.8437500000146
4093.84100431693	2189841.81205938	0.743389936708755	19.9375	38.875
4460.29596861597	1806379.58315342	0.826015717167956	14.5	39.9375000000146
4465.58305730583	1335805.94071616	0.952479677037015	4.18750000001455
4479.45732011693	1380610.81134576	0.877458201205118	38.25
4453.38230330313	2562464.41374736	0.886725329643406	1.71875
4105.09172032888	3229607.4087614	0.782476255366986	5.40625	39.4375
3995.11780606158	706557.835913767	0.638187967468847	15.59375	34.3437500000146
3999.76417308656	1513447.34043201	0.559200680153951	9.6875	37.75
4011.84426391283	2023819.27654427	0.588206219484258	1.09375
4009.13920260063	1969159.9785208	0.615219573757912	8.65625	37.53125
4086.6035434517	2581562.8938731	0.818531791198544
4112.42513188283	1365253.65724924	0.86018114825926
4467.83253726091	1160917.54902002	0.871330921578427	9.25
4410.96395563018	465273.255532462	0.89815509194557	7.125	12.65625	21.3125	29.875	38.3125
4045.69617094635	1102365.64199423	0.558700588812277	10.8125000000146
4098.86521117749	1509241.75183354	0.556330965988767	4.65625
4059.74334916277	816866.551124872	0.539588049948559	1.9375	13.53125	39.7812500000146
4076.38224417105	1404316.9353844	0.540524430675012	0.9375
4064.86187526765	586202.2234858	0.634617140176593	7.15625000001455	39.90625
4089.00887643201	1428000.01458223	0.538698680392869	3.50000000001455	38.0625
4079.33102030712	582344.200400586	0.569443263451416	3.375	12.71875	37.5000000000146
4034.35409792992	854165.36726542	0.561415671898854	6.375	10.3125000000146	37.8125
4033.52179470955	60101.4609451634	0.760621359249662	3.3125	38.34375
4118.04550400876	988359.799213624	0.54565838612208	39.9375000000146
4092.77962310169	2906581.88455359	0.508955947999611
4127.96355624782	1315991.93837115	0.545186302345332	4.1875
4068.48269719285	760007.93498224	0.575406107977157	2.15625
4032.01862183021	1272171.09922068	0.533616249110907	36.6250000000146
4111.06868098028	761188.944492528	0.652771019603741	5.34375
4119.64256558689	1824029.65995952	0.567134311226995	3.65625	39.4062500000146
4126.23817632462	410115.028752166	0.726735555739643	13.7187500000146
4044.70016612561	1070435.642476	0.720953875373578	5.87500000001455	35.375
4159.55862978224	646363.737783273	0.993563451124431	2.03125000001455	12.9687500000146
4119.85087967546	1065234.62216885	0.756985956846781	8.9375	39.8750000000146
4040.92101682989	997538.172338674	0.66455398300991	37.8125
4092.97173501643	1613218.93955132	0.591547420451889	1.78125	10.90625	34.90625
4104.29097046644	2436698.62336507	0.493094938963207	1.56250000001455	9.71875000001455	30.0937500000146	37.6875000000146
4095.33924277782	1963097.83925654	0.518286331343236	7.25	32.3125	39.5
4038.17372688549	894732.65438543	0.616120659902379	0.46875	27.7812500000146	37.59375
4085.23446004803	1404651.0363977	0.528949376536853	0.03125	12.03125	36.3750000000146
4081.94900741558	1359537.28472229	0.648106857943033	0.1875	22.96875	34.5312500000146
4063.75093794069	933743.171233856	0.757278834378991	4.6875	8.90625000001455	34.0937500000146
4052.12364674652	587077.467044083	0.71367725838136	0.812500000014552	22.875	35.7500000000146
4024.58875849769	964052.493493867	0.688457553456665	6.375	37.9687500000146
4074.75483923315	1145467.96167369	0.565282901905713	9.43750000001455	33.0625
3289.9246445883	18526.9630337139	0.919694803615386	2.125	7.8125	16.2500000000146	39.75
4058.51856478207	579265.801475214	0.627246179923978	15.5312500000146	37.625
4089.44190977156	1291512.19240257	0.608049067360447	9.71875	30.3437500000146	39.7812500000146
4059.45367192838	1031186.71664949	0.672498518963318
4142.00437857777	855735.242401667	0.717207842800269	1.81250000001455	32.8437500000146
4646.44637307507	661037.297190617	0.926192405878128	38.0625
4161.46316525889	1361333.96565922	0.782371485231187	7.125	38.59375
4166.2073770562	769350.862398869	0.853890547694318	4.90625000001455
4133.41822142704	869733.49693513	0.728491326406177	2.09375
4156.54642517939	975366.785403334	0.808181416056799
4150.65464451551	2398472.56562212	0.624502967833272	2.90625000001455	28.875	38.9375
4728.62874021347	766370.177232434	1.06420427941473	8.96875000001455
4032.34397091883	841595.908530923	0.735991829398322	9.75
3978.19364491437	1104843.43716125	0.544488703594301	8.15625
4017.5762185138	934200.17061469	0.723290733920201	38
4425.54232290481	1884644.69691428	0.697187789321163	38.125
4382.76950830805	1536459.29814283	0.932237491435256	2.46875	38.25
4096.18945776975	1070217.85311392	0.744446716911718	2.09375
4132.39008236139	856719.028076633	0.849351619382783	0.71875
4100.68746523517	1477417.19933048	0.625692411196205	7
3996.10851413314	1414312.52743761	0.635469035241511	10.71875	39.34375
4043.4506928577	744272.326018891	0.714794339126663	1.375	37.875
4001.12516409086	907174.980863083	0.560727101215927	2.34375	13.59375	37
4042.00993199343	454998.63988337	0.861438210474133	4.03125	38.3125
4093.34907595158	1240689.34635038	0.80474744396892	38.9375
4071.94970954979	2031337.8604409	0.681050369279906	8.03125	33.8125
4497.22079393457	1854999.54164728	0.898417200567945	1.78125	37.5
4243.8680498858	393495.274213365	1.08287812088434	2.125
4028.40204717902	1365448.0046414	0.584801934473788	7.625	37.1875000000146
3999.27265985604	1505705.77443378	0.586144423144817	0.25	9.15625000001455	36.53125
4020.81520701598	1613656.32296805	0.613515003587558	4.28125000001455	33.9687500000146
4040.43420671833	1207040.23599545	0.640895322556215	3.21875000001455	14.5625	38.8437500000146
4029.14622825385	1898605.07317946	0.584997682548068	1.21875
4117.80902328145	2454455.6241933	0.733582305661035
4067.73658279449	1737418.49073665	0.723504359159821	10.9687500000146
4038.87008155835	1472008.35225728	0.691173858011323	3.96875
4082.87612324261	731934.37729815	0.759393105400441	3.65625000001455	27.65625
4041.01549368691	1404982.64545869	0.627819092049131	1.59375	13.125	30.28125
4108.66707201638	1338907.37961847	0.874247648927671	3.34375
4148.25224475301	2094752.08667885	0.56976178646331
4134.2606976504	2160649.98248337	0.623776527850931	15.2812500000146
4030.89298902619	3097640.34567918	0.535693024823385	6.40625000001455	37.7812500000146
4011.12909071492	1982618.63817351	0.553751176638508	32.53125
4016.40982861028	2631874.31235309	0.511600433763542	13.6875	38.09375
4014.29638913363	2174379.3811836	0.634358414183191	16
4030.96699332936	1613604.28046138	0.649749964089272	3.00000000001455	38.8125000000146
4019.30365809817	1468897.74419844	0.662262191672102	37.3125
4097.06851758013	1295651.09960022	0.657980539404269
4132.25217663573	1518127.0171542	0.643221870440633
4117.64873577425	1819887.71712679	0.671030999350874	10.2500000000146
4096.61313549367	934466.594150338	0.64091583161686	35.125
4007.87907318297	1170803.48605027	0.650037715613158	17.2812500000291	31.9375	38.8437500000291
4141.59832390664	1234698.71059986	0.625648928560411	4.2500000000291	18.3750000000291	35.46875
4176.09734649425	1179016.8998188	0.778544117159982	7.5000000000291
4225.19538924805	1149305.68981569	0.835342950812406
4186.6869640085	1459664.90781542	0.677500073358248
4166.07276433863	1739226.1571202	0.701055758207971
4124.84008774127	1954999.72840303	0.750199376059334
4119.81673784648	2235647.60649923	0.574566390405229	12.1562500000291
4147.41731594962	829441.048722522	0.796126898837782	1.9375	15.8125000000291
4011.39060414654	2364796.0434955	0.577021327504184	31.1562500000291	37.03125
4087.64919930143	1570508.7953452	0.652618867266782	35.25
4100.4722286507	2681704.31490755	0.683689871980686	9.7187500000291
4087.79171173805	2748308.57657316	0.657604828927381	0.187500000029104	11.6250000000291	36.6875
4043.80207749078	2414340.99381704	0.562175910946786	3.5000000000291	11.5937500000291	25.2812500000291	33.8125
4083.65515422327	1938852.94047219	0.619427856800066	8.1875	36.625
4085.73179369102	2153535.6895705	0.57982817581825	1.25	15.1875	37.3125000000291
4075.28612915166	1184215.35344283	0.662855831103695	6.4375000000291	39
4051.3828367936	1805150.15046689	0.589871423521261	1.0625	14.4062500000291
4135.72163922552	1582587.03688478	0.739983723124373
4087.01828627768	1093808.46090556	0.626307543357617	1.1874999999709
4113.91837245432	993708.65000371	0.623135657950672	17.34375
4034.36804318045	535134.727838004	0.746709837157508	3.2499999999709	19.78125
4062.21319252984	1066338.79725621	0.703401772750397	1.40625	38.4374999999709
4054.26236392635	2253714.73933648	0.585227726340651	8.25	38.7187499999709
4026.12961452416	399880.40797126	0.978652879426956	5.2187499999709
4067.83748890384	596692.338007823	0.823791156634096	13.03125
4083.99235520078	490648.981253787	0.86091806505213	14.1875	39.0624999999709
4074.13497905833	1393416.47343363	0.747618108813257	3.96875	14.4999999999709
4020.04307543543	1506315.02714704	0.639681888958685	28.7187499999709	39.09375
4071.22955778736	2134706.3922133	0.56900970461607	9.6249999999709	29.5	39.84375
4062.22309053024	799076.415793525	0.763920290785516	0.593749999970896
4079.1146656514	1240161.89062222	0.656295297630151	6.21875	36.6875
4127.51897559884	314482.935099456	0.961713698577771	11.6875
4124.83205298351	766134.750534436	0.721925411809134	8.78125	37.40625
4111.81797691211	1438976.26733902	0.592047705777427	4.0625
4123.78037001503	1620179.00274556	0.724534461806751	39.40625
4135.96115634028	903903.438260992	0.815224520066335	1.40625	9.84375	22.15625
4000.24864593704	427936.878323586	0.995981696970769	5.625	13.75	33
4079.53799548058	748500.187071406	0.704725239877532	0.53125	32.09375
4118.32374257204	2024209.15589471	0.511537634426829	31.28125	38.71875
4096.23744169701	1543934.13218312	0.598290377691494	24.71875	35.9375
4124.31433938111	2280879.04917612	0.510011989506105	0.59375	30.5625	39.75
4091.84589317176	2126640.55821845	0.533484478480004	25.875	36.3125
4106.28771217038	3128148.53364105	0.48647792591201	1.71875	14.90625	35.03125
4098.36813681849	2591393.28623912	0.519327601890852	2	12.4687500000291	32.4062500000291
4112.87058802491	1629656.34382407	0.605446183750754	5.25
4098.82572762818	1814087.72796868	0.578881895009973	10.625	39.09375
4143.79698314465	609841.939662588	0.9657335987264	4.46875	39.28125
4098.29519512781	1533345.27528998	0.629549429699681	12.21875
4031.8478373871	1138344.32187164	0.592676109471292	0.59375	15.0625	35.75
4037.20521441179	2167670.36534051	0.554479569941424	12.40625	36.84375
4102.99605727593	1555691.40467228	0.644570108133947	2.3125	37.15625
4138.76817590137	2166806.2868607	0.637016933191385	11.8125	39.21875
4105.77104531187	2320962.35922153	0.575244554690238	7.21875	18.7812500000291
4139.9741795032	2576114.78019629	0.564828709211794	16.90625	39.59375
4138.79187493714	1829503.4911967	0.6991764637661	3.59375
4160.86169249479	2241815.06674162	0.668546163295271	2.03125
4088.2717036446	2736640.477459	0.593612632214391
4183.84796459061	2603921.52046965	0.608823348208761	3.6875000000291	18.15625
4048.94798295124	1432447.22498521	0.495993442288386	1.3125	6.4687500000291	10.71875	37.53125
4026.27391257146	2048069.18991572	0.526531446620113	10.03125	35.3125
4055.47129936431	2095683.32552771	0.49853065089963	2.46875	10.90625	25.125
4102.29316776785	1644155.14273182	0.608176202089039	0.34375	14.25
4124.10565573399	842551.585579403	0.931787733868608	8.3437500000291	37
4122.76973779373	1793324.32308842	0.874202894516823	4.9375
4064.9472614157	1572215.73405298	0.868794326637802	3.78125
4096.92185319271	2043655.86692787	0.629334275015452	17.96875
4013.68200224187	1771839.4663318	0.562424150847111	20.0625000000291	33.6875
4089.96722037906	1248377.11223383	0.59693351307853	19.1250000000291	27.9375	37.96875
4077.47454679662	1136406.63200298	0.796574834631248	2.96875	35.65625	39.59375
4048.23610511037	1932754.02762578	0.548358210248318	12.1875	36.90625
4027.89170817573	1650233.27674858	0.595548914844326	0.03125	12.75	35.65625
4030.42581488459	1400961.65632346	0.653651440027848	6.15625	30.78125
4116.86884209772	1892877.98157439	0.616674735812198	31.65625	39.21875
4124.71747625229	1550528.4236793	0.640758392403613	0.625	11.21875	39.21875
4512.59856003364	1138719.49927577	0.825742562254976	0.84375	5.15625	39
4116.67269158496	2222254.99906789	0.55440022220973	33.3125
4127.60833618519	2096615.06287066	0.73529233509652	36.625
4114.7321689655	1780647.12507389	0.750581481229844	20.46875	35.28125
4094.5160831708	2236527.70027688	0.578870001335395	1.84375	36.4375
4099.7273781074	1260342.50163598	0.780109358460214	12.03125	37.65625
4126.7537193867	409085.374280396	0.77234075794903	0.65625	29.28125	36.75
4120.18433591633	1725321.44395987	0.523761471166348	11.34375	36.3125
4139.41103596287	2210200.25836792	0.533054626471061	9.4375	19.125	30.59375	38.09375
4123.74154378972	2620664.63590875	0.595643691257396	0.8125	8.40625	17.71875	36.6875
4134.65430239514	2746297.63260776	0.527158104518623	13.96875
4124.00233930396	1053602.72407387	0.700710378169249	3.8437500000291
4224.49972367745	1438520.15659397	0.818489365368752
4108.11303002867	3168705.09013035	0.519225002672183	14.40625
4132.18686713776	3089933.75421866	0.453593558519885	8.5	36.84375
4407.03218173321	952897.968912249	1.0199064038287	0.187500000029104
4392.68503637676	1296914.06107015	0.909482843199226	20.53125
4383.10308776928	1521061.37378217	0.850217764704747	5.71875	38.28125
4425.13842631171	1318876.77280547	0.625875121154199	11.9375	39.40625
4050.7330290006	1813384.4513853	0.796176588024805	14.4375	38.15625
4000.73148728298	1819436.44888456	0.595595236240603	2.9375000000291	12.1875	37.09375
4027.81118121915	1500635.48433893	0.734174654000104	7.1875	39.6875
4026.77349013586	465926.096436683	0.717202299799631	9.84375	19.8437500000291
4022.69186951796	1031851.62362136	0.693802052432014	4.1875	34.5625000000291
4092.66965538227	1241472.25200896	0.710326253843195	12.0625000000291
4070.54791617904	996403.056459469	0.699203964084141	9.6875	36.25
4117.64674903041	2028773.92063173	0.610320724577805	6.9375	17	38.875
4093.98282515112	1786644.34636348	0.623448983121588	7.5	24.40625	37.4062500000291
4076.73755136058	1760533.64813615	0.799947894106981	10.125	35.0625
4105.27769161413	1335327.73581374	0.852993699724489	12.15625	38.7812500000291
4100.14755524964	1244709.9783897	0.924492901111651	1.25	16.25	35.78125
4067.3235719086	896275.966921957	0.629255032596248	1.625	30.5625000000291	39.28125
4073.40499895712	1074389.05223186	0.55649102058964	5.34375	23.6562500000291	33.875
4076.86145415383	603965.238258503	0.764629596673673	12.65625	38.0625
4104.05240516633	619519.071127456	0.695904733971754	2.71875	15.71875	35.3437500000291
4069.13298958012	1059959.47129435	0.654862820340119	8.28125	27	38.5625
4027.4359427963	857358.296186798	0.637999634491292	1.40625
4170.12026539769	560855.125160285	0.990326932902285	5.46875	37.4687500000291
4133.1548153734	895297.94417194	0.600931235371431	14.96875	31.03125	38.875
4142.22405052171	1293994.20870472	0.598288604135171	0.71875	13.40625
4157.57871681145	1471398.68956812	0.672991114590842	11.2500000000291	37.125
4466.25079435733	1266935.02329511	0.740585836650884	2.9375	8.5937500000291	16.28125	38.1562500000291
4148.55865395626	1531498.00876995	0.805628595808355	39.8125
4160.49281189169	1586847.67613485	0.683267536650673	0.875	9.84375	32.1875
4155.49534914323	1813239.41085533	0.653314899880936	34.28125
4089.4177416215	2936611.7014127	0.564836881548623	0.5625	34.28125
4090.96583366564	688392.086406513	0.884748013151349	6.1003386839584
4517.30883605037	750805.491010824	0.976722375606446	1.0690886839584	16.6940886839584	37.6315886839584
4111.51050851602	2222702.15847773	0.599232242415503	11.3815886839875	36.2565886839875
4067.12910745195	1277463.2424021	0.669339315250084	10.8190886839584
4036.96676153412	1556966.1731189	0.609093830867589	2.0065886839875	38.6003386840166
4500.56144080095	849922.311224078	0.832075895936075
4021.67911419262	800355.207025462	0.693034455060599	3.3503386839584
4107.08977426701	659653.203895933	0.922583609922556	1.4128386839584	6.0378386839584	21.8815886839584	36.6315886839584
4031.55755557484	1327244.74116866	0.652064066075666	2.3815886839584	11.3190886839584	16.4440886839584
4100.53007078893	2288287.15327147	0.578330721634039	1.0065886839584	11.8815886839875	30.5378386839584
4063.78802205871	910839.174209157	0.890067193334545	6.3190886839584	12.3503386839584	17.3815886839584
4048.00270277789	881311.919330952	0.846038817044347	5.6315886839875	12.6003386839875	28.2253386839875
4086.95153612339	421353.72372911	0.907862293601602	0.256588683958398
4094.89131120927	719485.910944942	0.645200940303719	14.3190886839584	37.5065886839584
4111.84992698442	1048147.60159381	0.646900834244363	33.4128386839875	39.9753386839875
4047.64696402089	1501314.0517183	0.630974286093961	3.1003386839584	39.7253386839584
4051.51943265025	413166.576415524	0.682561471654895	1.1003386839875	16.3815886840166	34.9753386839875
4136.92142551572	1891288.73026008	0.741999051629467	2.6940886839875	12.5690886840166
4071.11848924209	2119039.24276	0.564129194746928	6.0690886839584	12.1315886839584
4084.89122868221	2415156.92331173	0.582722718901138	17.4753386840166	39.4440886839875
4074.1979833984	1438612.90325486	0.705408741683571	1.6315886839584	14.4128386839584	35.5378386839584
4083.22472145847	363073.034730917	0.78293042384985	1
4013.95604943004	1064689.07410694	0.576982219768756	9	25.6875000000291	32.9375000000291	38.59375
4096.21372118841	841559.079078948	0.778356557492462	3.25	9.9062500000291	16.71875	39.6250000000291
4084.97183729533	1472916.16072997	0.715802103845717	5.875	14.53125	38.1875
4001.8913196795	2539930.53795638	0.56985808903793	2.0937500000291	9.09375	32.59375	38.125
3996.5907725707	2113010.41241373	0.595714932369206	0.46875	15.84375	35.5
4021.02621922685	813132.269867934	0.576894993284383	1.75	35.71875
4101.59604980313	1298153.98754196	0.783382277826725	5.5312500000291	33.96875
4010.46066115513	517052.269578885	0.990493634938279	3.6250000000291
4053.16405784822	546238.363077907	0.880806256139746
4022.9854284908	275777.814885846	1.04084352235694	4.9375000000291
4074.11944407559	616934.145828359	0.879925596892138	6.8125	17.3125000000291	34.65625
4484.20093164906	370568.670722663	1.03160991641304	7.0625	39.4687500000291
4038.11852764933	376077.582057093	0.865785961826545	39.7500000000291
4064.96521566329	564094.303713104	0.77667187874041	36.1562500000291
4068.01710207084	1409789.53949487	0.670185087942524	14.4062500000291
4411.99526335335	173377.893261407	1.04319560611749	5.8125	39.8125
4024.9387533121	1308770.07952005	0.640319215584841	1.9687500000291	14.3437499999709	27.7187500000291	36.8750000000291
4095.43835164521	2439145.97289662	0.568709031327234	8.0312500000291	21.25	34.40625
4086.62292568857	2858011.69975371	0.496986206460311	9.84375	32.375
4075.75377224434	1653704.42531114	0.61129611523101	7.4374999999709	35.1875
4034.0702896113	2621810.71082063	0.589552618185701	11.0937499999709
4100.14037021595	935799.819244155	0.876454942046538
4119.0472395265	2656273.81532121	0.558382531309334	0.0625
4046.32924733358	2114467.64195618	0.80450794305123	9.3437500000291
4121.26247297939	1947548.95595881	0.832530862587358
4021.86545443015	311501.479732567	1.00924195555068	4.125
4052.8056795094	909362.259426902	0.81156063296651	4.21875	38.03125
4048.64228497671	1310802.29908604	0.682641925522005	12.9062500000582
4070.74858234287	1131696.73144889	0.787495736192004	35.9687500000582
4045.84183122375	1399014.24476442	0.619206640080321
4008.37172372265	733932.062740235	0.938088446113173
4014.88866104422	671065.534239279	0.81271637333723	3.84375	32.2187500000582
4020.25567429458	1624715.32481893	0.585303929572066	9.31250000005821	35.59375	39.5
4000.02873205339	336755.938683849	0.561740622986487	4.84375	10.125	20.15625	34.4375
4033.76125899693	1248692.09966461	0.869480951477917	1.8125	7.25	16.03125	35.6875000000582
4003.78104259029	1040078.01479068	0.525941711185097	10.5937500000582	34.40625
4094.27063017392	1364085.36450277	0.740138846689877	38.1875000000582
4146.16687876413	2300586.14515025	0.74597664794152
4080.27671731904	2126417.59569913	0.565079024620821	11.03125	35.875
4061.16032830711	722786.836658521	0.763838305590229	11.0625000000582	39.59375
4060.66366543503	583153.992058656	0.851652578824132	3.0625	34.5000000000582
4075.44785997109	625700.109197798	0.790357547328621	14.09375	38.71875
4038.82519497158	1904709.93741357	0.60039338311206	9.53125	19.09375	33.28125	39.5625000000582
4020.6107818118	1222943.33816312	0.814737500728611	9.62500000005821	36.1875
4109.42594170156	1422736.69705151	0.893916717704324	2.0625	11.875	38.5625
4029.82814763708	1884834.16646979	0.611067232325466	2.1875	13.96875	34.625
3998.02706871803	1267010.96610987	0.65675334550969	4.375	39.5625
4094.37467750276	729659.913335152	0.651251771100405	26.59375	36.5625000000582
4110.70893287835	948751.540080379	0.671140005040681	3.09375000005821	37.9687500000582
4056.71901954277	1575881.68375787	0.555182731581681	13.25	34
4034.07366554984	1590335.56807098	0.628522008858376	2.84375	35.875
4084.03707770642	1768372.43482191	0.592463807975743	0.5625	39.5
4113.97558104438	1455657.80474819	0.78801215142921	11.78125	39.96875
4104.70216247816	823923.523329441	0.888464628606804	3.81250000005821
4033.96325988802	671495.782309399	0.62258158746463	7.5625	33.5937500000582
4134.93432713194	2422290.18825402	0.609390435272139	8.21875	19.8125	37.8750000000582
4118.58009418746	710585.340371312	0.852891115762232	7.09375	31.8437500000582
4077.56081391316	275023.026364591	0.822951868657086	28.75	39.5
4030.87962967129	1009610.43857484	0.630733314767378	1.00000000005821	16.6250000000582
4021.8885653394	795810.262955327	0.654462347635097	6.1875	13.1875	24.09375	37
4042.5341285843	486638.341090579	0.880174364111313	5.71875	13.6250000000582	36.75
4131.26257747498	426158.973256936	1.06424520870667	8.375
4116.91464658404	204473.607617164	1.04563074650082	5.03125
4081.45016990736	1795837.18884971	0.63139266288866	9.78125000005821
4111.85639780076	1248668.55632495	0.835818457764794	10.9375000000582	38.625
4490.76294986559	744539.278379286	0.839363623504285
4527.33221399616	1213997.20963278	0.651638892917636	0.78125	38.0625
4128.16314668016	1867292.66065014	0.747025602869052	12
4511.14942959366	839303.281303116	0.87798426963483	7.31250000005821	38.6562500000582
4086.25292209496	1781559.09865458	0.490651468699566	34.4375
4054.66604356404	815362.402932616	0.591084398188158	12.875
4088.9068025778	679773.190236669	0.737560216196035	18.0625
4129.02848497273	502488.459306166	1.00179493650191	9.5625
4469.04501364085	1180564.41705435	0.909695107704706	12.2812500000582
4010.1910958873	947436.042224413	0.514818691884904	7.25000000005821
4067.01755550605	933516.945028476	0.608287374312183	7.625	22.09375
4030.01544043971	567717.913444933	0.709031109553512	3.78125	14	39.71875
4024.37086890799	1503359.30832988	0.510154132656629	9.71875000005821	18.0312500000582	33.53125
4027.14630295274	697976.380585593	0.685029701239302	15.59375
4106.39421775095	719011.512216176	0.978815107519832	1.31250000005821	10.7812500000582
4006.58238537739	906710.841719256	0.576470308148393	14.5625000000582	29.3750000000582	35.0625
4013.29550369861	1139936.02398611	0.675634407668674	0.96875	15.4062500000582	25.28125	34.5625000000582
4046.40202503186	821769.4377696	0.628290614938066	2.12500000005821	9.90625000005821	16.3750000000582	29.84375	37.15625
4005.88349963247	1528580.48527579	0.561222230011808	4.46875	37.71875
4121.31808017866	1013277.00453535	0.90376666555409	2.21875	9.37500000005821	37.5000000000582
4111.10869146312	1248161.45464013	0.846208937528105	7.43750000005821	37.4687500000582
4018.20141320444	1844041.3475012	0.672021648044049	1.375	12.09375	38.03125
4015.0277706243	2861752.20221497	0.509529349774323	5.00000000005821	31.7187500000582
4125.42798510746	1438862.45836951	0.703747918002551	23.8125	33.1562500000582	38.5000000000582
4087.51255118114	2781931.31723315	0.510109610544589	6.56250000005821	14.96875	28.3125000000582	36.46875
4035.59015210263	2259674.09286681	0.586675444415592	9.03125	21.1875	36.9375
4093.49697316028	623475.285911777	0.871094886158435	6.34375	38.78125
4033.38366831363	1599245.92771564	0.976368560479268	4.90625000005821
4053.30835038872	1213994.41654978	0.754057722414622	4.09375000005821	35.25
4125.05970147244	2806813.50166934	0.809085201902508	11.7812500000582
4084.53919492609	1268423.07707196	0.51119109574581	32.3437500000582	39.5937500000582
4111.24942285702	1496469.94705316	0.583185395604621	12.1562500000582	28.25	36.8125
4112.81093568218	1901231.95329284	0.522516382183414	1.03125000005821	24.3125	35.9375
4143.26610652476	2446217.25899922	0.598848019977904	2.8125	36.28125
4478.22201403029	2107906.73069516	0.905616246996291	8.46875	20.3125	38.96875
4499.48048106354	854026.86693593	1.07194923508072	13.6875000000582
4134.77879656572	1075850.49623284	0.775482700802985	6.37500000005821	15.5625
4092.2272399364	607256.694027568	0.729723836053533	8.59375000005821	32.53125
4091.2313825689	835461.663990897	0.591745936521741	7.75000000005821	35.6875
4044.80985926939	1306103.52637735	0.545736392897725	4.59375000005821
4094.00029731382	1085352.14563201	0.696445907007842	1.75	13.0937500000582	29.4375
4103.5632698647	2242169.60444357	0.551578768131623
4074.47300251357	1274762.53466533	0.952318386354554
4024.2085998187	909070.071126041	0.871740888546261
4006.38494920148	1249990.32461479	0.649071336900463	1.43750000005821	30.625
4102.98317278359	471945.602193694	0.947149228761722	2.00000000005821	13.4375000000582	36
4071.13182927667	755747.204038758	0.849607250716499	37.84375
4114.80329793605	1951970.14126178	0.863614984243773	0.625000000058208	37.1875000000582
4545.11901044832	448038.724661846	0.880368652101678
4036.43322896748	936577.759809904	0.79477877472861	21	39.65625
3974.55373392216	758496.362882603	0.880255092742025	4.34375	34.21875
4118.95143287458	1374152.98196311	0.675425063894195	9.46875000005821	39.9062500000582
4043.10748818295	949768.393552873	0.588671251205087	3.71875	27.09375	38.3125
4079.44941118782	2554228.70713859	0.549603235479573	11.03125	36.4375
4129.82157651475	2471798.4250609	0.638746777609336	3.28125
4053.01952382174	1111910.50052252	0.66879872616361	35.875
3378.48384836518	48470.9408630313	0.985103484248972	6.8125
4045.46590808522	1202837.13660744	0.64029736445618	0.875	39.96875
4019.34820379994	1118295.71503218	0.631019854949862	8.3125	17.6875	39.9375
4062.69085828518	758126.755293677	0.70454335546099	5.0625	16.40625	34.125
4048.73073866104	1946854.2034253	0.59190443625916	15	37.1875
4030.04110040403	1576479.5050743	0.619582911076123	0.03125	7.1875	16.875	39.625
4041.93726613818	2277744.22163446	0.57932421495968	0.4375	35.4375
4056.948045922	1174216.15821311	0.736099180090351	2.78125
3987.04623812988	712134.98662436	0.961742655892369	2.78125	12.15625	39.46875
4059.54258512516	881249.327336139	0.793783260139688	3.03125
4028.96071027712	803707.473654664	0.716221726774915	6	16.84375
4081.16239245577	1521794.38979075	0.533848311369574	11.96875
4094.74718775471	2307956.61702801	0.515607337453134	9.4375	35.59375
4119.43304090371	894284.516796311	1.04530327863983	5.3125	34.0625
4075.78999093503	1526428.70804284	0.559120006419502	6.90625	21.15625	30.21875	38.0625
4079.68369818905	808390.200700997	0.692203753397779	0.28125	11	21.625
4093.74952976556	944752.858111497	0.685195239945943	1.59375	39.46875
4167.22257563808	821448.656556746	0.985503407877827
4043.32537404971	1228350.86508646	0.647814073842223	2.6875	35.0625
4083.97302206545	2886063.57535907	0.490081391873904	2.03125	11.75	26.78125	37.96875
4036.40409513969	1455934.9426242	0.606848476329346	2.5	12.78125	30.6562499999418	38.8125
4053.00058634678	704138.354756164	0.566094233292369	0.40625	26.96875	37
4080.71777661258	755302.311902862	0.531085435210184	36.65625
4031.85157836047	1773324.98368684	0.532738005872854
3398.78116630274	60830.3503109428	0.946625668544151	10.71875	20.84375
4063.00559485984	1522325.37499094	0.527210973519143	4.1875	33.65625
4111.78571125375	1391810.29505112	0.543917234690447	5.03125	12.875	35.71875
4044.95512448638	679120.599481165	0.651939197308224	0.09375	9.03125	17.4375	32.125
4100.50821468983	1202097.54964712	0.745144867914186	11.46875	28.875
4606.08196741167	103711.706751857	0.891498966801798	0.0625	21.8125
4044.43869640152	1574707.59188126	0.648361097653484	18.0625	33.5
4133.22266530327	1905059.54288307	0.624403491761017	37.8124999999418
4109.68657466459	1619691.20840694	0.662710830241339	1.6875	11.71875	37.25
4079.3154541737	2610527.23726808	0.557445236481093	5	39.3125
4092.21448438167	695122.951643173	0.855218584233002	12.71875
4041.88797550069	1600353.33237056	0.609333295231825
4103.7533105013	1788437.90879519	0.682680633316418	1.3125	15.84375
4116.95877081276	1496968.95456289	0.838773583533019	2.75	9.0625	16.65625
4099.19825261338	1748034.46678831	0.642382888390844	0.875	9.15625	32.40625	39.28125
4126.27477796437	1673601.26623275	0.780927631320892	8.375
4494.16373694411	2415759.71309702	0.756992554177805	37.28125
4132.69778110867	2221951.21559765	0.715724367712137	5.375	38.65625
4127.50022326107	1505725.50740999	0.712099074513307	35.875
4108.72733585447	1570068.13790882	0.61046853747662	11.875
4101.85146317794	2164987.73411798	0.535356482360172	39.7812499999418
4120.05855112097	3145701.43355116	0.535756528230195	33.875
4071.58758405462	774121.316056742	0.653214581603347	8.8125
4116.03289067112	1558621.63093423	0.674312146687152	35.5625
4102.14779844168	1719446.93857595	0.610070724012302	9.37499999994179	31.28125
4095.50112973897	723004.895338824	0.63594108424151	8.25	16.15625	31.9374999999418	38.25
4085.55240971373	1016798.07082746	0.605203005473424
4124.83586605411	267674.234333266	0.947230726440041
4072.94119435996	1300837.5678178	0.532472175471618	9.06249999994179
4512.87131552165	776464.481107391	0.676531177815175	8.34375
4112.77304703647	1217626.57640749	0.724750902767577
4019.94463136811	2118879.6365259	0.50950661382516
4120.71278825613	948669.338255221	0.854416509049688	6.46875
4047.16084493199	808931.521270974	0.699961913504031	9.9375	16.6875	39.25
4076.54774136547	1788478.21615533	0.545601804510752	4.90625	9.53124999994179	12.9375	39.78125
4059.33086867959	805069.408841719	0.817325095971116	1.6875	10.8124999999418	27.625	39.375
4479.00240251402	988290.098361474	0.918464669827205	1.1875	9.625
4104.37550705677	1820815.8445587	0.740193746591287
4489.65446501417	776761.028699572	0.915718590462907
4120.22166552006	1613663.87155984	0.659792932454959
4085.83845755722	1269775.21779857	0.571927285835623	10.0312499999418	39.3437499999418
4103.72389516349	656105.360262223	0.699717264550923
4014.54118047069	2123906.05619318	0.587366004958684	5.15625	30.21875	39.4687499999418
4079.38973779919	1457385.46684616	0.782486202873073	6.18749999994179	17.875	30.71875	37.28125
4496.46262051411	651573.042029696	0.84935746318837	4.84375	24.59375	31.9687499999418	38.59375
4155.21092945265	2603476.40107052	0.801014677328781	15.3749999999418	38.5624999999418
4090.42530404175	829379.601649121	0.720498572260809	2.15625	27.4062499999418	38.40625
4099.22473743161	2756792.98329887	0.549035970741309	37.15625
4037.18944343079	1529979.13162386	0.626234487796471	0.4375	35.2499999999418
4060.81702411263	1946625.59819778	0.589916422713952	9.12499999994179	19.65625	37.28125
4110.78999483844	1925547.38971597	0.750296755934913	5.40625	38.1249999999418
4512.29555805999	1302131.14631355	0.886080604079713	3.71874999994179	38.3125
4093.23508861744	1697855.69396654	0.618114900842637	3.59375	18.3125	34.5
4087.16488415679	2974317.66488768	0.630248107742006	8.9375	36.3749999999418
4062.75397553074	571797.410765824	0.812889954283757	5.40625	13.375	27.0625
4039.37506933124	871535.496151055	0.739815975513081	1.46875	39.75
4063.91872373296	1184248.47212885	0.769114998444009	0.4375	10.28125	39.0937500000582
4077.81896404942	2281806.01771702	0.738709520250704
4077.13852004245	453131.540052675	0.994813513197281
4082.8198282919	1245627.06169433	0.683652314817203	0.75
4084.97906085003	1772455.95505739	0.510156528280552	6.65625	16.3437500000582	37.5625000000582
4133.46709322131	3218090.79800377	0.51205105585606	5.84375000005821	12.03125	37.6875
4051.4977057337	1641336.76413521	0.609206015606721	11.4687500000582
4084.48482528195	2511020.9452646	0.548383284161412	39.9375000000582
4108.46534950022	2024996.07492955	0.668336958627763	16.0000000000582	39.84375
4042.65492597368	2355069.51872816	0.5482204790209	8.46875	24.5000000000582	39.71875
4092.11080412884	1906970.05308274	0.610880064488521	1.06250000005821	37.6875000000582
3996.87901569103	487275.358630053	0.963315747548822
4082.67518528733	775266.708657494	0.883455503073642
4120.5345771953	1755587.93594849	0.812105516650705	39.6562500000582
4484.06322559173	955404.232904902	0.842452015209778	32.8125
4106.36399648395	607969.176459838	0.816303423364262	37.0625
4131.83005855164	703816.705337644	1.00431162835259	0.21875	37.9375
4094.35070765893	2433086.65211732	0.563768348379127	7.1875	33.28125
4073.770056126	1945014.38125819	0.769831537800023	7.40625	28.15625	37.4375000000582
4060.16530778109	2626660.18648313	0.501173042344707	7.09375	24.7187500000582	33.46875	38.5625
4123.16438505011	2946066.65968978	0.555673793589086	4.84375	37.84375
4104.08153790631	1333018.7277638	0.887375002123807	8.6875
4122.74018480167	1852554.64961555	0.638538317543742	1.81250000005821
4775.79337677166	373637.729208405	0.848310413128667	3.90625000005821
4101.01414170702	417980.895877368	0.767448059523906	16.3125000000582	32.90625
4111.71824638739	776149.203601981	0.904685339226016	3.03125	39.0625000000582
4126.64409177712	1546742.45593498	0.742967104157967	0.625000000058208
4119.97317390775	1167846.7064408	0.789626598359746	2.65625000005821	36.4062500000582
4108.79539428648	903987.242585707	0.681360832791115	1.62500000005821	18.8125	39.4687500000582
4098.79770686617	1605548.23668277	0.665093652379419	3.34375	13.8125	37.3750000000582
4614.82650561876	825782.778627849	0.741789008327127	0.125000000058208	12.59375	38.3125
4493.64722931109	859742.061249967	0.83199704693547	37.6875
4106.60840568061	1003113.93304011	0.687909281817013
4030.90590382314	874261.961092361	0.634779970322282	31.0937500000582	39.1562500000582
4097.3620302977	2729591.07856646	0.474852636775377	38.1875000000582
4108.18470937888	1375521.11900328	0.614571658845494	15.3437500000582	39.6250000000582
4037.41589182017	1871127.11121638	0.626519196457865	4.875	37.84375
4103.77280917533	1445493.95870726	0.611854867543623	6.96875000005821
4052.04659568012	482638.366924645	0.83827690383604	2	7.03125	25.5312499999418
4061.89409605189	555875.926480801	0.733349803404038	6.34374999994179	14.78125	35.15625
4075.41033174387	499041.060652781	0.990758745207559	3.3125
4544.65140487093	497345.297935012	0.850655842661918
4522.24340322313	480997.77993994	0.79645327763833	37.9375
4054.63842869036	838056.277495059	0.672599853194396	11.6875	39.875
4091.747846538	1365538.72332242	0.652849054848415	2.5625	35.4375
4401.48253050723	1533032.21793399	0.787992305260454	8.71875
4093.941019771	1454073.79833629	0.871775004917354	7.81249999994179	38.9375
4089.87902013872	965750.346489854	1.01504327774373	15.90625	37.59375
4067.67199811268	977963.46828112	0.926238791886106	4.43749999994179	34.8124999999418
4094.5093623557	1540112.96349806	0.692154508275637	3.99999999994179	22.03125	36.4062499999418
4080.53115291329	479891.329351624	1.07250151884146	4.875	39.46875
4025.27875408061	711177.693990848	0.809977074863262
4017.92858108294	1108465.25738034	0.645248267177162
3983.58786867621	1409246.36026581	0.598743132061604	7.15624999994179	31.7499999999418
4036.00432547484	2935292.18367485	0.497479218555016	8.28125	13.3124999999418	19.5625	31.375	39.96875
4086.92033743881	2634372.60746583	0.505423714076155	0.0624999999417923	2.87499999994179	11.03125	32.6562499999418
4135.99498157143	271157.003597476	0.960893340268564	8.125	15.9375	26.03125	38.84375
4028.16027588042	2215078.97244773	0.504972150552082	14.0625
4090.15016169205	2921440.84749201	0.506094590186791	0.968749999941792	37.5312499999418
4033.07478252889	2817932.47858107	0.507661631528705	13.375
4032.18011409358	1328422.61573476	0.564657739615581	38.3749999999418
4028.01267313393	353608.047228403	0.788851803535761
4007.33278864173	505396.030362628	0.718107563698753	1.21874999994179	10.5312499999418	27.34375	39.2187499999418
4050.11327123253	2839274.00932854	0.491788833304105	4.8125	33.75
4050.42256038997	1073081.42212113	0.671610991547205	7.875
4038.58317380453	1389212.89968836	0.631987190724602	3.15624999994179
4036.49240211405	2358547.15159677	0.596386111170287	39.4375
4105.14618694457	2338618.6197687	0.586287384325183	14.78125
4078.24161083727	2393782.57328692	0.543729442986187	2.34375	34.40625
4060.86077844144	1721649.24257941	0.612555683161119	1.15624999994179	38.5937499999418
4075.37256074413	1206272.37213682	0.819732968769056	1.65625	37.28125
4094.74968217452	839930.434111144	0.908975138755856	0.624999999941792	15.6874999999418	36.9374999999418
4035.20307525769	595110.739799538	0.770880525890323	6.24999999994179	33.2499999999418
4015.14990049894	1469898.29567399	0.590924714935565	4.90624999994179	33.9687499999418
4002.33734861458	1368212.20085224	0.666346240262175	13.4062499999418	32.8124999999418
4020.8819609067	2186596.00587945	0.569346052236877	5.49999999994179	20.4687499999418
4019.87567120322	2061738.89432508	0.558433299883259	0.968749999941792	13.28125	31.2499999999418	37
4108.85875722795	377243.423273673	1.02462903891943	13.0624999999418	36.15625
4058.60291429532	1726019.21555894	0.680666732515453	16.5625
4122.88276373562	2827708.9718147	0.672217380721853	3.59375	32.9999999999418
4569.08664478812	2767.33643487241	0.978947576016349	4.59375	11.09375	15.1249999999418	19.7812499999418	22.8749999999418	34.15625
4056.05010053867	445142.13973899	0.822740937741722	12.7812499999418	28.0625	34.6562499999418
4121.99574203758	1281871.72878738	0.850980454903845	9.12499999994179	20.4374999999418	38.1249999999418
4499.17513957508	1326540.2180718	0.901420990002735	2.78125	36.9999999999418
4494.14592826314	1394708.28342616	0.760937131379456	8	35.3125
4123.75352456089	1523874.21721556	0.770712150455443	2.40625	37.5
4120.40985846976	1636644.6592729	0.706456172432903	38.0625
4071.17540613488	763875.941234007	0.639527384310846	39.5312499999418
4122.38383333412	3156666.33935571	0.56940540704341	12.2187499999418
4118.88571821847	1332414.96350611	0.894763457379839
4048.58264898411	495076.311447956	0.737222262915086	0.90625	25.3125	37.2812499999418
4103.70583554275	2073715.80095028	0.55950843815166	3.12499999994179	11.5312499999418	33.6875
4158.04004661269	2417041.93471599	0.755869176387701	12.28125	35.1875
4070.04704848321	1626769.48728881	0.534951224333432	9.03124999994179	36.1875
4057.26701782346	2082292.41546508	0.504410538245684	1.625	11.59375	35.6875
4097.70142072175	1645507.15725581	0.586509360211866	10.25
4079.37956840624	899971.491587541	0.654809751043483	7.74999999994179
4030.41055226723	1769774.22979494	0.562410086792517	7.09374999994179
4105.71136023964	889197.195888624	0.648063967696043	37.78125
4084.78839170604	2171947.21701302	0.541472272364738	39.875
4128.81866391601	2022908.70117	0.671039999422424
4150.34638057714	1824947.55385453	0.752133389219709
4154.08986897832	1574545.21247558	0.800739553500237	0.5625
4412.45417701853	2051828.65477523	0.753043183364464	6.24999999994179
4146.85447158816	1390451.61977452	0.782957179711776
4488.19959004272	1373609.18012263	0.757036847182404	13.84375
4095.60903387342	3264284.85926369	0.597847022785423	7.90625
4095.39239901212	1898061.35071742	0.794586065294187	20.46875	35.34375
4008.52749301701	1579636.13803062	0.63353202007213	38.84375
4103.34777572581	1885569.25737396	0.615573910859546
4063.34661935872	2364337.96338358	0.527333057437798	3.3125
4029.1146571926	1992543.56342145	0.545699212442104	13.59375	37.6875
4132.78199720903	1743141.24880871	0.531435646506785	11.46875	39.875
4107.43801272623	984951.830303162	0.537306062454168	7.78125000005821
4077.54586456866	1201827.05992038	0.548161870226912	4.1875
4116.45805583703	1081086.61366369	0.556466775428385	39.9687500000582
4053.63359761507	1748697.51915104	0.636303422184219	30.6562500000582
4067.63743306962	3084165.49509835	0.504041370724439	3.15625	16.84375	39.5
4138.92314280415	4142079.57647491	0.627895249363237	3.6875
4168.73827341887	4609112.62456505	0.613480453653015	12.5
4076.0756949964	1943806.7934801	0.652986036809838	2.53125	35.75
4023.61406754168	3224367.76852083	0.532543108505232	11.34375	35.59375
4040.33044558351	1314008.56961891	0.875720058995164	4.15625	32.0625
4049.84123231726	1388186.73336883	0.647735567449106	0.125	9.625	34.7812500000582
4010.66813985575	1969177.61843184	0.600740359610054	5.6875	39.78125
4057.80232776424	2416098.60893204	0.585099574047827	16.71875	38.25
4039.06453173401	1665255.02497485	0.617744472075047	12.03125	31.40625
4126.27849078746	889362.273902505	1.04764597719825	2.625	23.375	37.4375
4066.91201455301	322459.930862346	0.847190613870055	2.71875	11.78125	36.59375
4047.54489491206	1820007.28924217	0.569496749217877	8.78125	38.75
4009.44022973936	1000129.57941113	0.595329354682404	2.75
4088.18761986809	3224855.74701409	0.463835670584168	10.9375
4121.7138086985	3509112.58069991	0.487995727311173	39.65625
4092.85015088201	1410290.7594532	0.643457634600376	37.3125
4026.03078237132	1690232.98038233	0.535208983208439	17.21875
4148.92448574866	834818.127569752	0.954118442061294
4103.42143201018	1702074.16604222	0.724502748999866	2.375	33.84375
4068.05404312526	929421.813247491	0.738756085145124	1.15625	26.3750000000582
4037.46600059818	1304099.05921352	0.597262934177479	7.71875
4031.8650016633	398799.048102551	0.911798916030352	0.71875
4139.43785033997	2061374.86479204	0.555679741894137	8.21875	38.09375
4119.54905506286	1504300.56052349	0.615077547372537	4.3125	33.0000000000582
4103.17107318136	1317991.71873261	0.821971650455894	10.25	25.03125	37.28125
4100.90811777691	2754336.28767803	0.543413557805241	11.71875
4031.77952244431	1513681.78842925	0.64000145598837	1.6875	10.625	24.90625
4115.53738030291	1090892.40479903	0.617133181922078	12.1875
4070.91498163562	1518980.97363456	0.576988315569165	6.71875	16.46875	38.84375
4053.65600462614	2953017.27473716	0.527824878490493	7.34375	35.65625
4109.55125874004	1399421.4354348	0.772713181763068	0.5	36.8125
4077.20247800785	991135.911077104	0.711607545012433	1.4375
4070.72951057697	1835851.85647324	0.615505545618724	2.96875
4077.60408992009	993177.513695885	0.82190313428223	9.375
4050.13958716239	1008868.12451164	0.743407581730103	30.25
4107.65449580355	3047751.24565417	0.499410040428454	4.0625
4115.47807350289	1838907.6035844	0.641090766673726
4508.86681281089	1209725.05159517	0.76967950683388	10.15625
4504.57973672765	883378.866223017	0.815973938852724	5.59375
4039.43874103838	794251.225032687	0.762980884336808	15.09375
4005.52632911725	825597.841141763	0.614292397095752	1.65625	11.53125	36.09375
4012.94863611884	2010457.10626933	0.617146368884447
4066.79521862678	2436784.31752987	0.504982899163768
4115.68261938508	1883086.46828509	0.486586779962187	4.40625	35.5
4114.52826572401	1312397.22713819	1.00100547966793	1.3125	36.875
4079.15315659258	2144408.71671929	0.65841351408243	38.15625
4034.07093269694	1054301.73779491	0.95372045976831	4.3125	16.6875
4093.12099231261	738286.963317259	0.602273993060012	3.15625	32.4375
4077.60771460127	692367.420197719	0.78489573907552	3.84375
4128.27142049372	1841790.21856467	0.897194748868236	1.125	12.5625	32.28125
4124.16672696164	2932969.86669468	0.638939143716571	10.0625	34.3125
4115.76894832395	2788506.00397364	0.551843083785616	37.6875000000582
4103.62096318623	2489067.1677669	0.504498702677057	16.46875	39.46875
4095.47855980959	1888524.94853829	0.569860539684143	5.125	37.15625
4098.35842183269	886378.593403338	0.910174108297068
4111.09781729783	522936.978404599	0.878049018600975	13.125
4051.49275448501	2015843.50419381	0.533999409227892	2.90625	29.59375	38.90625
4123.63892365679	2817493.27893424	0.602816702378423	6.59375000005821	36.875
4100.48420424305	2032861.04037538	0.640664828164373	0.4375	20.34375	34.09375	39
4034.41932471629	1562811.42500629	0.560621195336059	6.34375	32.03125
4074.09254926223	1832591.61736267	0.624612353226634	5.09375	15.3125	32.0625	38.65625
4128.47015716505	1877669.27505962	0.908476306219966	0.3125	7.84375	16.96875	33.8125
4137.58191065488	1802969.72475915	0.874198729784636	1.71875	12.75	35.4375
4101.90797054014	1550100.07831907	0.793306746331267	13.71875
4021.9337861099	3112313.75259108	0.55971061417892	3.46875	39.46875
3986.01196306392	1282395.56521007	0.621301157319144	17.03125	34.15625	39.40625
4113.23969053149	937271.172771386	0.780672521096489	11.78125	35.84375
4074.76978774306	1443808.19977649	0.660915111718952	17.34375
4124.19561106364	954487.913692562	0.82463382662286	0.9375
4111.18266334744	2270863.29308999	0.56211333249724	38.625
4009.45554122234	1684488.49622034	0.638846184755122	1.03125
4113.91373109724	3255490.20701721	0.539635337379132
4118.78749010436	1698567.14305086	0.9010929227225	1.03125000005821
4136.11218680275	1657302.38500824	0.964986666405548
4117.80612733511	932902.46355699	0.591385105797989	26.28125	38.9375
4062.80145061137	1179102.85066139	0.595417652214498
4107.76381668347	2268441.48689598	0.588409181449678	11.8125
4164.76650577627	2847135.9351767	0.544270755723899	0.78125	38.3125
4140.84039514002	2954292.23400488	0.515712269654254	4.43750000005821
4106.98869298339	3011451.66704689	0.527377900437962	8.96875	19.4375	34.0937500000582
4095.86180719318	2096865.86195698	0.593784533556336	0.53125	6.1875	19.21875	34
4217.53229326589	1801038.13085231	0.653817437431276	0.53125	39.875
4250.61093248107	623018.291107766	0.820293481093981	7.65625	36.28125
4054.10998022978	1362824.51299894	0.538329553877173	12.5	37.78125
4098.85349257108	2371699.00740075	0.903354938869768	2.9375	33.59375
4083.72635947976	1545550.28379131	0.619530473421027	12.84375	31.6875	37.28125
4493.76605944127	2781148.2149463	0.822195771036862	3.21875	39.1875
4079.10269481713	1243548.8075567	0.911143080237937	3.1875	13.875	37.53125
4113.52074913184	2673211.42338313	0.847440711243058	9.8125
4047.26455421104	3237819.44276658	0.485325360195541
4010.606887027	1839706.58295142	0.610246405681287	28.71875	36.71875
4056.55119464131	1793573.21015445	0.555347775703815	1.65625	15	36.53125
4037.90192535364	1717400.52381098	0.594863068561165	1.4375
4080.5920583361	2356548.29975788	0.511073058795138	4.78125	35.0937500000582
4010.1120715565	2460300.31429114	0.540060777814444	6.625	34.1250000000582
4087.14335271787	2329927.26495559	0.487281833191629	12.65625
4025.2729262155	1782431.65653721	0.595588088815796	8.6875
3998.26312949595	1088285.85911586	0.59892693610954	37.0000000000582
3897.90860914029	752052.37326847	0.584655822097324	37.65625
4028.88287479863	1116993.57503012	0.68866382433953	11.5312500000582	30.5625
4117.12897174595	1055022.72357526	0.889653556672924	11.09375	37.9375
4103.20647659753	1594081.26311214	0.624765366203502
4091.96919006276	1879126.4437699	0.599799129835792	37.5
4080.31621933513	1895338.95800634	0.622161851876116	1.125	11.75	21.25	29.71875	35.25
4061.79517679834	1565033.34312408	0.558959490915233	2.03125	7.59375	15.46875	25.9062500000582	39.375
4016.20522424985	1794739.84707593	0.535221370548208	5.15625	20.09375
4094.31391158996	2030646.93093065	0.632681277286458	3.56250000005821
4084.19272370544	1307177.73484257	0.52783845408372	11.875	27.21875	36.84375
4124.79116134808	1078354.1118206	0.590851247520043	2.71875	39.28125
4105.08939562465	1728050.3438675	0.547527610813417	0.0625	9.125	14.40625	30.375	39.21875
4139.33518933899	2411234.35436589	0.484258004847347	1.90625	10	31.9375	39.5625
4057.18767813468	2895880.08373394	0.519165198649048	8.34375	28.25	34.875
4057.30785980038	1896692.28085197	0.674899417225091	10.21875	28.28125	39.8125
4080.43379817744	2823765.20024893	0.507657580285954	32.28125	39.625
4018.50947228098	2545772.56446721	0.512555829330077	36.9375000000582
4078.97656220555	2753278.76734162	0.519204024743345	11.09375
4082.88854303678	2225933.1984589	0.579687623791699
4124.74535220249	2320843.41665071	0.638744518806991	14.34375
4121.52431999835	1856383.33914872	0.625281732931473	7.25
4127.61797799371	1974800.74243702	0.646365850656568	1.34375	14.78125	35.71875
4097.5729410554	2096024.97940129	0.579583741255625	1.0625	8.0625
4128.70492031622	1796171.34939523	0.602463110149719	6.25	18.8125
4087.52455434542	2834931.42284072	0.521078839957358	7.0625	13.15625
4006.23428026662	994339.623631272	0.621291441145934	1.65625
4103.85476343168	1895286.25374285	0.608657467587945	11.84375	39.25
4114.8127189318	2652566.56386149	0.450715772618925	28.1250000000582
4130.29234608536	1206560.39543369	0.871779852681913	4.21875	39.03125
4078.65421267761	1359563.70420394	0.74610420942279	2.34375	11.84375
4038.28249571566	1379095.09771675	0.647285494902615	8.5
4107.31313657089	2777167.62649532	0.486222219145061	7.28125	38.40625
4026.64750871185	1957137.9043238	0.594790752660387	1.1875	13.8125
4066.05677969857	1268473.50965854	0.595503257303553	1.59375	17.65625	38.375
4059.02733059332	1957688.21935732	0.486822788436762	0.28125	13.84375	37.90625
4019.53076735226	2194046.06150731	0.525800545800586	8.3125	38.75
4023.51544047931	1593409.13600552	0.625493572460849	4.90625	33.34375	39.625
3992.92284791171	2333512.53304259	0.578225320191689	1.9375	34.25	39.34375
3979.69249647593	587880.282783273	0.679567908802791	16.28125	37.9375
4114.32693907148	1378285.59322669	0.609752945823882	23.78125	33.46875	39.53125
4111.56029985261	796775.699986337	0.805028687431904	3.71875	14	35.40625
4053.89745305855	1620906.41915745	0.668247354307449	0.90625	11.03125	32.875
4101.63263412539	2282509.68054848	0.582330942760089	34.03125
4039.78499811456	2520710.45580874	0.574411895391936	3.3125	32.96875
4073.47019642745	2295515.9391116	0.543872242472367	37.3125
4022.78627358744	1467678.0969939	0.649370558121868
4017.74425967385	2106684.04999748	0.518992004556734	2.875
3940.52305542943	1924477.70450133	0.616278633778205	39.96875
3997.40301240093	1608532.25149425	0.562866465470055	2.75	38.75
4005.91229437237	2789541.62767262	0.534853691260108	0.34375	14.4375	34.6875
3917.78967129373	1096915.51052358	0.596236899095987	0.65625	19.9375	36.71875
4116.70637318086	1715524.14347602	0.691895527222549	4.375	34.75
4101.19073652674	559514.223665146	0.71280913164172	8.0625	35.21875
4118.74955259064	2269099.82811868	0.624062157906708	0.375	36.375
4107.34918144875	1236435.11851669	0.885976560290888	9.21875	38.375
4116.33153562006	2033679.43287093	0.713125940585446	1.84375	36.25
4031.91978149584	1296026.39901859	0.841572931385335	7.34375	36.09375
4117.48986914783	2330222.95647438	0.87002391018643	2.03125	11.09375	22.78125	38.84375
4109.62596100612	2796918.8275098	0.578454639298233	12.1875	39.125
4042.24025310358	933847.498146041	0.686599990300485	6.15625	38.4375
4096.19718392454	2055918.34334695	0.575058132023664
4109.93292281913	2266003.9368954	0.512690366814388
4012.76217723921	2889247.73299844	0.529328770931901	10.125	34.625
4054.30281043834	2276295.46064323	0.52450542476935	0.375	35.78125
4114.06208015032	3454224.4646212	0.54277722773578
4092.23490727289	3813546.77161157	0.475330543524452	37.8125
4092.66781542475	2933467.12714711	0.582609001945029	2.09375
4101.83715082974	3772483.42071585	0.530891680179028	0.6875	7.8125	39.6875
4051.99227589957	3280954.00262233	0.476711992179922	1.375	10.84375	39.15625
4100.74841869124	3695855.21296246	0.507556582941956	5.90625	38.6875
4032.97813218362	3357805.88098246	0.507229308831548	8.28125000011642	17.4375	32.375
4025.84418628916	1019700.31032647	0.757200210670695	2.78125	38.5
4036.47215824728	824996.429473901	0.586883792648808	7.06249999988358	36.59375
4111.63913624323	1900006.68247465	0.536939886330604	3.25	11.59375	33.5
4114.49449966734	2195494.74876124	0.554126556663673	2.4375	15.4375	35.6874999998836
4103.90126202105	1028592.75919787	0.657734330671669	1.71875	10.875	39.15625
4100.83377404259	2210941.15443363	0.502360078567408	1.59375	39
4120.13936527269	1511158.0157975	0.564062369743109	8.75	27.65625	35.0937499998836
4510.74915976126	2488133.92804407	0.605448689107679	12.0625	36.875
4139.72116325857	1590126.16195713	0.627476482813355	0.75
4108.52093070098	1421501.59632673	0.728184710282463	8.84375	38.78125
4127.62255977937	2396504.27376265	0.726186446839544	1.6875	10.8124999998836	17.375
4137.74740246226	3368760.9820471	0.485104881727559	4.59375	37.90625
4123.3754884359	1623713.57499603	0.744825751572564	2.125
4076.69253125886	1135832.20855777	0.82192487076723	6.65625	39.59375
4093.72828796052	772329.331922767	0.932701328498411	2.3125
4028.78749764043	1928935.86138908	0.614564223822881	1	17.75	30.625	39.03125
4032.22530123148	1467486.69206879	0.664880998653553	1.84375	15.8125	35.40625
4038.14441361968	984228.04067303	0.568873989243463	8.1875	21.2812499998836	31.46875
4045.50970272922	1333865.16758242	0.569039541978052	2.96875	18.28125	34.6875
4073.70536678375	2579218.39265974	0.514600643416259
4083.87026509862	2481875.91475825	0.543263065925973	5.9375	23.0625
4014.44453963714	1799390.09787382	0.552934295483324	11.4375	37.15625
4017.74032250135	2015168.59766407	0.514918514560108	38.625
4000.06056783261	2084145.01820918	0.537650367588732	34.78125
4007.70175366369	2327601.8423652	0.583962386811096	3.625	26.9374999998836
4046.1708855486	273914.064307463	0.765220444149082	0.9375	12.625	39.96875
4110.03654455856	581868.769545671	0.839337284091274	10.3619156504283	32.8306656504283
4169.90085924313	1984824.84143473	0.760599114075043	11.2681656504283	36.3619156504283
4206.19387494862	1736933.66737111	0.714149550848016	12.1119156504283
4156.4114997819	1733745.0407792	0.65119827957991	0.393165650428273	38.2994156504283
4114.31153433804	1072689.57484324	0.544094517889004	3.48691565042827	34.1431656503119
4146.4463319741	1107612.12220091	0.720589261212713	3.20566565042827	12.5181656504283	33.6744156504283
4087.06755147388	1382809.16802655	0.509559614869034	5.98691565042827	11.3931656504283	34.7681656503119
4116.46902089172	1672157.67230394	0.616454540582912	38.7369156504283
4051.91017609314	1556438.60069479	0.639379821794241	39.5494156503119
4128.64947579061	1370999.34809108	0.659689635082307	7.26816565042827	16.2056656504283
4125.65123342795	1729356.31692714	0.678321790286496	14.7681656504283	39.9244156504283
4170.61071502977	1667643.12681652	0.87671331820526	0.268165650428273	39.7056656504283
4516.99257343057	1678384.00838338	0.987859858705192	0.986915650428273	11.7681656504283
4586.75885589449	348935.842234633	1.04859135119863	0.236915650428273	39.1431656504283
4137.68139237189	2047989.77531747	0.668094254074029	5.48691565042827	14.9869156504283
4136.19020541987	834470.91064413	0.838117275820988	3.04941565042827
4184.11834068559	1219166.56259536	0.792050135257412	4.33066565042827
3996.24554876622	1892485.1008409	0.616697378500754	4.01816565042827	15.7681656504283	33.4556656504283
4123.7831187239	2594339.30893978	0.540970864341184	1.98691565042827	37.4244156504283
4117.51835663784	3249944.68407773	0.507042692894648	1.29941565042827
4043.74591808517	2631437.10788063	0.556127991825867	2.23691565042827	15.3306656504283
4149.37012599316	2767941.62849364	0.549718570030913	0.611915650428273	36.3931656504283
4169.0910681438	2377286.78921689	0.580918724286655	2.23691565042827	12.0494156504283	34.7994156504283
4210.16686371078	2421974.2766925	0.555069151748746
4149.73871384152	1651705.53239301	0.626093199009316	36.1744156504283
4087.56068270078	3078515.48683579	0.514950173256208	11.4869156504283	29.8306656504283	34.9244156504283	39.8619156504283
4121.78654673922	693294.331303024	0.668626114789377	30.6431656504283	39.7681656504283
4114.17502994082	1491425.88217899	0.543575221812811	0.268165650428273
4073.41825226402	888985.84849174	0.748856957154664	7.64316565042827
4100.18151549524	1731052.19731374	0.58524914792986	10.2681656504283	35.1431656504283
4095.38209821109	2828158.86256284	0.520366631975823
4516.47679669215	3353058.22105611	0.841892402831743	39.4869156504283
4161.9312265704	2695026.44942598	0.77337017480068	0.861915650428273
4127.97297356001	2788259.16284521	0.746205933714356	14.2056656504283
4036.20120633024	2573128.35891615	0.525798916966258	6.29941565042827	14.1744156503119
4073.84734926099	1318777.28627118	0.600651228177956	0.9375	8	35.4062499998836
4063.07556743544	1141395.9379927	0.597009963816118	0.21875	12.7187499998836
4107.96739312754	2307390.5761366	0.539361329388101	4.46875	37.90625
4105.39001386624	1901439.06284095	0.554279396252999
4142.74246193203	2019545.58404497	0.552281341919564	1.09375
4066.48269714514	1938621.14745022	0.506407447011236	2.65625	14.0624999998836	38.9375
4227.04013503057	1173075.53550937	0.728015657062017
4208.89483024062	536023.49020735	0.78608586925646	2.15625	12.5625	38.46875
4047.81162568302	397618.974660395	0.614805167652983	4.84375	17
4111.17030271042	1819620.75361028	0.568957742946353	8.5	34.46875
4176.64319804111	2636962.63739163	0.556912653034687	5.84375	20.875	35.09375
4112.76006087757	2736337.40720183	0.514495764899017	8.25	14.40625	19.53125	31.46875
4148.89687306081	1447919.16002419	0.755563048430653	13.375	35.4062499998836
4132.31006876949	1163984.86454888	0.669220778281429	7.59375	38.75
4192.67674774234	1135466.47641122	0.792644621240794	13.75	39.96875
4179.85700552443	772075.785028322	1.00919563592216	4.78125	38.96875
4026.46201367587	909966.512936615	0.693035646196456	24.09375
4117.95453009661	1190946.82642238	0.687795640320113	8.90624999988358	37.9687499998836
4118.01312175484	2979361.46424249	0.614814820836828	7.625	38.625
4123.75718988929	2843379.83856177	0.882607646841689	9.49999999988358
4118.77402332459	2789827.62779578	0.61821164282577	39.875
4105.57108994335	2147842.05677526	0.511399028100702	38
4108.89601048002	2849794.39530003	0.537789899187445	4.8125	10.3125	16.2812499998836	36.53125
4072.95059627033	3310873.16314713	0.533845566852933	2.125	32.15625
4133.31595449518	3049264.32303316	0.70302987171867	10.4375
4108.12026526007	2214107.0686686	0.78006461411111
4108.82970625562	767019.754565298	0.910044985089029	3.96875	39.96875
4002.26729650925	1981233.89847104	0.541204348384984	17.5625	29.96875	37.28125
4150.3139568243	2762211.55985259	0.566822045254161	13.8124999998836
4129.44685598008	2364599.36983248	0.566643442673308	12.03125	38.5
4037.63876951306	2359734.55697037	0.566830112376147	35.0625
4045.94273470395	1548623.77693956	0.61973053764755	2.53125
4030.82737257873	1890954.4384086	0.556900359642999	33.8124999998836
4073.28712553752	1626226.62147821	0.58565881856648	8	37.3749999998836
4120.70458569564	1038493.55556253	0.803009258405852	22.5	33.53125
4096.26021838313	1589511.70870134	0.823908565895249	36.90625
4100.21322814547	2192899.51209559	0.740653349382204	12.5	21.5624999998836	34.9374999998836
4544.28535083748	1985012.5597344	0.802134562878939
4127.16651535338	569215.571085753	0.915489930368165	13.0624999998836	39.7812499998836
4060.0994742861	1067118.37023802	0.578034486724611
4099.66568479841	1621227.74999459	0.485426407096865	5.18750000011642	36.25
4056.00766738735	2466107.41130226	0.47589921260749
4068.0674273001	1419304.96260111	0.578261954525316
4043.60278364631	1326879.99415757	0.580046037186025	0.375000000116415	38.9687500001164
4019.94734392152	821170.007821525	0.599633348348298	1.25	16.0625000001164
4013.98278379188	1063674.25952118	0.567955877749551	3.8125	35.1875
4033.00425903549	1679833.56784987	0.494445340849621	8.3125	34.84375
4067.03386108284	217230.335654211	0.6306380347588	11.9062500001164	39.34375
4069.19388986153	2474030.60690492	0.613329690171417	1.40625	35.21875
4081.81004332693	2498878.844717	0.582591622205188	38.8125000001164
4097.23429773548	3256203.149918	0.603785936918352
4039.94860375731	2431484.17403096	0.507686541394005	0.375000000116415
4121.21333887175	967867.894853819	0.866276795372355	10.40625	15.96875
4117.2909100875	2341783.79859121	0.656071681590529	1.96875
4044.19693729413	2173196.5533712	0.511564729261054	7.15625000011642	33.6875
4150.87640885804	1209986.98448607	0.666738064813955	6.5	18.1875
4123.97044058439	2092138.43840549	0.617669416400715	5.78125	13.65625	32.625
4132.6144482954	2428727.87240273	0.571699441841457	9.71875	33.625
4119.22506518288	1909981.07754719	0.617115114043017	8.53125000011642	23.15625	38.875
4120.39541158274	1845351.60268769	0.514645091825529	5.53125	24.71875	36.96875
4096.28487449083	1602972.69108346	0.664474359542413	37.1875
4123.71848812868	1537281.68003643	0.610592867319046	14.96875
4083.27974213645	1940365.77679716	0.483737364165512	32.03125
4028.07622492313	2687847.73584523	0.503378759958938	7.90625
4080.38209861308	2626404.49525188	0.532136284344979	1.1875	33.8437500001164
4045.97619934072	2006125.98436677	0.580114459386689	4.90625000011642	13.0625	32.2812500001164
4085.36691957963	3020817.87428505	0.555953287537518
4102.79614458898	2569952.45484144	0.585366050421368	1.0625
4043.4179606002	2695014.90710072	0.57367002623268	9.875
4228.56610634763	739899.638081632	0.726877407952286
4017.09614128693	1080493.95914517	0.694918745168474	26.59375	37.0625000001164
4108.8735347615	2356375.9918911	0.528470898536069	1.59375000011642	36.96875	38.6875
4056.70954452429	2719691.19462081	0.46815619059395	7.75000000011642	30.34375	36.65625
4025.63026624218	1533363.67054967	0.667917956446447	10.1875	19.15625	34.09375	39.15625
3999.77840041246	2973113.90832789	0.520141969581473	1.6875
3956.70973034323	1583251.98406952	0.556555055173369	9.71875	14.59375	35.84375
4013.27341152946	2517891.63445308	0.501092226879651	5.09375	36.7500000001164
4023.23538176995	2351129.79781905	0.511937267316111	3.0625	37.46875
4016.52425911466	1644463.55985819	0.660282460259366	34.375
4063.47481462374	2059499.6558864	0.613992811690043	18.5625
4118.46014875015	1808545.49049647	0.780963501126886	3.90625	34.4687500001164
4067.37146957352	2349729.91002954	0.723907342518816	0.5625	11.5625000001164	36.8125
4100.1455304608	2671669.8100049	0.524058343613342	37.7812500001164
4131.2295450932	2640804.35421412	0.748189562010142	2.59375	35.28125
4130.6988500974	2656872.66539124	0.823821001823793	3.40625	33.625
